# Supplementary material for: Solidification of Earth’s mantle led inevitably to a basal magma ocean
Source: Nature. 2025 Mar 26;640(8057):114–9. doi: 10.1038/s41586-025-08701-z (PMC11964929; doi:10.1038/s41586-025-08701-z)
Supplement: Supplementary file 6 — Source Data Fig. 1 [file 41586_2025_8701_MOESM6_ESM.xlsx]

## Sheet: C4_FeO_content
0.9975E+00	0.2475E-02	0.6361E-01
0.9975E+00	0.7426E-02	0.6361E-01
0.9975E+00	0.1238E-01	0.5428E-01
0.9975E+00	0.1733E-01	0.5010E-01
0.9975E+00	0.2228E-01	0.4824E-01
0.9975E+00	0.2723E-01	0.4695E-01
0.9975E+00	0.3218E-01	0.4619E-01
0.9975E+00	0.3713E-01	0.4574E-01
0.9975E+00	0.4208E-01	0.4552E-01
0.9975E+00	0.4703E-01	0.4528E-01
0.9975E+00	0.5198E-01	0.4505E-01
0.9975E+00	0.5693E-01	0.4477E-01
0.9975E+00	0.6188E-01	0.4445E-01
0.9975E+00	0.6683E-01	0.4410E-01
0.9975E+00	0.7178E-01	0.4379E-01
0.9975E+00	0.7673E-01	0.4355E-01
0.9975E+00	0.8168E-01	0.4338E-01
0.9975E+00	0.8663E-01	0.4322E-01
0.9975E+00	0.9158E-01	0.4310E-01
0.9975E+00	0.9653E-01	0.4305E-01
0.9975E+00	0.1015E+00	0.4301E-01
0.9975E+00	0.1064E+00	0.4297E-01
0.9975E+00	0.1114E+00	0.4311E-01
0.9975E+00	0.1163E+00	0.4319E-01
0.9975E+00	0.1213E+00	0.4325E-01
0.9975E+00	0.1262E+00	0.4329E-01
0.9975E+00	0.1312E+00	0.4334E-01
0.9975E+00	0.1361E+00	0.4337E-01
0.9975E+00	0.1411E+00	0.4339E-01
0.9975E+00	0.1460E+00	0.4340E-01
0.9975E+00	0.1510E+00	0.4339E-01
0.9975E+00	0.1559E+00	0.4338E-01
0.9975E+00	0.1609E+00	0.4341E-01
0.9975E+00	0.1658E+00	0.4350E-01
0.9975E+00	0.1708E+00	0.4364E-01
0.9975E+00	0.1757E+00	0.4381E-01
0.9975E+00	0.1807E+00	0.4402E-01
0.9975E+00	0.1856E+00	0.4425E-01
0.9975E+00	0.1906E+00	0.4448E-01
0.9975E+00	0.1955E+00	0.4472E-01
0.9975E+00	0.2005E+00	0.4494E-01
0.9975E+00	0.2054E+00	0.4516E-01
0.9975E+00	0.2104E+00	0.4537E-01
0.9975E+00	0.2153E+00	0.4557E-01
0.9975E+00	0.2203E+00	0.4576E-01
0.9975E+00	0.2252E+00	0.4594E-01
0.9975E+00	0.2302E+00	0.4612E-01
0.9975E+00	0.2351E+00	0.4630E-01
0.9975E+00	0.2401E+00	0.4647E-01
0.9975E+00	0.2450E+00	0.4665E-01
0.9975E+00	0.2500E+00	0.4684E-01
0.9975E+00	0.2550E+00	0.4704E-01
0.9975E+00	0.2599E+00	0.4724E-01
0.9975E+00	0.2649E+00	0.4746E-01
0.9975E+00	0.2698E+00	0.4768E-01
0.9975E+00	0.2748E+00	0.4790E-01
0.9975E+00	0.2797E+00	0.4811E-01
0.9975E+00	0.2847E+00	0.4834E-01
0.9975E+00	0.2896E+00	0.4861E-01
0.9975E+00	0.2946E+00	0.4892E-01
0.9975E+00	0.2995E+00	0.4928E-01
0.9975E+00	0.3045E+00	0.4967E-01
0.9975E+00	0.3094E+00	0.5009E-01
0.9975E+00	0.3144E+00	0.5051E-01
0.9975E+00	0.3193E+00	0.5094E-01
0.9975E+00	0.3243E+00	0.5137E-01
0.9975E+00	0.3292E+00	0.5180E-01
0.9975E+00	0.3342E+00	0.5223E-01
0.9975E+00	0.3391E+00	0.5265E-01
0.9975E+00	0.3441E+00	0.5305E-01
0.9975E+00	0.3490E+00	0.5342E-01
0.9975E+00	0.3540E+00	0.5377E-01
0.9975E+00	0.3589E+00	0.5409E-01
0.9975E+00	0.3639E+00	0.5438E-01
0.9975E+00	0.3688E+00	0.5461E-01
0.9975E+00	0.3738E+00	0.5487E-01
0.9975E+00	0.3787E+00	0.5517E-01
0.9975E+00	0.3837E+00	0.5549E-01
0.9975E+00	0.3886E+00	0.5613E-01
0.9975E+00	0.3936E+00	0.5681E-01
0.9975E+00	0.3985E+00	0.5774E-01
0.9975E+00	0.4035E+00	0.6028E-01
0.9975E+00	0.4084E+00	0.6765E-01
0.9975E+00	0.4134E+00	0.6946E-01
0.9975E+00	0.4183E+00	0.6847E-01
0.9975E+00	0.4233E+00	0.6780E-01
0.9975E+00	0.4282E+00	0.6647E-01
0.9975E+00	0.4332E+00	0.6496E-01
0.9975E+00	0.4381E+00	0.6406E-01
0.9975E+00	0.4431E+00	0.6384E-01
0.9975E+00	0.4480E+00	0.6381E-01
0.9975E+00	0.4530E+00	0.6388E-01
0.9975E+00	0.4579E+00	0.6418E-01
0.9975E+00	0.4629E+00	0.6448E-01
0.9975E+00	0.4678E+00	0.6471E-01
0.9975E+00	0.4728E+00	0.6488E-01
0.9975E+00	0.4777E+00	0.6505E-01
0.9975E+00	0.4827E+00	0.6519E-01
0.9975E+00	0.4876E+00	0.6529E-01
0.9975E+00	0.4926E+00	0.6540E-01
0.9975E+00	0.4975E+00	0.6555E-01
0.9975E+00	0.5025E+00	0.6573E-01
0.9975E+00	0.5074E+00	0.6594E-01
0.9975E+00	0.5124E+00	0.6618E-01
0.9975E+00	0.5173E+00	0.6645E-01
0.9975E+00	0.5223E+00	0.6673E-01
0.9975E+00	0.5272E+00	0.6702E-01
0.9975E+00	0.5322E+00	0.6731E-01
0.9975E+00	0.5371E+00	0.6758E-01
0.9975E+00	0.5421E+00	0.6784E-01
0.9975E+00	0.5470E+00	0.6809E-01
0.9975E+00	0.5520E+00	0.6831E-01
0.9975E+00	0.5569E+00	0.6851E-01
0.9975E+00	0.5619E+00	0.6870E-01
0.9975E+00	0.5668E+00	0.6886E-01
0.9975E+00	0.5718E+00	0.6899E-01
0.9975E+00	0.5767E+00	0.6909E-01
0.9975E+00	0.5817E+00	0.6914E-01
0.9975E+00	0.5866E+00	0.6920E-01
0.9975E+00	0.5916E+00	0.6927E-01
0.9975E+00	0.5965E+00	0.6935E-01
0.9975E+00	0.6015E+00	0.6945E-01
0.9975E+00	0.6064E+00	0.6955E-01
0.9975E+00	0.6114E+00	0.6960E-01
0.9975E+00	0.6163E+00	0.6962E-01
0.9975E+00	0.6213E+00	0.6965E-01
0.9975E+00	0.6262E+00	0.6967E-01
0.9975E+00	0.6312E+00	0.6969E-01
0.9975E+00	0.6361E+00	0.6972E-01
0.9975E+00	0.6411E+00	0.6973E-01
0.9975E+00	0.6460E+00	0.6972E-01
0.9975E+00	0.6510E+00	0.6968E-01
0.9975E+00	0.6559E+00	0.6967E-01
0.9975E+00	0.6609E+00	0.6985E-01
0.9975E+00	0.6658E+00	0.7007E-01
0.9975E+00	0.6708E+00	0.7015E-01
0.9975E+00	0.6757E+00	0.7026E-01
0.9975E+00	0.6807E+00	0.7038E-01
0.9975E+00	0.6856E+00	0.7051E-01
0.9975E+00	0.6906E+00	0.7064E-01
0.9975E+00	0.6955E+00	0.7077E-01
0.9975E+00	0.7005E+00	0.7089E-01
0.9975E+00	0.7054E+00	0.7101E-01
0.9975E+00	0.7104E+00	0.7117E-01
0.9975E+00	0.7153E+00	0.7128E-01
0.9975E+00	0.7203E+00	0.7139E-01
0.9975E+00	0.7252E+00	0.7148E-01
0.9975E+00	0.7302E+00	0.7158E-01
0.9975E+00	0.7351E+00	0.7167E-01
0.9975E+00	0.7401E+00	0.7173E-01
0.9975E+00	0.7450E+00	0.7181E-01
0.9975E+00	0.7500E+00	0.7186E-01
0.9975E+00	0.7550E+00	0.7189E-01
0.9975E+00	0.7599E+00	0.7197E-01
0.9975E+00	0.7649E+00	0.7202E-01
0.9975E+00	0.7698E+00	0.7206E-01
0.9975E+00	0.7748E+00	0.7209E-01
0.9975E+00	0.7797E+00	0.7212E-01
0.9975E+00	0.7847E+00	0.7215E-01
0.9975E+00	0.7896E+00	0.7217E-01
0.9975E+00	0.7946E+00	0.7218E-01
0.9975E+00	0.7995E+00	0.7219E-01
0.9975E+00	0.8045E+00	0.7219E-01
0.9975E+00	0.8094E+00	0.7221E-01
0.9975E+00	0.8144E+00	0.7211E-01
0.9975E+00	0.8193E+00	0.7212E-01
0.9975E+00	0.8243E+00	0.7215E-01
0.9975E+00	0.8292E+00	0.7218E-01
0.9975E+00	0.8342E+00	0.7211E-01
0.9975E+00	0.8391E+00	0.7215E-01
0.9975E+00	0.8441E+00	0.7213E-01
0.9975E+00	0.8490E+00	0.7218E-01
0.9975E+00	0.8540E+00	0.7225E-01
0.9975E+00	0.8589E+00	0.7239E-01
0.9975E+00	0.8639E+00	0.7252E-01
0.9975E+00	0.8688E+00	0.7264E-01
0.9975E+00	0.8738E+00	0.7276E-01
0.9975E+00	0.8787E+00	0.7291E-01
0.9975E+00	0.8837E+00	0.7309E-01
0.9975E+00	0.8886E+00	0.7329E-01
0.9975E+00	0.8936E+00	0.7352E-01
0.9975E+00	0.8985E+00	0.7376E-01
0.9975E+00	0.9035E+00	0.7400E-01
0.9975E+00	0.9084E+00	0.7425E-01
0.9975E+00	0.9134E+00	0.7448E-01
0.9975E+00	0.9183E+00	0.7468E-01
0.9975E+00	0.9233E+00	0.7486E-01
0.9975E+00	0.9282E+00	0.7491E-01
0.9975E+00	0.9332E+00	0.7491E-01
0.9975E+00	0.9381E+00	0.7491E-01
0.9975E+00	0.9431E+00	0.7491E-01
0.9975E+00	0.9480E+00	0.7491E-01
0.9975E+00	0.9530E+00	0.7491E-01
0.9975E+00	0.9579E+00	0.7491E-01
0.9975E+00	0.9629E+00	0.7490E-01
0.9975E+00	0.9678E+00	0.7485E-01
0.9975E+00	0.9728E+00	0.7468E-01
0.9975E+00	0.9777E+00	0.7426E-01
0.9975E+00	0.9827E+00	0.7337E-01
0.9975E+00	0.9876E+00	0.7049E-01
0.9975E+00	0.9926E+00	0.6920E-01
0.9975E+00	0.9975E+00	0.6920E-01
0.9926E+00	0.2475E-02	0.6361E-01
0.9926E+00	0.7426E-02	0.6361E-01
0.9926E+00	0.1238E-01	0.5428E-01
0.9926E+00	0.1733E-01	0.5010E-01
0.9926E+00	0.2228E-01	0.4824E-01
0.9926E+00	0.2723E-01	0.4695E-01
0.9926E+00	0.3218E-01	0.4619E-01
0.9926E+00	0.3713E-01	0.4574E-01
0.9926E+00	0.4208E-01	0.4552E-01
0.9926E+00	0.4703E-01	0.4528E-01
0.9926E+00	0.5198E-01	0.4505E-01
0.9926E+00	0.5693E-01	0.4477E-01
0.9926E+00	0.6188E-01	0.4445E-01
0.9926E+00	0.6683E-01	0.4410E-01
0.9926E+00	0.7178E-01	0.4379E-01
0.9926E+00	0.7673E-01	0.4355E-01
0.9926E+00	0.8168E-01	0.4338E-01
0.9926E+00	0.8663E-01	0.4322E-01
0.9926E+00	0.9158E-01	0.4310E-01
0.9926E+00	0.9653E-01	0.4305E-01
0.9926E+00	0.1015E+00	0.4301E-01
0.9926E+00	0.1064E+00	0.4297E-01
0.9926E+00	0.1114E+00	0.4311E-01
0.9926E+00	0.1163E+00	0.4319E-01
0.9926E+00	0.1213E+00	0.4325E-01
0.9926E+00	0.1262E+00	0.4329E-01
0.9926E+00	0.1312E+00	0.4334E-01
0.9926E+00	0.1361E+00	0.4337E-01
0.9926E+00	0.1411E+00	0.4339E-01
0.9926E+00	0.1460E+00	0.4340E-01
0.9926E+00	0.1510E+00	0.4339E-01
0.9926E+00	0.1559E+00	0.4338E-01
0.9926E+00	0.1609E+00	0.4341E-01
0.9926E+00	0.1658E+00	0.4350E-01
0.9926E+00	0.1708E+00	0.4364E-01
0.9926E+00	0.1757E+00	0.4381E-01
0.9926E+00	0.1807E+00	0.4402E-01
0.9926E+00	0.1856E+00	0.4425E-01
0.9926E+00	0.1906E+00	0.4448E-01
0.9926E+00	0.1955E+00	0.4472E-01
0.9926E+00	0.2005E+00	0.4494E-01
0.9926E+00	0.2054E+00	0.4516E-01
0.9926E+00	0.2104E+00	0.4537E-01
0.9926E+00	0.2153E+00	0.4557E-01
0.9926E+00	0.2203E+00	0.4576E-01
0.9926E+00	0.2252E+00	0.4594E-01
0.9926E+00	0.2302E+00	0.4612E-01
0.9926E+00	0.2351E+00	0.4630E-01
0.9926E+00	0.2401E+00	0.4647E-01
0.9926E+00	0.2450E+00	0.4665E-01
0.9926E+00	0.2500E+00	0.4684E-01
0.9926E+00	0.2550E+00	0.4704E-01
0.9926E+00	0.2599E+00	0.4724E-01
0.9926E+00	0.2649E+00	0.4746E-01
0.9926E+00	0.2698E+00	0.4768E-01
0.9926E+00	0.2748E+00	0.4790E-01
0.9926E+00	0.2797E+00	0.4811E-01
0.9926E+00	0.2847E+00	0.4834E-01
0.9926E+00	0.2896E+00	0.4861E-01
0.9926E+00	0.2946E+00	0.4892E-01
0.9926E+00	0.2995E+00	0.4928E-01
0.9926E+00	0.3045E+00	0.4967E-01
0.9926E+00	0.3094E+00	0.5009E-01
0.9926E+00	0.3144E+00	0.5051E-01
0.9926E+00	0.3193E+00	0.5094E-01
0.9926E+00	0.3243E+00	0.5137E-01
0.9926E+00	0.3292E+00	0.5180E-01
0.9926E+00	0.3342E+00	0.5223E-01
0.9926E+00	0.3391E+00	0.5265E-01
0.9926E+00	0.3441E+00	0.5305E-01
0.9926E+00	0.3490E+00	0.5342E-01
0.9926E+00	0.3540E+00	0.5377E-01
0.9926E+00	0.3589E+00	0.5409E-01
0.9926E+00	0.3639E+00	0.5438E-01
0.9926E+00	0.3688E+00	0.5461E-01
0.9926E+00	0.3738E+00	0.5487E-01
0.9926E+00	0.3787E+00	0.5517E-01
0.9926E+00	0.3837E+00	0.5549E-01
0.9926E+00	0.3886E+00	0.5613E-01
0.9926E+00	0.3936E+00	0.5681E-01
0.9926E+00	0.3985E+00	0.5774E-01
0.9926E+00	0.4035E+00	0.6028E-01
0.9926E+00	0.4084E+00	0.6765E-01
0.9926E+00	0.4134E+00	0.6946E-01
0.9926E+00	0.4183E+00	0.6847E-01
0.9926E+00	0.4233E+00	0.6780E-01
0.9926E+00	0.4282E+00	0.6647E-01
0.9926E+00	0.4332E+00	0.6496E-01
0.9926E+00	0.4381E+00	0.6406E-01
0.9926E+00	0.4431E+00	0.6384E-01
0.9926E+00	0.4480E+00	0.6381E-01
0.9926E+00	0.4530E+00	0.6388E-01
0.9926E+00	0.4579E+00	0.6418E-01
0.9926E+00	0.4629E+00	0.6448E-01
0.9926E+00	0.4678E+00	0.6471E-01
0.9926E+00	0.4728E+00	0.6488E-01
0.9926E+00	0.4777E+00	0.6505E-01
0.9926E+00	0.4827E+00	0.6519E-01
0.9926E+00	0.4876E+00	0.6529E-01
0.9926E+00	0.4926E+00	0.6540E-01
0.9926E+00	0.4975E+00	0.6555E-01
0.9926E+00	0.5025E+00	0.6573E-01
0.9926E+00	0.5074E+00	0.6594E-01
0.9926E+00	0.5124E+00	0.6618E-01
0.9926E+00	0.5173E+00	0.6645E-01
0.9926E+00	0.5223E+00	0.6673E-01
0.9926E+00	0.5272E+00	0.6702E-01
0.9926E+00	0.5322E+00	0.6731E-01
0.9926E+00	0.5371E+00	0.6758E-01
0.9926E+00	0.5421E+00	0.6784E-01
0.9926E+00	0.5470E+00	0.6809E-01
0.9926E+00	0.5520E+00	0.6831E-01
0.9926E+00	0.5569E+00	0.6851E-01
0.9926E+00	0.5619E+00	0.6870E-01
0.9926E+00	0.5668E+00	0.6886E-01
0.9926E+00	0.5718E+00	0.6899E-01
0.9926E+00	0.5767E+00	0.6909E-01
0.9926E+00	0.5817E+00	0.6914E-01
0.9926E+00	0.5866E+00	0.6920E-01
0.9926E+00	0.5916E+00	0.6927E-01
0.9926E+00	0.5965E+00	0.6935E-01
0.9926E+00	0.6015E+00	0.6945E-01
0.9926E+00	0.6064E+00	0.6955E-01
0.9926E+00	0.6114E+00	0.6960E-01
0.9926E+00	0.6163E+00	0.6962E-01
0.9926E+00	0.6213E+00	0.6965E-01
0.9926E+00	0.6262E+00	0.6967E-01
0.9926E+00	0.6312E+00	0.6969E-01
0.9926E+00	0.6361E+00	0.6972E-01
0.9926E+00	0.6411E+00	0.6973E-01
0.9926E+00	0.6460E+00	0.6972E-01
0.9926E+00	0.6510E+00	0.6968E-01
0.9926E+00	0.6559E+00	0.6967E-01
0.9926E+00	0.6609E+00	0.6985E-01
0.9926E+00	0.6658E+00	0.7007E-01
0.9926E+00	0.6708E+00	0.7015E-01
0.9926E+00	0.6757E+00	0.7026E-01
0.9926E+00	0.6807E+00	0.7038E-01
0.9926E+00	0.6856E+00	0.7051E-01
0.9926E+00	0.6906E+00	0.7064E-01
0.9926E+00	0.6955E+00	0.7077E-01
0.9926E+00	0.7005E+00	0.7089E-01
0.9926E+00	0.7054E+00	0.7101E-01
0.9926E+00	0.7104E+00	0.7117E-01
0.9926E+00	0.7153E+00	0.7128E-01
0.9926E+00	0.7203E+00	0.7139E-01
0.9926E+00	0.7252E+00	0.7148E-01
0.9926E+00	0.7302E+00	0.7158E-01
0.9926E+00	0.7351E+00	0.7167E-01
0.9926E+00	0.7401E+00	0.7173E-01
0.9926E+00	0.7450E+00	0.7181E-01
0.9926E+00	0.7500E+00	0.7186E-01
0.9926E+00	0.7550E+00	0.7189E-01
0.9926E+00	0.7599E+00	0.7197E-01
0.9926E+00	0.7649E+00	0.7202E-01
0.9926E+00	0.7698E+00	0.7206E-01
0.9926E+00	0.7748E+00	0.7209E-01
0.9926E+00	0.7797E+00	0.7212E-01
0.9926E+00	0.7847E+00	0.7215E-01
0.9926E+00	0.7896E+00	0.7217E-01
0.9926E+00	0.7946E+00	0.7218E-01
0.9926E+00	0.7995E+00	0.7219E-01
0.9926E+00	0.8045E+00	0.7219E-01
0.9926E+00	0.8094E+00	0.7221E-01
0.9926E+00	0.8144E+00	0.7211E-01
0.9926E+00	0.8193E+00	0.7212E-01
0.9926E+00	0.8243E+00	0.7215E-01
0.9926E+00	0.8292E+00	0.7218E-01
0.9926E+00	0.8342E+00	0.7211E-01
0.9926E+00	0.8391E+00	0.7215E-01
0.9926E+00	0.8441E+00	0.7213E-01
0.9926E+00	0.8490E+00	0.7218E-01
0.9926E+00	0.8540E+00	0.7225E-01
0.9926E+00	0.8589E+00	0.7239E-01
0.9926E+00	0.8639E+00	0.7252E-01
0.9926E+00	0.8688E+00	0.7264E-01
0.9926E+00	0.8738E+00	0.7276E-01
0.9926E+00	0.8787E+00	0.7291E-01
0.9926E+00	0.8837E+00	0.7309E-01
0.9926E+00	0.8886E+00	0.7329E-01
0.9926E+00	0.8936E+00	0.7352E-01
0.9926E+00	0.8985E+00	0.7376E-01
0.9926E+00	0.9035E+00	0.7400E-01
0.9926E+00	0.9084E+00	0.7425E-01
0.9926E+00	0.9134E+00	0.7448E-01
0.9926E+00	0.9183E+00	0.7468E-01
0.9926E+00	0.9233E+00	0.7486E-01
0.9926E+00	0.9282E+00	0.7491E-01
0.9926E+00	0.9332E+00	0.7491E-01
0.9926E+00	0.9381E+00	0.7491E-01
0.9926E+00	0.9431E+00	0.7491E-01
0.9926E+00	0.9480E+00	0.7491E-01
0.9926E+00	0.9530E+00	0.7491E-01
0.9926E+00	0.9579E+00	0.7491E-01
0.9926E+00	0.9629E+00	0.7490E-01
0.9926E+00	0.9678E+00	0.7485E-01
0.9926E+00	0.9728E+00	0.7468E-01
0.9926E+00	0.9777E+00	0.7426E-01
0.9926E+00	0.9827E+00	0.7337E-01
0.9926E+00	0.9876E+00	0.7049E-01
0.9926E+00	0.9926E+00	0.6920E-01
0.9926E+00	0.9975E+00	0.6920E-01
0.9876E+00	0.2475E-02	0.6362E-01
0.9876E+00	0.7426E-02	0.6362E-01
0.9876E+00	0.1238E-01	0.5401E-01
0.9876E+00	0.1733E-01	0.4886E-01
0.9876E+00	0.2228E-01	0.4588E-01
0.9876E+00	0.2723E-01	0.4416E-01
0.9876E+00	0.3218E-01	0.4331E-01
0.9876E+00	0.3713E-01	0.4260E-01
0.9876E+00	0.4208E-01	0.4183E-01
0.9876E+00	0.4703E-01	0.4090E-01
0.9876E+00	0.5198E-01	0.3989E-01
0.9876E+00	0.5693E-01	0.3884E-01
0.9876E+00	0.6188E-01	0.3780E-01
0.9876E+00	0.6683E-01	0.3697E-01
0.9876E+00	0.7178E-01	0.3643E-01
0.9876E+00	0.7673E-01	0.3617E-01
0.9876E+00	0.8168E-01	0.3598E-01
0.9876E+00	0.8663E-01	0.3586E-01
0.9876E+00	0.9158E-01	0.3579E-01
0.9876E+00	0.9653E-01	0.3570E-01
0.9876E+00	0.1015E+00	0.3565E-01
0.9876E+00	0.1064E+00	0.3565E-01
0.9876E+00	0.1114E+00	0.3555E-01
0.9876E+00	0.1163E+00	0.3556E-01
0.9876E+00	0.1213E+00	0.3540E-01
0.9876E+00	0.1262E+00	0.3524E-01
0.9876E+00	0.1312E+00	0.3509E-01
0.9876E+00	0.1361E+00	0.3492E-01
0.9876E+00	0.1411E+00	0.3473E-01
0.9876E+00	0.1460E+00	0.3449E-01
0.9876E+00	0.1510E+00	0.3429E-01
0.9876E+00	0.1559E+00	0.3416E-01
0.9876E+00	0.1609E+00	0.3419E-01
0.9876E+00	0.1658E+00	0.3425E-01
0.9876E+00	0.1708E+00	0.3435E-01
0.9876E+00	0.1757E+00	0.3453E-01
0.9876E+00	0.1807E+00	0.3480E-01
0.9876E+00	0.1856E+00	0.3514E-01
0.9876E+00	0.1906E+00	0.3552E-01
0.9876E+00	0.1955E+00	0.3590E-01
0.9876E+00	0.2005E+00	0.3632E-01
0.9876E+00	0.2054E+00	0.3678E-01
0.9876E+00	0.2104E+00	0.3729E-01
0.9876E+00	0.2153E+00	0.3783E-01
0.9876E+00	0.2203E+00	0.3839E-01
0.9876E+00	0.2252E+00	0.3895E-01
0.9876E+00	0.2302E+00	0.3950E-01
0.9876E+00	0.2351E+00	0.4003E-01
0.9876E+00	0.2401E+00	0.4053E-01
0.9876E+00	0.2450E+00	0.4097E-01
0.9876E+00	0.2500E+00	0.4136E-01
0.9876E+00	0.2550E+00	0.4169E-01
0.9876E+00	0.2599E+00	0.4196E-01
0.9876E+00	0.2649E+00	0.4219E-01
0.9876E+00	0.2698E+00	0.4240E-01
0.9876E+00	0.2748E+00	0.4258E-01
0.9876E+00	0.2797E+00	0.4274E-01
0.9876E+00	0.2847E+00	0.4281E-01
0.9876E+00	0.2896E+00	0.4281E-01
0.9876E+00	0.2946E+00	0.4279E-01
0.9876E+00	0.2995E+00	0.4272E-01
0.9876E+00	0.3045E+00	0.4263E-01
0.9876E+00	0.3094E+00	0.4255E-01
0.9876E+00	0.3144E+00	0.4248E-01
0.9876E+00	0.3193E+00	0.4236E-01
0.9876E+00	0.3243E+00	0.4235E-01
0.9876E+00	0.3292E+00	0.4238E-01
0.9876E+00	0.3342E+00	0.4246E-01
0.9876E+00	0.3391E+00	0.4267E-01
0.9876E+00	0.3441E+00	0.4288E-01
0.9876E+00	0.3490E+00	0.4326E-01
0.9876E+00	0.3540E+00	0.4371E-01
0.9876E+00	0.3589E+00	0.4433E-01
0.9876E+00	0.3639E+00	0.4507E-01
0.9876E+00	0.3688E+00	0.4602E-01
0.9876E+00	0.3738E+00	0.4722E-01
0.9876E+00	0.3787E+00	0.4870E-01
0.9876E+00	0.3837E+00	0.5005E-01
0.9876E+00	0.3886E+00	0.5222E-01
0.9876E+00	0.3936E+00	0.5460E-01
0.9876E+00	0.3985E+00	0.5656E-01
0.9876E+00	0.4035E+00	0.6006E-01
0.9876E+00	0.4084E+00	0.6786E-01
0.9876E+00	0.4134E+00	0.6947E-01
0.9876E+00	0.4183E+00	0.6851E-01
0.9876E+00	0.4233E+00	0.6743E-01
0.9876E+00	0.4282E+00	0.6472E-01
0.9876E+00	0.4332E+00	0.6124E-01
0.9876E+00	0.4381E+00	0.5878E-01
0.9876E+00	0.4431E+00	0.5778E-01
0.9876E+00	0.4480E+00	0.5729E-01
0.9876E+00	0.4530E+00	0.5675E-01
0.9876E+00	0.4579E+00	0.5624E-01
0.9876E+00	0.4629E+00	0.5588E-01
0.9876E+00	0.4678E+00	0.5554E-01
0.9876E+00	0.4728E+00	0.5539E-01
0.9876E+00	0.4777E+00	0.5533E-01
0.9876E+00	0.4827E+00	0.5532E-01
0.9876E+00	0.4876E+00	0.5537E-01
0.9876E+00	0.4926E+00	0.5545E-01
0.9876E+00	0.4975E+00	0.5558E-01
0.9876E+00	0.5025E+00	0.5578E-01
0.9876E+00	0.5074E+00	0.5603E-01
0.9876E+00	0.5124E+00	0.5633E-01
0.9876E+00	0.5173E+00	0.5667E-01
0.9876E+00	0.5223E+00	0.5707E-01
0.9876E+00	0.5272E+00	0.5750E-01
0.9876E+00	0.5322E+00	0.5795E-01
0.9876E+00	0.5371E+00	0.5842E-01
0.9876E+00	0.5421E+00	0.5888E-01
0.9876E+00	0.5470E+00	0.5933E-01
0.9876E+00	0.5520E+00	0.5974E-01
0.9876E+00	0.5569E+00	0.6017E-01
0.9876E+00	0.5619E+00	0.6059E-01
0.9876E+00	0.5668E+00	0.6100E-01
0.9876E+00	0.5718E+00	0.6133E-01
0.9876E+00	0.5767E+00	0.6147E-01
0.9876E+00	0.5817E+00	0.6152E-01
0.9876E+00	0.5866E+00	0.6151E-01
0.9876E+00	0.5916E+00	0.6148E-01
0.9876E+00	0.5965E+00	0.6121E-01
0.9876E+00	0.6015E+00	0.6090E-01
0.9876E+00	0.6064E+00	0.6054E-01
0.9876E+00	0.6114E+00	0.6014E-01
0.9876E+00	0.6163E+00	0.5968E-01
0.9876E+00	0.6213E+00	0.5920E-01
0.9876E+00	0.6262E+00	0.5871E-01
0.9876E+00	0.6312E+00	0.5826E-01
0.9876E+00	0.6361E+00	0.5789E-01
0.9876E+00	0.6411E+00	0.5757E-01
0.9876E+00	0.6460E+00	0.5736E-01
0.9876E+00	0.6510E+00	0.5729E-01
0.9876E+00	0.6559E+00	0.5727E-01
0.9876E+00	0.6609E+00	0.5728E-01
0.9876E+00	0.6658E+00	0.5728E-01
0.9876E+00	0.6708E+00	0.5755E-01
0.9876E+00	0.6757E+00	0.5767E-01
0.9876E+00	0.6807E+00	0.5779E-01
0.9876E+00	0.6856E+00	0.5789E-01
0.9876E+00	0.6906E+00	0.5800E-01
0.9876E+00	0.6955E+00	0.5810E-01
0.9876E+00	0.7005E+00	0.5813E-01
0.9876E+00	0.7054E+00	0.5816E-01
0.9876E+00	0.7104E+00	0.5828E-01
0.9876E+00	0.7153E+00	0.5827E-01
0.9876E+00	0.7203E+00	0.5839E-01
0.9876E+00	0.7252E+00	0.5839E-01
0.9876E+00	0.7302E+00	0.5835E-01
0.9876E+00	0.7351E+00	0.5839E-01
0.9876E+00	0.7401E+00	0.5834E-01
0.9876E+00	0.7450E+00	0.5835E-01
0.9876E+00	0.7500E+00	0.5828E-01
0.9876E+00	0.7550E+00	0.5828E-01
0.9876E+00	0.7599E+00	0.5820E-01
0.9876E+00	0.7649E+00	0.5812E-01
0.9876E+00	0.7698E+00	0.5803E-01
0.9876E+00	0.7748E+00	0.5794E-01
0.9876E+00	0.7797E+00	0.5784E-01
0.9876E+00	0.7847E+00	0.5772E-01
0.9876E+00	0.7896E+00	0.5759E-01
0.9876E+00	0.7946E+00	0.5747E-01
0.9876E+00	0.7995E+00	0.5732E-01
0.9876E+00	0.8045E+00	0.5720E-01
0.9876E+00	0.8094E+00	0.5696E-01
0.9876E+00	0.8144E+00	0.5693E-01
0.9876E+00	0.8193E+00	0.5684E-01
0.9876E+00	0.8243E+00	0.5669E-01
0.9876E+00	0.8292E+00	0.5648E-01
0.9876E+00	0.8342E+00	0.5649E-01
0.9876E+00	0.8391E+00	0.5640E-01
0.9876E+00	0.8441E+00	0.5640E-01
0.9876E+00	0.8490E+00	0.5633E-01
0.9876E+00	0.8540E+00	0.5633E-01
0.9876E+00	0.8589E+00	0.5632E-01
0.9876E+00	0.8639E+00	0.5635E-01
0.9876E+00	0.8688E+00	0.5649E-01
0.9876E+00	0.8738E+00	0.5678E-01
0.9876E+00	0.8787E+00	0.5718E-01
0.9876E+00	0.8837E+00	0.5757E-01
0.9876E+00	0.8886E+00	0.5804E-01
0.9876E+00	0.8936E+00	0.5869E-01
0.9876E+00	0.8985E+00	0.5933E-01
0.9876E+00	0.9035E+00	0.6010E-01
0.9876E+00	0.9084E+00	0.6103E-01
0.9876E+00	0.9134E+00	0.6208E-01
0.9876E+00	0.9183E+00	0.6337E-01
0.9876E+00	0.9233E+00	0.6495E-01
0.9876E+00	0.9282E+00	0.6664E-01
0.9876E+00	0.9332E+00	0.6831E-01
0.9876E+00	0.9381E+00	0.6991E-01
0.9876E+00	0.9431E+00	0.7140E-01
0.9876E+00	0.9480E+00	0.7270E-01
0.9876E+00	0.9530E+00	0.7378E-01
0.9876E+00	0.9579E+00	0.7462E-01
0.9876E+00	0.9629E+00	0.7531E-01
0.9876E+00	0.9678E+00	0.7612E-01
0.9876E+00	0.9728E+00	0.7610E-01
0.9876E+00	0.9777E+00	0.7573E-01
0.9876E+00	0.9827E+00	0.7442E-01
0.9876E+00	0.9876E+00	0.7062E-01
0.9876E+00	0.9926E+00	0.6921E-01
0.9876E+00	0.9975E+00	0.6921E-01
0.9827E+00	0.2475E-02	0.6352E-01
0.9827E+00	0.7426E-02	0.6352E-01
0.9827E+00	0.1238E-01	0.5299E-01
0.9827E+00	0.1733E-01	0.4599E-01
0.9827E+00	0.2228E-01	0.4317E-01
0.9827E+00	0.2723E-01	0.4191E-01
0.9827E+00	0.3218E-01	0.4117E-01
0.9827E+00	0.3713E-01	0.4020E-01
0.9827E+00	0.4208E-01	0.3898E-01
0.9827E+00	0.4703E-01	0.3757E-01
0.9827E+00	0.5198E-01	0.3607E-01
0.9827E+00	0.5693E-01	0.3488E-01
0.9827E+00	0.6188E-01	0.3449E-01
0.9827E+00	0.6683E-01	0.3440E-01
0.9827E+00	0.7178E-01	0.3436E-01
0.9827E+00	0.7673E-01	0.3431E-01
0.9827E+00	0.8168E-01	0.3428E-01
0.9827E+00	0.8663E-01	0.3428E-01
0.9827E+00	0.9158E-01	0.3429E-01
0.9827E+00	0.9653E-01	0.3421E-01
0.9827E+00	0.1015E+00	0.3411E-01
0.9827E+00	0.1064E+00	0.3402E-01
0.9827E+00	0.1114E+00	0.3381E-01
0.9827E+00	0.1163E+00	0.3359E-01
0.9827E+00	0.1213E+00	0.3315E-01
0.9827E+00	0.1262E+00	0.3282E-01
0.9827E+00	0.1312E+00	0.3239E-01
0.9827E+00	0.1361E+00	0.3201E-01
0.9827E+00	0.1411E+00	0.3162E-01
0.9827E+00	0.1460E+00	0.3138E-01
0.9827E+00	0.1510E+00	0.3135E-01
0.9827E+00	0.1559E+00	0.3142E-01
0.9827E+00	0.1609E+00	0.3154E-01
0.9827E+00	0.1658E+00	0.3167E-01
0.9827E+00	0.1708E+00	0.3180E-01
0.9827E+00	0.1757E+00	0.3193E-01
0.9827E+00	0.1807E+00	0.3207E-01
0.9827E+00	0.1856E+00	0.3223E-01
0.9827E+00	0.1906E+00	0.3241E-01
0.9827E+00	0.1955E+00	0.3258E-01
0.9827E+00	0.2005E+00	0.3275E-01
0.9827E+00	0.2054E+00	0.3291E-01
0.9827E+00	0.2104E+00	0.3304E-01
0.9827E+00	0.2153E+00	0.3313E-01
0.9827E+00	0.2203E+00	0.3326E-01
0.9827E+00	0.2252E+00	0.3348E-01
0.9827E+00	0.2302E+00	0.3378E-01
0.9827E+00	0.2351E+00	0.3412E-01
0.9827E+00	0.2401E+00	0.3451E-01
0.9827E+00	0.2450E+00	0.3492E-01
0.9827E+00	0.2500E+00	0.3536E-01
0.9827E+00	0.2550E+00	0.3579E-01
0.9827E+00	0.2599E+00	0.3623E-01
0.9827E+00	0.2649E+00	0.3677E-01
0.9827E+00	0.2698E+00	0.3747E-01
0.9827E+00	0.2748E+00	0.3829E-01
0.9827E+00	0.2797E+00	0.3913E-01
0.9827E+00	0.2847E+00	0.3996E-01
0.9827E+00	0.2896E+00	0.4077E-01
0.9827E+00	0.2946E+00	0.4154E-01
0.9827E+00	0.2995E+00	0.4222E-01
0.9827E+00	0.3045E+00	0.4231E-01
0.9827E+00	0.3094E+00	0.4231E-01
0.9827E+00	0.3144E+00	0.4228E-01
0.9827E+00	0.3193E+00	0.4220E-01
0.9827E+00	0.3243E+00	0.4199E-01
0.9827E+00	0.3292E+00	0.4173E-01
0.9827E+00	0.3342E+00	0.4143E-01
0.9827E+00	0.3391E+00	0.4130E-01
0.9827E+00	0.3441E+00	0.4130E-01
0.9827E+00	0.3490E+00	0.4134E-01
0.9827E+00	0.3540E+00	0.4141E-01
0.9827E+00	0.3589E+00	0.4159E-01
0.9827E+00	0.3639E+00	0.4178E-01
0.9827E+00	0.3688E+00	0.4192E-01
0.9827E+00	0.3738E+00	0.4222E-01
0.9827E+00	0.3787E+00	0.4292E-01
0.9827E+00	0.3837E+00	0.4453E-01
0.9827E+00	0.3886E+00	0.4651E-01
0.9827E+00	0.3936E+00	0.5007E-01
0.9827E+00	0.3985E+00	0.5344E-01
0.9827E+00	0.4035E+00	0.5935E-01
0.9827E+00	0.4084E+00	0.6796E-01
0.9827E+00	0.4134E+00	0.6951E-01
0.9827E+00	0.4183E+00	0.6870E-01
0.9827E+00	0.4233E+00	0.6584E-01
0.9827E+00	0.4282E+00	0.6083E-01
0.9827E+00	0.4332E+00	0.5766E-01
0.9827E+00	0.4381E+00	0.5673E-01
0.9827E+00	0.4431E+00	0.5592E-01
0.9827E+00	0.4480E+00	0.5485E-01
0.9827E+00	0.4530E+00	0.5373E-01
0.9827E+00	0.4579E+00	0.5257E-01
0.9827E+00	0.4629E+00	0.5164E-01
0.9827E+00	0.4678E+00	0.5126E-01
0.9827E+00	0.4728E+00	0.5110E-01
0.9827E+00	0.4777E+00	0.5106E-01
0.9827E+00	0.4827E+00	0.5131E-01
0.9827E+00	0.4876E+00	0.5169E-01
0.9827E+00	0.4926E+00	0.5188E-01
0.9827E+00	0.4975E+00	0.5204E-01
0.9827E+00	0.5025E+00	0.5227E-01
0.9827E+00	0.5074E+00	0.5252E-01
0.9827E+00	0.5124E+00	0.5279E-01
0.9827E+00	0.5173E+00	0.5306E-01
0.9827E+00	0.5223E+00	0.5330E-01
0.9827E+00	0.5272E+00	0.5353E-01
0.9827E+00	0.5322E+00	0.5366E-01
0.9827E+00	0.5371E+00	0.5370E-01
0.9827E+00	0.5421E+00	0.5371E-01
0.9827E+00	0.5470E+00	0.5368E-01
0.9827E+00	0.5520E+00	0.5357E-01
0.9827E+00	0.5569E+00	0.5346E-01
0.9827E+00	0.5619E+00	0.5335E-01
0.9827E+00	0.5668E+00	0.5326E-01
0.9827E+00	0.5718E+00	0.5324E-01
0.9827E+00	0.5767E+00	0.5325E-01
0.9827E+00	0.5817E+00	0.5326E-01
0.9827E+00	0.5866E+00	0.5326E-01
0.9827E+00	0.5916E+00	0.5299E-01
0.9827E+00	0.5965E+00	0.5271E-01
0.9827E+00	0.6015E+00	0.5244E-01
0.9827E+00	0.6064E+00	0.5217E-01
0.9827E+00	0.6114E+00	0.5190E-01
0.9827E+00	0.6163E+00	0.5163E-01
0.9827E+00	0.6213E+00	0.5139E-01
0.9827E+00	0.6262E+00	0.5121E-01
0.9827E+00	0.6312E+00	0.5112E-01
0.9827E+00	0.6361E+00	0.5101E-01
0.9827E+00	0.6411E+00	0.5087E-01
0.9827E+00	0.6460E+00	0.5068E-01
0.9827E+00	0.6510E+00	0.5046E-01
0.9827E+00	0.6559E+00	0.5019E-01
0.9827E+00	0.6609E+00	0.4985E-01
0.9827E+00	0.6658E+00	0.4943E-01
0.9827E+00	0.6708E+00	0.4896E-01
0.9827E+00	0.6757E+00	0.4849E-01
0.9827E+00	0.6807E+00	0.4812E-01
0.9827E+00	0.6856E+00	0.4792E-01
0.9827E+00	0.6906E+00	0.4770E-01
0.9827E+00	0.6955E+00	0.4752E-01
0.9827E+00	0.7005E+00	0.4745E-01
0.9827E+00	0.7054E+00	0.4739E-01
0.9827E+00	0.7104E+00	0.4721E-01
0.9827E+00	0.7153E+00	0.4721E-01
0.9827E+00	0.7203E+00	0.4704E-01
0.9827E+00	0.7252E+00	0.4702E-01
0.9827E+00	0.7302E+00	0.4702E-01
0.9827E+00	0.7351E+00	0.4692E-01
0.9827E+00	0.7401E+00	0.4693E-01
0.9827E+00	0.7450E+00	0.4684E-01
0.9827E+00	0.7500E+00	0.4685E-01
0.9827E+00	0.7550E+00	0.4677E-01
0.9827E+00	0.7599E+00	0.4668E-01
0.9827E+00	0.7649E+00	0.4665E-01
0.9827E+00	0.7698E+00	0.4657E-01
0.9827E+00	0.7748E+00	0.4647E-01
0.9827E+00	0.7797E+00	0.4636E-01
0.9827E+00	0.7847E+00	0.4625E-01
0.9827E+00	0.7896E+00	0.4612E-01
0.9827E+00	0.7946E+00	0.4597E-01
0.9827E+00	0.7995E+00	0.4580E-01
0.9827E+00	0.8045E+00	0.4562E-01
0.9827E+00	0.8094E+00	0.4543E-01
0.9827E+00	0.8144E+00	0.4523E-01
0.9827E+00	0.8193E+00	0.4504E-01
0.9827E+00	0.8243E+00	0.4485E-01
0.9827E+00	0.8292E+00	0.4467E-01
0.9827E+00	0.8342E+00	0.4450E-01
0.9827E+00	0.8391E+00	0.4436E-01
0.9827E+00	0.8441E+00	0.4419E-01
0.9827E+00	0.8490E+00	0.4407E-01
0.9827E+00	0.8540E+00	0.4399E-01
0.9827E+00	0.8589E+00	0.4399E-01
0.9827E+00	0.8639E+00	0.4400E-01
0.9827E+00	0.8688E+00	0.4402E-01
0.9827E+00	0.8738E+00	0.4406E-01
0.9827E+00	0.8787E+00	0.4416E-01
0.9827E+00	0.8837E+00	0.4432E-01
0.9827E+00	0.8886E+00	0.4452E-01
0.9827E+00	0.8936E+00	0.4479E-01
0.9827E+00	0.8985E+00	0.4514E-01
0.9827E+00	0.9035E+00	0.4547E-01
0.9827E+00	0.9084E+00	0.4588E-01
0.9827E+00	0.9134E+00	0.4646E-01
0.9827E+00	0.9183E+00	0.4708E-01
0.9827E+00	0.9233E+00	0.4770E-01
0.9827E+00	0.9282E+00	0.4907E-01
0.9827E+00	0.9332E+00	0.5054E-01
0.9827E+00	0.9381E+00	0.5274E-01
0.9827E+00	0.9431E+00	0.5589E-01
0.9827E+00	0.9480E+00	0.5912E-01
0.9827E+00	0.9530E+00	0.6318E-01
0.9827E+00	0.9579E+00	0.6766E-01
0.9827E+00	0.9629E+00	0.7151E-01
0.9827E+00	0.9678E+00	0.7441E-01
0.9827E+00	0.9728E+00	0.7674E-01
0.9827E+00	0.9777E+00	0.7682E-01
0.9827E+00	0.9827E+00	0.7590E-01
0.9827E+00	0.9876E+00	0.7130E-01
0.9827E+00	0.9926E+00	0.6924E-01
0.9827E+00	0.9975E+00	0.6924E-01
0.9777E+00	0.2475E-02	0.6325E-01
0.9777E+00	0.7426E-02	0.6325E-01
0.9777E+00	0.1238E-01	0.5072E-01
0.9777E+00	0.1733E-01	0.4352E-01
0.9777E+00	0.2228E-01	0.4141E-01
0.9777E+00	0.2723E-01	0.4066E-01
0.9777E+00	0.3218E-01	0.3968E-01
0.9777E+00	0.3713E-01	0.3808E-01
0.9777E+00	0.4208E-01	0.3619E-01
0.9777E+00	0.4703E-01	0.3467E-01
0.9777E+00	0.5198E-01	0.3408E-01
0.9777E+00	0.5693E-01	0.3393E-01
0.9777E+00	0.6188E-01	0.3406E-01
0.9777E+00	0.6683E-01	0.3441E-01
0.9777E+00	0.7178E-01	0.3459E-01
0.9777E+00	0.7673E-01	0.3479E-01
0.9777E+00	0.8168E-01	0.3502E-01
0.9777E+00	0.8663E-01	0.3522E-01
0.9777E+00	0.9158E-01	0.3544E-01
0.9777E+00	0.9653E-01	0.3562E-01
0.9777E+00	0.1015E+00	0.3568E-01
0.9777E+00	0.1064E+00	0.3495E-01
0.9777E+00	0.1114E+00	0.3446E-01
0.9777E+00	0.1163E+00	0.3391E-01
0.9777E+00	0.1213E+00	0.3341E-01
0.9777E+00	0.1262E+00	0.3290E-01
0.9777E+00	0.1312E+00	0.3209E-01
0.9777E+00	0.1361E+00	0.3151E-01
0.9777E+00	0.1411E+00	0.3113E-01
0.9777E+00	0.1460E+00	0.3116E-01
0.9777E+00	0.1510E+00	0.3139E-01
0.9777E+00	0.1559E+00	0.3189E-01
0.9777E+00	0.1609E+00	0.3239E-01
0.9777E+00	0.1658E+00	0.3284E-01
0.9777E+00	0.1708E+00	0.3322E-01
0.9777E+00	0.1757E+00	0.3353E-01
0.9777E+00	0.1807E+00	0.3377E-01
0.9777E+00	0.1856E+00	0.3388E-01
0.9777E+00	0.1906E+00	0.3394E-01
0.9777E+00	0.1955E+00	0.3391E-01
0.9777E+00	0.2005E+00	0.3383E-01
0.9777E+00	0.2054E+00	0.3360E-01
0.9777E+00	0.2104E+00	0.3332E-01
0.9777E+00	0.2153E+00	0.3308E-01
0.9777E+00	0.2203E+00	0.3289E-01
0.9777E+00	0.2252E+00	0.3281E-01
0.9777E+00	0.2302E+00	0.3280E-01
0.9777E+00	0.2351E+00	0.3281E-01
0.9777E+00	0.2401E+00	0.3284E-01
0.9777E+00	0.2450E+00	0.3290E-01
0.9777E+00	0.2500E+00	0.3295E-01
0.9777E+00	0.2550E+00	0.3298E-01
0.9777E+00	0.2599E+00	0.3298E-01
0.9777E+00	0.2649E+00	0.3298E-01
0.9777E+00	0.2698E+00	0.3300E-01
0.9777E+00	0.2748E+00	0.3309E-01
0.9777E+00	0.2797E+00	0.3333E-01
0.9777E+00	0.2847E+00	0.3382E-01
0.9777E+00	0.2896E+00	0.3459E-01
0.9777E+00	0.2946E+00	0.3554E-01
0.9777E+00	0.2995E+00	0.3651E-01
0.9777E+00	0.3045E+00	0.3744E-01
0.9777E+00	0.3094E+00	0.3831E-01
0.9777E+00	0.3144E+00	0.3915E-01
0.9777E+00	0.3193E+00	0.4000E-01
0.9777E+00	0.3243E+00	0.4033E-01
0.9777E+00	0.3292E+00	0.4031E-01
0.9777E+00	0.3342E+00	0.4024E-01
0.9777E+00	0.3391E+00	0.4008E-01
0.9777E+00	0.3441E+00	0.3998E-01
0.9777E+00	0.3490E+00	0.4000E-01
0.9777E+00	0.3540E+00	0.4006E-01
0.9777E+00	0.3589E+00	0.4020E-01
0.9777E+00	0.3639E+00	0.4045E-01
0.9777E+00	0.3688E+00	0.4073E-01
0.9777E+00	0.3738E+00	0.4087E-01
0.9777E+00	0.3787E+00	0.4098E-01
0.9777E+00	0.3837E+00	0.4126E-01
0.9777E+00	0.3886E+00	0.4232E-01
0.9777E+00	0.3936E+00	0.4512E-01
0.9777E+00	0.3985E+00	0.4991E-01
0.9777E+00	0.4035E+00	0.5822E-01
0.9777E+00	0.4084E+00	0.6799E-01
0.9777E+00	0.4134E+00	0.6959E-01
0.9777E+00	0.4183E+00	0.6851E-01
0.9777E+00	0.4233E+00	0.6350E-01
0.9777E+00	0.4282E+00	0.5852E-01
0.9777E+00	0.4332E+00	0.5773E-01
0.9777E+00	0.4381E+00	0.5726E-01
0.9777E+00	0.4431E+00	0.5611E-01
0.9777E+00	0.4480E+00	0.5251E-01
0.9777E+00	0.4530E+00	0.4910E-01
0.9777E+00	0.4579E+00	0.4649E-01
0.9777E+00	0.4629E+00	0.4539E-01
0.9777E+00	0.4678E+00	0.4480E-01
0.9777E+00	0.4728E+00	0.4454E-01
0.9777E+00	0.4777E+00	0.4450E-01
0.9777E+00	0.4827E+00	0.4526E-01
0.9777E+00	0.4876E+00	0.4620E-01
0.9777E+00	0.4926E+00	0.4724E-01
0.9777E+00	0.4975E+00	0.4837E-01
0.9777E+00	0.5025E+00	0.4951E-01
0.9777E+00	0.5074E+00	0.5058E-01
0.9777E+00	0.5124E+00	0.5142E-01
0.9777E+00	0.5173E+00	0.5221E-01
0.9777E+00	0.5223E+00	0.5290E-01
0.9777E+00	0.5272E+00	0.5327E-01
0.9777E+00	0.5322E+00	0.5360E-01
0.9777E+00	0.5371E+00	0.5395E-01
0.9777E+00	0.5421E+00	0.5419E-01
0.9777E+00	0.5470E+00	0.5426E-01
0.9777E+00	0.5520E+00	0.5421E-01
0.9777E+00	0.5569E+00	0.5384E-01
0.9777E+00	0.5619E+00	0.5348E-01
0.9777E+00	0.5668E+00	0.5322E-01
0.9777E+00	0.5718E+00	0.5302E-01
0.9777E+00	0.5767E+00	0.5288E-01
0.9777E+00	0.5817E+00	0.5280E-01
0.9777E+00	0.5866E+00	0.5268E-01
0.9777E+00	0.5916E+00	0.5253E-01
0.9777E+00	0.5965E+00	0.5237E-01
0.9777E+00	0.6015E+00	0.5222E-01
0.9777E+00	0.6064E+00	0.5207E-01
0.9777E+00	0.6114E+00	0.5195E-01
0.9777E+00	0.6163E+00	0.5187E-01
0.9777E+00	0.6213E+00	0.5180E-01
0.9777E+00	0.6262E+00	0.5168E-01
0.9777E+00	0.6312E+00	0.5147E-01
0.9777E+00	0.6361E+00	0.5116E-01
0.9777E+00	0.6411E+00	0.5076E-01
0.9777E+00	0.6460E+00	0.5014E-01
0.9777E+00	0.6510E+00	0.4916E-01
0.9777E+00	0.6559E+00	0.4791E-01
0.9777E+00	0.6609E+00	0.4661E-01
0.9777E+00	0.6658E+00	0.4531E-01
0.9777E+00	0.6708E+00	0.4421E-01
0.9777E+00	0.6757E+00	0.4345E-01
0.9777E+00	0.6807E+00	0.4301E-01
0.9777E+00	0.6856E+00	0.4273E-01
0.9777E+00	0.6906E+00	0.4248E-01
0.9777E+00	0.6955E+00	0.4231E-01
0.9777E+00	0.7005E+00	0.4226E-01
0.9777E+00	0.7054E+00	0.4224E-01
0.9777E+00	0.7104E+00	0.4226E-01
0.9777E+00	0.7153E+00	0.4228E-01
0.9777E+00	0.7203E+00	0.4233E-01
0.9777E+00	0.7252E+00	0.4238E-01
0.9777E+00	0.7302E+00	0.4244E-01
0.9777E+00	0.7351E+00	0.4250E-01
0.9777E+00	0.7401E+00	0.4255E-01
0.9777E+00	0.7450E+00	0.4259E-01
0.9777E+00	0.7500E+00	0.4261E-01
0.9777E+00	0.7550E+00	0.4264E-01
0.9777E+00	0.7599E+00	0.4266E-01
0.9777E+00	0.7649E+00	0.4264E-01
0.9777E+00	0.7698E+00	0.4257E-01
0.9777E+00	0.7748E+00	0.4249E-01
0.9777E+00	0.7797E+00	0.4236E-01
0.9777E+00	0.7847E+00	0.4222E-01
0.9777E+00	0.7896E+00	0.4203E-01
0.9777E+00	0.7946E+00	0.4182E-01
0.9777E+00	0.7995E+00	0.4159E-01
0.9777E+00	0.8045E+00	0.4134E-01
0.9777E+00	0.8094E+00	0.4109E-01
0.9777E+00	0.8144E+00	0.4085E-01
0.9777E+00	0.8193E+00	0.4062E-01
0.9777E+00	0.8243E+00	0.4040E-01
0.9777E+00	0.8292E+00	0.4020E-01
0.9777E+00	0.8342E+00	0.4002E-01
0.9777E+00	0.8391E+00	0.3987E-01
0.9777E+00	0.8441E+00	0.3974E-01
0.9777E+00	0.8490E+00	0.3964E-01
0.9777E+00	0.8540E+00	0.3956E-01
0.9777E+00	0.8589E+00	0.3951E-01
0.9777E+00	0.8639E+00	0.3946E-01
0.9777E+00	0.8688E+00	0.3946E-01
0.9777E+00	0.8738E+00	0.3948E-01
0.9777E+00	0.8787E+00	0.3955E-01
0.9777E+00	0.8837E+00	0.3964E-01
0.9777E+00	0.8886E+00	0.3981E-01
0.9777E+00	0.8936E+00	0.4002E-01
0.9777E+00	0.8985E+00	0.4029E-01
0.9777E+00	0.9035E+00	0.4064E-01
0.9777E+00	0.9084E+00	0.4104E-01
0.9777E+00	0.9134E+00	0.4147E-01
0.9777E+00	0.9183E+00	0.4192E-01
0.9777E+00	0.9233E+00	0.4237E-01
0.9777E+00	0.9282E+00	0.4301E-01
0.9777E+00	0.9332E+00	0.4383E-01
0.9777E+00	0.9381E+00	0.4451E-01
0.9777E+00	0.9431E+00	0.4574E-01
0.9777E+00	0.9480E+00	0.4737E-01
0.9777E+00	0.9530E+00	0.5094E-01
0.9777E+00	0.9579E+00	0.5503E-01
0.9777E+00	0.9629E+00	0.6108E-01
0.9777E+00	0.9678E+00	0.6811E-01
0.9777E+00	0.9728E+00	0.7414E-01
0.9777E+00	0.9777E+00	0.7777E-01
0.9777E+00	0.9827E+00	0.7708E-01
0.9777E+00	0.9876E+00	0.7243E-01
0.9777E+00	0.9926E+00	0.6931E-01
0.9777E+00	0.9975E+00	0.6931E-01
0.9728E+00	0.2475E-02	0.6290E-01
0.9728E+00	0.7426E-02	0.6290E-01
0.9728E+00	0.1238E-01	0.4852E-01
0.9728E+00	0.1733E-01	0.4186E-01
0.9728E+00	0.2228E-01	0.4034E-01
0.9728E+00	0.2723E-01	0.3941E-01
0.9728E+00	0.3218E-01	0.3704E-01
0.9728E+00	0.3713E-01	0.3440E-01
0.9728E+00	0.4208E-01	0.3302E-01
0.9728E+00	0.4703E-01	0.3268E-01
0.9728E+00	0.5198E-01	0.3289E-01
0.9728E+00	0.5693E-01	0.3401E-01
0.9728E+00	0.6188E-01	0.3470E-01
0.9728E+00	0.6683E-01	0.3496E-01
0.9728E+00	0.7178E-01	0.3521E-01
0.9728E+00	0.7673E-01	0.3560E-01
0.9728E+00	0.8168E-01	0.3610E-01
0.9728E+00	0.8663E-01	0.3623E-01
0.9728E+00	0.9158E-01	0.3636E-01
0.9728E+00	0.9653E-01	0.3686E-01
0.9728E+00	0.1015E+00	0.3740E-01
0.9728E+00	0.1064E+00	0.3793E-01
0.9728E+00	0.1114E+00	0.3689E-01
0.9728E+00	0.1163E+00	0.3643E-01
0.9728E+00	0.1213E+00	0.3505E-01
0.9728E+00	0.1262E+00	0.3340E-01
0.9728E+00	0.1312E+00	0.3184E-01
0.9728E+00	0.1361E+00	0.3124E-01
0.9728E+00	0.1411E+00	0.3151E-01
0.9728E+00	0.1460E+00	0.3206E-01
0.9728E+00	0.1510E+00	0.3285E-01
0.9728E+00	0.1559E+00	0.3353E-01
0.9728E+00	0.1609E+00	0.3409E-01
0.9728E+00	0.1658E+00	0.3455E-01
0.9728E+00	0.1708E+00	0.3496E-01
0.9728E+00	0.1757E+00	0.3532E-01
0.9728E+00	0.1807E+00	0.3555E-01
0.9728E+00	0.1856E+00	0.3547E-01
0.9728E+00	0.1906E+00	0.3541E-01
0.9728E+00	0.1955E+00	0.3541E-01
0.9728E+00	0.2005E+00	0.3536E-01
0.9728E+00	0.2054E+00	0.3524E-01
0.9728E+00	0.2104E+00	0.3498E-01
0.9728E+00	0.2153E+00	0.3470E-01
0.9728E+00	0.2203E+00	0.3448E-01
0.9728E+00	0.2252E+00	0.3438E-01
0.9728E+00	0.2302E+00	0.3433E-01
0.9728E+00	0.2351E+00	0.3430E-01
0.9728E+00	0.2401E+00	0.3426E-01
0.9728E+00	0.2450E+00	0.3423E-01
0.9728E+00	0.2500E+00	0.3420E-01
0.9728E+00	0.2550E+00	0.3415E-01
0.9728E+00	0.2599E+00	0.3406E-01
0.9728E+00	0.2649E+00	0.3389E-01
0.9728E+00	0.2698E+00	0.3368E-01
0.9728E+00	0.2748E+00	0.3345E-01
0.9728E+00	0.2797E+00	0.3327E-01
0.9728E+00	0.2847E+00	0.3326E-01
0.9728E+00	0.2896E+00	0.3327E-01
0.9728E+00	0.2946E+00	0.3332E-01
0.9728E+00	0.2995E+00	0.3348E-01
0.9728E+00	0.3045E+00	0.3385E-01
0.9728E+00	0.3094E+00	0.3430E-01
0.9728E+00	0.3144E+00	0.3479E-01
0.9728E+00	0.3193E+00	0.3532E-01
0.9728E+00	0.3243E+00	0.3581E-01
0.9728E+00	0.3292E+00	0.3622E-01
0.9728E+00	0.3342E+00	0.3633E-01
0.9728E+00	0.3391E+00	0.3633E-01
0.9728E+00	0.3441E+00	0.3636E-01
0.9728E+00	0.3490E+00	0.3642E-01
0.9728E+00	0.3540E+00	0.3657E-01
0.9728E+00	0.3589E+00	0.3698E-01
0.9728E+00	0.3639E+00	0.3779E-01
0.9728E+00	0.3688E+00	0.3866E-01
0.9728E+00	0.3738E+00	0.3946E-01
0.9728E+00	0.3787E+00	0.3997E-01
0.9728E+00	0.3837E+00	0.4023E-01
0.9728E+00	0.3886E+00	0.4046E-01
0.9728E+00	0.3936E+00	0.4183E-01
0.9728E+00	0.3985E+00	0.4602E-01
0.9728E+00	0.4035E+00	0.5611E-01
0.9728E+00	0.4084E+00	0.6787E-01
0.9728E+00	0.4134E+00	0.6966E-01
0.9728E+00	0.4183E+00	0.6813E-01
0.9728E+00	0.4233E+00	0.6179E-01
0.9728E+00	0.4282E+00	0.5858E-01
0.9728E+00	0.4332E+00	0.5832E-01
0.9728E+00	0.4381E+00	0.5836E-01
0.9728E+00	0.4431E+00	0.5357E-01
0.9728E+00	0.4480E+00	0.4702E-01
0.9728E+00	0.4530E+00	0.4172E-01
0.9728E+00	0.4579E+00	0.3952E-01
0.9728E+00	0.4629E+00	0.3826E-01
0.9728E+00	0.4678E+00	0.3735E-01
0.9728E+00	0.4728E+00	0.3678E-01
0.9728E+00	0.4777E+00	0.3639E-01
0.9728E+00	0.4827E+00	0.3609E-01
0.9728E+00	0.4876E+00	0.3598E-01
0.9728E+00	0.4926E+00	0.3627E-01
0.9728E+00	0.4975E+00	0.3691E-01
0.9728E+00	0.5025E+00	0.3806E-01
0.9728E+00	0.5074E+00	0.3977E-01
0.9728E+00	0.5124E+00	0.4188E-01
0.9728E+00	0.5173E+00	0.4410E-01
0.9728E+00	0.5223E+00	0.4639E-01
0.9728E+00	0.5272E+00	0.4874E-01
0.9728E+00	0.5322E+00	0.5103E-01
0.9728E+00	0.5371E+00	0.5288E-01
0.9728E+00	0.5421E+00	0.5446E-01
0.9728E+00	0.5470E+00	0.5560E-01
0.9728E+00	0.5520E+00	0.5605E-01
0.9728E+00	0.5569E+00	0.5619E-01
0.9728E+00	0.5619E+00	0.5621E-01
0.9728E+00	0.5668E+00	0.5620E-01
0.9728E+00	0.5718E+00	0.5611E-01
0.9728E+00	0.5767E+00	0.5592E-01
0.9728E+00	0.5817E+00	0.5572E-01
0.9728E+00	0.5866E+00	0.5554E-01
0.9728E+00	0.5916E+00	0.5537E-01
0.9728E+00	0.5965E+00	0.5520E-01
0.9728E+00	0.6015E+00	0.5500E-01
0.9728E+00	0.6064E+00	0.5477E-01
0.9728E+00	0.6114E+00	0.5453E-01
0.9728E+00	0.6163E+00	0.5425E-01
0.9728E+00	0.6213E+00	0.5388E-01
0.9728E+00	0.6262E+00	0.5335E-01
0.9728E+00	0.6312E+00	0.5251E-01
0.9728E+00	0.6361E+00	0.5125E-01
0.9728E+00	0.6411E+00	0.4939E-01
0.9728E+00	0.6460E+00	0.4707E-01
0.9728E+00	0.6510E+00	0.4467E-01
0.9728E+00	0.6559E+00	0.4245E-01
0.9728E+00	0.6609E+00	0.4054E-01
0.9728E+00	0.6658E+00	0.3915E-01
0.9728E+00	0.6708E+00	0.3843E-01
0.9728E+00	0.6757E+00	0.3812E-01
0.9728E+00	0.6807E+00	0.3801E-01
0.9728E+00	0.6856E+00	0.3799E-01
0.9728E+00	0.6906E+00	0.3802E-01
0.9728E+00	0.6955E+00	0.3810E-01
0.9728E+00	0.7005E+00	0.3822E-01
0.9728E+00	0.7054E+00	0.3837E-01
0.9728E+00	0.7104E+00	0.3853E-01
0.9728E+00	0.7153E+00	0.3870E-01
0.9728E+00	0.7203E+00	0.3885E-01
0.9728E+00	0.7252E+00	0.3898E-01
0.9728E+00	0.7302E+00	0.3910E-01
0.9728E+00	0.7351E+00	0.3918E-01
0.9728E+00	0.7401E+00	0.3921E-01
0.9728E+00	0.7450E+00	0.3926E-01
0.9728E+00	0.7500E+00	0.3926E-01
0.9728E+00	0.7550E+00	0.3927E-01
0.9728E+00	0.7599E+00	0.3926E-01
0.9728E+00	0.7649E+00	0.3919E-01
0.9728E+00	0.7698E+00	0.3913E-01
0.9728E+00	0.7748E+00	0.3903E-01
0.9728E+00	0.7797E+00	0.3890E-01
0.9728E+00	0.7847E+00	0.3875E-01
0.9728E+00	0.7896E+00	0.3860E-01
0.9728E+00	0.7946E+00	0.3846E-01
0.9728E+00	0.7995E+00	0.3834E-01
0.9728E+00	0.8045E+00	0.3823E-01
0.9728E+00	0.8094E+00	0.3814E-01
0.9728E+00	0.8144E+00	0.3807E-01
0.9728E+00	0.8193E+00	0.3802E-01
0.9728E+00	0.8243E+00	0.3797E-01
0.9728E+00	0.8292E+00	0.3794E-01
0.9728E+00	0.8342E+00	0.3791E-01
0.9728E+00	0.8391E+00	0.3788E-01
0.9728E+00	0.8441E+00	0.3785E-01
0.9728E+00	0.8490E+00	0.3786E-01
0.9728E+00	0.8540E+00	0.3786E-01
0.9728E+00	0.8589E+00	0.3786E-01
0.9728E+00	0.8639E+00	0.3786E-01
0.9728E+00	0.8688E+00	0.3784E-01
0.9728E+00	0.8738E+00	0.3783E-01
0.9728E+00	0.8787E+00	0.3778E-01
0.9728E+00	0.8837E+00	0.3774E-01
0.9728E+00	0.8886E+00	0.3770E-01
0.9728E+00	0.8936E+00	0.3770E-01
0.9728E+00	0.8985E+00	0.3771E-01
0.9728E+00	0.9035E+00	0.3781E-01
0.9728E+00	0.9084E+00	0.3804E-01
0.9728E+00	0.9134E+00	0.3841E-01
0.9728E+00	0.9183E+00	0.3889E-01
0.9728E+00	0.9233E+00	0.3941E-01
0.9728E+00	0.9282E+00	0.3991E-01
0.9728E+00	0.9332E+00	0.4049E-01
0.9728E+00	0.9381E+00	0.4128E-01
0.9728E+00	0.9431E+00	0.4204E-01
0.9728E+00	0.9480E+00	0.4322E-01
0.9728E+00	0.9530E+00	0.4439E-01
0.9728E+00	0.9579E+00	0.4650E-01
0.9728E+00	0.9629E+00	0.5114E-01
0.9728E+00	0.9678E+00	0.5848E-01
0.9728E+00	0.9728E+00	0.6807E-01
0.9728E+00	0.9777E+00	0.7665E-01
0.9728E+00	0.9827E+00	0.7760E-01
0.9728E+00	0.9876E+00	0.7362E-01
0.9728E+00	0.9926E+00	0.6952E-01
0.9728E+00	0.9975E+00	0.6952E-01
0.9678E+00	0.2475E-02	0.6245E-01
0.9678E+00	0.7426E-02	0.6245E-01
0.9678E+00	0.1238E-01	0.4676E-01
0.9678E+00	0.1733E-01	0.4082E-01
0.9678E+00	0.2228E-01	0.3956E-01
0.9678E+00	0.2723E-01	0.3781E-01
0.9678E+00	0.3218E-01	0.3514E-01
0.9678E+00	0.3713E-01	0.3329E-01
0.9678E+00	0.4208E-01	0.3275E-01
0.9678E+00	0.4703E-01	0.3255E-01
0.9678E+00	0.5198E-01	0.3268E-01
0.9678E+00	0.5693E-01	0.3318E-01
0.9678E+00	0.6188E-01	0.3328E-01
0.9678E+00	0.6683E-01	0.3307E-01
0.9678E+00	0.7178E-01	0.3196E-01
0.9678E+00	0.7673E-01	0.3336E-01
0.9678E+00	0.8168E-01	0.3407E-01
0.9678E+00	0.8663E-01	0.3617E-01
0.9678E+00	0.9158E-01	0.3694E-01
0.9678E+00	0.9653E-01	0.3697E-01
0.9678E+00	0.1015E+00	0.3622E-01
0.9678E+00	0.1064E+00	0.3549E-01
0.9678E+00	0.1114E+00	0.3515E-01
0.9678E+00	0.1163E+00	0.3441E-01
0.9678E+00	0.1213E+00	0.3354E-01
0.9678E+00	0.1262E+00	0.3279E-01
0.9678E+00	0.1312E+00	0.3186E-01
0.9678E+00	0.1361E+00	0.3183E-01
0.9678E+00	0.1411E+00	0.3229E-01
0.9678E+00	0.1460E+00	0.3303E-01
0.9678E+00	0.1510E+00	0.3366E-01
0.9678E+00	0.1559E+00	0.3406E-01
0.9678E+00	0.1609E+00	0.3447E-01
0.9678E+00	0.1658E+00	0.3479E-01
0.9678E+00	0.1708E+00	0.3518E-01
0.9678E+00	0.1757E+00	0.3552E-01
0.9678E+00	0.1807E+00	0.3586E-01
0.9678E+00	0.1856E+00	0.3655E-01
0.9678E+00	0.1906E+00	0.3639E-01
0.9678E+00	0.1955E+00	0.3555E-01
0.9678E+00	0.2005E+00	0.3524E-01
0.9678E+00	0.2054E+00	0.3504E-01
0.9678E+00	0.2104E+00	0.3492E-01
0.9678E+00	0.2153E+00	0.3463E-01
0.9678E+00	0.2203E+00	0.3467E-01
0.9678E+00	0.2252E+00	0.3461E-01
0.9678E+00	0.2302E+00	0.3459E-01
0.9678E+00	0.2351E+00	0.3458E-01
0.9678E+00	0.2401E+00	0.3460E-01
0.9678E+00	0.2450E+00	0.3466E-01
0.9678E+00	0.2500E+00	0.3476E-01
0.9678E+00	0.2550E+00	0.3487E-01
0.9678E+00	0.2599E+00	0.3499E-01
0.9678E+00	0.2649E+00	0.3504E-01
0.9678E+00	0.2698E+00	0.3502E-01
0.9678E+00	0.2748E+00	0.3496E-01
0.9678E+00	0.2797E+00	0.3483E-01
0.9678E+00	0.2847E+00	0.3471E-01
0.9678E+00	0.2896E+00	0.3459E-01
0.9678E+00	0.2946E+00	0.3444E-01
0.9678E+00	0.2995E+00	0.3429E-01
0.9678E+00	0.3045E+00	0.3415E-01
0.9678E+00	0.3094E+00	0.3394E-01
0.9678E+00	0.3144E+00	0.3368E-01
0.9678E+00	0.3193E+00	0.3342E-01
0.9678E+00	0.3243E+00	0.3319E-01
0.9678E+00	0.3292E+00	0.3302E-01
0.9678E+00	0.3342E+00	0.3289E-01
0.9678E+00	0.3391E+00	0.3276E-01
0.9678E+00	0.3441E+00	0.3260E-01
0.9678E+00	0.3490E+00	0.3263E-01
0.9678E+00	0.3540E+00	0.3277E-01
0.9678E+00	0.3589E+00	0.3309E-01
0.9678E+00	0.3639E+00	0.3387E-01
0.9678E+00	0.3688E+00	0.3520E-01
0.9678E+00	0.3738E+00	0.3666E-01
0.9678E+00	0.3787E+00	0.3803E-01
0.9678E+00	0.3837E+00	0.3915E-01
0.9678E+00	0.3886E+00	0.3973E-01
0.9678E+00	0.3936E+00	0.4019E-01
0.9678E+00	0.3985E+00	0.4311E-01
0.9678E+00	0.4035E+00	0.5333E-01
0.9678E+00	0.4084E+00	0.6758E-01
0.9678E+00	0.4134E+00	0.6974E-01
0.9678E+00	0.4183E+00	0.6770E-01
0.9678E+00	0.4233E+00	0.6068E-01
0.9678E+00	0.4282E+00	0.5866E-01
0.9678E+00	0.4332E+00	0.5901E-01
0.9678E+00	0.4381E+00	0.5873E-01
0.9678E+00	0.4431E+00	0.5275E-01
0.9678E+00	0.4480E+00	0.4600E-01
0.9678E+00	0.4530E+00	0.3985E-01
0.9678E+00	0.4579E+00	0.3538E-01
0.9678E+00	0.4629E+00	0.3342E-01
0.9678E+00	0.4678E+00	0.3227E-01
0.9678E+00	0.4728E+00	0.3101E-01
0.9678E+00	0.4777E+00	0.2967E-01
0.9678E+00	0.4827E+00	0.2846E-01
0.9678E+00	0.4876E+00	0.2764E-01
0.9678E+00	0.4926E+00	0.2722E-01
0.9678E+00	0.4975E+00	0.2705E-01
0.9678E+00	0.5025E+00	0.2700E-01
0.9678E+00	0.5074E+00	0.2783E-01
0.9678E+00	0.5124E+00	0.2976E-01
0.9678E+00	0.5173E+00	0.3207E-01
0.9678E+00	0.5223E+00	0.3468E-01
0.9678E+00	0.5272E+00	0.3735E-01
0.9678E+00	0.5322E+00	0.3996E-01
0.9678E+00	0.5371E+00	0.4250E-01
0.9678E+00	0.5421E+00	0.4500E-01
0.9678E+00	0.5470E+00	0.4735E-01
0.9678E+00	0.5520E+00	0.4951E-01
0.9678E+00	0.5569E+00	0.5155E-01
0.9678E+00	0.5619E+00	0.5306E-01
0.9678E+00	0.5668E+00	0.5372E-01
0.9678E+00	0.5718E+00	0.5407E-01
0.9678E+00	0.5767E+00	0.5443E-01
0.9678E+00	0.5817E+00	0.5478E-01
0.9678E+00	0.5866E+00	0.5511E-01
0.9678E+00	0.5916E+00	0.5537E-01
0.9678E+00	0.5965E+00	0.5547E-01
0.9678E+00	0.6015E+00	0.5548E-01
0.9678E+00	0.6064E+00	0.5526E-01
0.9678E+00	0.6114E+00	0.5425E-01
0.9678E+00	0.6163E+00	0.5301E-01
0.9678E+00	0.6213E+00	0.5142E-01
0.9678E+00	0.6262E+00	0.4950E-01
0.9678E+00	0.6312E+00	0.4733E-01
0.9678E+00	0.6361E+00	0.4503E-01
0.9678E+00	0.6411E+00	0.4277E-01
0.9678E+00	0.6460E+00	0.4078E-01
0.9678E+00	0.6510E+00	0.3928E-01
0.9678E+00	0.6559E+00	0.3830E-01
0.9678E+00	0.6609E+00	0.3761E-01
0.9678E+00	0.6658E+00	0.3719E-01
0.9678E+00	0.6708E+00	0.3709E-01
0.9678E+00	0.6757E+00	0.3707E-01
0.9678E+00	0.6807E+00	0.3711E-01
0.9678E+00	0.6856E+00	0.3721E-01
0.9678E+00	0.6906E+00	0.3733E-01
0.9678E+00	0.6955E+00	0.3746E-01
0.9678E+00	0.7005E+00	0.3758E-01
0.9678E+00	0.7054E+00	0.3770E-01
0.9678E+00	0.7104E+00	0.3781E-01
0.9678E+00	0.7153E+00	0.3790E-01
0.9678E+00	0.7203E+00	0.3796E-01
0.9678E+00	0.7252E+00	0.3800E-01
0.9678E+00	0.7302E+00	0.3803E-01
0.9678E+00	0.7351E+00	0.3803E-01
0.9678E+00	0.7401E+00	0.3804E-01
0.9678E+00	0.7450E+00	0.3801E-01
0.9678E+00	0.7500E+00	0.3799E-01
0.9678E+00	0.7550E+00	0.3793E-01
0.9678E+00	0.7599E+00	0.3789E-01
0.9678E+00	0.7649E+00	0.3786E-01
0.9678E+00	0.7698E+00	0.3784E-01
0.9678E+00	0.7748E+00	0.3783E-01
0.9678E+00	0.7797E+00	0.3779E-01
0.9678E+00	0.7847E+00	0.3773E-01
0.9678E+00	0.7896E+00	0.3768E-01
0.9678E+00	0.7946E+00	0.3765E-01
0.9678E+00	0.7995E+00	0.3763E-01
0.9678E+00	0.8045E+00	0.3767E-01
0.9678E+00	0.8094E+00	0.3771E-01
0.9678E+00	0.8144E+00	0.3775E-01
0.9678E+00	0.8193E+00	0.3781E-01
0.9678E+00	0.8243E+00	0.3787E-01
0.9678E+00	0.8292E+00	0.3793E-01
0.9678E+00	0.8342E+00	0.3798E-01
0.9678E+00	0.8391E+00	0.3802E-01
0.9678E+00	0.8441E+00	0.3806E-01
0.9678E+00	0.8490E+00	0.3812E-01
0.9678E+00	0.8540E+00	0.3816E-01
0.9678E+00	0.8589E+00	0.3816E-01
0.9678E+00	0.8639E+00	0.3814E-01
0.9678E+00	0.8688E+00	0.3811E-01
0.9678E+00	0.8738E+00	0.3801E-01
0.9678E+00	0.8787E+00	0.3786E-01
0.9678E+00	0.8837E+00	0.3768E-01
0.9678E+00	0.8886E+00	0.3748E-01
0.9678E+00	0.8936E+00	0.3726E-01
0.9678E+00	0.8985E+00	0.3712E-01
0.9678E+00	0.9035E+00	0.3708E-01
0.9678E+00	0.9084E+00	0.3703E-01
0.9678E+00	0.9134E+00	0.3703E-01
0.9678E+00	0.9183E+00	0.3707E-01
0.9678E+00	0.9233E+00	0.3723E-01
0.9678E+00	0.9282E+00	0.3761E-01
0.9678E+00	0.9332E+00	0.3807E-01
0.9678E+00	0.9381E+00	0.3880E-01
0.9678E+00	0.9431E+00	0.3961E-01
0.9678E+00	0.9480E+00	0.4070E-01
0.9678E+00	0.9530E+00	0.4184E-01
0.9678E+00	0.9579E+00	0.4293E-01
0.9678E+00	0.9629E+00	0.4494E-01
0.9678E+00	0.9678E+00	0.4996E-01
0.9678E+00	0.9728E+00	0.6047E-01
0.9678E+00	0.9777E+00	0.7375E-01
0.9678E+00	0.9827E+00	0.7802E-01
0.9678E+00	0.9876E+00	0.7463E-01
0.9678E+00	0.9926E+00	0.6978E-01
0.9678E+00	0.9975E+00	0.6978E-01
0.9629E+00	0.2475E-02	0.6204E-01
0.9629E+00	0.7426E-02	0.6204E-01
0.9629E+00	0.1238E-01	0.4551E-01
0.9629E+00	0.1733E-01	0.4011E-01
0.9629E+00	0.2228E-01	0.3868E-01
0.9629E+00	0.2723E-01	0.3652E-01
0.9629E+00	0.3218E-01	0.3420E-01
0.9629E+00	0.3713E-01	0.3331E-01
0.9629E+00	0.4208E-01	0.3253E-01
0.9629E+00	0.4703E-01	0.3222E-01
0.9629E+00	0.5198E-01	0.3217E-01
0.9629E+00	0.5693E-01	0.3221E-01
0.9629E+00	0.6188E-01	0.3220E-01
0.9629E+00	0.6683E-01	0.3166E-01
0.9629E+00	0.7178E-01	0.3073E-01
0.9629E+00	0.7673E-01	0.2995E-01
0.9629E+00	0.8168E-01	0.3016E-01
0.9629E+00	0.8663E-01	0.3129E-01
0.9629E+00	0.9158E-01	0.3281E-01
0.9629E+00	0.9653E-01	0.3374E-01
0.9629E+00	0.1015E+00	0.3439E-01
0.9629E+00	0.1064E+00	0.3455E-01
0.9629E+00	0.1114E+00	0.3414E-01
0.9629E+00	0.1163E+00	0.3350E-01
0.9629E+00	0.1213E+00	0.3241E-01
0.9629E+00	0.1262E+00	0.3128E-01
0.9629E+00	0.1312E+00	0.3012E-01
0.9629E+00	0.1361E+00	0.3039E-01
0.9629E+00	0.1411E+00	0.3119E-01
0.9629E+00	0.1460E+00	0.3192E-01
0.9629E+00	0.1510E+00	0.3246E-01
0.9629E+00	0.1559E+00	0.3280E-01
0.9629E+00	0.1609E+00	0.3317E-01
0.9629E+00	0.1658E+00	0.3352E-01
0.9629E+00	0.1708E+00	0.3390E-01
0.9629E+00	0.1757E+00	0.3416E-01
0.9629E+00	0.1807E+00	0.3401E-01
0.9629E+00	0.1856E+00	0.3381E-01
0.9629E+00	0.1906E+00	0.3327E-01
0.9629E+00	0.1955E+00	0.3314E-01
0.9629E+00	0.2005E+00	0.3299E-01
0.9629E+00	0.2054E+00	0.3265E-01
0.9629E+00	0.2104E+00	0.3252E-01
0.9629E+00	0.2153E+00	0.3253E-01
0.9629E+00	0.2203E+00	0.3179E-01
0.9629E+00	0.2252E+00	0.3200E-01
0.9629E+00	0.2302E+00	0.3203E-01
0.9629E+00	0.2351E+00	0.3208E-01
0.9629E+00	0.2401E+00	0.3217E-01
0.9629E+00	0.2450E+00	0.3237E-01
0.9629E+00	0.2500E+00	0.3262E-01
0.9629E+00	0.2550E+00	0.3295E-01
0.9629E+00	0.2599E+00	0.3331E-01
0.9629E+00	0.2649E+00	0.3369E-01
0.9629E+00	0.2698E+00	0.3408E-01
0.9629E+00	0.2748E+00	0.3446E-01
0.9629E+00	0.2797E+00	0.3482E-01
0.9629E+00	0.2847E+00	0.3508E-01
0.9629E+00	0.2896E+00	0.3509E-01
0.9629E+00	0.2946E+00	0.3508E-01
0.9629E+00	0.2995E+00	0.3506E-01
0.9629E+00	0.3045E+00	0.3499E-01
0.9629E+00	0.3094E+00	0.3481E-01
0.9629E+00	0.3144E+00	0.3445E-01
0.9629E+00	0.3193E+00	0.3409E-01
0.9629E+00	0.3243E+00	0.3374E-01
0.9629E+00	0.3292E+00	0.3340E-01
0.9629E+00	0.3342E+00	0.3309E-01
0.9629E+00	0.3391E+00	0.3280E-01
0.9629E+00	0.3441E+00	0.3255E-01
0.9629E+00	0.3490E+00	0.3227E-01
0.9629E+00	0.3540E+00	0.3202E-01
0.9629E+00	0.3589E+00	0.3196E-01
0.9629E+00	0.3639E+00	0.3197E-01
0.9629E+00	0.3688E+00	0.3234E-01
0.9629E+00	0.3738E+00	0.3362E-01
0.9629E+00	0.3787E+00	0.3558E-01
0.9629E+00	0.3837E+00	0.3742E-01
0.9629E+00	0.3886E+00	0.3888E-01
0.9629E+00	0.3936E+00	0.3964E-01
0.9629E+00	0.3985E+00	0.4155E-01
0.9629E+00	0.4035E+00	0.5087E-01
0.9629E+00	0.4084E+00	0.6708E-01
0.9629E+00	0.4134E+00	0.6982E-01
0.9629E+00	0.4183E+00	0.6721E-01
0.9629E+00	0.4233E+00	0.5989E-01
0.9629E+00	0.4282E+00	0.5853E-01
0.9629E+00	0.4332E+00	0.5905E-01
0.9629E+00	0.4381E+00	0.5878E-01
0.9629E+00	0.4431E+00	0.5339E-01
0.9629E+00	0.4480E+00	0.4690E-01
0.9629E+00	0.4530E+00	0.4027E-01
0.9629E+00	0.4579E+00	0.3392E-01
0.9629E+00	0.4629E+00	0.3014E-01
0.9629E+00	0.4678E+00	0.2851E-01
0.9629E+00	0.4728E+00	0.2738E-01
0.9629E+00	0.4777E+00	0.2632E-01
0.9629E+00	0.4827E+00	0.2545E-01
0.9629E+00	0.4876E+00	0.2502E-01
0.9629E+00	0.4926E+00	0.2460E-01
0.9629E+00	0.4975E+00	0.2425E-01
0.9629E+00	0.5025E+00	0.2412E-01
0.9629E+00	0.5074E+00	0.2407E-01
0.9629E+00	0.5124E+00	0.2422E-01
0.9629E+00	0.5173E+00	0.2522E-01
0.9629E+00	0.5223E+00	0.2647E-01
0.9629E+00	0.5272E+00	0.2813E-01
0.9629E+00	0.5322E+00	0.3015E-01
0.9629E+00	0.5371E+00	0.3233E-01
0.9629E+00	0.5421E+00	0.3458E-01
0.9629E+00	0.5470E+00	0.3685E-01
0.9629E+00	0.5520E+00	0.3903E-01
0.9629E+00	0.5569E+00	0.4101E-01
0.9629E+00	0.5619E+00	0.4287E-01
0.9629E+00	0.5668E+00	0.4453E-01
0.9629E+00	0.5718E+00	0.4618E-01
0.9629E+00	0.5767E+00	0.4790E-01
0.9629E+00	0.5817E+00	0.4964E-01
0.9629E+00	0.5866E+00	0.5139E-01
0.9629E+00	0.5916E+00	0.5235E-01
0.9629E+00	0.5965E+00	0.5257E-01
0.9629E+00	0.6015E+00	0.5258E-01
0.9629E+00	0.6064E+00	0.5139E-01
0.9629E+00	0.6114E+00	0.4939E-01
0.9629E+00	0.6163E+00	0.4746E-01
0.9629E+00	0.6213E+00	0.4573E-01
0.9629E+00	0.6262E+00	0.4419E-01
0.9629E+00	0.6312E+00	0.4273E-01
0.9629E+00	0.6361E+00	0.4143E-01
0.9629E+00	0.6411E+00	0.4031E-01
0.9629E+00	0.6460E+00	0.3931E-01
0.9629E+00	0.6510E+00	0.3858E-01
0.9629E+00	0.6559E+00	0.3809E-01
0.9629E+00	0.6609E+00	0.3782E-01
0.9629E+00	0.6658E+00	0.3771E-01
0.9629E+00	0.6708E+00	0.3764E-01
0.9629E+00	0.6757E+00	0.3760E-01
0.9629E+00	0.6807E+00	0.3760E-01
0.9629E+00	0.6856E+00	0.3765E-01
0.9629E+00	0.6906E+00	0.3764E-01
0.9629E+00	0.6955E+00	0.3761E-01
0.9629E+00	0.7005E+00	0.3759E-01
0.9629E+00	0.7054E+00	0.3755E-01
0.9629E+00	0.7104E+00	0.3750E-01
0.9629E+00	0.7153E+00	0.3746E-01
0.9629E+00	0.7203E+00	0.3744E-01
0.9629E+00	0.7252E+00	0.3742E-01
0.9629E+00	0.7302E+00	0.3743E-01
0.9629E+00	0.7351E+00	0.3746E-01
0.9629E+00	0.7401E+00	0.3748E-01
0.9629E+00	0.7450E+00	0.3750E-01
0.9629E+00	0.7500E+00	0.3756E-01
0.9629E+00	0.7550E+00	0.3752E-01
0.9629E+00	0.7599E+00	0.3758E-01
0.9629E+00	0.7649E+00	0.3767E-01
0.9629E+00	0.7698E+00	0.3776E-01
0.9629E+00	0.7748E+00	0.3788E-01
0.9629E+00	0.7797E+00	0.3798E-01
0.9629E+00	0.7847E+00	0.3811E-01
0.9629E+00	0.7896E+00	0.3832E-01
0.9629E+00	0.7946E+00	0.3857E-01
0.9629E+00	0.7995E+00	0.3886E-01
0.9629E+00	0.8045E+00	0.3909E-01
0.9629E+00	0.8094E+00	0.3927E-01
0.9629E+00	0.8144E+00	0.3947E-01
0.9629E+00	0.8193E+00	0.3976E-01
0.9629E+00	0.8243E+00	0.4004E-01
0.9629E+00	0.8292E+00	0.4026E-01
0.9629E+00	0.8342E+00	0.4038E-01
0.9629E+00	0.8391E+00	0.4044E-01
0.9629E+00	0.8441E+00	0.4044E-01
0.9629E+00	0.8490E+00	0.4040E-01
0.9629E+00	0.8540E+00	0.4037E-01
0.9629E+00	0.8589E+00	0.4037E-01
0.9629E+00	0.8639E+00	0.4039E-01
0.9629E+00	0.8688E+00	0.4039E-01
0.9629E+00	0.8738E+00	0.4042E-01
0.9629E+00	0.8787E+00	0.4041E-01
0.9629E+00	0.8837E+00	0.4031E-01
0.9629E+00	0.8886E+00	0.4001E-01
0.9629E+00	0.8936E+00	0.3944E-01
0.9629E+00	0.8985E+00	0.3868E-01
0.9629E+00	0.9035E+00	0.3789E-01
0.9629E+00	0.9084E+00	0.3717E-01
0.9629E+00	0.9134E+00	0.3668E-01
0.9629E+00	0.9183E+00	0.3666E-01
0.9629E+00	0.9233E+00	0.3668E-01
0.9629E+00	0.9282E+00	0.3674E-01
0.9629E+00	0.9332E+00	0.3689E-01
0.9629E+00	0.9381E+00	0.3715E-01
0.9629E+00	0.9431E+00	0.3764E-01
0.9629E+00	0.9480E+00	0.3858E-01
0.9629E+00	0.9530E+00	0.3992E-01
0.9629E+00	0.9579E+00	0.4121E-01
0.9629E+00	0.9629E+00	0.4242E-01
0.9629E+00	0.9678E+00	0.4500E-01
0.9629E+00	0.9728E+00	0.5276E-01
0.9629E+00	0.9777E+00	0.6863E-01
0.9629E+00	0.9827E+00	0.7829E-01
0.9629E+00	0.9876E+00	0.7542E-01
0.9629E+00	0.9926E+00	0.7006E-01
0.9629E+00	0.9975E+00	0.7006E-01
0.9579E+00	0.2475E-02	0.6172E-01
0.9579E+00	0.7426E-02	0.6172E-01
0.9579E+00	0.1238E-01	0.4466E-01
0.9579E+00	0.1733E-01	0.3956E-01
0.9579E+00	0.2228E-01	0.3788E-01
0.9579E+00	0.2723E-01	0.3541E-01
0.9579E+00	0.3218E-01	0.3408E-01
0.9579E+00	0.3713E-01	0.3292E-01
0.9579E+00	0.4208E-01	0.3149E-01
0.9579E+00	0.4703E-01	0.3039E-01
0.9579E+00	0.5198E-01	0.2992E-01
0.9579E+00	0.5693E-01	0.2968E-01
0.9579E+00	0.6188E-01	0.2989E-01
0.9579E+00	0.6683E-01	0.2904E-01
0.9579E+00	0.7178E-01	0.2886E-01
0.9579E+00	0.7673E-01	0.2883E-01
0.9579E+00	0.8168E-01	0.2924E-01
0.9579E+00	0.8663E-01	0.3060E-01
0.9579E+00	0.9158E-01	0.3247E-01
0.9579E+00	0.9653E-01	0.3354E-01
0.9579E+00	0.1015E+00	0.3460E-01
0.9579E+00	0.1064E+00	0.3506E-01
0.9579E+00	0.1114E+00	0.3463E-01
0.9579E+00	0.1163E+00	0.3390E-01
0.9579E+00	0.1213E+00	0.3278E-01
0.9579E+00	0.1262E+00	0.3171E-01
0.9579E+00	0.1312E+00	0.3090E-01
0.9579E+00	0.1361E+00	0.3164E-01
0.9579E+00	0.1411E+00	0.3255E-01
0.9579E+00	0.1460E+00	0.3306E-01
0.9579E+00	0.1510E+00	0.3339E-01
0.9579E+00	0.1559E+00	0.3376E-01
0.9579E+00	0.1609E+00	0.3408E-01
0.9579E+00	0.1658E+00	0.3432E-01
0.9579E+00	0.1708E+00	0.3427E-01
0.9579E+00	0.1757E+00	0.3359E-01
0.9579E+00	0.1807E+00	0.3250E-01
0.9579E+00	0.1856E+00	0.3135E-01
0.9579E+00	0.1906E+00	0.3083E-01
0.9579E+00	0.1955E+00	0.3073E-01
0.9579E+00	0.2005E+00	0.3063E-01
0.9579E+00	0.2054E+00	0.3060E-01
0.9579E+00	0.2104E+00	0.3050E-01
0.9579E+00	0.2153E+00	0.3043E-01
0.9579E+00	0.2203E+00	0.3065E-01
0.9579E+00	0.2252E+00	0.3052E-01
0.9579E+00	0.2302E+00	0.3125E-01
0.9579E+00	0.2351E+00	0.3141E-01
0.9579E+00	0.2401E+00	0.3138E-01
0.9579E+00	0.2450E+00	0.3137E-01
0.9579E+00	0.2500E+00	0.3130E-01
0.9579E+00	0.2550E+00	0.3139E-01
0.9579E+00	0.2599E+00	0.3145E-01
0.9579E+00	0.2649E+00	0.3157E-01
0.9579E+00	0.2698E+00	0.3172E-01
0.9579E+00	0.2748E+00	0.3189E-01
0.9579E+00	0.2797E+00	0.3222E-01
0.9579E+00	0.2847E+00	0.3283E-01
0.9579E+00	0.2896E+00	0.3348E-01
0.9579E+00	0.2946E+00	0.3409E-01
0.9579E+00	0.2995E+00	0.3464E-01
0.9579E+00	0.3045E+00	0.3481E-01
0.9579E+00	0.3094E+00	0.3479E-01
0.9579E+00	0.3144E+00	0.3476E-01
0.9579E+00	0.3193E+00	0.3469E-01
0.9579E+00	0.3243E+00	0.3454E-01
0.9579E+00	0.3292E+00	0.3423E-01
0.9579E+00	0.3342E+00	0.3385E-01
0.9579E+00	0.3391E+00	0.3348E-01
0.9579E+00	0.3441E+00	0.3306E-01
0.9579E+00	0.3490E+00	0.3262E-01
0.9579E+00	0.3540E+00	0.3220E-01
0.9579E+00	0.3589E+00	0.3187E-01
0.9579E+00	0.3639E+00	0.3186E-01
0.9579E+00	0.3688E+00	0.3192E-01
0.9579E+00	0.3738E+00	0.3208E-01
0.9579E+00	0.3787E+00	0.3325E-01
0.9579E+00	0.3837E+00	0.3569E-01
0.9579E+00	0.3886E+00	0.3785E-01
0.9579E+00	0.3936E+00	0.3924E-01
0.9579E+00	0.3985E+00	0.4086E-01
0.9579E+00	0.4035E+00	0.4906E-01
0.9579E+00	0.4084E+00	0.6661E-01
0.9579E+00	0.4134E+00	0.6986E-01
0.9579E+00	0.4183E+00	0.6669E-01
0.9579E+00	0.4233E+00	0.5922E-01
0.9579E+00	0.4282E+00	0.5826E-01
0.9579E+00	0.4332E+00	0.5882E-01
0.9579E+00	0.4381E+00	0.5802E-01
0.9579E+00	0.4431E+00	0.5364E-01
0.9579E+00	0.4480E+00	0.4833E-01
0.9579E+00	0.4530E+00	0.4163E-01
0.9579E+00	0.4579E+00	0.3437E-01
0.9579E+00	0.4629E+00	0.2867E-01
0.9579E+00	0.4678E+00	0.2637E-01
0.9579E+00	0.4728E+00	0.2534E-01
0.9579E+00	0.4777E+00	0.2485E-01
0.9579E+00	0.4827E+00	0.2460E-01
0.9579E+00	0.4876E+00	0.2440E-01
0.9579E+00	0.4926E+00	0.2416E-01
0.9579E+00	0.4975E+00	0.2390E-01
0.9579E+00	0.5025E+00	0.2363E-01
0.9579E+00	0.5074E+00	0.2340E-01
0.9579E+00	0.5124E+00	0.2318E-01
0.9579E+00	0.5173E+00	0.2308E-01
0.9579E+00	0.5223E+00	0.2306E-01
0.9579E+00	0.5272E+00	0.2339E-01
0.9579E+00	0.5322E+00	0.2423E-01
0.9579E+00	0.5371E+00	0.2549E-01
0.9579E+00	0.5421E+00	0.2714E-01
0.9579E+00	0.5470E+00	0.2906E-01
0.9579E+00	0.5520E+00	0.3117E-01
0.9579E+00	0.5569E+00	0.3340E-01
0.9579E+00	0.5619E+00	0.3569E-01
0.9579E+00	0.5668E+00	0.3806E-01
0.9579E+00	0.5718E+00	0.4050E-01
0.9579E+00	0.5767E+00	0.4302E-01
0.9579E+00	0.5817E+00	0.4560E-01
0.9579E+00	0.5866E+00	0.4724E-01
0.9579E+00	0.5916E+00	0.4768E-01
0.9579E+00	0.5965E+00	0.4774E-01
0.9579E+00	0.6015E+00	0.4711E-01
0.9579E+00	0.6064E+00	0.4581E-01
0.9579E+00	0.6114E+00	0.4462E-01
0.9579E+00	0.6163E+00	0.4372E-01
0.9579E+00	0.6213E+00	0.4279E-01
0.9579E+00	0.6262E+00	0.4185E-01
0.9579E+00	0.6312E+00	0.4104E-01
0.9579E+00	0.6361E+00	0.4036E-01
0.9579E+00	0.6411E+00	0.3965E-01
0.9579E+00	0.6460E+00	0.3912E-01
0.9579E+00	0.6510E+00	0.3871E-01
0.9579E+00	0.6559E+00	0.3836E-01
0.9579E+00	0.6609E+00	0.3810E-01
0.9579E+00	0.6658E+00	0.3788E-01
0.9579E+00	0.6708E+00	0.3764E-01
0.9579E+00	0.6757E+00	0.3741E-01
0.9579E+00	0.6807E+00	0.3721E-01
0.9579E+00	0.6856E+00	0.3702E-01
0.9579E+00	0.6906E+00	0.3689E-01
0.9579E+00	0.6955E+00	0.3679E-01
0.9579E+00	0.7005E+00	0.3676E-01
0.9579E+00	0.7054E+00	0.3681E-01
0.9579E+00	0.7104E+00	0.3688E-01
0.9579E+00	0.7153E+00	0.3694E-01
0.9579E+00	0.7203E+00	0.3700E-01
0.9579E+00	0.7252E+00	0.3713E-01
0.9579E+00	0.7302E+00	0.3731E-01
0.9579E+00	0.7351E+00	0.3744E-01
0.9579E+00	0.7401E+00	0.3765E-01
0.9579E+00	0.7450E+00	0.3796E-01
0.9579E+00	0.7500E+00	0.3851E-01
0.9579E+00	0.7550E+00	0.3883E-01
0.9579E+00	0.7599E+00	0.3920E-01
0.9579E+00	0.7649E+00	0.3968E-01
0.9579E+00	0.7698E+00	0.3985E-01
0.9579E+00	0.7748E+00	0.4020E-01
0.9579E+00	0.7797E+00	0.4059E-01
0.9579E+00	0.7847E+00	0.4079E-01
0.9579E+00	0.7896E+00	0.4087E-01
0.9579E+00	0.7946E+00	0.4082E-01
0.9579E+00	0.7995E+00	0.4066E-01
0.9579E+00	0.8045E+00	0.4055E-01
0.9579E+00	0.8094E+00	0.4052E-01
0.9579E+00	0.8144E+00	0.4059E-01
0.9579E+00	0.8193E+00	0.4082E-01
0.9579E+00	0.8243E+00	0.4105E-01
0.9579E+00	0.8292E+00	0.4121E-01
0.9579E+00	0.8342E+00	0.4122E-01
0.9579E+00	0.8391E+00	0.4121E-01
0.9579E+00	0.8441E+00	0.4115E-01
0.9579E+00	0.8490E+00	0.4102E-01
0.9579E+00	0.8540E+00	0.4098E-01
0.9579E+00	0.8589E+00	0.4099E-01
0.9579E+00	0.8639E+00	0.4105E-01
0.9579E+00	0.8688E+00	0.4116E-01
0.9579E+00	0.8738E+00	0.4127E-01
0.9579E+00	0.8787E+00	0.4139E-01
0.9579E+00	0.8837E+00	0.4158E-01
0.9579E+00	0.8886E+00	0.4182E-01
0.9579E+00	0.8936E+00	0.4207E-01
0.9579E+00	0.8985E+00	0.4210E-01
0.9579E+00	0.9035E+00	0.4179E-01
0.9579E+00	0.9084E+00	0.4057E-01
0.9579E+00	0.9134E+00	0.3896E-01
0.9579E+00	0.9183E+00	0.3743E-01
0.9579E+00	0.9233E+00	0.3642E-01
0.9579E+00	0.9282E+00	0.3641E-01
0.9579E+00	0.9332E+00	0.3646E-01
0.9579E+00	0.9381E+00	0.3664E-01
0.9579E+00	0.9431E+00	0.3682E-01
0.9579E+00	0.9480E+00	0.3717E-01
0.9579E+00	0.9530E+00	0.3806E-01
0.9579E+00	0.9579E+00	0.3976E-01
0.9579E+00	0.9629E+00	0.4129E-01
0.9579E+00	0.9678E+00	0.4289E-01
0.9579E+00	0.9728E+00	0.4765E-01
0.9579E+00	0.9777E+00	0.6262E-01
0.9579E+00	0.9827E+00	0.7736E-01
0.9579E+00	0.9876E+00	0.7593E-01
0.9579E+00	0.9926E+00	0.7037E-01
0.9579E+00	0.9975E+00	0.7037E-01
0.9530E+00	0.2475E-02	0.6151E-01
0.9530E+00	0.7426E-02	0.6151E-01
0.9530E+00	0.1238E-01	0.4408E-01
0.9530E+00	0.1733E-01	0.3907E-01
0.9530E+00	0.2228E-01	0.3719E-01
0.9530E+00	0.2723E-01	0.3530E-01
0.9530E+00	0.3218E-01	0.3368E-01
0.9530E+00	0.3713E-01	0.3150E-01
0.9530E+00	0.4208E-01	0.2883E-01
0.9530E+00	0.4703E-01	0.2740E-01
0.9530E+00	0.5198E-01	0.2725E-01
0.9530E+00	0.5693E-01	0.2842E-01
0.9530E+00	0.6188E-01	0.2843E-01
0.9530E+00	0.6683E-01	0.2856E-01
0.9530E+00	0.7178E-01	0.2861E-01
0.9530E+00	0.7673E-01	0.2875E-01
0.9530E+00	0.8168E-01	0.2926E-01
0.9530E+00	0.8663E-01	0.2960E-01
0.9530E+00	0.9158E-01	0.3181E-01
0.9530E+00	0.9653E-01	0.3344E-01
0.9530E+00	0.1015E+00	0.3472E-01
0.9530E+00	0.1064E+00	0.3554E-01
0.9530E+00	0.1114E+00	0.3521E-01
0.9530E+00	0.1163E+00	0.3448E-01
0.9530E+00	0.1213E+00	0.3332E-01
0.9530E+00	0.1262E+00	0.3228E-01
0.9530E+00	0.1312E+00	0.3182E-01
0.9530E+00	0.1361E+00	0.3257E-01
0.9530E+00	0.1411E+00	0.3337E-01
0.9530E+00	0.1460E+00	0.3357E-01
0.9530E+00	0.1510E+00	0.3388E-01
0.9530E+00	0.1559E+00	0.3422E-01
0.9530E+00	0.1609E+00	0.3450E-01
0.9530E+00	0.1658E+00	0.3449E-01
0.9530E+00	0.1708E+00	0.3379E-01
0.9530E+00	0.1757E+00	0.3241E-01
0.9530E+00	0.1807E+00	0.3146E-01
0.9530E+00	0.1856E+00	0.3103E-01
0.9530E+00	0.1906E+00	0.3090E-01
0.9530E+00	0.1955E+00	0.3068E-01
0.9530E+00	0.2005E+00	0.3040E-01
0.9530E+00	0.2054E+00	0.3011E-01
0.9530E+00	0.2104E+00	0.2960E-01
0.9530E+00	0.2153E+00	0.2905E-01
0.9530E+00	0.2203E+00	0.2864E-01
0.9530E+00	0.2252E+00	0.2815E-01
0.9530E+00	0.2302E+00	0.2799E-01
0.9530E+00	0.2351E+00	0.2780E-01
0.9530E+00	0.2401E+00	0.2771E-01
0.9530E+00	0.2450E+00	0.2775E-01
0.9530E+00	0.2500E+00	0.2790E-01
0.9530E+00	0.2550E+00	0.2824E-01
0.9530E+00	0.2599E+00	0.2796E-01
0.9530E+00	0.2649E+00	0.2815E-01
0.9530E+00	0.2698E+00	0.2857E-01
0.9530E+00	0.2748E+00	0.2928E-01
0.9530E+00	0.2797E+00	0.3002E-01
0.9530E+00	0.2847E+00	0.3073E-01
0.9530E+00	0.2896E+00	0.3138E-01
0.9530E+00	0.2946E+00	0.3200E-01
0.9530E+00	0.2995E+00	0.3267E-01
0.9530E+00	0.3045E+00	0.3331E-01
0.9530E+00	0.3094E+00	0.3389E-01
0.9530E+00	0.3144E+00	0.3440E-01
0.9530E+00	0.3193E+00	0.3448E-01
0.9530E+00	0.3243E+00	0.3444E-01
0.9530E+00	0.3292E+00	0.3427E-01
0.9530E+00	0.3342E+00	0.3391E-01
0.9530E+00	0.3391E+00	0.3355E-01
0.9530E+00	0.3441E+00	0.3317E-01
0.9530E+00	0.3490E+00	0.3272E-01
0.9530E+00	0.3540E+00	0.3221E-01
0.9530E+00	0.3589E+00	0.3171E-01
0.9530E+00	0.3639E+00	0.3165E-01
0.9530E+00	0.3688E+00	0.3168E-01
0.9530E+00	0.3738E+00	0.3186E-01
0.9530E+00	0.3787E+00	0.3229E-01
0.9530E+00	0.3837E+00	0.3421E-01
0.9530E+00	0.3886E+00	0.3685E-01
0.9530E+00	0.3936E+00	0.3884E-01
0.9530E+00	0.3985E+00	0.4048E-01
0.9530E+00	0.4035E+00	0.4793E-01
0.9530E+00	0.4084E+00	0.6615E-01
0.9530E+00	0.4134E+00	0.6986E-01
0.9530E+00	0.4183E+00	0.6619E-01
0.9530E+00	0.4233E+00	0.5861E-01
0.9530E+00	0.4282E+00	0.5771E-01
0.9530E+00	0.4332E+00	0.5757E-01
0.9530E+00	0.4381E+00	0.5483E-01
0.9530E+00	0.4431E+00	0.5194E-01
0.9530E+00	0.4480E+00	0.4827E-01
0.9530E+00	0.4530E+00	0.4300E-01
0.9530E+00	0.4579E+00	0.3602E-01
0.9530E+00	0.4629E+00	0.2892E-01
0.9530E+00	0.4678E+00	0.2579E-01
0.9530E+00	0.4728E+00	0.2470E-01
0.9530E+00	0.4777E+00	0.2440E-01
0.9530E+00	0.4827E+00	0.2435E-01
0.9530E+00	0.4876E+00	0.2437E-01
0.9530E+00	0.4926E+00	0.2436E-01
0.9530E+00	0.4975E+00	0.2410E-01
0.9530E+00	0.5025E+00	0.2376E-01
0.9530E+00	0.5074E+00	0.2334E-01
0.9530E+00	0.5124E+00	0.2287E-01
0.9530E+00	0.5173E+00	0.2256E-01
0.9530E+00	0.5223E+00	0.2248E-01
0.9530E+00	0.5272E+00	0.2248E-01
0.9530E+00	0.5322E+00	0.2260E-01
0.9530E+00	0.5371E+00	0.2393E-01
0.9530E+00	0.5421E+00	0.2565E-01
0.9530E+00	0.5470E+00	0.2768E-01
0.9530E+00	0.5520E+00	0.2997E-01
0.9530E+00	0.5569E+00	0.3238E-01
0.9530E+00	0.5619E+00	0.3481E-01
0.9530E+00	0.5668E+00	0.3721E-01
0.9530E+00	0.5718E+00	0.3945E-01
0.9530E+00	0.5767E+00	0.4151E-01
0.9530E+00	0.5817E+00	0.4317E-01
0.9530E+00	0.5866E+00	0.4379E-01
0.9530E+00	0.5916E+00	0.4394E-01
0.9530E+00	0.5965E+00	0.4396E-01
0.9530E+00	0.6015E+00	0.4386E-01
0.9530E+00	0.6064E+00	0.4343E-01
0.9530E+00	0.6114E+00	0.4282E-01
0.9530E+00	0.6163E+00	0.4197E-01
0.9530E+00	0.6213E+00	0.4100E-01
0.9530E+00	0.6262E+00	0.4003E-01
0.9530E+00	0.6312E+00	0.3916E-01
0.9530E+00	0.6361E+00	0.3841E-01
0.9530E+00	0.6411E+00	0.3774E-01
0.9530E+00	0.6460E+00	0.3737E-01
0.9530E+00	0.6510E+00	0.3693E-01
0.9530E+00	0.6559E+00	0.3648E-01
0.9530E+00	0.6609E+00	0.3609E-01
0.9530E+00	0.6658E+00	0.3578E-01
0.9530E+00	0.6708E+00	0.3567E-01
0.9530E+00	0.6757E+00	0.3571E-01
0.9530E+00	0.6807E+00	0.3582E-01
0.9530E+00	0.6856E+00	0.3590E-01
0.9530E+00	0.6906E+00	0.3600E-01
0.9530E+00	0.6955E+00	0.3621E-01
0.9530E+00	0.7005E+00	0.3654E-01
0.9530E+00	0.7054E+00	0.3691E-01
0.9530E+00	0.7104E+00	0.3737E-01
0.9530E+00	0.7153E+00	0.3801E-01
0.9530E+00	0.7203E+00	0.3875E-01
0.9530E+00	0.7252E+00	0.3951E-01
0.9530E+00	0.7302E+00	0.4006E-01
0.9530E+00	0.7351E+00	0.4039E-01
0.9530E+00	0.7401E+00	0.4085E-01
0.9530E+00	0.7450E+00	0.4124E-01
0.9530E+00	0.7500E+00	0.4117E-01
0.9530E+00	0.7550E+00	0.4164E-01
0.9530E+00	0.7599E+00	0.4119E-01
0.9530E+00	0.7649E+00	0.4145E-01
0.9530E+00	0.7698E+00	0.4124E-01
0.9530E+00	0.7748E+00	0.4157E-01
0.9530E+00	0.7797E+00	0.4182E-01
0.9530E+00	0.7847E+00	0.4163E-01
0.9530E+00	0.7896E+00	0.4131E-01
0.9530E+00	0.7946E+00	0.4101E-01
0.9530E+00	0.7995E+00	0.4058E-01
0.9530E+00	0.8045E+00	0.4025E-01
0.9530E+00	0.8094E+00	0.4003E-01
0.9530E+00	0.8144E+00	0.3974E-01
0.9530E+00	0.8193E+00	0.3955E-01
0.9530E+00	0.8243E+00	0.3929E-01
0.9530E+00	0.8292E+00	0.3895E-01
0.9530E+00	0.8342E+00	0.3870E-01
0.9530E+00	0.8391E+00	0.3847E-01
0.9530E+00	0.8441E+00	0.3830E-01
0.9530E+00	0.8490E+00	0.3811E-01
0.9530E+00	0.8540E+00	0.3809E-01
0.9530E+00	0.8589E+00	0.3822E-01
0.9530E+00	0.8639E+00	0.3816E-01
0.9530E+00	0.8688E+00	0.3850E-01
0.9530E+00	0.8738E+00	0.3892E-01
0.9530E+00	0.8787E+00	0.3937E-01
0.9530E+00	0.8837E+00	0.4021E-01
0.9530E+00	0.8886E+00	0.4114E-01
0.9530E+00	0.8936E+00	0.4208E-01
0.9530E+00	0.8985E+00	0.4298E-01
[truncated: 38,804 more rows]

## Sheet: C4_temperature
0.9975E+00	0.2475E-02	0.7400E-16
0.9975E+00	0.7426E-02	0.7400E-16
0.9975E+00	0.1238E-01	0.7400E-16
0.9975E+00	0.1733E-01	0.7400E-16
0.9975E+00	0.2228E-01	0.7400E-16
0.9975E+00	0.2723E-01	0.7400E-16
0.9975E+00	0.3218E-01	0.7400E-16
0.9975E+00	0.3713E-01	0.7400E-16
0.9975E+00	0.4208E-01	0.7400E-16
0.9975E+00	0.4703E-01	0.7400E-16
0.9975E+00	0.5198E-01	0.7400E-16
0.9975E+00	0.5693E-01	0.7400E-16
0.9975E+00	0.6188E-01	0.7400E-16
0.9975E+00	0.6683E-01	0.7400E-16
0.9975E+00	0.7178E-01	0.7405E-16
0.9975E+00	0.7673E-01	0.7657E-16
0.9975E+00	0.8168E-01	0.3483E-15
0.9975E+00	0.8663E-01	0.1598E-14
0.9975E+00	0.9158E-01	0.3724E-14
0.9975E+00	0.9653E-01	0.6631E-14
0.9975E+00	0.1015E+00	0.9663E-14
0.9975E+00	0.1064E+00	0.7400E-16
0.9975E+00	0.1114E+00	0.7400E-16
0.9975E+00	0.1163E+00	0.7402E-16
0.9975E+00	0.1213E+00	0.8587E-16
0.9975E+00	0.1262E+00	0.1540E-13
0.9975E+00	0.1312E+00	0.1278E-13
0.9975E+00	0.1361E+00	0.1104E-13
0.9975E+00	0.1411E+00	0.9811E-14
0.9975E+00	0.1460E+00	0.8733E-14
0.9975E+00	0.1510E+00	0.7527E-14
0.9975E+00	0.1559E+00	0.6124E-14
0.9975E+00	0.1609E+00	0.4585E-14
0.9975E+00	0.1658E+00	0.3132E-14
0.9975E+00	0.1708E+00	0.1928E-14
0.9975E+00	0.1757E+00	0.1016E-14
0.9975E+00	0.1807E+00	0.6473E-15
0.9975E+00	0.1856E+00	0.3455E-15
0.9975E+00	0.1906E+00	0.7724E-16
0.9975E+00	0.1955E+00	0.7404E-16
0.9975E+00	0.2005E+00	0.7455E-16
0.9975E+00	0.2054E+00	0.7432E-16
0.9975E+00	0.2104E+00	0.7411E-16
0.9975E+00	0.2153E+00	0.7402E-16
0.9975E+00	0.2203E+00	0.7400E-16
0.9975E+00	0.2252E+00	0.7400E-16
0.9975E+00	0.2302E+00	0.7400E-16
0.9975E+00	0.2351E+00	0.7400E-16
0.9975E+00	0.2401E+00	0.7400E-16
0.9975E+00	0.2450E+00	0.7400E-16
0.9975E+00	0.2500E+00	0.7400E-16
0.9975E+00	0.2550E+00	0.7400E-16
0.9975E+00	0.2599E+00	0.7400E-16
0.9975E+00	0.2649E+00	0.7400E-16
0.9975E+00	0.2698E+00	0.7400E-16
0.9975E+00	0.2748E+00	0.7400E-16
0.9975E+00	0.2797E+00	0.7400E-16
0.9975E+00	0.2847E+00	0.7400E-16
0.9975E+00	0.2896E+00	0.7400E-16
0.9975E+00	0.2946E+00	0.7400E-16
0.9975E+00	0.2995E+00	0.7400E-16
0.9975E+00	0.3045E+00	0.7400E-16
0.9975E+00	0.3094E+00	0.7400E-16
0.9975E+00	0.3144E+00	0.7400E-16
0.9975E+00	0.3193E+00	0.7400E-16
0.9975E+00	0.3243E+00	0.7400E-16
0.9975E+00	0.3292E+00	0.7400E-16
0.9975E+00	0.3342E+00	0.7400E-16
0.9975E+00	0.3391E+00	0.7400E-16
0.9975E+00	0.3441E+00	0.7400E-16
0.9975E+00	0.3490E+00	0.7400E-16
0.9975E+00	0.3540E+00	0.7400E-16
0.9975E+00	0.3589E+00	0.7400E-16
0.9975E+00	0.3639E+00	0.7400E-16
0.9975E+00	0.3688E+00	0.7400E-16
0.9975E+00	0.3738E+00	0.7400E-16
0.9975E+00	0.3787E+00	0.7400E-16
0.9975E+00	0.3837E+00	0.7400E-16
0.9975E+00	0.3886E+00	0.7400E-16
0.9975E+00	0.3936E+00	0.7400E-16
0.9975E+00	0.3985E+00	0.7400E-16
0.9975E+00	0.4035E+00	0.7400E-16
0.9975E+00	0.4084E+00	0.7400E-16
0.9975E+00	0.4134E+00	0.7400E-16
0.9975E+00	0.4183E+00	0.7400E-16
0.9975E+00	0.4233E+00	0.7400E-16
0.9975E+00	0.4282E+00	0.7400E-16
0.9975E+00	0.4332E+00	0.7400E-16
0.9975E+00	0.4381E+00	0.7400E-16
0.9975E+00	0.4431E+00	0.7400E-16
0.9975E+00	0.4480E+00	0.7400E-16
0.9975E+00	0.4530E+00	0.7400E-16
0.9975E+00	0.4579E+00	0.7400E-16
0.9975E+00	0.4629E+00	0.7400E-16
0.9975E+00	0.4678E+00	0.7400E-16
0.9975E+00	0.4728E+00	0.7400E-16
0.9975E+00	0.4777E+00	0.7400E-16
0.9975E+00	0.4827E+00	0.7400E-16
0.9975E+00	0.4876E+00	0.7400E-16
0.9975E+00	0.4926E+00	0.7400E-16
0.9975E+00	0.4975E+00	0.7400E-16
0.9975E+00	0.5025E+00	0.7400E-16
0.9975E+00	0.5074E+00	0.7400E-16
0.9975E+00	0.5124E+00	0.7400E-16
0.9975E+00	0.5173E+00	0.7400E-16
0.9975E+00	0.5223E+00	0.7400E-16
0.9975E+00	0.5272E+00	0.7400E-16
0.9975E+00	0.5322E+00	0.7400E-16
0.9975E+00	0.5371E+00	0.7400E-16
0.9975E+00	0.5421E+00	0.7400E-16
0.9975E+00	0.5470E+00	0.7400E-16
0.9975E+00	0.5520E+00	0.7400E-16
0.9975E+00	0.5569E+00	0.7400E-16
0.9975E+00	0.5619E+00	0.7400E-16
0.9975E+00	0.5668E+00	0.7400E-16
0.9975E+00	0.5718E+00	0.7400E-16
0.9975E+00	0.5767E+00	0.7400E-16
0.9975E+00	0.5817E+00	0.7400E-16
0.9975E+00	0.5866E+00	0.7400E-16
0.9975E+00	0.5916E+00	0.7400E-16
0.9975E+00	0.5965E+00	0.7400E-16
0.9975E+00	0.6015E+00	0.7400E-16
0.9975E+00	0.6064E+00	0.7400E-16
0.9975E+00	0.6114E+00	0.7400E-16
0.9975E+00	0.6163E+00	0.7400E-16
0.9975E+00	0.6213E+00	0.7400E-16
0.9975E+00	0.6262E+00	0.7400E-16
0.9975E+00	0.6312E+00	0.7400E-16
0.9975E+00	0.6361E+00	0.7400E-16
0.9975E+00	0.6411E+00	0.7400E-16
0.9975E+00	0.6460E+00	0.7400E-16
0.9975E+00	0.6510E+00	0.7400E-16
0.9975E+00	0.6559E+00	0.7400E-16
0.9975E+00	0.6609E+00	0.7400E-16
0.9975E+00	0.6658E+00	0.7400E-16
0.9975E+00	0.6708E+00	0.7400E-16
0.9975E+00	0.6757E+00	0.7400E-16
0.9975E+00	0.6807E+00	0.7400E-16
0.9975E+00	0.6856E+00	0.7400E-16
0.9975E+00	0.6906E+00	0.7400E-16
0.9975E+00	0.6955E+00	0.7400E-16
0.9975E+00	0.7005E+00	0.7400E-16
0.9975E+00	0.7054E+00	0.7400E-16
0.9975E+00	0.7104E+00	0.7400E-16
0.9975E+00	0.7153E+00	0.7400E-16
0.9975E+00	0.7203E+00	0.7400E-16
0.9975E+00	0.7252E+00	0.7400E-16
0.9975E+00	0.7302E+00	0.7400E-16
0.9975E+00	0.7351E+00	0.7400E-16
0.9975E+00	0.7401E+00	0.7400E-16
0.9975E+00	0.7450E+00	0.7400E-16
0.9975E+00	0.7500E+00	0.7400E-16
0.9975E+00	0.7550E+00	0.7400E-16
0.9975E+00	0.7599E+00	0.7400E-16
0.9975E+00	0.7649E+00	0.7400E-16
0.9975E+00	0.7698E+00	0.7400E-16
0.9975E+00	0.7748E+00	0.7400E-16
0.9975E+00	0.7797E+00	0.7400E-16
0.9975E+00	0.7847E+00	0.7400E-16
0.9975E+00	0.7896E+00	0.7400E-16
0.9975E+00	0.7946E+00	0.7400E-16
0.9975E+00	0.7995E+00	0.7400E-16
0.9975E+00	0.8045E+00	0.7400E-16
0.9975E+00	0.8094E+00	0.7400E-16
0.9975E+00	0.8144E+00	0.7400E-16
0.9975E+00	0.8193E+00	0.7400E-16
0.9975E+00	0.8243E+00	0.7400E-16
0.9975E+00	0.8292E+00	0.7400E-16
0.9975E+00	0.8342E+00	0.7400E-16
0.9975E+00	0.8391E+00	0.7400E-16
0.9975E+00	0.8441E+00	0.7400E-16
0.9975E+00	0.8490E+00	0.7400E-16
0.9975E+00	0.8540E+00	0.7400E-16
0.9975E+00	0.8589E+00	0.7400E-16
0.9975E+00	0.8639E+00	0.7400E-16
0.9975E+00	0.8688E+00	0.7400E-16
0.9975E+00	0.8738E+00	0.7400E-16
0.9975E+00	0.8787E+00	0.7400E-16
0.9975E+00	0.8837E+00	0.7400E-16
0.9975E+00	0.8886E+00	0.7400E-16
0.9975E+00	0.8936E+00	0.7400E-16
0.9975E+00	0.8985E+00	0.7400E-16
0.9975E+00	0.9035E+00	0.7400E-16
0.9975E+00	0.9084E+00	0.7400E-16
0.9975E+00	0.9134E+00	0.7400E-16
0.9975E+00	0.9183E+00	0.7400E-16
0.9975E+00	0.9233E+00	0.7400E-16
0.9975E+00	0.9282E+00	0.7400E-16
0.9975E+00	0.9332E+00	0.7400E-16
0.9975E+00	0.9381E+00	0.7400E-16
0.9975E+00	0.9431E+00	0.7400E-16
0.9975E+00	0.9480E+00	0.7400E-16
0.9975E+00	0.9530E+00	0.7400E-16
0.9975E+00	0.9579E+00	0.7400E-16
0.9975E+00	0.9629E+00	0.7400E-16
0.9975E+00	0.9678E+00	0.7400E-16
0.9975E+00	0.9728E+00	0.7400E-16
0.9975E+00	0.9777E+00	0.7400E-16
0.9975E+00	0.9827E+00	0.7400E-16
0.9975E+00	0.9876E+00	0.7400E-16
0.9975E+00	0.9926E+00	0.7400E-16
0.9975E+00	0.9975E+00	0.7400E-16
0.9926E+00	0.2475E-02	0.3388E-01
0.9926E+00	0.7426E-02	0.3388E-01
0.9926E+00	0.1238E-01	0.3734E-01
0.9926E+00	0.1733E-01	0.4511E-01
0.9926E+00	0.2228E-01	0.5516E-01
0.9926E+00	0.2723E-01	0.6608E-01
0.9926E+00	0.3218E-01	0.7706E-01
0.9926E+00	0.3713E-01	0.8754E-01
0.9926E+00	0.4208E-01	0.9730E-01
0.9926E+00	0.4703E-01	0.1063E+00
0.9926E+00	0.5198E-01	0.1145E+00
0.9926E+00	0.5693E-01	0.1219E+00
0.9926E+00	0.6188E-01	0.1287E+00
0.9926E+00	0.6683E-01	0.1347E+00
0.9926E+00	0.7178E-01	0.1400E+00
0.9926E+00	0.7673E-01	0.1448E+00
0.9926E+00	0.8168E-01	0.1490E+00
0.9926E+00	0.8663E-01	0.1527E+00
0.9926E+00	0.9158E-01	0.1558E+00
0.9926E+00	0.9653E-01	0.1583E+00
0.9926E+00	0.1015E+00	0.1602E+00
0.9926E+00	0.1064E+00	0.1616E+00
0.9926E+00	0.1114E+00	0.1624E+00
0.9926E+00	0.1163E+00	0.1628E+00
0.9926E+00	0.1213E+00	0.1629E+00
0.9926E+00	0.1262E+00	0.1625E+00
0.9926E+00	0.1312E+00	0.1618E+00
0.9926E+00	0.1361E+00	0.1610E+00
0.9926E+00	0.1411E+00	0.1599E+00
0.9926E+00	0.1460E+00	0.1588E+00
0.9926E+00	0.1510E+00	0.1576E+00
0.9926E+00	0.1559E+00	0.1564E+00
0.9926E+00	0.1609E+00	0.1550E+00
0.9926E+00	0.1658E+00	0.1535E+00
0.9926E+00	0.1708E+00	0.1518E+00
0.9926E+00	0.1757E+00	0.1501E+00
0.9926E+00	0.1807E+00	0.1482E+00
0.9926E+00	0.1856E+00	0.1461E+00
0.9926E+00	0.1906E+00	0.1440E+00
0.9926E+00	0.1955E+00	0.1418E+00
0.9926E+00	0.2005E+00	0.1395E+00
0.9926E+00	0.2054E+00	0.1371E+00
0.9926E+00	0.2104E+00	0.1348E+00
0.9926E+00	0.2153E+00	0.1324E+00
0.9926E+00	0.2203E+00	0.1300E+00
0.9926E+00	0.2252E+00	0.1276E+00
0.9926E+00	0.2302E+00	0.1253E+00
0.9926E+00	0.2351E+00	0.1229E+00
0.9926E+00	0.2401E+00	0.1205E+00
0.9926E+00	0.2450E+00	0.1181E+00
0.9926E+00	0.2500E+00	0.1157E+00
0.9926E+00	0.2550E+00	0.1133E+00
0.9926E+00	0.2599E+00	0.1109E+00
0.9926E+00	0.2649E+00	0.1086E+00
0.9926E+00	0.2698E+00	0.1063E+00
0.9926E+00	0.2748E+00	0.1040E+00
0.9926E+00	0.2797E+00	0.1018E+00
0.9926E+00	0.2847E+00	0.9968E-01
0.9926E+00	0.2896E+00	0.9760E-01
0.9926E+00	0.2946E+00	0.9561E-01
0.9926E+00	0.2995E+00	0.9372E-01
0.9926E+00	0.3045E+00	0.9193E-01
0.9926E+00	0.3094E+00	0.9026E-01
0.9926E+00	0.3144E+00	0.8870E-01
0.9926E+00	0.3193E+00	0.8725E-01
0.9926E+00	0.3243E+00	0.8590E-01
0.9926E+00	0.3292E+00	0.8463E-01
0.9926E+00	0.3342E+00	0.8340E-01
0.9926E+00	0.3391E+00	0.8218E-01
0.9926E+00	0.3441E+00	0.8086E-01
0.9926E+00	0.3490E+00	0.7939E-01
0.9926E+00	0.3540E+00	0.7768E-01
0.9926E+00	0.3589E+00	0.7563E-01
0.9926E+00	0.3639E+00	0.7315E-01
0.9926E+00	0.3688E+00	0.7011E-01
0.9926E+00	0.3738E+00	0.6639E-01
0.9926E+00	0.3787E+00	0.6184E-01
0.9926E+00	0.3837E+00	0.5635E-01
0.9926E+00	0.3886E+00	0.4994E-01
0.9926E+00	0.3936E+00	0.4298E-01
0.9926E+00	0.3985E+00	0.3621E-01
0.9926E+00	0.4035E+00	0.3070E-01
0.9926E+00	0.4084E+00	0.2813E-01
0.9926E+00	0.4134E+00	0.2997E-01
0.9926E+00	0.4183E+00	0.3622E-01
0.9926E+00	0.4233E+00	0.4576E-01
0.9926E+00	0.4282E+00	0.5664E-01
0.9926E+00	0.4332E+00	0.6731E-01
0.9926E+00	0.4381E+00	0.7662E-01
0.9926E+00	0.4431E+00	0.8408E-01
0.9926E+00	0.4480E+00	0.8965E-01
0.9926E+00	0.4530E+00	0.9356E-01
0.9926E+00	0.4579E+00	0.9614E-01
0.9926E+00	0.4629E+00	0.9772E-01
0.9926E+00	0.4678E+00	0.9852E-01
0.9926E+00	0.4728E+00	0.9882E-01
0.9926E+00	0.4777E+00	0.9880E-01
0.9926E+00	0.4827E+00	0.9844E-01
0.9926E+00	0.4876E+00	0.9790E-01
0.9926E+00	0.4926E+00	0.9719E-01
0.9926E+00	0.4975E+00	0.9636E-01
0.9926E+00	0.5025E+00	0.9543E-01
0.9926E+00	0.5074E+00	0.9441E-01
0.9926E+00	0.5124E+00	0.9333E-01
0.9926E+00	0.5173E+00	0.9222E-01
0.9926E+00	0.5223E+00	0.9108E-01
0.9926E+00	0.5272E+00	0.8993E-01
0.9926E+00	0.5322E+00	0.8880E-01
0.9926E+00	0.5371E+00	0.8771E-01
0.9926E+00	0.5421E+00	0.8668E-01
0.9926E+00	0.5470E+00	0.8572E-01
0.9926E+00	0.5520E+00	0.8485E-01
0.9926E+00	0.5569E+00	0.8410E-01
0.9926E+00	0.5619E+00	0.8347E-01
0.9926E+00	0.5668E+00	0.8297E-01
0.9926E+00	0.5718E+00	0.8261E-01
0.9926E+00	0.5767E+00	0.8242E-01
0.9926E+00	0.5817E+00	0.8237E-01
0.9926E+00	0.5866E+00	0.8246E-01
0.9926E+00	0.5916E+00	0.8272E-01
0.9926E+00	0.5965E+00	0.8312E-01
0.9926E+00	0.6015E+00	0.8364E-01
0.9926E+00	0.6064E+00	0.8426E-01
0.9926E+00	0.6114E+00	0.8498E-01
0.9926E+00	0.6163E+00	0.8577E-01
0.9926E+00	0.6213E+00	0.8660E-01
0.9926E+00	0.6262E+00	0.8746E-01
0.9926E+00	0.6312E+00	0.8834E-01
0.9926E+00	0.6361E+00	0.8922E-01
0.9926E+00	0.6411E+00	0.9009E-01
0.9926E+00	0.6460E+00	0.9094E-01
0.9926E+00	0.6510E+00	0.9175E-01
0.9926E+00	0.6559E+00	0.9252E-01
0.9926E+00	0.6609E+00	0.9324E-01
0.9926E+00	0.6658E+00	0.9390E-01
0.9926E+00	0.6708E+00	0.9450E-01
0.9926E+00	0.6757E+00	0.9504E-01
0.9926E+00	0.6807E+00	0.9553E-01
0.9926E+00	0.6856E+00	0.9598E-01
0.9926E+00	0.6906E+00	0.9639E-01
0.9926E+00	0.6955E+00	0.9679E-01
0.9926E+00	0.7005E+00	0.9716E-01
0.9926E+00	0.7054E+00	0.9753E-01
0.9926E+00	0.7104E+00	0.9790E-01
0.9926E+00	0.7153E+00	0.9827E-01
0.9926E+00	0.7203E+00	0.9864E-01
0.9926E+00	0.7252E+00	0.9902E-01
0.9926E+00	0.7302E+00	0.9941E-01
0.9926E+00	0.7351E+00	0.9982E-01
0.9926E+00	0.7401E+00	0.1002E+00
0.9926E+00	0.7450E+00	0.1007E+00
0.9926E+00	0.7500E+00	0.1011E+00
0.9926E+00	0.7550E+00	0.1015E+00
0.9926E+00	0.7599E+00	0.1020E+00
0.9926E+00	0.7649E+00	0.1025E+00
0.9926E+00	0.7698E+00	0.1030E+00
0.9926E+00	0.7748E+00	0.1035E+00
0.9926E+00	0.7797E+00	0.1040E+00
0.9926E+00	0.7847E+00	0.1045E+00
0.9926E+00	0.7896E+00	0.1050E+00
0.9926E+00	0.7946E+00	0.1055E+00
0.9926E+00	0.7995E+00	0.1060E+00
0.9926E+00	0.8045E+00	0.1066E+00
0.9926E+00	0.8094E+00	0.1070E+00
0.9926E+00	0.8144E+00	0.1075E+00
0.9926E+00	0.8193E+00	0.1079E+00
0.9926E+00	0.8243E+00	0.1083E+00
0.9926E+00	0.8292E+00	0.1086E+00
0.9926E+00	0.8342E+00	0.1088E+00
0.9926E+00	0.8391E+00	0.1090E+00
0.9926E+00	0.8441E+00	0.1091E+00
0.9926E+00	0.8490E+00	0.1091E+00
0.9926E+00	0.8540E+00	0.1090E+00
0.9926E+00	0.8589E+00	0.1087E+00
0.9926E+00	0.8639E+00	0.1083E+00
0.9926E+00	0.8688E+00	0.1077E+00
0.9926E+00	0.8738E+00	0.1070E+00
0.9926E+00	0.8787E+00	0.1061E+00
0.9926E+00	0.8837E+00	0.1051E+00
0.9926E+00	0.8886E+00	0.1039E+00
0.9926E+00	0.8936E+00	0.1025E+00
0.9926E+00	0.8985E+00	0.1010E+00
0.9926E+00	0.9035E+00	0.9924E-01
0.9926E+00	0.9084E+00	0.9732E-01
0.9926E+00	0.9134E+00	0.9520E-01
0.9926E+00	0.9183E+00	0.9287E-01
0.9926E+00	0.9233E+00	0.9029E-01
0.9926E+00	0.9282E+00	0.8746E-01
0.9926E+00	0.9332E+00	0.8433E-01
0.9926E+00	0.9381E+00	0.8087E-01
0.9926E+00	0.9431E+00	0.7704E-01
0.9926E+00	0.9480E+00	0.7277E-01
0.9926E+00	0.9530E+00	0.6801E-01
0.9926E+00	0.9579E+00	0.6268E-01
0.9926E+00	0.9629E+00	0.5671E-01
0.9926E+00	0.9678E+00	0.5006E-01
0.9926E+00	0.9728E+00	0.4282E-01
0.9926E+00	0.9777E+00	0.3531E-01
0.9926E+00	0.9827E+00	0.2809E-01
0.9926E+00	0.9876E+00	0.2207E-01
0.9926E+00	0.9926E+00	0.1852E-01
0.9926E+00	0.9975E+00	0.1852E-01
0.9876E+00	0.2475E-02	0.6409E-01
0.9876E+00	0.7426E-02	0.6409E-01
0.9876E+00	0.1238E-01	0.7171E-01
0.9876E+00	0.1733E-01	0.8687E-01
0.9876E+00	0.2228E-01	0.1063E+00
0.9876E+00	0.2723E-01	0.1274E+00
0.9876E+00	0.3218E-01	0.1487E+00
0.9876E+00	0.3713E-01	0.1690E+00
0.9876E+00	0.4208E-01	0.1879E+00
0.9876E+00	0.4703E-01	0.2053E+00
0.9876E+00	0.5198E-01	0.2212E+00
0.9876E+00	0.5693E-01	0.2356E+00
0.9876E+00	0.6188E-01	0.2485E+00
0.9876E+00	0.6683E-01	0.2601E+00
0.9876E+00	0.7178E-01	0.2704E+00
0.9876E+00	0.7673E-01	0.2795E+00
0.9876E+00	0.8168E-01	0.2876E+00
0.9876E+00	0.8663E-01	0.2945E+00
0.9876E+00	0.9158E-01	0.3004E+00
0.9876E+00	0.9653E-01	0.3052E+00
0.9876E+00	0.1015E+00	0.3089E+00
0.9876E+00	0.1064E+00	0.3115E+00
0.9876E+00	0.1114E+00	0.3131E+00
0.9876E+00	0.1163E+00	0.3139E+00
0.9876E+00	0.1213E+00	0.3140E+00
0.9876E+00	0.1262E+00	0.3132E+00
0.9876E+00	0.1312E+00	0.3118E+00
0.9876E+00	0.1361E+00	0.3101E+00
0.9876E+00	0.1411E+00	0.3082E+00
0.9876E+00	0.1460E+00	0.3062E+00
0.9876E+00	0.1510E+00	0.3040E+00
0.9876E+00	0.1559E+00	0.3017E+00
0.9876E+00	0.1609E+00	0.2992E+00
0.9876E+00	0.1658E+00	0.2964E+00
0.9876E+00	0.1708E+00	0.2934E+00
0.9876E+00	0.1757E+00	0.2901E+00
0.9876E+00	0.1807E+00	0.2865E+00
0.9876E+00	0.1856E+00	0.2827E+00
0.9876E+00	0.1906E+00	0.2786E+00
0.9876E+00	0.1955E+00	0.2745E+00
0.9876E+00	0.2005E+00	0.2702E+00
0.9876E+00	0.2054E+00	0.2658E+00
0.9876E+00	0.2104E+00	0.2614E+00
0.9876E+00	0.2153E+00	0.2569E+00
0.9876E+00	0.2203E+00	0.2524E+00
0.9876E+00	0.2252E+00	0.2479E+00
0.9876E+00	0.2302E+00	0.2434E+00
0.9876E+00	0.2351E+00	0.2390E+00
0.9876E+00	0.2401E+00	0.2344E+00
0.9876E+00	0.2450E+00	0.2299E+00
0.9876E+00	0.2500E+00	0.2254E+00
0.9876E+00	0.2550E+00	0.2209E+00
0.9876E+00	0.2599E+00	0.2163E+00
0.9876E+00	0.2649E+00	0.2119E+00
0.9876E+00	0.2698E+00	0.2075E+00
0.9876E+00	0.2748E+00	0.2032E+00
0.9876E+00	0.2797E+00	0.1990E+00
0.9876E+00	0.2847E+00	0.1948E+00
0.9876E+00	0.2896E+00	0.1909E+00
0.9876E+00	0.2946E+00	0.1870E+00
0.9876E+00	0.2995E+00	0.1834E+00
0.9876E+00	0.3045E+00	0.1800E+00
0.9876E+00	0.3094E+00	0.1767E+00
0.9876E+00	0.3144E+00	0.1737E+00
0.9876E+00	0.3193E+00	0.1709E+00
0.9876E+00	0.3243E+00	0.1683E+00
0.9876E+00	0.3292E+00	0.1658E+00
0.9876E+00	0.3342E+00	0.1634E+00
0.9876E+00	0.3391E+00	0.1610E+00
0.9876E+00	0.3441E+00	0.1583E+00
0.9876E+00	0.3490E+00	0.1554E+00
0.9876E+00	0.3540E+00	0.1520E+00
0.9876E+00	0.3589E+00	0.1479E+00
0.9876E+00	0.3639E+00	0.1429E+00
0.9876E+00	0.3688E+00	0.1368E+00
0.9876E+00	0.3738E+00	0.1294E+00
0.9876E+00	0.3787E+00	0.1203E+00
0.9876E+00	0.3837E+00	0.1095E+00
0.9876E+00	0.3886E+00	0.9689E-01
0.9876E+00	0.3936E+00	0.8325E-01
0.9876E+00	0.3985E+00	0.7003E-01
0.9876E+00	0.4035E+00	0.5933E-01
0.9876E+00	0.4084E+00	0.5437E-01
0.9876E+00	0.4134E+00	0.5792E-01
0.9876E+00	0.4183E+00	0.6998E-01
0.9876E+00	0.4233E+00	0.8843E-01
0.9876E+00	0.4282E+00	0.1095E+00
0.9876E+00	0.4332E+00	0.1303E+00
0.9876E+00	0.4381E+00	0.1486E+00
0.9876E+00	0.4431E+00	0.1634E+00
0.9876E+00	0.4480E+00	0.1744E+00
0.9876E+00	0.4530E+00	0.1823E+00
0.9876E+00	0.4579E+00	0.1875E+00
0.9876E+00	0.4629E+00	0.1908E+00
0.9876E+00	0.4678E+00	0.1926E+00
0.9876E+00	0.4728E+00	0.1933E+00
0.9876E+00	0.4777E+00	0.1935E+00
0.9876E+00	0.4827E+00	0.1929E+00
0.9876E+00	0.4876E+00	0.1920E+00
0.9876E+00	0.4926E+00	0.1908E+00
0.9876E+00	0.4975E+00	0.1892E+00
0.9876E+00	0.5025E+00	0.1875E+00
0.9876E+00	0.5074E+00	0.1856E+00
0.9876E+00	0.5124E+00	0.1836E+00
0.9876E+00	0.5173E+00	0.1814E+00
0.9876E+00	0.5223E+00	0.1793E+00
0.9876E+00	0.5272E+00	0.1771E+00
0.9876E+00	0.5322E+00	0.1749E+00
0.9876E+00	0.5371E+00	0.1728E+00
0.9876E+00	0.5421E+00	0.1708E+00
0.9876E+00	0.5470E+00	0.1689E+00
0.9876E+00	0.5520E+00	0.1672E+00
0.9876E+00	0.5569E+00	0.1657E+00
0.9876E+00	0.5619E+00	0.1645E+00
0.9876E+00	0.5668E+00	0.1635E+00
0.9876E+00	0.5718E+00	0.1628E+00
0.9876E+00	0.5767E+00	0.1624E+00
0.9876E+00	0.5817E+00	0.1623E+00
0.9876E+00	0.5866E+00	0.1624E+00
0.9876E+00	0.5916E+00	0.1630E+00
0.9876E+00	0.5965E+00	0.1637E+00
0.9876E+00	0.6015E+00	0.1648E+00
0.9876E+00	0.6064E+00	0.1660E+00
0.9876E+00	0.6114E+00	0.1674E+00
0.9876E+00	0.6163E+00	0.1690E+00
0.9876E+00	0.6213E+00	0.1706E+00
0.9876E+00	0.6262E+00	0.1723E+00
0.9876E+00	0.6312E+00	0.1741E+00
0.9876E+00	0.6361E+00	0.1758E+00
0.9876E+00	0.6411E+00	0.1775E+00
0.9876E+00	0.6460E+00	0.1792E+00
0.9876E+00	0.6510E+00	0.1808E+00
0.9876E+00	0.6559E+00	0.1823E+00
0.9876E+00	0.6609E+00	0.1837E+00
0.9876E+00	0.6658E+00	0.1850E+00
0.9876E+00	0.6708E+00	0.1862E+00
0.9876E+00	0.6757E+00	0.1873E+00
0.9876E+00	0.6807E+00	0.1883E+00
0.9876E+00	0.6856E+00	0.1891E+00
0.9876E+00	0.6906E+00	0.1900E+00
0.9876E+00	0.6955E+00	0.1907E+00
0.9876E+00	0.7005E+00	0.1915E+00
0.9876E+00	0.7054E+00	0.1922E+00
0.9876E+00	0.7104E+00	0.1929E+00
0.9876E+00	0.7153E+00	0.1937E+00
0.9876E+00	0.7203E+00	0.1944E+00
0.9876E+00	0.7252E+00	0.1952E+00
0.9876E+00	0.7302E+00	0.1959E+00
0.9876E+00	0.7351E+00	0.1967E+00
0.9876E+00	0.7401E+00	0.1976E+00
0.9876E+00	0.7450E+00	0.1984E+00
0.9876E+00	0.7500E+00	0.1993E+00
0.9876E+00	0.7550E+00	0.2001E+00
0.9876E+00	0.7599E+00	0.2010E+00
0.9876E+00	0.7649E+00	0.2020E+00
0.9876E+00	0.7698E+00	0.2029E+00
0.9876E+00	0.7748E+00	0.2039E+00
0.9876E+00	0.7797E+00	0.2049E+00
0.9876E+00	0.7847E+00	0.2059E+00
0.9876E+00	0.7896E+00	0.2069E+00
0.9876E+00	0.7946E+00	0.2079E+00
0.9876E+00	0.7995E+00	0.2089E+00
0.9876E+00	0.8045E+00	0.2099E+00
0.9876E+00	0.8094E+00	0.2108E+00
0.9876E+00	0.8144E+00	0.2117E+00
0.9876E+00	0.8193E+00	0.2125E+00
0.9876E+00	0.8243E+00	0.2132E+00
0.9876E+00	0.8292E+00	0.2138E+00
0.9876E+00	0.8342E+00	0.2143E+00
0.9876E+00	0.8391E+00	0.2147E+00
0.9876E+00	0.8441E+00	0.2148E+00
0.9876E+00	0.8490E+00	0.2147E+00
0.9876E+00	0.8540E+00	0.2145E+00
0.9876E+00	0.8589E+00	0.2139E+00
0.9876E+00	0.8639E+00	0.2131E+00
0.9876E+00	0.8688E+00	0.2119E+00
0.9876E+00	0.8738E+00	0.2105E+00
0.9876E+00	0.8787E+00	0.2087E+00
0.9876E+00	0.8837E+00	0.2066E+00
0.9876E+00	0.8886E+00	0.2042E+00
0.9876E+00	0.8936E+00	0.2015E+00
0.9876E+00	0.8985E+00	0.1983E+00
0.9876E+00	0.9035E+00	0.1949E+00
0.9876E+00	0.9084E+00	0.1910E+00
0.9876E+00	0.9134E+00	0.1868E+00
0.9876E+00	0.9183E+00	0.1821E+00
0.9876E+00	0.9233E+00	0.1770E+00
0.9876E+00	0.9282E+00	0.1713E+00
0.9876E+00	0.9332E+00	0.1650E+00
0.9876E+00	0.9381E+00	0.1581E+00
0.9876E+00	0.9431E+00	0.1504E+00
0.9876E+00	0.9480E+00	0.1419E+00
0.9876E+00	0.9530E+00	0.1325E+00
0.9876E+00	0.9579E+00	0.1219E+00
0.9876E+00	0.9629E+00	0.1101E+00
0.9876E+00	0.9678E+00	0.9696E-01
0.9876E+00	0.9728E+00	0.8276E-01
0.9876E+00	0.9777E+00	0.6812E-01
0.9876E+00	0.9827E+00	0.5411E-01
0.9876E+00	0.9876E+00	0.4248E-01
0.9876E+00	0.9926E+00	0.3564E-01
0.9876E+00	0.9975E+00	0.3564E-01
0.9827E+00	0.2475E-02	0.9190E-01
0.9827E+00	0.7426E-02	0.9190E-01
0.9827E+00	0.1238E-01	0.1034E+00
0.9827E+00	0.1733E-01	0.1253E+00
0.9827E+00	0.2228E-01	0.1531E+00
0.9827E+00	0.2723E-01	0.1833E+00
0.9827E+00	0.3218E-01	0.2136E+00
0.9827E+00	0.3713E-01	0.2424E+00
0.9827E+00	0.4208E-01	0.2690E+00
0.9827E+00	0.4703E-01	0.2932E+00
0.9827E+00	0.5198E-01	0.3150E+00
0.9827E+00	0.5693E-01	0.3345E+00
0.9827E+00	0.6188E-01	0.3519E+00
0.9827E+00	0.6683E-01	0.3672E+00
0.9827E+00	0.7178E-01	0.3806E+00
0.9827E+00	0.7673E-01	0.3924E+00
0.9827E+00	0.8168E-01	0.4027E+00
0.9827E+00	0.8663E-01	0.4115E+00
0.9827E+00	0.9158E-01	0.4190E+00
0.9827E+00	0.9653E-01	0.4252E+00
0.9827E+00	0.1015E+00	0.4299E+00
0.9827E+00	0.1064E+00	0.4331E+00
0.9827E+00	0.1114E+00	0.4349E+00
0.9827E+00	0.1163E+00	0.4357E+00
0.9827E+00	0.1213E+00	0.4355E+00
0.9827E+00	0.1262E+00	0.4344E+00
0.9827E+00	0.1312E+00	0.4324E+00
0.9827E+00	0.1361E+00	0.4302E+00
0.9827E+00	0.1411E+00	0.4278E+00
0.9827E+00	0.1460E+00	0.4254E+00
0.9827E+00	0.1510E+00	0.4229E+00
0.9827E+00	0.1559E+00	0.4201E+00
0.9827E+00	0.1609E+00	0.4171E+00
0.9827E+00	0.1658E+00	0.4138E+00
0.9827E+00	0.1708E+00	0.4101E+00
0.9827E+00	0.1757E+00	0.4060E+00
0.9827E+00	0.1807E+00	0.4016E+00
0.9827E+00	0.1856E+00	0.3969E+00
0.9827E+00	0.1906E+00	0.3919E+00
0.9827E+00	0.1955E+00	0.3866E+00
0.9827E+00	0.2005E+00	0.3812E+00
0.9827E+00	0.2054E+00	0.3756E+00
0.9827E+00	0.2104E+00	0.3699E+00
0.9827E+00	0.2153E+00	0.3641E+00
0.9827E+00	0.2203E+00	0.3583E+00
0.9827E+00	0.2252E+00	0.3525E+00
0.9827E+00	0.2302E+00	0.3467E+00
0.9827E+00	0.2351E+00	0.3408E+00
0.9827E+00	0.2401E+00	0.3349E+00
0.9827E+00	0.2450E+00	0.3289E+00
0.9827E+00	0.2500E+00	0.3229E+00
0.9827E+00	0.2550E+00	0.3169E+00
0.9827E+00	0.2599E+00	0.3108E+00
0.9827E+00	0.2649E+00	0.3048E+00
0.9827E+00	0.2698E+00	0.2989E+00
0.9827E+00	0.2748E+00	0.2931E+00
0.9827E+00	0.2797E+00	0.2874E+00
0.9827E+00	0.2847E+00	0.2818E+00
0.9827E+00	0.2896E+00	0.2763E+00
0.9827E+00	0.2946E+00	0.2711E+00
0.9827E+00	0.2995E+00	0.2661E+00
0.9827E+00	0.3045E+00	0.2613E+00
0.9827E+00	0.3094E+00	0.2569E+00
0.9827E+00	0.3144E+00	0.2527E+00
0.9827E+00	0.3193E+00	0.2488E+00
0.9827E+00	0.3243E+00	0.2451E+00
0.9827E+00	0.3292E+00	0.2416E+00
0.9827E+00	0.3342E+00	0.2382E+00
0.9827E+00	0.3391E+00	0.2347E+00
0.9827E+00	0.3441E+00	0.2309E+00
0.9827E+00	0.3490E+00	0.2267E+00
0.9827E+00	0.3540E+00	0.2217E+00
0.9827E+00	0.3589E+00	0.2157E+00
0.9827E+00	0.3639E+00	0.2084E+00
0.9827E+00	0.3688E+00	0.1995E+00
0.9827E+00	0.3738E+00	0.1885E+00
0.9827E+00	0.3787E+00	0.1752E+00
0.9827E+00	0.3837E+00	0.1593E+00
0.9827E+00	0.3886E+00	0.1408E+00
0.9827E+00	0.3936E+00	0.1209E+00
0.9827E+00	0.3985E+00	0.1017E+00
0.9827E+00	0.4035E+00	0.8619E-01
0.9827E+00	0.4084E+00	0.7907E-01
0.9827E+00	0.4134E+00	0.8420E-01
0.9827E+00	0.4183E+00	0.1016E+00
0.9827E+00	0.4233E+00	0.1282E+00
0.9827E+00	0.4282E+00	0.1587E+00
0.9827E+00	0.4332E+00	0.1888E+00
0.9827E+00	0.4381E+00	0.2152E+00
0.9827E+00	0.4431E+00	0.2366E+00
0.9827E+00	0.4480E+00	0.2526E+00
0.9827E+00	0.4530E+00	0.2639E+00
0.9827E+00	0.4579E+00	0.2714E+00
0.9827E+00	0.4629E+00	0.2761E+00
0.9827E+00	0.4678E+00	0.2786E+00
0.9827E+00	0.4728E+00	0.2798E+00
0.9827E+00	0.4777E+00	0.2801E+00
0.9827E+00	0.4827E+00	0.2795E+00
0.9827E+00	0.4876E+00	0.2783E+00
0.9827E+00	0.4926E+00	0.2767E+00
0.9827E+00	0.4975E+00	0.2747E+00
0.9827E+00	0.5025E+00	0.2724E+00
0.9827E+00	0.5074E+00	0.2698E+00
0.9827E+00	0.5124E+00	0.2671E+00
0.9827E+00	0.5173E+00	0.2642E+00
0.9827E+00	0.5223E+00	0.2612E+00
0.9827E+00	0.5272E+00	0.2582E+00
0.9827E+00	0.5322E+00	0.2552E+00
0.9827E+00	0.5371E+00	0.2523E+00
0.9827E+00	0.5421E+00	0.2495E+00
0.9827E+00	0.5470E+00	0.2470E+00
0.9827E+00	0.5520E+00	0.2446E+00
0.9827E+00	0.5569E+00	0.2425E+00
0.9827E+00	0.5619E+00	0.2408E+00
0.9827E+00	0.5668E+00	0.2394E+00
0.9827E+00	0.5718E+00	0.2384E+00
0.9827E+00	0.5767E+00	0.2379E+00
0.9827E+00	0.5817E+00	0.2377E+00
0.9827E+00	0.5866E+00	0.2380E+00
0.9827E+00	0.5916E+00	0.2387E+00
0.9827E+00	0.5965E+00	0.2398E+00
0.9827E+00	0.6015E+00	0.2412E+00
0.9827E+00	0.6064E+00	0.2430E+00
0.9827E+00	0.6114E+00	0.2450E+00
0.9827E+00	0.6163E+00	0.2472E+00
0.9827E+00	0.6213E+00	0.2495E+00
0.9827E+00	0.6262E+00	0.2519E+00
0.9827E+00	0.6312E+00	0.2543E+00
0.9827E+00	0.6361E+00	0.2568E+00
0.9827E+00	0.6411E+00	0.2592E+00
0.9827E+00	0.6460E+00	0.2615E+00
0.9827E+00	0.6510E+00	0.2638E+00
0.9827E+00	0.6559E+00	0.2659E+00
0.9827E+00	0.6609E+00	0.2679E+00
0.9827E+00	0.6658E+00	0.2697E+00
0.9827E+00	0.6708E+00	0.2713E+00
0.9827E+00	0.6757E+00	0.2728E+00
0.9827E+00	0.6807E+00	0.2742E+00
0.9827E+00	0.6856E+00	0.2754E+00
0.9827E+00	0.6906E+00	0.2766E+00
0.9827E+00	0.6955E+00	0.2776E+00
0.9827E+00	0.7005E+00	0.2787E+00
0.9827E+00	0.7054E+00	0.2797E+00
0.9827E+00	0.7104E+00	0.2807E+00
0.9827E+00	0.7153E+00	0.2817E+00
0.9827E+00	0.7203E+00	0.2828E+00
0.9827E+00	0.7252E+00	0.2838E+00
0.9827E+00	0.7302E+00	0.2849E+00
0.9827E+00	0.7351E+00	0.2860E+00
0.9827E+00	0.7401E+00	0.2871E+00
0.9827E+00	0.7450E+00	0.2883E+00
0.9827E+00	0.7500E+00	0.2894E+00
0.9827E+00	0.7550E+00	0.2907E+00
0.9827E+00	0.7599E+00	0.2919E+00
0.9827E+00	0.7649E+00	0.2932E+00
0.9827E+00	0.7698E+00	0.2944E+00
0.9827E+00	0.7748E+00	0.2958E+00
0.9827E+00	0.7797E+00	0.2971E+00
0.9827E+00	0.7847E+00	0.2985E+00
0.9827E+00	0.7896E+00	0.2998E+00
0.9827E+00	0.7946E+00	0.3012E+00
0.9827E+00	0.7995E+00	0.3026E+00
0.9827E+00	0.8045E+00	0.3039E+00
0.9827E+00	0.8094E+00	0.3052E+00
0.9827E+00	0.8144E+00	0.3063E+00
0.9827E+00	0.8193E+00	0.3074E+00
0.9827E+00	0.8243E+00	0.3084E+00
0.9827E+00	0.8292E+00	0.3092E+00
0.9827E+00	0.8342E+00	0.3098E+00
0.9827E+00	0.8391E+00	0.3103E+00
0.9827E+00	0.8441E+00	0.3104E+00
0.9827E+00	0.8490E+00	0.3103E+00
0.9827E+00	0.8540E+00	0.3099E+00
0.9827E+00	0.8589E+00	0.3091E+00
0.9827E+00	0.8639E+00	0.3079E+00
0.9827E+00	0.8688E+00	0.3064E+00
0.9827E+00	0.8738E+00	0.3043E+00
0.9827E+00	0.8787E+00	0.3019E+00
0.9827E+00	0.8837E+00	0.2990E+00
0.9827E+00	0.8886E+00	0.2956E+00
0.9827E+00	0.8936E+00	0.2917E+00
0.9827E+00	0.8985E+00	0.2873E+00
0.9827E+00	0.9035E+00	0.2824E+00
0.9827E+00	0.9084E+00	0.2770E+00
0.9827E+00	0.9134E+00	0.2710E+00
0.9827E+00	0.9183E+00	0.2643E+00
0.9827E+00	0.9233E+00	0.2570E+00
0.9827E+00	0.9282E+00	0.2489E+00
0.9827E+00	0.9332E+00	0.2399E+00
0.9827E+00	0.9381E+00	0.2299E+00
0.9827E+00	0.9431E+00	0.2188E+00
0.9827E+00	0.9480E+00	0.2065E+00
0.9827E+00	0.9530E+00	0.1927E+00
0.9827E+00	0.9579E+00	0.1772E+00
0.9827E+00	0.9629E+00	0.1600E+00
0.9827E+00	0.9678E+00	0.1409E+00
0.9827E+00	0.9728E+00	0.1202E+00
0.9827E+00	0.9777E+00	0.9883E-01
0.9827E+00	0.9827E+00	0.7847E-01
0.9827E+00	0.9876E+00	0.6161E-01
0.9827E+00	0.9926E+00	0.5171E-01
0.9827E+00	0.9975E+00	0.5171E-01
0.9777E+00	0.2475E-02	0.1178E+00
0.9777E+00	0.7426E-02	0.1178E+00
0.9777E+00	0.1238E-01	0.1327E+00
0.9777E+00	0.1733E-01	0.1603E+00
0.9777E+00	0.2228E-01	0.1952E+00
0.9777E+00	0.2723E-01	0.2329E+00
0.9777E+00	0.3218E-01	0.2706E+00
0.9777E+00	0.3713E-01	0.3060E+00
0.9777E+00	0.4208E-01	0.3383E+00
0.9777E+00	0.4703E-01	0.3671E+00
0.9777E+00	0.5198E-01	0.3926E+00
0.9777E+00	0.5693E-01	0.4149E+00
0.9777E+00	0.6188E-01	0.4343E+00
0.9777E+00	0.6683E-01	0.4509E+00
0.9777E+00	0.7178E-01	0.4653E+00
0.9777E+00	0.7673E-01	0.4775E+00
0.9777E+00	0.8168E-01	0.4879E+00
0.9777E+00	0.8663E-01	0.4970E+00
0.9777E+00	0.9158E-01	0.5046E+00
0.9777E+00	0.9653E-01	0.5109E+00
0.9777E+00	0.1015E+00	0.5159E+00
0.9777E+00	0.1064E+00	0.5194E+00
0.9777E+00	0.1114E+00	0.5209E+00
0.9777E+00	0.1163E+00	0.5215E+00
0.9777E+00	0.1213E+00	0.5210E+00
0.9777E+00	0.1262E+00	0.5188E+00
0.9777E+00	0.1312E+00	0.5162E+00
0.9777E+00	0.1361E+00	0.5138E+00
0.9777E+00	0.1411E+00	0.5115E+00
0.9777E+00	0.1460E+00	0.5093E+00
0.9777E+00	0.1510E+00	0.5071E+00
0.9777E+00	0.1559E+00	0.5047E+00
0.9777E+00	0.1609E+00	0.5019E+00
0.9777E+00	0.1658E+00	0.4987E+00
0.9777E+00	0.1708E+00	0.4952E+00
0.9777E+00	0.1757E+00	0.4912E+00
0.9777E+00	0.1807E+00	0.4868E+00
0.9777E+00	0.1856E+00	0.4822E+00
0.9777E+00	0.1906E+00	0.4774E+00
0.9777E+00	0.1955E+00	0.4722E+00
0.9777E+00	0.2005E+00	0.4665E+00
0.9777E+00	0.2054E+00	0.4606E+00
0.9777E+00	0.2104E+00	0.4545E+00
0.9777E+00	0.2153E+00	0.4485E+00
0.9777E+00	0.2203E+00	0.4424E+00
0.9777E+00	0.2252E+00	0.4363E+00
0.9777E+00	0.2302E+00	0.4300E+00
0.9777E+00	0.2351E+00	0.4237E+00
0.9777E+00	0.2401E+00	0.4172E+00
0.9777E+00	0.2450E+00	0.4107E+00
0.9777E+00	0.2500E+00	0.4041E+00
0.9777E+00	0.2550E+00	0.3974E+00
0.9777E+00	0.2599E+00	0.3907E+00
0.9777E+00	0.2649E+00	0.3840E+00
0.9777E+00	0.2698E+00	0.3773E+00
0.9777E+00	0.2748E+00	0.3707E+00
0.9777E+00	0.2797E+00	0.3642E+00
0.9777E+00	0.2847E+00	0.3577E+00
0.9777E+00	0.2896E+00	0.3514E+00
0.9777E+00	0.2946E+00	0.3453E+00
0.9777E+00	0.2995E+00	0.3394E+00
0.9777E+00	0.3045E+00	0.3339E+00
0.9777E+00	0.3094E+00	0.3286E+00
0.9777E+00	0.3144E+00	0.3236E+00
0.9777E+00	0.3193E+00	0.3190E+00
0.9777E+00	0.3243E+00	0.3146E+00
0.9777E+00	0.3292E+00	0.3104E+00
0.9777E+00	0.3342E+00	0.3062E+00
0.9777E+00	0.3391E+00	0.3020E+00
0.9777E+00	0.3441E+00	0.2973E+00
0.9777E+00	0.3490E+00	0.2920E+00
0.9777E+00	0.3540E+00	0.2857E+00
0.9777E+00	0.3589E+00	0.2781E+00
0.9777E+00	0.3639E+00	0.2688E+00
0.9777E+00	0.3688E+00	0.2574E+00
0.9777E+00	0.3738E+00	0.2433E+00
0.9777E+00	0.3787E+00	0.2262E+00
0.9777E+00	0.3837E+00	0.2056E+00
0.9777E+00	0.3886E+00	0.1817E+00
0.9777E+00	0.3936E+00	0.1560E+00
0.9777E+00	0.3985E+00	0.1313E+00
0.9777E+00	0.4035E+00	0.1114E+00
0.9777E+00	0.4084E+00	0.1024E+00
0.9777E+00	0.4134E+00	0.1090E+00
0.9777E+00	0.4183E+00	0.1312E+00
0.9777E+00	0.4233E+00	0.1651E+00
0.9777E+00	0.4282E+00	0.2039E+00
0.9777E+00	0.4332E+00	0.2421E+00
0.9777E+00	0.4381E+00	0.2757E+00
0.9777E+00	0.4431E+00	0.3026E+00
0.9777E+00	0.4480E+00	0.3226E+00
0.9777E+00	0.4530E+00	0.3364E+00
0.9777E+00	0.4579E+00	0.3454E+00
0.9777E+00	0.4629E+00	0.3509E+00
0.9777E+00	0.4678E+00	0.3540E+00
0.9777E+00	0.4728E+00	0.3554E+00
0.9777E+00	0.4777E+00	0.3558E+00
0.9777E+00	0.4827E+00	0.3551E+00
0.9777E+00	0.4876E+00	0.3539E+00
0.9777E+00	0.4926E+00	0.3521E+00
0.9777E+00	0.4975E+00	0.3498E+00
0.9777E+00	0.5025E+00	0.3472E+00
0.9777E+00	0.5074E+00	0.3443E+00
0.9777E+00	0.5124E+00	0.3411E+00
0.9777E+00	0.5173E+00	0.3378E+00
0.9777E+00	0.5223E+00	0.3344E+00
0.9777E+00	0.5272E+00	0.3309E+00
0.9777E+00	0.5322E+00	0.3275E+00
0.9777E+00	0.5371E+00	0.3241E+00
0.9777E+00	0.5421E+00	0.3208E+00
0.9777E+00	0.5470E+00	0.3178E+00
0.9777E+00	0.5520E+00	0.3150E+00
0.9777E+00	0.5569E+00	0.3126E+00
0.9777E+00	0.5619E+00	0.3106E+00
0.9777E+00	0.5668E+00	0.3089E+00
0.9777E+00	0.5718E+00	0.3078E+00
0.9777E+00	0.5767E+00	0.3071E+00
0.9777E+00	0.5817E+00	0.3070E+00
0.9777E+00	0.5866E+00	0.3073E+00
0.9777E+00	0.5916E+00	0.3081E+00
0.9777E+00	0.5965E+00	0.3095E+00
0.9777E+00	0.6015E+00	0.3112E+00
0.9777E+00	0.6064E+00	0.3133E+00
0.9777E+00	0.6114E+00	0.3157E+00
0.9777E+00	0.6163E+00	0.3184E+00
0.9777E+00	0.6213E+00	0.3212E+00
0.9777E+00	0.6262E+00	0.3240E+00
0.9777E+00	0.6312E+00	0.3269E+00
0.9777E+00	0.6361E+00	0.3298E+00
0.9777E+00	0.6411E+00	0.3327E+00
0.9777E+00	0.6460E+00	0.3354E+00
0.9777E+00	0.6510E+00	0.3380E+00
0.9777E+00	0.6559E+00	0.3405E+00
0.9777E+00	0.6609E+00	0.3428E+00
0.9777E+00	0.6658E+00	0.3449E+00
0.9777E+00	0.6708E+00	0.3468E+00
0.9777E+00	0.6757E+00	0.3486E+00
0.9777E+00	0.6807E+00	0.3501E+00
0.9777E+00	0.6856E+00	0.3516E+00
0.9777E+00	0.6906E+00	0.3529E+00
0.9777E+00	0.6955E+00	0.3542E+00
0.9777E+00	0.7005E+00	0.3554E+00
0.9777E+00	0.7054E+00	0.3566E+00
0.9777E+00	0.7104E+00	0.3578E+00
0.9777E+00	0.7153E+00	0.3589E+00
0.9777E+00	0.7203E+00	0.3601E+00
0.9777E+00	0.7252E+00	0.3613E+00
0.9777E+00	0.7302E+00	0.3626E+00
0.9777E+00	0.7351E+00	0.3638E+00
0.9777E+00	0.7401E+00	0.3651E+00
0.9777E+00	0.7450E+00	0.3665E+00
0.9777E+00	0.7500E+00	0.3678E+00
0.9777E+00	0.7550E+00	0.3692E+00
0.9777E+00	0.7599E+00	0.3706E+00
0.9777E+00	0.7649E+00	0.3720E+00
0.9777E+00	0.7698E+00	0.3735E+00
0.9777E+00	0.7748E+00	0.3750E+00
0.9777E+00	0.7797E+00	0.3765E+00
0.9777E+00	0.7847E+00	0.3780E+00
0.9777E+00	0.7896E+00	0.3795E+00
0.9777E+00	0.7946E+00	0.3811E+00
0.9777E+00	0.7995E+00	0.3826E+00
0.9777E+00	0.8045E+00	0.3841E+00
0.9777E+00	0.8094E+00	0.3855E+00
0.9777E+00	0.8144E+00	0.3868E+00
0.9777E+00	0.8193E+00	0.3880E+00
0.9777E+00	0.8243E+00	0.3890E+00
0.9777E+00	0.8292E+00	0.3899E+00
0.9777E+00	0.8342E+00	0.3906E+00
0.9777E+00	0.8391E+00	0.3911E+00
0.9777E+00	0.8441E+00	0.3912E+00
0.9777E+00	0.8490E+00	0.3911E+00
0.9777E+00	0.8540E+00	0.3906E+00
0.9777E+00	0.8589E+00	0.3897E+00
0.9777E+00	0.8639E+00	0.3883E+00
0.9777E+00	0.8688E+00	0.3865E+00
0.9777E+00	0.8738E+00	0.3842E+00
0.9777E+00	0.8787E+00	0.3813E+00
0.9777E+00	0.8837E+00	0.3780E+00
0.9777E+00	0.8886E+00	0.3740E+00
0.9777E+00	0.8936E+00	0.3695E+00
0.9777E+00	0.8985E+00	0.3643E+00
0.9777E+00	0.9035E+00	0.3585E+00
0.9777E+00	0.9084E+00	0.3521E+00
0.9777E+00	0.9134E+00	0.3449E+00
0.9777E+00	0.9183E+00	0.3369E+00
0.9777E+00	0.9233E+00	0.3280E+00
0.9777E+00	0.9282E+00	0.3180E+00
0.9777E+00	0.9332E+00	0.3070E+00
0.9777E+00	0.9381E+00	0.2947E+00
0.9777E+00	0.9431E+00	0.2809E+00
0.9777E+00	0.9480E+00	0.2654E+00
0.9777E+00	0.9530E+00	0.2480E+00
0.9777E+00	0.9579E+00	0.2283E+00
0.9777E+00	0.9629E+00	0.2063E+00
0.9777E+00	0.9678E+00	0.1817E+00
0.9777E+00	0.9728E+00	0.1551E+00
0.9777E+00	0.9777E+00	0.1276E+00
0.9777E+00	0.9827E+00	0.1014E+00
0.9777E+00	0.9876E+00	0.7966E-01
0.9777E+00	0.9926E+00	0.6694E-01
0.9777E+00	0.9975E+00	0.6694E-01
0.9728E+00	0.2475E-02	0.1420E+00
0.9728E+00	0.7426E-02	0.1420E+00
0.9728E+00	0.1238E-01	0.1596E+00
0.9728E+00	0.1733E-01	0.1918E+00
0.9728E+00	0.2228E-01	0.2324E+00
0.9728E+00	0.2723E-01	0.2760E+00
0.9728E+00	0.3218E-01	0.3191E+00
0.9728E+00	0.3713E-01	0.3592E+00
0.9728E+00	0.4208E-01	0.3950E+00
0.9728E+00	0.4703E-01	0.4262E+00
0.9728E+00	0.5198E-01	0.4531E+00
0.9728E+00	0.5693E-01	0.4758E+00
0.9728E+00	0.6188E-01	0.4949E+00
0.9728E+00	0.6683E-01	0.5109E+00
0.9728E+00	0.7178E-01	0.5244E+00
0.9728E+00	0.7673E-01	0.5355E+00
0.9728E+00	0.8168E-01	0.5439E+00
0.9728E+00	0.8663E-01	0.5508E+00
0.9728E+00	0.9158E-01	0.5557E+00
0.9728E+00	0.9653E-01	0.5596E+00
0.9728E+00	0.1015E+00	0.5631E+00
0.9728E+00	0.1064E+00	0.5672E+00
0.9728E+00	0.1114E+00	0.5673E+00
0.9728E+00	0.1163E+00	0.5677E+00
0.9728E+00	0.1213E+00	0.5657E+00
0.9728E+00	0.1262E+00	0.5634E+00
0.9728E+00	0.1312E+00	0.5613E+00
0.9728E+00	0.1361E+00	0.5597E+00
0.9728E+00	0.1411E+00	0.5584E+00
0.9728E+00	0.1460E+00	0.5572E+00
0.9728E+00	0.1510E+00	0.5560E+00
0.9728E+00	0.1559E+00	0.5546E+00
0.9728E+00	0.1609E+00	0.5529E+00
0.9728E+00	0.1658E+00	0.5509E+00
0.9728E+00	0.1708E+00	0.5485E+00
0.9728E+00	0.1757E+00	0.5458E+00
0.9728E+00	0.1807E+00	0.5426E+00
0.9728E+00	0.1856E+00	0.5391E+00
0.9728E+00	0.1906E+00	0.5358E+00
0.9728E+00	0.1955E+00	0.5310E+00
0.9728E+00	0.2005E+00	0.5255E+00
0.9728E+00	0.2054E+00	0.5199E+00
0.9728E+00	0.2104E+00	0.5144E+00
0.9728E+00	0.2153E+00	0.5090E+00
0.9728E+00	0.2203E+00	0.5036E+00
0.9728E+00	0.2252E+00	0.4979E+00
0.9728E+00	0.2302E+00	0.4921E+00
0.9728E+00	0.2351E+00	0.4861E+00
0.9728E+00	0.2401E+00	0.4800E+00
0.9728E+00	0.2450E+00	0.4737E+00
0.9728E+00	0.2500E+00	0.4674E+00
0.9728E+00	0.2550E+00	0.4610E+00
0.9728E+00	0.2599E+00	0.4544E+00
0.9728E+00	0.2649E+00	0.4478E+00
0.9728E+00	0.2698E+00	0.4411E+00
0.9728E+00	0.2748E+00	0.4344E+00
0.9728E+00	0.2797E+00	0.4277E+00
0.9728E+00	0.2847E+00	0.4211E+00
0.9728E+00	0.2896E+00	0.4146E+00
0.9728E+00	0.2946E+00	0.4082E+00
0.9728E+00	0.2995E+00	0.4021E+00
0.9728E+00	0.3045E+00	0.3962E+00
0.9728E+00	0.3094E+00	0.3906E+00
0.9728E+00	0.3144E+00	0.3853E+00
0.9728E+00	0.3193E+00	0.3803E+00
0.9728E+00	0.3243E+00	0.3756E+00
0.9728E+00	0.3292E+00	0.3710E+00
0.9728E+00	0.3342E+00	0.3665E+00
0.9728E+00	0.3391E+00	0.3617E+00
0.9728E+00	0.3441E+00	0.3564E+00
0.9728E+00	0.3490E+00	0.3504E+00
0.9728E+00	0.3540E+00	0.3431E+00
0.9728E+00	0.3589E+00	0.3343E+00
0.9728E+00	0.3639E+00	0.3235E+00
0.9728E+00	0.3688E+00	0.3100E+00
0.9728E+00	0.3738E+00	0.2934E+00
0.9728E+00	0.3787E+00	0.2728E+00
0.9728E+00	0.3837E+00	0.2480E+00
0.9728E+00	0.3886E+00	0.2193E+00
0.9728E+00	0.3936E+00	0.1885E+00
0.9728E+00	0.3985E+00	0.1588E+00
0.9728E+00	0.4035E+00	0.1351E+00
0.9728E+00	0.4084E+00	0.1245E+00
0.9728E+00	0.4134E+00	0.1325E+00
0.9728E+00	0.4183E+00	0.1589E+00
0.9728E+00	0.4233E+00	0.1991E+00
0.9728E+00	0.4282E+00	0.2450E+00
0.9728E+00	0.4332E+00	0.2901E+00
0.9728E+00	0.4381E+00	0.3294E+00
0.9728E+00	0.4431E+00	0.3606E+00
0.9728E+00	0.4480E+00	0.3834E+00
0.9728E+00	0.4530E+00	0.3988E+00
0.9728E+00	0.4579E+00	0.4084E+00
0.9728E+00	0.4629E+00	0.4140E+00
0.9728E+00	0.4678E+00	0.4171E+00
0.9728E+00	0.4728E+00	0.4185E+00
0.9728E+00	0.4777E+00	0.4189E+00
0.9728E+00	0.4827E+00	0.4183E+00
0.9728E+00	0.4876E+00	0.4170E+00
0.9728E+00	0.4926E+00	0.4152E+00
0.9728E+00	0.4975E+00	0.4129E+00
0.9728E+00	0.5025E+00	0.4102E+00
0.9728E+00	0.5074E+00	0.4073E+00
0.9728E+00	0.5124E+00	0.4040E+00
0.9728E+00	0.5173E+00	0.4006E+00
0.9728E+00	0.5223E+00	0.3971E+00
0.9728E+00	0.5272E+00	0.3936E+00
0.9728E+00	0.5322E+00	0.3900E+00
0.9728E+00	0.5371E+00	0.3865E+00
0.9728E+00	0.5421E+00	0.3831E+00
0.9728E+00	0.5470E+00	0.3799E+00
0.9728E+00	0.5520E+00	0.3770E+00
0.9728E+00	0.5569E+00	0.3745E+00
0.9728E+00	0.5619E+00	0.3724E+00
0.9728E+00	0.5668E+00	0.3707E+00
0.9728E+00	0.5718E+00	0.3694E+00
0.9728E+00	0.5767E+00	0.3688E+00
0.9728E+00	0.5817E+00	0.3686E+00
0.9728E+00	0.5866E+00	0.3690E+00
0.9728E+00	0.5916E+00	0.3700E+00
0.9728E+00	0.5965E+00	0.3714E+00
0.9728E+00	0.6015E+00	0.3733E+00
0.9728E+00	0.6064E+00	0.3756E+00
0.9728E+00	0.6114E+00	0.3782E+00
0.9728E+00	0.6163E+00	0.3810E+00
0.9728E+00	0.6213E+00	0.3840E+00
0.9728E+00	0.6262E+00	0.3871E+00
0.9728E+00	0.6312E+00	0.3901E+00
0.9728E+00	0.6361E+00	0.3932E+00
0.9728E+00	0.6411E+00	0.3961E+00
0.9728E+00	0.6460E+00	0.3990E+00
0.9728E+00	0.6510E+00	0.4017E+00
0.9728E+00	0.6559E+00	0.4043E+00
0.9728E+00	0.6609E+00	0.4066E+00
0.9728E+00	0.6658E+00	0.4088E+00
0.9728E+00	0.6708E+00	0.4107E+00
0.9728E+00	0.6757E+00	0.4125E+00
0.9728E+00	0.6807E+00	0.4141E+00
0.9728E+00	0.6856E+00	0.4156E+00
0.9728E+00	0.6906E+00	0.4169E+00
0.9728E+00	0.6955E+00	0.4182E+00
0.9728E+00	0.7005E+00	0.4195E+00
0.9728E+00	0.7054E+00	0.4207E+00
0.9728E+00	0.7104E+00	0.4219E+00
0.9728E+00	0.7153E+00	0.4232E+00
0.9728E+00	0.7203E+00	0.4244E+00
0.9728E+00	0.7252E+00	0.4256E+00
0.9728E+00	0.7302E+00	0.4269E+00
0.9728E+00	0.7351E+00	0.4282E+00
0.9728E+00	0.7401E+00	0.4295E+00
0.9728E+00	0.7450E+00	0.4308E+00
0.9728E+00	0.7500E+00	0.4322E+00
0.9728E+00	0.7550E+00	0.4336E+00
0.9728E+00	0.7599E+00	0.4350E+00
0.9728E+00	0.7649E+00	0.4364E+00
0.9728E+00	0.7698E+00	0.4379E+00
0.9728E+00	0.7748E+00	0.4393E+00
0.9728E+00	0.7797E+00	0.4408E+00
0.9728E+00	0.7847E+00	0.4423E+00
0.9728E+00	0.7896E+00	0.4438E+00
0.9728E+00	0.7946E+00	0.4453E+00
0.9728E+00	0.7995E+00	0.4468E+00
0.9728E+00	0.8045E+00	0.4482E+00
0.9728E+00	0.8094E+00	0.4496E+00
0.9728E+00	0.8144E+00	0.4509E+00
0.9728E+00	0.8193E+00	0.4520E+00
0.9728E+00	0.8243E+00	0.4531E+00
0.9728E+00	0.8292E+00	0.4539E+00
0.9728E+00	0.8342E+00	0.4546E+00
0.9728E+00	0.8391E+00	0.4550E+00
0.9728E+00	0.8441E+00	0.4551E+00
0.9728E+00	0.8490E+00	0.4550E+00
0.9728E+00	0.8540E+00	0.4545E+00
0.9728E+00	0.8589E+00	0.4536E+00
0.9728E+00	0.8639E+00	0.4522E+00
0.9728E+00	0.8688E+00	0.4503E+00
0.9728E+00	0.8738E+00	0.4480E+00
0.9728E+00	0.8787E+00	0.4451E+00
0.9728E+00	0.8837E+00	0.4416E+00
0.9728E+00	0.8886E+00	0.4375E+00
0.9728E+00	0.8936E+00	0.4328E+00
0.9728E+00	0.8985E+00	0.4275E+00
0.9728E+00	0.9035E+00	0.4214E+00
0.9728E+00	0.9084E+00	0.4145E+00
0.9728E+00	0.9134E+00	0.4068E+00
0.9728E+00	0.9183E+00	0.3982E+00
0.9728E+00	0.9233E+00	0.3884E+00
0.9728E+00	0.9282E+00	0.3775E+00
0.9728E+00	0.9332E+00	0.3652E+00
0.9728E+00	0.9381E+00	0.3514E+00
0.9728E+00	0.9431E+00	0.3357E+00
0.9728E+00	0.9480E+00	0.3179E+00
0.9728E+00	0.9530E+00	0.2977E+00
0.9728E+00	0.9579E+00	0.2747E+00
0.9728E+00	0.9629E+00	0.2486E+00
0.9728E+00	0.9678E+00	0.2194E+00
0.9728E+00	0.9728E+00	0.1874E+00
0.9728E+00	0.9777E+00	0.1544E+00
0.9728E+00	0.9827E+00	0.1228E+00
0.9728E+00	0.9876E+00	0.9674E-01
0.9728E+00	0.9926E+00	0.8146E-01
0.9728E+00	0.9975E+00	0.8146E-01
0.9678E+00	0.2475E-02	0.1645E+00
0.9678E+00	0.7426E-02	0.1645E+00
0.9678E+00	0.1238E-01	0.1843E+00
0.9678E+00	0.1733E-01	0.2199E+00
0.9678E+00	0.2228E-01	0.2646E+00
0.9678E+00	0.2723E-01	0.3123E+00
0.9678E+00	0.3218E-01	0.3591E+00
0.9678E+00	0.3713E-01	0.4019E+00
0.9678E+00	0.4208E-01	0.4393E+00
0.9678E+00	0.4703E-01	0.4711E+00
0.9678E+00	0.5198E-01	0.4975E+00
0.9678E+00	0.5693E-01	0.5190E+00
0.9678E+00	0.6188E-01	0.5364E+00
0.9678E+00	0.6683E-01	0.5500E+00
0.9678E+00	0.7178E-01	0.5609E+00
0.9678E+00	0.7673E-01	0.5704E+00
0.9678E+00	0.8168E-01	0.5713E+00
0.9678E+00	0.8663E-01	0.5715E+00
0.9678E+00	0.9158E-01	0.5717E+00
0.9678E+00	0.9653E-01	0.5719E+00
0.9678E+00	0.1015E+00	0.5720E+00
0.9678E+00	0.1064E+00	0.5720E+00
0.9678E+00	0.1114E+00	0.5721E+00
0.9678E+00	0.1163E+00	0.5722E+00
0.9678E+00	0.1213E+00	0.5724E+00
0.9678E+00	0.1262E+00	0.5725E+00
0.9678E+00	0.1312E+00	0.5725E+00
0.9678E+00	0.1361E+00	0.5723E+00
0.9678E+00	0.1411E+00	0.5721E+00
0.9678E+00	0.1460E+00	0.5720E+00
0.9678E+00	0.1510E+00	0.5718E+00
0.9678E+00	0.1559E+00	0.5717E+00
0.9678E+00	0.1609E+00	0.5715E+00
0.9678E+00	0.1658E+00	0.5713E+00
0.9678E+00	0.1708E+00	0.5711E+00
0.9678E+00	0.1757E+00	0.5708E+00
0.9678E+00	0.1807E+00	0.5687E+00
0.9678E+00	0.1856E+00	0.5696E+00
0.9678E+00	0.1906E+00	0.5695E+00
0.9678E+00	0.1955E+00	0.5648E+00
0.9678E+00	0.2005E+00	0.5601E+00
0.9678E+00	0.2054E+00	0.5557E+00
0.9678E+00	0.2104E+00	0.5523E+00
0.9678E+00	0.2153E+00	0.5489E+00
0.9678E+00	0.2203E+00	0.5446E+00
0.9678E+00	0.2252E+00	0.5396E+00
0.9678E+00	0.2302E+00	0.5345E+00
0.9678E+00	0.2351E+00	0.5293E+00
0.9678E+00	0.2401E+00	0.5242E+00
0.9678E+00	0.2450E+00	0.5190E+00
0.9678E+00	0.2500E+00	0.5138E+00
0.9678E+00	0.2550E+00	0.5084E+00
0.9678E+00	0.2599E+00	0.5026E+00
0.9678E+00	0.2649E+00	0.4966E+00
0.9678E+00	0.2698E+00	0.4905E+00
0.9678E+00	0.2748E+00	0.4843E+00
0.9678E+00	0.2797E+00	0.4780E+00
0.9678E+00	0.2847E+00	0.4718E+00
0.9678E+00	0.2896E+00	0.4656E+00
0.9678E+00	0.2946E+00	0.4595E+00
0.9678E+00	0.2995E+00	0.4535E+00
0.9678E+00	0.3045E+00	0.4478E+00
0.9678E+00	0.3094E+00	0.4423E+00
0.9678E+00	0.3144E+00	0.4371E+00
0.9678E+00	0.3193E+00	0.4322E+00
0.9678E+00	0.3243E+00	0.4275E+00
0.9678E+00	0.3292E+00	0.4229E+00
0.9678E+00	0.3342E+00	0.4183E+00
0.9678E+00	0.3391E+00	0.4133E+00
0.9678E+00	0.3441E+00	0.4078E+00
0.9678E+00	0.3490E+00	0.4014E+00
0.9678E+00	0.3540E+00	0.3936E+00
0.9678E+00	0.3589E+00	0.3840E+00
0.9678E+00	0.3639E+00	0.3721E+00
0.9678E+00	0.3688E+00	0.3571E+00
0.9678E+00	0.3738E+00	0.3383E+00
0.9678E+00	0.3787E+00	0.3149E+00
0.9678E+00	0.3837E+00	0.2866E+00
0.9678E+00	0.3886E+00	0.2537E+00
0.9678E+00	0.3936E+00	0.2183E+00
0.9678E+00	0.3985E+00	0.1843E+00
0.9678E+00	0.4035E+00	0.1573E+00
0.9678E+00	0.4084E+00	0.1454E+00
0.9678E+00	0.4134E+00	0.1546E+00
0.9678E+00	0.4183E+00	0.1846E+00
0.9678E+00	0.4233E+00	0.2300E+00
0.9678E+00	0.4282E+00	0.2818E+00
0.9678E+00	0.4332E+00	0.3323E+00
0.9678E+00	0.4381E+00	0.3761E+00
0.9678E+00	0.4431E+00	0.4105E+00
0.9678E+00	0.4480E+00	0.4349E+00
0.9678E+00	0.4530E+00	0.4507E+00
0.9678E+00	0.4579E+00	0.4600E+00
0.9678E+00	0.4629E+00	0.4651E+00
0.9678E+00	0.4678E+00	0.4677E+00
0.9678E+00	0.4728E+00	0.4689E+00
0.9678E+00	0.4777E+00	0.4693E+00
0.9678E+00	0.4827E+00	0.4687E+00
0.9678E+00	0.4876E+00	0.4676E+00
0.9678E+00	0.4926E+00	0.4659E+00
0.9678E+00	0.4975E+00	0.4637E+00
0.9678E+00	0.5025E+00	0.4612E+00
0.9678E+00	0.5074E+00	0.4584E+00
0.9678E+00	0.5124E+00	0.4554E+00
0.9678E+00	0.5173E+00	0.4522E+00
0.9678E+00	0.5223E+00	0.4489E+00
0.9678E+00	0.5272E+00	0.4455E+00
0.9678E+00	0.5322E+00	0.4422E+00
0.9678E+00	0.5371E+00	0.4389E+00
0.9678E+00	0.5421E+00	0.4357E+00
0.9678E+00	0.5470E+00	0.4326E+00
0.9678E+00	0.5520E+00	0.4299E+00
0.9678E+00	0.5569E+00	0.4274E+00
0.9678E+00	0.5619E+00	0.4254E+00
0.9678E+00	0.5668E+00	0.4238E+00
0.9678E+00	0.5718E+00	0.4226E+00
0.9678E+00	0.5767E+00	0.4220E+00
0.9678E+00	0.5817E+00	0.4219E+00
0.9678E+00	0.5866E+00	0.4223E+00
0.9678E+00	0.5916E+00	0.4233E+00
0.9678E+00	0.5965E+00	0.4248E+00
0.9678E+00	0.6015E+00	0.4267E+00
0.9678E+00	0.6064E+00	0.4289E+00
0.9678E+00	0.6114E+00	0.4315E+00
0.9678E+00	0.6163E+00	0.4343E+00
0.9678E+00	0.6213E+00	0.4372E+00
0.9678E+00	0.6262E+00	0.4401E+00
0.9678E+00	0.6312E+00	0.4431E+00
0.9678E+00	0.6361E+00	0.4459E+00
0.9678E+00	0.6411E+00	0.4487E+00
0.9678E+00	0.6460E+00	0.4514E+00
0.9678E+00	0.6510E+00	0.4540E+00
0.9678E+00	0.6559E+00	0.4563E+00
0.9678E+00	0.6609E+00	0.4585E+00
0.9678E+00	0.6658E+00	0.4605E+00
0.9678E+00	0.6708E+00	0.4623E+00
0.9678E+00	0.6757E+00	0.4639E+00
0.9678E+00	0.6807E+00	0.4654E+00
0.9678E+00	0.6856E+00	0.4667E+00
0.9678E+00	0.6906E+00	0.4680E+00
0.9678E+00	0.6955E+00	0.4692E+00
0.9678E+00	0.7005E+00	0.4704E+00
0.9678E+00	0.7054E+00	0.4715E+00
0.9678E+00	0.7104E+00	0.4727E+00
0.9678E+00	0.7153E+00	0.4738E+00
0.9678E+00	0.7203E+00	0.4749E+00
0.9678E+00	0.7252E+00	0.4761E+00
0.9678E+00	0.7302E+00	0.4773E+00
0.9678E+00	0.7351E+00	0.4784E+00
0.9678E+00	0.7401E+00	0.4797E+00
0.9678E+00	0.7450E+00	0.4809E+00
0.9678E+00	0.7500E+00	0.4821E+00
0.9678E+00	0.7550E+00	0.4834E+00
0.9678E+00	0.7599E+00	0.4847E+00
0.9678E+00	0.7649E+00	0.4860E+00
0.9678E+00	0.7698E+00	0.4873E+00
0.9678E+00	0.7748E+00	0.4886E+00
0.9678E+00	0.7797E+00	0.4899E+00
0.9678E+00	0.7847E+00	0.4912E+00
0.9678E+00	0.7896E+00	0.4925E+00
0.9678E+00	0.7946E+00	0.4939E+00
0.9678E+00	0.7995E+00	0.4952E+00
0.9678E+00	0.8045E+00	0.4965E+00
0.9678E+00	0.8094E+00	0.4977E+00
0.9678E+00	0.8144E+00	0.4988E+00
0.9678E+00	0.8193E+00	0.4998E+00
0.9678E+00	0.8243E+00	0.5007E+00
0.9678E+00	0.8292E+00	0.5014E+00
0.9678E+00	0.8342E+00	0.5020E+00
0.9678E+00	0.8391E+00	0.5024E+00
0.9678E+00	0.8441E+00	0.5025E+00
0.9678E+00	0.8490E+00	0.5024E+00
0.9678E+00	0.8540E+00	0.5020E+00
0.9678E+00	0.8589E+00	0.5011E+00
0.9678E+00	0.8639E+00	0.4998E+00
0.9678E+00	0.8688E+00	0.4981E+00
0.9678E+00	0.8738E+00	0.4959E+00
0.9678E+00	0.8787E+00	0.4932E+00
0.9678E+00	0.8837E+00	0.4900E+00
0.9678E+00	0.8886E+00	0.4862E+00
0.9678E+00	0.8936E+00	0.4817E+00
0.9678E+00	0.8985E+00	0.4766E+00
0.9678E+00	0.9035E+00	0.4707E+00
0.9678E+00	0.9084E+00	0.4641E+00
0.9678E+00	0.9134E+00	0.4565E+00
0.9678E+00	0.9183E+00	0.4478E+00
0.9678E+00	0.9233E+00	0.4380E+00
0.9678E+00	0.9282E+00	0.4269E+00
0.9678E+00	0.9332E+00	0.4142E+00
0.9678E+00	0.9381E+00	0.3997E+00
0.9678E+00	0.9431E+00	0.3830E+00
0.9678E+00	0.9480E+00	0.3638E+00
0.9678E+00	0.9530E+00	0.3416E+00
0.9678E+00	0.9579E+00	0.3161E+00
0.9678E+00	0.9629E+00	0.2868E+00
0.9678E+00	0.9678E+00	0.2536E+00
0.9678E+00	0.9728E+00	0.2171E+00
0.9678E+00	0.9777E+00	0.1792E+00
0.9678E+00	0.9827E+00	0.1429E+00
0.9678E+00	0.9876E+00	0.1129E+00
0.9678E+00	0.9926E+00	0.9534E-01
0.9678E+00	0.9975E+00	0.9534E-01
0.9629E+00	0.2475E-02	0.1855E+00
0.9629E+00	0.7426E-02	0.1855E+00
0.9629E+00	0.1238E-01	0.2067E+00
0.9629E+00	0.1733E-01	0.2446E+00
0.9629E+00	0.2228E-01	0.2919E+00
0.9629E+00	0.2723E-01	0.3423E+00
0.9629E+00	0.3218E-01	0.3911E+00
0.9629E+00	0.3713E-01	0.4349E+00
0.9629E+00	0.4208E-01	0.4724E+00
0.9629E+00	0.4703E-01	0.5034E+00
0.9629E+00	0.5198E-01	0.5283E+00
0.9629E+00	0.5693E-01	0.5480E+00
0.9629E+00	0.6188E-01	0.5633E+00
0.9629E+00	0.6683E-01	0.5712E+00
0.9629E+00	0.7178E-01	0.5738E+00
0.9629E+00	0.7673E-01	0.5741E+00
0.9629E+00	0.8168E-01	0.5741E+00
0.9629E+00	0.8663E-01	0.5739E+00
0.9629E+00	0.9158E-01	0.5737E+00
0.9629E+00	0.9653E-01	0.5736E+00
0.9629E+00	0.1015E+00	0.5735E+00
0.9629E+00	0.1064E+00	0.5735E+00
0.9629E+00	0.1114E+00	0.5735E+00
0.9629E+00	0.1163E+00	0.5736E+00
0.9629E+00	0.1213E+00	0.5738E+00
0.9629E+00	0.1262E+00	0.5740E+00
0.9629E+00	0.1312E+00	0.5741E+00
0.9629E+00	0.1361E+00	0.5740E+00
0.9629E+00	0.1411E+00	0.5739E+00
0.9629E+00	0.1460E+00	0.5738E+00
0.9629E+00	0.1510E+00	0.5737E+00
0.9629E+00	0.1559E+00	0.5737E+00
0.9629E+00	0.1609E+00	0.5735E+00
0.9629E+00	0.1658E+00	0.5734E+00
0.9629E+00	0.1708E+00	0.5733E+00
0.9629E+00	0.1757E+00	0.5732E+00
0.9629E+00	0.1807E+00	0.5732E+00
0.9629E+00	0.1856E+00	0.5731E+00
0.9629E+00	0.1906E+00	0.5732E+00
0.9629E+00	0.1955E+00	0.5731E+00
0.9629E+00	0.2005E+00	0.5729E+00
0.9629E+00	0.2054E+00	0.5702E+00
0.9629E+00	0.2104E+00	0.5726E+00
0.9629E+00	0.2153E+00	0.5722E+00
0.9629E+00	0.2203E+00	0.5688E+00
0.9629E+00	0.2252E+00	0.5642E+00
0.9629E+00	0.2302E+00	0.5605E+00
0.9629E+00	0.2351E+00	0.5567E+00
0.9629E+00	0.2401E+00	0.5530E+00
0.9629E+00	0.2450E+00	0.5495E+00
0.9629E+00	0.2500E+00	0.5464E+00
0.9629E+00	0.2550E+00	0.5422E+00
0.9629E+00	0.2599E+00	0.5373E+00
0.9629E+00	0.2649E+00	0.5321E+00
0.9629E+00	0.2698E+00	0.5268E+00
0.9629E+00	0.2748E+00	0.5214E+00
0.9629E+00	0.2797E+00	0.5159E+00
0.9629E+00	0.2847E+00	0.5104E+00
0.9629E+00	0.2896E+00	0.5049E+00
0.9629E+00	0.2946E+00	0.4995E+00
0.9629E+00	0.2995E+00	0.4942E+00
0.9629E+00	0.3045E+00	0.4890E+00
0.9629E+00	0.3094E+00	0.4840E+00
0.9629E+00	0.3144E+00	0.4793E+00
0.9629E+00	0.3193E+00	0.4747E+00
0.9629E+00	0.3243E+00	0.4703E+00
0.9629E+00	0.3292E+00	0.4660E+00
0.9629E+00	0.3342E+00	0.4616E+00
0.9629E+00	0.3391E+00	0.4568E+00
0.9629E+00	0.3441E+00	0.4513E+00
0.9629E+00	0.3490E+00	0.4448E+00
0.9629E+00	0.3540E+00	0.4369E+00
0.9629E+00	0.3589E+00	0.4269E+00
0.9629E+00	0.3639E+00	0.4144E+00
0.9629E+00	0.3688E+00	0.3984E+00
0.9629E+00	0.3738E+00	0.3780E+00
0.9629E+00	0.3787E+00	0.3525E+00
0.9629E+00	0.3837E+00	0.3212E+00
0.9629E+00	0.3886E+00	0.2846E+00
0.9629E+00	0.3936E+00	0.2454E+00
0.9629E+00	0.3985E+00	0.2078E+00
0.9629E+00	0.4035E+00	0.1781E+00
0.9629E+00	0.4084E+00	0.1652E+00
0.9629E+00	0.4134E+00	0.1754E+00
0.9629E+00	0.4183E+00	0.2084E+00
0.9629E+00	0.4233E+00	0.2579E+00
0.9629E+00	0.4282E+00	0.3142E+00
0.9629E+00	0.4332E+00	0.3689E+00
0.9629E+00	0.4381E+00	0.4158E+00
0.9629E+00	0.4431E+00	0.4522E+00
0.9629E+00	0.4480E+00	0.4775E+00
0.9629E+00	0.4530E+00	0.4928E+00
0.9629E+00	0.4579E+00	0.5009E+00
0.9629E+00	0.4629E+00	0.5048E+00
0.9629E+00	0.4678E+00	0.5067E+00
0.9629E+00	0.4728E+00	0.5075E+00
0.9629E+00	0.4777E+00	0.5078E+00
0.9629E+00	0.4827E+00	0.5073E+00
0.9629E+00	0.4876E+00	0.5064E+00
0.9629E+00	0.4926E+00	0.5049E+00
0.9629E+00	0.4975E+00	0.5030E+00
0.9629E+00	0.5025E+00	0.5008E+00
0.9629E+00	0.5074E+00	0.4983E+00
0.9629E+00	0.5124E+00	0.4956E+00
0.9629E+00	0.5173E+00	0.4928E+00
0.9629E+00	0.5223E+00	0.4900E+00
0.9629E+00	0.5272E+00	0.4871E+00
0.9629E+00	0.5322E+00	0.4842E+00
0.9629E+00	0.5371E+00	0.4813E+00
0.9629E+00	0.5421E+00	0.4785E+00
0.9629E+00	0.5470E+00	0.4759E+00
0.9629E+00	0.5520E+00	0.4734E+00
0.9629E+00	0.5569E+00	0.4713E+00
0.9629E+00	0.5619E+00	0.4695E+00
0.9629E+00	0.5668E+00	0.4680E+00
0.9629E+00	0.5718E+00	0.4670E+00
0.9629E+00	0.5767E+00	0.4666E+00
0.9629E+00	0.5817E+00	0.4665E+00
0.9629E+00	0.5866E+00	0.4669E+00
0.9629E+00	0.5916E+00	0.4679E+00
0.9629E+00	0.5965E+00	0.4692E+00
0.9629E+00	0.6015E+00	0.4710E+00
0.9629E+00	0.6064E+00	0.4730E+00
0.9629E+00	0.6114E+00	0.4754E+00
0.9629E+00	0.6163E+00	0.4778E+00
0.9629E+00	0.6213E+00	0.4804E+00
0.9629E+00	0.6262E+00	0.4830E+00
0.9629E+00	0.6312E+00	0.4856E+00
0.9629E+00	0.6361E+00	0.4881E+00
0.9629E+00	0.6411E+00	0.4905E+00
0.9629E+00	0.6460E+00	0.4927E+00
0.9629E+00	0.6510E+00	0.4949E+00
0.9629E+00	0.6559E+00	0.4969E+00
0.9629E+00	0.6609E+00	0.4987E+00
0.9629E+00	0.6658E+00	0.5003E+00
0.9629E+00	0.6708E+00	0.5018E+00
0.9629E+00	0.6757E+00	0.5032E+00
0.9629E+00	0.6807E+00	0.5044E+00
0.9629E+00	0.6856E+00	0.5056E+00
0.9629E+00	0.6906E+00	0.5066E+00
0.9629E+00	0.6955E+00	0.5076E+00
0.9629E+00	0.7005E+00	0.5086E+00
0.9629E+00	0.7054E+00	0.5096E+00
0.9629E+00	0.7104E+00	0.5106E+00
0.9629E+00	0.7153E+00	0.5116E+00
0.9629E+00	0.7203E+00	0.5126E+00
0.9629E+00	0.7252E+00	0.5136E+00
0.9629E+00	0.7302E+00	0.5146E+00
0.9629E+00	0.7351E+00	0.5156E+00
0.9629E+00	0.7401E+00	0.5166E+00
0.9629E+00	0.7450E+00	0.5177E+00
0.9629E+00	0.7500E+00	0.5187E+00
0.9629E+00	0.7550E+00	0.5198E+00
0.9629E+00	0.7599E+00	0.5209E+00
0.9629E+00	0.7649E+00	0.5220E+00
0.9629E+00	0.7698E+00	0.5231E+00
0.9629E+00	0.7748E+00	0.5242E+00
0.9629E+00	0.7797E+00	0.5252E+00
0.9629E+00	0.7847E+00	0.5262E+00
0.9629E+00	0.7896E+00	0.5273E+00
0.9629E+00	0.7946E+00	0.5284E+00
0.9629E+00	0.7995E+00	0.5295E+00
0.9629E+00	0.8045E+00	0.5306E+00
0.9629E+00	0.8094E+00	0.5316E+00
0.9629E+00	0.8144E+00	0.5326E+00
0.9629E+00	0.8193E+00	0.5334E+00
0.9629E+00	0.8243E+00	0.5341E+00
0.9629E+00	0.8292E+00	0.5347E+00
0.9629E+00	0.8342E+00	0.5352E+00
0.9629E+00	0.8391E+00	0.5356E+00
0.9629E+00	0.8441E+00	0.5357E+00
0.9629E+00	0.8490E+00	0.5356E+00
0.9629E+00	0.8540E+00	0.5352E+00
0.9629E+00	0.8589E+00	0.5345E+00
0.9629E+00	0.8639E+00	0.5334E+00
0.9629E+00	0.8688E+00	0.5319E+00
0.9629E+00	0.8738E+00	0.5300E+00
0.9629E+00	0.8787E+00	0.5277E+00
0.9629E+00	0.8837E+00	0.5249E+00
0.9629E+00	0.8886E+00	0.5216E+00
0.9629E+00	0.8936E+00	0.5177E+00
0.9629E+00	0.8985E+00	0.5131E+00
0.9629E+00	0.9035E+00	0.5078E+00
0.9629E+00	0.9084E+00	0.5017E+00
0.9629E+00	0.9134E+00	0.4947E+00
0.9629E+00	0.9183E+00	0.4866E+00
0.9629E+00	0.9233E+00	0.4773E+00
0.9629E+00	0.9282E+00	0.4665E+00
0.9629E+00	0.9332E+00	0.4541E+00
0.9629E+00	0.9381E+00	0.4397E+00
0.9629E+00	0.9431E+00	0.4228E+00
0.9629E+00	0.9480E+00	0.4030E+00
0.9629E+00	0.9530E+00	0.3797E+00
0.9629E+00	0.9579E+00	0.3525E+00
0.9629E+00	0.9629E+00	0.3208E+00
0.9629E+00	0.9678E+00	0.2845E+00
0.9629E+00	0.9728E+00	0.2442E+00
0.9629E+00	0.9777E+00	0.2021E+00
0.9629E+00	0.9827E+00	0.1616E+00
0.9629E+00	0.9876E+00	0.1282E+00
0.9629E+00	0.9926E+00	0.1086E+00
0.9629E+00	0.9975E+00	0.1086E+00
0.9579E+00	0.2475E-02	0.2050E+00
0.9579E+00	0.7426E-02	0.2050E+00
0.9579E+00	0.1238E-01	0.2270E+00
0.9579E+00	0.1733E-01	0.2661E+00
0.9579E+00	0.2228E-01	0.3148E+00
0.9579E+00	0.2723E-01	0.3663E+00
0.9579E+00	0.3218E-01	0.4157E+00
0.9579E+00	0.3713E-01	0.4594E+00
0.9579E+00	0.4208E-01	0.4960E+00
0.9579E+00	0.4703E-01	0.5255E+00
0.9579E+00	0.5198E-01	0.5487E+00
0.9579E+00	0.5693E-01	0.5662E+00
0.9579E+00	0.6188E-01	0.5730E+00
0.9579E+00	0.6683E-01	0.5756E+00
0.9579E+00	0.7178E-01	0.5757E+00
0.9579E+00	0.7673E-01	0.5757E+00
0.9579E+00	0.8168E-01	0.5756E+00
0.9579E+00	0.8663E-01	0.5754E+00
0.9579E+00	0.9158E-01	0.5751E+00
0.9579E+00	0.9653E-01	0.5749E+00
0.9579E+00	0.1015E+00	0.5748E+00
0.9579E+00	0.1064E+00	0.5748E+00
0.9579E+00	0.1114E+00	0.5748E+00
0.9579E+00	0.1163E+00	0.5749E+00
0.9579E+00	0.1213E+00	0.5751E+00
0.9579E+00	0.1262E+00	0.5753E+00
0.9579E+00	0.1312E+00	0.5753E+00
0.9579E+00	0.1361E+00	0.5751E+00
0.9579E+00	0.1411E+00	0.5750E+00
0.9579E+00	0.1460E+00	0.5750E+00
0.9579E+00	0.1510E+00	0.5749E+00
0.9579E+00	0.1559E+00	0.5747E+00
0.9579E+00	0.1609E+00	0.5746E+00
0.9579E+00	0.1658E+00	0.5745E+00
0.9579E+00	0.1708E+00	0.5745E+00
0.9579E+00	0.1757E+00	0.5746E+00
0.9579E+00	0.1807E+00	0.5747E+00
0.9579E+00	0.1856E+00	0.5753E+00
0.9579E+00	0.1906E+00	0.5757E+00
0.9579E+00	0.1955E+00	0.5759E+00
0.9579E+00	0.2005E+00	0.5758E+00
0.9579E+00	0.2054E+00	0.5753E+00
0.9579E+00	0.2104E+00	0.5751E+00
0.9579E+00	0.2153E+00	0.5748E+00
0.9579E+00	0.2203E+00	0.5741E+00
0.9579E+00	0.2252E+00	0.5728E+00
0.9579E+00	0.2302E+00	0.5730E+00
0.9579E+00	0.2351E+00	0.5702E+00
0.9579E+00	0.2401E+00	0.5677E+00
0.9579E+00	0.2450E+00	0.5667E+00
0.9579E+00	0.2500E+00	0.5700E+00
0.9579E+00	0.2550E+00	0.5656E+00
0.9579E+00	0.2599E+00	0.5607E+00
0.9579E+00	0.2649E+00	0.5562E+00
0.9579E+00	0.2698E+00	0.5518E+00
0.9579E+00	0.2748E+00	0.5475E+00
0.9579E+00	0.2797E+00	0.5431E+00
0.9579E+00	0.2847E+00	0.5386E+00
0.9579E+00	0.2896E+00	0.5341E+00
0.9579E+00	0.2946E+00	0.5296E+00
0.9579E+00	0.2995E+00	0.5251E+00
0.9579E+00	0.3045E+00	0.5207E+00
0.9579E+00	0.3094E+00	0.5165E+00
0.9579E+00	0.3144E+00	0.5124E+00
0.9579E+00	0.3193E+00	0.5085E+00
0.9579E+00	0.3243E+00	0.5047E+00
0.9579E+00	0.3292E+00	0.5009E+00
0.9579E+00	0.3342E+00	0.4969E+00
0.9579E+00	0.3391E+00	0.4924E+00
0.9579E+00	0.3441E+00	0.4872E+00
0.9579E+00	0.3490E+00	0.4810E+00
0.9579E+00	0.3540E+00	0.4732E+00
0.9579E+00	0.3589E+00	0.4633E+00
0.9579E+00	0.3639E+00	0.4506E+00
0.9579E+00	0.3688E+00	0.4340E+00
0.9579E+00	0.3738E+00	0.4126E+00
0.9579E+00	0.3787E+00	0.3854E+00
0.9579E+00	0.3837E+00	0.3518E+00
0.9579E+00	0.3886E+00	0.3123E+00
0.9579E+00	0.3936E+00	0.2699E+00
0.9579E+00	0.3985E+00	0.2293E+00
0.9579E+00	0.4035E+00	0.1974E+00
0.9579E+00	0.4084E+00	0.1838E+00
0.9579E+00	0.4134E+00	0.1949E+00
0.9579E+00	0.4183E+00	0.2301E+00
0.9579E+00	0.4233E+00	0.2827E+00
0.9579E+00	0.4282E+00	0.3422E+00
0.9579E+00	0.4332E+00	0.3997E+00
0.9579E+00	0.4381E+00	0.4487E+00
0.9579E+00	0.4431E+00	0.4863E+00
0.9579E+00	0.4480E+00	0.5119E+00
0.9579E+00	0.4530E+00	0.5261E+00
0.9579E+00	0.4579E+00	0.5323E+00
0.9579E+00	0.4629E+00	0.5347E+00
0.9579E+00	0.4678E+00	0.5355E+00
0.9579E+00	0.4728E+00	0.5359E+00
0.9579E+00	0.4777E+00	0.5360E+00
0.9579E+00	0.4827E+00	0.5357E+00
0.9579E+00	0.4876E+00	0.5349E+00
0.9579E+00	0.4926E+00	0.5338E+00
0.9579E+00	0.4975E+00	0.5322E+00
0.9579E+00	0.5025E+00	0.5303E+00
0.9579E+00	0.5074E+00	0.5282E+00
0.9579E+00	0.5124E+00	0.5260E+00
0.9579E+00	0.5173E+00	0.5237E+00
0.9579E+00	0.5223E+00	0.5214E+00
0.9579E+00	0.5272E+00	0.5191E+00
0.9579E+00	0.5322E+00	0.5168E+00
0.9579E+00	0.5371E+00	0.5145E+00
0.9579E+00	0.5421E+00	0.5123E+00
0.9579E+00	0.5470E+00	0.5101E+00
0.9579E+00	0.5520E+00	0.5082E+00
0.9579E+00	0.5569E+00	0.5065E+00
0.9579E+00	0.5619E+00	0.5050E+00
0.9579E+00	0.5668E+00	0.5038E+00
0.9579E+00	0.5718E+00	0.5030E+00
0.9579E+00	0.5767E+00	0.5026E+00
0.9579E+00	0.5817E+00	0.5026E+00
0.9579E+00	0.5866E+00	0.5030E+00
0.9579E+00	0.5916E+00	0.5038E+00
0.9579E+00	0.5965E+00	0.5050E+00
0.9579E+00	0.6015E+00	0.5064E+00
0.9579E+00	0.6064E+00	0.5081E+00
0.9579E+00	0.6114E+00	0.5100E+00
0.9579E+00	0.6163E+00	0.5120E+00
0.9579E+00	0.6213E+00	0.5141E+00
0.9579E+00	0.6262E+00	0.5162E+00
0.9579E+00	0.6312E+00	0.5182E+00
0.9579E+00	0.6361E+00	0.5201E+00
0.9579E+00	0.6411E+00	0.5219E+00
0.9579E+00	0.6460E+00	0.5237E+00
0.9579E+00	0.6510E+00	0.5253E+00
0.9579E+00	0.6559E+00	0.5268E+00
0.9579E+00	0.6609E+00	0.5282E+00
0.9579E+00	0.6658E+00	0.5294E+00
0.9579E+00	0.6708E+00	0.5305E+00
0.9579E+00	0.6757E+00	0.5316E+00
0.9579E+00	0.6807E+00	0.5325E+00
0.9579E+00	0.6856E+00	0.5334E+00
0.9579E+00	0.6906E+00	0.5342E+00
0.9579E+00	0.6955E+00	0.5351E+00
0.9579E+00	0.7005E+00	0.5359E+00
0.9579E+00	0.7054E+00	0.5367E+00
0.9579E+00	0.7104E+00	0.5375E+00
0.9579E+00	0.7153E+00	0.5383E+00
0.9579E+00	0.7203E+00	0.5391E+00
0.9579E+00	0.7252E+00	0.5399E+00
0.9579E+00	0.7302E+00	0.5408E+00
0.9579E+00	0.7351E+00	0.5416E+00
0.9579E+00	0.7401E+00	0.5425E+00
0.9579E+00	0.7450E+00	0.5433E+00
0.9579E+00	0.7500E+00	0.5442E+00
0.9579E+00	0.7550E+00	0.5451E+00
0.9579E+00	0.7599E+00	0.5460E+00
0.9579E+00	0.7649E+00	0.5469E+00
0.9579E+00	0.7698E+00	0.5478E+00
0.9579E+00	0.7748E+00	0.5486E+00
0.9579E+00	0.7797E+00	0.5493E+00
0.9579E+00	0.7847E+00	0.5500E+00
0.9579E+00	0.7896E+00	0.5509E+00
0.9579E+00	0.7946E+00	0.5518E+00
0.9579E+00	0.7995E+00	0.5527E+00
0.9579E+00	0.8045E+00	0.5536E+00
0.9579E+00	0.8094E+00	0.5545E+00
0.9579E+00	0.8144E+00	0.5553E+00
0.9579E+00	0.8193E+00	0.5559E+00
0.9579E+00	0.8243E+00	0.5564E+00
0.9579E+00	0.8292E+00	0.5569E+00
0.9579E+00	0.8342E+00	0.5574E+00
0.9579E+00	0.8391E+00	0.5578E+00
0.9579E+00	0.8441E+00	0.5580E+00
0.9579E+00	0.8490E+00	0.5580E+00
0.9579E+00	0.8540E+00	0.5576E+00
0.9579E+00	0.8589E+00	0.5570E+00
0.9579E+00	0.8639E+00	0.5561E+00
0.9579E+00	0.8688E+00	0.5548E+00
0.9579E+00	0.8738E+00	0.5532E+00
0.9579E+00	0.8787E+00	0.5513E+00
0.9579E+00	0.8837E+00	0.5489E+00
0.9579E+00	0.8886E+00	0.5462E+00
0.9579E+00	0.8936E+00	0.5429E+00
0.9579E+00	0.8985E+00	0.5391E+00
0.9579E+00	0.9035E+00	0.5345E+00
0.9579E+00	0.9084E+00	0.5292E+00
0.9579E+00	0.9134E+00	0.5230E+00
0.9579E+00	0.9183E+00	0.5158E+00
0.9579E+00	0.9233E+00	0.5073E+00
0.9579E+00	0.9282E+00	0.4975E+00
0.9579E+00	0.9332E+00	0.4858E+00
0.9579E+00	0.9381E+00	0.4720E+00
0.9579E+00	0.9431E+00	0.4555E+00
0.9579E+00	0.9480E+00	0.4358E+00
0.9579E+00	0.9530E+00	0.4122E+00
0.9579E+00	0.9579E+00	0.3840E+00
0.9579E+00	0.9629E+00	0.3507E+00
0.9579E+00	0.9678E+00	0.3119E+00
0.9579E+00	0.9728E+00	0.2686E+00
0.9579E+00	0.9777E+00	0.2229E+00
0.9579E+00	0.9827E+00	0.1790E+00
0.9579E+00	0.9876E+00	0.1426E+00
0.9579E+00	0.9926E+00	0.1214E+00
0.9579E+00	0.9975E+00	0.1214E+00
0.9530E+00	0.2475E-02	0.2231E+00
0.9530E+00	0.7426E-02	0.2231E+00
0.9530E+00	0.1238E-01	0.2453E+00
0.9530E+00	0.1733E-01	0.2847E+00
0.9530E+00	0.2228E-01	0.3336E+00
0.9530E+00	0.2723E-01	0.3851E+00
0.9530E+00	0.3218E-01	0.4340E+00
0.9530E+00	0.3713E-01	0.4768E+00
0.9530E+00	0.4208E-01	0.5118E+00
0.9530E+00	0.4703E-01	0.5394E+00
0.9530E+00	0.5198E-01	0.5607E+00
0.9530E+00	0.5693E-01	0.5742E+00
0.9530E+00	0.6188E-01	0.5762E+00
0.9530E+00	0.6683E-01	0.5770E+00
0.9530E+00	0.7178E-01	0.5772E+00
0.9530E+00	0.7673E-01	0.5772E+00
0.9530E+00	0.8168E-01	0.5770E+00
0.9530E+00	0.8663E-01	0.5770E+00
0.9530E+00	0.9158E-01	0.5766E+00
0.9530E+00	0.9653E-01	0.5763E+00
0.9530E+00	0.1015E+00	0.5762E+00
0.9530E+00	0.1064E+00	0.5761E+00
0.9530E+00	0.1114E+00	0.5761E+00
0.9530E+00	0.1163E+00	0.5762E+00
0.9530E+00	0.1213E+00	0.5765E+00
0.9530E+00	0.1262E+00	0.5767E+00
0.9530E+00	0.1312E+00	0.5765E+00
0.9530E+00	0.1361E+00	0.5764E+00
0.9530E+00	0.1411E+00	0.5763E+00
0.9530E+00	0.1460E+00	0.5763E+00
0.9530E+00	0.1510E+00	0.5762E+00
0.9530E+00	0.1559E+00	0.5760E+00
0.9530E+00	0.1609E+00	0.5760E+00
0.9530E+00	0.1658E+00	0.5759E+00
0.9530E+00	0.1708E+00	0.5760E+00
0.9530E+00	0.1757E+00	0.5762E+00
0.9530E+00	0.1807E+00	0.5770E+00
0.9530E+00	0.1856E+00	0.5776E+00
0.9530E+00	0.1906E+00	0.5779E+00
0.9530E+00	0.1955E+00	0.5780E+00
0.9530E+00	0.2005E+00	0.5779E+00
0.9530E+00	0.2054E+00	0.5777E+00
0.9530E+00	0.2104E+00	0.5775E+00
0.9530E+00	0.2153E+00	0.5774E+00
0.9530E+00	0.2203E+00	0.5771E+00
0.9530E+00	0.2252E+00	0.5769E+00
0.9530E+00	0.2302E+00	0.5769E+00
0.9530E+00	0.2351E+00	0.5768E+00
0.9530E+00	0.2401E+00	0.5757E+00
0.9530E+00	0.2450E+00	0.5765E+00
0.9530E+00	0.2500E+00	0.5763E+00
0.9530E+00	0.2550E+00	0.5761E+00
0.9530E+00	0.2599E+00	0.5736E+00
0.9530E+00	0.2649E+00	0.5706E+00
0.9530E+00	0.2698E+00	0.5678E+00
0.9530E+00	0.2748E+00	0.5648E+00
0.9530E+00	0.2797E+00	0.5616E+00
0.9530E+00	0.2847E+00	0.5582E+00
0.9530E+00	0.2896E+00	0.5548E+00
0.9530E+00	0.2946E+00	0.5513E+00
0.9530E+00	0.2995E+00	0.5478E+00
0.9530E+00	0.3045E+00	0.5443E+00
0.9530E+00	0.3094E+00	0.5409E+00
0.9530E+00	0.3144E+00	0.5376E+00
0.9530E+00	0.3193E+00	0.5344E+00
0.9530E+00	0.3243E+00	0.5313E+00
0.9530E+00	0.3292E+00	0.5282E+00
0.9530E+00	0.3342E+00	0.5248E+00
0.9530E+00	0.3391E+00	0.5209E+00
0.9530E+00	0.3441E+00	0.5162E+00
0.9530E+00	0.3490E+00	0.5104E+00
0.9530E+00	0.3540E+00	0.5031E+00
0.9530E+00	0.3589E+00	0.4935E+00
0.9530E+00	0.3639E+00	0.4809E+00
0.9530E+00	0.3688E+00	0.4643E+00
0.9530E+00	0.3738E+00	0.4423E+00
0.9530E+00	0.3787E+00	0.4140E+00
0.9530E+00	0.3837E+00	0.3785E+00
0.9530E+00	0.3886E+00	0.3368E+00
0.9530E+00	0.3936E+00	0.2918E+00
0.9530E+00	0.3985E+00	0.2489E+00
0.9530E+00	0.4035E+00	0.2154E+00
0.9530E+00	0.4084E+00	0.2013E+00
0.9530E+00	0.4134E+00	0.2130E+00
0.9530E+00	0.4183E+00	0.2498E+00
0.9530E+00	0.4233E+00	0.3045E+00
0.9530E+00	0.4282E+00	0.3659E+00
0.9530E+00	0.4332E+00	0.4249E+00
0.9530E+00	0.4381E+00	0.4750E+00
0.9530E+00	0.4431E+00	0.5132E+00
0.9530E+00	0.4480E+00	0.5390E+00
0.9530E+00	0.4530E+00	0.5515E+00
0.9530E+00	0.4579E+00	0.5558E+00
0.9530E+00	0.4629E+00	0.5562E+00
0.9530E+00	0.4678E+00	0.5559E+00
0.9530E+00	0.4728E+00	0.5559E+00
0.9530E+00	0.4777E+00	0.5559E+00
0.9530E+00	0.4827E+00	0.5557E+00
0.9530E+00	0.4876E+00	0.5552E+00
0.9530E+00	0.4926E+00	0.5544E+00
0.9530E+00	0.4975E+00	0.5531E+00
0.9530E+00	0.5025E+00	0.5515E+00
0.9530E+00	0.5074E+00	0.5498E+00
0.9530E+00	0.5124E+00	0.5481E+00
0.9530E+00	0.5173E+00	0.5463E+00
0.9530E+00	0.5223E+00	0.5446E+00
0.9530E+00	0.5272E+00	0.5429E+00
0.9530E+00	0.5322E+00	0.5413E+00
0.9530E+00	0.5371E+00	0.5396E+00
0.9530E+00	0.5421E+00	0.5379E+00
0.9530E+00	0.5470E+00	0.5364E+00
0.9530E+00	0.5520E+00	0.5351E+00
0.9530E+00	0.5569E+00	0.5339E+00
0.9530E+00	0.5619E+00	0.5330E+00
0.9530E+00	0.5668E+00	0.5321E+00
0.9530E+00	0.5718E+00	0.5313E+00
0.9530E+00	0.5767E+00	0.5309E+00
0.9530E+00	0.5817E+00	0.5308E+00
0.9530E+00	0.5866E+00	0.5311E+00
0.9530E+00	0.5916E+00	0.5317E+00
0.9530E+00	0.5965E+00	0.5325E+00
0.9530E+00	0.6015E+00	0.5335E+00
0.9530E+00	0.6064E+00	0.5347E+00
0.9530E+00	0.6114E+00	0.5361E+00
0.9530E+00	0.6163E+00	0.5375E+00
0.9530E+00	0.6213E+00	0.5389E+00
0.9530E+00	0.6262E+00	0.5404E+00
0.9530E+00	0.6312E+00	0.5418E+00
0.9530E+00	0.6361E+00	0.5431E+00
0.9530E+00	0.6411E+00	0.5443E+00
0.9530E+00	0.6460E+00	0.5455E+00
0.9530E+00	0.6510E+00	0.5466E+00
0.9530E+00	0.6559E+00	0.5476E+00
0.9530E+00	0.6609E+00	0.5485E+00
0.9530E+00	0.6658E+00	0.5494E+00
0.9530E+00	0.6708E+00	0.5502E+00
0.9530E+00	0.6757E+00	0.5509E+00
0.9530E+00	0.6807E+00	0.5516E+00
0.9530E+00	0.6856E+00	0.5523E+00
0.9530E+00	0.6906E+00	0.5529E+00
0.9530E+00	0.6955E+00	0.5536E+00
0.9530E+00	0.7005E+00	0.5542E+00
0.9530E+00	0.7054E+00	0.5549E+00
0.9530E+00	0.7104E+00	0.5555E+00
0.9530E+00	0.7153E+00	0.5562E+00
0.9530E+00	0.7203E+00	0.5569E+00
0.9530E+00	0.7252E+00	0.5576E+00
0.9530E+00	0.7302E+00	0.5583E+00
0.9530E+00	0.7351E+00	0.5590E+00
0.9530E+00	0.7401E+00	0.5596E+00
0.9530E+00	0.7450E+00	0.5603E+00
0.9530E+00	0.7500E+00	0.5612E+00
0.9530E+00	0.7550E+00	0.5618E+00
0.9530E+00	0.7599E+00	0.5626E+00
0.9530E+00	0.7649E+00	0.5634E+00
0.9530E+00	0.7698E+00	0.5641E+00
0.9530E+00	0.7748E+00	0.5647E+00
0.9530E+00	0.7797E+00	0.5650E+00
0.9530E+00	0.7847E+00	0.5655E+00
0.9530E+00	0.7896E+00	0.5661E+00
0.9530E+00	0.7946E+00	0.5671E+00
0.9530E+00	0.7995E+00	0.5678E+00
0.9530E+00	0.8045E+00	0.5684E+00
0.9530E+00	0.8094E+00	0.5693E+00
0.9530E+00	0.8144E+00	0.5699E+00
0.9530E+00	0.8193E+00	0.5702E+00
0.9530E+00	0.8243E+00	0.5706E+00
0.9530E+00	0.8292E+00	0.5709E+00
0.9530E+00	0.8342E+00	0.5713E+00
0.9530E+00	0.8391E+00	0.5716E+00
0.9530E+00	0.8441E+00	0.5719E+00
0.9530E+00	0.8490E+00	0.5718E+00
0.9530E+00	0.8540E+00	0.5715E+00
0.9530E+00	0.8589E+00	0.5711E+00
0.9530E+00	0.8639E+00	0.5707E+00
0.9530E+00	0.8688E+00	0.5696E+00
0.9530E+00	0.8738E+00	0.5686E+00
0.9530E+00	0.8787E+00	0.5668E+00
0.9530E+00	0.8837E+00	0.5650E+00
0.9530E+00	0.8886E+00	0.5628E+00
0.9530E+00	0.8936E+00	0.5602E+00
0.9530E+00	0.8985E+00	0.5570E+00
[truncated: 38,804 more rows]

## Sheet: C4_melt_fraction
0.9975E+00	0.2475E-02	0.2000E-15
0.9975E+00	0.7426E-02	0.2000E-15
0.9975E+00	0.1238E-01	0.2000E-15
0.9975E+00	0.1733E-01	0.2000E-15
0.9975E+00	0.2228E-01	0.2000E-15
0.9975E+00	0.2723E-01	0.2000E-15
0.9975E+00	0.3218E-01	0.2000E-15
0.9975E+00	0.3713E-01	0.2000E-15
0.9975E+00	0.4208E-01	0.2000E-15
0.9975E+00	0.4703E-01	0.2000E-15
0.9975E+00	0.5198E-01	0.2000E-15
0.9975E+00	0.5693E-01	0.2000E-15
0.9975E+00	0.6188E-01	0.2000E-15
0.9975E+00	0.6683E-01	0.2000E-15
0.9975E+00	0.7178E-01	0.2000E-15
0.9975E+00	0.7673E-01	0.2000E-15
0.9975E+00	0.8168E-01	0.2000E-15
0.9975E+00	0.8663E-01	0.2000E-15
0.9975E+00	0.9158E-01	0.2000E-15
0.9975E+00	0.9653E-01	0.2000E-15
0.9975E+00	0.1015E+00	0.2000E-15
0.9975E+00	0.1064E+00	0.2000E-15
0.9975E+00	0.1114E+00	0.2000E-15
0.9975E+00	0.1163E+00	0.2000E-15
0.9975E+00	0.1213E+00	0.2000E-15
0.9975E+00	0.1262E+00	0.2000E-15
0.9975E+00	0.1312E+00	0.2000E-15
0.9975E+00	0.1361E+00	0.2000E-15
0.9975E+00	0.1411E+00	0.2000E-15
0.9975E+00	0.1460E+00	0.2000E-15
0.9975E+00	0.1510E+00	0.2000E-15
0.9975E+00	0.1559E+00	0.2000E-15
0.9975E+00	0.1609E+00	0.2000E-15
0.9975E+00	0.1658E+00	0.2000E-15
0.9975E+00	0.1708E+00	0.2000E-15
0.9975E+00	0.1757E+00	0.2000E-15
0.9975E+00	0.1807E+00	0.2000E-15
0.9975E+00	0.1856E+00	0.2000E-15
0.9975E+00	0.1906E+00	0.2000E-15
0.9975E+00	0.1955E+00	0.2000E-15
0.9975E+00	0.2005E+00	0.2000E-15
0.9975E+00	0.2054E+00	0.2000E-15
0.9975E+00	0.2104E+00	0.2000E-15
0.9975E+00	0.2153E+00	0.2000E-15
0.9975E+00	0.2203E+00	0.2000E-15
0.9975E+00	0.2252E+00	0.2000E-15
0.9975E+00	0.2302E+00	0.2000E-15
0.9975E+00	0.2351E+00	0.2000E-15
0.9975E+00	0.2401E+00	0.2000E-15
0.9975E+00	0.2450E+00	0.2000E-15
0.9975E+00	0.2500E+00	0.2000E-15
0.9975E+00	0.2550E+00	0.2000E-15
0.9975E+00	0.2599E+00	0.2000E-15
0.9975E+00	0.2649E+00	0.2000E-15
0.9975E+00	0.2698E+00	0.2000E-15
0.9975E+00	0.2748E+00	0.2000E-15
0.9975E+00	0.2797E+00	0.2000E-15
0.9975E+00	0.2847E+00	0.2000E-15
0.9975E+00	0.2896E+00	0.2000E-15
0.9975E+00	0.2946E+00	0.2000E-15
0.9975E+00	0.2995E+00	0.2000E-15
0.9975E+00	0.3045E+00	0.2000E-15
0.9975E+00	0.3094E+00	0.2000E-15
0.9975E+00	0.3144E+00	0.2000E-15
0.9975E+00	0.3193E+00	0.2000E-15
0.9975E+00	0.3243E+00	0.2000E-15
0.9975E+00	0.3292E+00	0.2000E-15
0.9975E+00	0.3342E+00	0.2000E-15
0.9975E+00	0.3391E+00	0.2000E-15
0.9975E+00	0.3441E+00	0.2000E-15
0.9975E+00	0.3490E+00	0.2000E-15
0.9975E+00	0.3540E+00	0.2000E-15
0.9975E+00	0.3589E+00	0.2000E-15
0.9975E+00	0.3639E+00	0.2000E-15
0.9975E+00	0.3688E+00	0.2000E-15
0.9975E+00	0.3738E+00	0.2000E-15
0.9975E+00	0.3787E+00	0.2000E-15
0.9975E+00	0.3837E+00	0.2000E-15
0.9975E+00	0.3886E+00	0.2000E-15
0.9975E+00	0.3936E+00	0.2000E-15
0.9975E+00	0.3985E+00	0.2000E-15
0.9975E+00	0.4035E+00	0.2000E-15
0.9975E+00	0.4084E+00	0.2000E-15
0.9975E+00	0.4134E+00	0.2000E-15
0.9975E+00	0.4183E+00	0.2000E-15
0.9975E+00	0.4233E+00	0.2000E-15
0.9975E+00	0.4282E+00	0.2000E-15
0.9975E+00	0.4332E+00	0.2000E-15
0.9975E+00	0.4381E+00	0.2000E-15
0.9975E+00	0.4431E+00	0.2000E-15
0.9975E+00	0.4480E+00	0.2000E-15
0.9975E+00	0.4530E+00	0.2000E-15
0.9975E+00	0.4579E+00	0.2000E-15
0.9975E+00	0.4629E+00	0.2000E-15
0.9975E+00	0.4678E+00	0.2000E-15
0.9975E+00	0.4728E+00	0.2000E-15
0.9975E+00	0.4777E+00	0.2000E-15
0.9975E+00	0.4827E+00	0.2000E-15
0.9975E+00	0.4876E+00	0.2000E-15
0.9975E+00	0.4926E+00	0.2000E-15
0.9975E+00	0.4975E+00	0.2000E-15
0.9975E+00	0.5025E+00	0.2000E-15
0.9975E+00	0.5074E+00	0.2000E-15
0.9975E+00	0.5124E+00	0.2000E-15
0.9975E+00	0.5173E+00	0.2000E-15
0.9975E+00	0.5223E+00	0.2000E-15
0.9975E+00	0.5272E+00	0.2000E-15
0.9975E+00	0.5322E+00	0.2000E-15
0.9975E+00	0.5371E+00	0.2000E-15
0.9975E+00	0.5421E+00	0.2000E-15
0.9975E+00	0.5470E+00	0.2000E-15
0.9975E+00	0.5520E+00	0.2000E-15
0.9975E+00	0.5569E+00	0.2000E-15
0.9975E+00	0.5619E+00	0.2000E-15
0.9975E+00	0.5668E+00	0.2000E-15
0.9975E+00	0.5718E+00	0.2000E-15
0.9975E+00	0.5767E+00	0.2000E-15
0.9975E+00	0.5817E+00	0.2000E-15
0.9975E+00	0.5866E+00	0.2000E-15
0.9975E+00	0.5916E+00	0.2000E-15
0.9975E+00	0.5965E+00	0.2000E-15
0.9975E+00	0.6015E+00	0.2000E-15
0.9975E+00	0.6064E+00	0.2000E-15
0.9975E+00	0.6114E+00	0.2000E-15
0.9975E+00	0.6163E+00	0.2000E-15
0.9975E+00	0.6213E+00	0.2000E-15
0.9975E+00	0.6262E+00	0.2000E-15
0.9975E+00	0.6312E+00	0.2000E-15
0.9975E+00	0.6361E+00	0.2000E-15
0.9975E+00	0.6411E+00	0.2000E-15
0.9975E+00	0.6460E+00	0.2000E-15
0.9975E+00	0.6510E+00	0.2000E-15
0.9975E+00	0.6559E+00	0.2000E-15
0.9975E+00	0.6609E+00	0.2000E-15
0.9975E+00	0.6658E+00	0.2000E-15
0.9975E+00	0.6708E+00	0.2000E-15
0.9975E+00	0.6757E+00	0.2000E-15
0.9975E+00	0.6807E+00	0.2000E-15
0.9975E+00	0.6856E+00	0.2000E-15
0.9975E+00	0.6906E+00	0.2000E-15
0.9975E+00	0.6955E+00	0.2000E-15
0.9975E+00	0.7005E+00	0.2000E-15
0.9975E+00	0.7054E+00	0.2000E-15
0.9975E+00	0.7104E+00	0.2000E-15
0.9975E+00	0.7153E+00	0.2000E-15
0.9975E+00	0.7203E+00	0.2000E-15
0.9975E+00	0.7252E+00	0.2000E-15
0.9975E+00	0.7302E+00	0.2000E-15
0.9975E+00	0.7351E+00	0.2000E-15
0.9975E+00	0.7401E+00	0.2000E-15
0.9975E+00	0.7450E+00	0.2000E-15
0.9975E+00	0.7500E+00	0.2000E-15
0.9975E+00	0.7550E+00	0.2000E-15
0.9975E+00	0.7599E+00	0.2000E-15
0.9975E+00	0.7649E+00	0.2000E-15
0.9975E+00	0.7698E+00	0.2000E-15
0.9975E+00	0.7748E+00	0.2000E-15
0.9975E+00	0.7797E+00	0.2000E-15
0.9975E+00	0.7847E+00	0.2000E-15
0.9975E+00	0.7896E+00	0.2000E-15
0.9975E+00	0.7946E+00	0.2000E-15
0.9975E+00	0.7995E+00	0.2000E-15
0.9975E+00	0.8045E+00	0.2000E-15
0.9975E+00	0.8094E+00	0.2000E-15
0.9975E+00	0.8144E+00	0.2000E-15
0.9975E+00	0.8193E+00	0.2000E-15
0.9975E+00	0.8243E+00	0.2000E-15
0.9975E+00	0.8292E+00	0.2000E-15
0.9975E+00	0.8342E+00	0.2000E-15
0.9975E+00	0.8391E+00	0.2000E-15
0.9975E+00	0.8441E+00	0.2000E-15
0.9975E+00	0.8490E+00	0.2000E-15
0.9975E+00	0.8540E+00	0.2000E-15
0.9975E+00	0.8589E+00	0.2000E-15
0.9975E+00	0.8639E+00	0.2000E-15
0.9975E+00	0.8688E+00	0.2000E-15
0.9975E+00	0.8738E+00	0.2000E-15
0.9975E+00	0.8787E+00	0.2000E-15
0.9975E+00	0.8837E+00	0.2000E-15
0.9975E+00	0.8886E+00	0.2000E-15
0.9975E+00	0.8936E+00	0.2000E-15
0.9975E+00	0.8985E+00	0.2000E-15
0.9975E+00	0.9035E+00	0.2000E-15
0.9975E+00	0.9084E+00	0.2000E-15
0.9975E+00	0.9134E+00	0.2000E-15
0.9975E+00	0.9183E+00	0.2000E-15
0.9975E+00	0.9233E+00	0.2000E-15
0.9975E+00	0.9282E+00	0.2000E-15
0.9975E+00	0.9332E+00	0.2000E-15
0.9975E+00	0.9381E+00	0.2000E-15
0.9975E+00	0.9431E+00	0.2000E-15
0.9975E+00	0.9480E+00	0.2000E-15
0.9975E+00	0.9530E+00	0.2000E-15
0.9975E+00	0.9579E+00	0.2000E-15
0.9975E+00	0.9629E+00	0.2000E-15
0.9975E+00	0.9678E+00	0.2000E-15
0.9975E+00	0.9728E+00	0.2000E-15
0.9975E+00	0.9777E+00	0.2000E-15
0.9975E+00	0.9827E+00	0.2000E-15
0.9975E+00	0.9876E+00	0.2000E-15
0.9975E+00	0.9926E+00	0.2000E-15
0.9975E+00	0.9975E+00	0.2000E-15
0.9926E+00	0.2475E-02	0.2000E-15
0.9926E+00	0.7426E-02	0.2000E-15
0.9926E+00	0.1238E-01	0.2000E-15
0.9926E+00	0.1733E-01	0.2000E-15
0.9926E+00	0.2228E-01	0.2000E-15
0.9926E+00	0.2723E-01	0.2000E-15
0.9926E+00	0.3218E-01	0.2000E-15
0.9926E+00	0.3713E-01	0.2000E-15
0.9926E+00	0.4208E-01	0.2000E-15
0.9926E+00	0.4703E-01	0.2000E-15
0.9926E+00	0.5198E-01	0.2000E-15
0.9926E+00	0.5693E-01	0.2000E-15
0.9926E+00	0.6188E-01	0.2000E-15
0.9926E+00	0.6683E-01	0.2000E-15
0.9926E+00	0.7178E-01	0.2000E-15
0.9926E+00	0.7673E-01	0.2000E-15
0.9926E+00	0.8168E-01	0.2000E-15
0.9926E+00	0.8663E-01	0.2000E-15
0.9926E+00	0.9158E-01	0.2000E-15
0.9926E+00	0.9653E-01	0.2000E-15
0.9926E+00	0.1015E+00	0.2000E-15
0.9926E+00	0.1064E+00	0.2000E-15
0.9926E+00	0.1114E+00	0.2000E-15
0.9926E+00	0.1163E+00	0.2000E-15
0.9926E+00	0.1213E+00	0.2000E-15
0.9926E+00	0.1262E+00	0.2000E-15
0.9926E+00	0.1312E+00	0.2000E-15
0.9926E+00	0.1361E+00	0.2000E-15
0.9926E+00	0.1411E+00	0.2000E-15
0.9926E+00	0.1460E+00	0.2000E-15
0.9926E+00	0.1510E+00	0.2000E-15
0.9926E+00	0.1559E+00	0.2000E-15
0.9926E+00	0.1609E+00	0.2000E-15
0.9926E+00	0.1658E+00	0.2000E-15
0.9926E+00	0.1708E+00	0.2000E-15
0.9926E+00	0.1757E+00	0.2000E-15
0.9926E+00	0.1807E+00	0.2000E-15
0.9926E+00	0.1856E+00	0.2000E-15
0.9926E+00	0.1906E+00	0.2000E-15
0.9926E+00	0.1955E+00	0.2000E-15
0.9926E+00	0.2005E+00	0.2000E-15
0.9926E+00	0.2054E+00	0.2000E-15
0.9926E+00	0.2104E+00	0.2000E-15
0.9926E+00	0.2153E+00	0.2000E-15
0.9926E+00	0.2203E+00	0.2000E-15
0.9926E+00	0.2252E+00	0.2000E-15
0.9926E+00	0.2302E+00	0.2000E-15
0.9926E+00	0.2351E+00	0.2000E-15
0.9926E+00	0.2401E+00	0.2000E-15
0.9926E+00	0.2450E+00	0.2000E-15
0.9926E+00	0.2500E+00	0.2000E-15
0.9926E+00	0.2550E+00	0.2000E-15
0.9926E+00	0.2599E+00	0.2000E-15
0.9926E+00	0.2649E+00	0.2000E-15
0.9926E+00	0.2698E+00	0.2000E-15
0.9926E+00	0.2748E+00	0.2000E-15
0.9926E+00	0.2797E+00	0.2000E-15
0.9926E+00	0.2847E+00	0.2000E-15
0.9926E+00	0.2896E+00	0.2000E-15
0.9926E+00	0.2946E+00	0.2000E-15
0.9926E+00	0.2995E+00	0.2000E-15
0.9926E+00	0.3045E+00	0.2000E-15
0.9926E+00	0.3094E+00	0.2000E-15
0.9926E+00	0.3144E+00	0.2000E-15
0.9926E+00	0.3193E+00	0.2000E-15
0.9926E+00	0.3243E+00	0.2000E-15
0.9926E+00	0.3292E+00	0.2000E-15
0.9926E+00	0.3342E+00	0.2000E-15
0.9926E+00	0.3391E+00	0.2000E-15
0.9926E+00	0.3441E+00	0.2000E-15
0.9926E+00	0.3490E+00	0.2000E-15
0.9926E+00	0.3540E+00	0.2000E-15
0.9926E+00	0.3589E+00	0.2000E-15
0.9926E+00	0.3639E+00	0.2000E-15
0.9926E+00	0.3688E+00	0.2000E-15
0.9926E+00	0.3738E+00	0.2000E-15
0.9926E+00	0.3787E+00	0.2000E-15
0.9926E+00	0.3837E+00	0.2000E-15
0.9926E+00	0.3886E+00	0.2000E-15
0.9926E+00	0.3936E+00	0.2000E-15
0.9926E+00	0.3985E+00	0.2000E-15
0.9926E+00	0.4035E+00	0.2000E-15
0.9926E+00	0.4084E+00	0.2000E-15
0.9926E+00	0.4134E+00	0.2000E-15
0.9926E+00	0.4183E+00	0.2000E-15
0.9926E+00	0.4233E+00	0.2000E-15
0.9926E+00	0.4282E+00	0.2000E-15
0.9926E+00	0.4332E+00	0.2000E-15
0.9926E+00	0.4381E+00	0.2000E-15
0.9926E+00	0.4431E+00	0.2000E-15
0.9926E+00	0.4480E+00	0.2000E-15
0.9926E+00	0.4530E+00	0.2000E-15
0.9926E+00	0.4579E+00	0.2000E-15
0.9926E+00	0.4629E+00	0.2000E-15
0.9926E+00	0.4678E+00	0.2000E-15
0.9926E+00	0.4728E+00	0.2000E-15
0.9926E+00	0.4777E+00	0.2000E-15
0.9926E+00	0.4827E+00	0.2000E-15
0.9926E+00	0.4876E+00	0.2000E-15
0.9926E+00	0.4926E+00	0.2000E-15
0.9926E+00	0.4975E+00	0.2000E-15
0.9926E+00	0.5025E+00	0.2000E-15
0.9926E+00	0.5074E+00	0.2000E-15
0.9926E+00	0.5124E+00	0.2000E-15
0.9926E+00	0.5173E+00	0.2000E-15
0.9926E+00	0.5223E+00	0.2000E-15
0.9926E+00	0.5272E+00	0.2000E-15
0.9926E+00	0.5322E+00	0.2000E-15
0.9926E+00	0.5371E+00	0.2000E-15
0.9926E+00	0.5421E+00	0.2000E-15
0.9926E+00	0.5470E+00	0.2000E-15
0.9926E+00	0.5520E+00	0.2000E-15
0.9926E+00	0.5569E+00	0.2000E-15
0.9926E+00	0.5619E+00	0.2000E-15
0.9926E+00	0.5668E+00	0.2000E-15
0.9926E+00	0.5718E+00	0.2000E-15
0.9926E+00	0.5767E+00	0.2000E-15
0.9926E+00	0.5817E+00	0.2000E-15
0.9926E+00	0.5866E+00	0.2000E-15
0.9926E+00	0.5916E+00	0.2000E-15
0.9926E+00	0.5965E+00	0.2000E-15
0.9926E+00	0.6015E+00	0.2000E-15
0.9926E+00	0.6064E+00	0.2000E-15
0.9926E+00	0.6114E+00	0.2000E-15
0.9926E+00	0.6163E+00	0.2000E-15
0.9926E+00	0.6213E+00	0.2000E-15
0.9926E+00	0.6262E+00	0.2000E-15
0.9926E+00	0.6312E+00	0.2000E-15
0.9926E+00	0.6361E+00	0.2000E-15
0.9926E+00	0.6411E+00	0.2000E-15
0.9926E+00	0.6460E+00	0.2000E-15
0.9926E+00	0.6510E+00	0.2000E-15
0.9926E+00	0.6559E+00	0.2000E-15
0.9926E+00	0.6609E+00	0.2000E-15
0.9926E+00	0.6658E+00	0.2000E-15
0.9926E+00	0.6708E+00	0.2000E-15
0.9926E+00	0.6757E+00	0.2000E-15
0.9926E+00	0.6807E+00	0.2000E-15
0.9926E+00	0.6856E+00	0.2000E-15
0.9926E+00	0.6906E+00	0.2000E-15
0.9926E+00	0.6955E+00	0.2000E-15
0.9926E+00	0.7005E+00	0.2000E-15
0.9926E+00	0.7054E+00	0.2000E-15
0.9926E+00	0.7104E+00	0.2000E-15
0.9926E+00	0.7153E+00	0.2000E-15
0.9926E+00	0.7203E+00	0.2000E-15
0.9926E+00	0.7252E+00	0.2000E-15
0.9926E+00	0.7302E+00	0.2000E-15
0.9926E+00	0.7351E+00	0.2000E-15
0.9926E+00	0.7401E+00	0.2000E-15
0.9926E+00	0.7450E+00	0.2000E-15
0.9926E+00	0.7500E+00	0.2000E-15
0.9926E+00	0.7550E+00	0.2000E-15
0.9926E+00	0.7599E+00	0.2000E-15
0.9926E+00	0.7649E+00	0.2000E-15
0.9926E+00	0.7698E+00	0.2000E-15
0.9926E+00	0.7748E+00	0.2000E-15
0.9926E+00	0.7797E+00	0.2000E-15
0.9926E+00	0.7847E+00	0.2000E-15
0.9926E+00	0.7896E+00	0.2000E-15
0.9926E+00	0.7946E+00	0.2000E-15
0.9926E+00	0.7995E+00	0.2000E-15
0.9926E+00	0.8045E+00	0.2000E-15
0.9926E+00	0.8094E+00	0.2000E-15
0.9926E+00	0.8144E+00	0.2000E-15
0.9926E+00	0.8193E+00	0.2000E-15
0.9926E+00	0.8243E+00	0.2000E-15
0.9926E+00	0.8292E+00	0.2000E-15
0.9926E+00	0.8342E+00	0.2000E-15
0.9926E+00	0.8391E+00	0.2000E-15
0.9926E+00	0.8441E+00	0.2000E-15
0.9926E+00	0.8490E+00	0.2000E-15
0.9926E+00	0.8540E+00	0.2000E-15
0.9926E+00	0.8589E+00	0.2000E-15
0.9926E+00	0.8639E+00	0.2000E-15
0.9926E+00	0.8688E+00	0.2000E-15
0.9926E+00	0.8738E+00	0.2000E-15
0.9926E+00	0.8787E+00	0.2000E-15
0.9926E+00	0.8837E+00	0.2000E-15
0.9926E+00	0.8886E+00	0.2000E-15
0.9926E+00	0.8936E+00	0.2000E-15
0.9926E+00	0.8985E+00	0.2000E-15
0.9926E+00	0.9035E+00	0.2000E-15
0.9926E+00	0.9084E+00	0.2000E-15
0.9926E+00	0.9134E+00	0.2000E-15
0.9926E+00	0.9183E+00	0.2000E-15
0.9926E+00	0.9233E+00	0.2000E-15
0.9926E+00	0.9282E+00	0.2000E-15
0.9926E+00	0.9332E+00	0.2000E-15
0.9926E+00	0.9381E+00	0.2000E-15
0.9926E+00	0.9431E+00	0.2000E-15
0.9926E+00	0.9480E+00	0.2000E-15
0.9926E+00	0.9530E+00	0.2000E-15
0.9926E+00	0.9579E+00	0.2000E-15
0.9926E+00	0.9629E+00	0.2000E-15
0.9926E+00	0.9678E+00	0.2000E-15
0.9926E+00	0.9728E+00	0.2000E-15
0.9926E+00	0.9777E+00	0.2000E-15
0.9926E+00	0.9827E+00	0.2000E-15
0.9926E+00	0.9876E+00	0.2000E-15
0.9926E+00	0.9926E+00	0.2000E-15
0.9926E+00	0.9975E+00	0.2000E-15
0.9876E+00	0.2475E-02	0.2000E-15
0.9876E+00	0.7426E-02	0.2000E-15
0.9876E+00	0.1238E-01	0.2000E-15
0.9876E+00	0.1733E-01	0.2000E-15
0.9876E+00	0.2228E-01	0.2000E-15
0.9876E+00	0.2723E-01	0.2000E-15
0.9876E+00	0.3218E-01	0.2000E-15
0.9876E+00	0.3713E-01	0.2000E-15
0.9876E+00	0.4208E-01	0.2000E-15
0.9876E+00	0.4703E-01	0.2000E-15
0.9876E+00	0.5198E-01	0.2000E-15
0.9876E+00	0.5693E-01	0.2000E-15
0.9876E+00	0.6188E-01	0.2000E-15
0.9876E+00	0.6683E-01	0.2000E-15
0.9876E+00	0.7178E-01	0.2000E-15
0.9876E+00	0.7673E-01	0.2000E-15
0.9876E+00	0.8168E-01	0.2000E-15
0.9876E+00	0.8663E-01	0.2000E-15
0.9876E+00	0.9158E-01	0.2000E-15
0.9876E+00	0.9653E-01	0.2000E-15
0.9876E+00	0.1015E+00	0.2000E-15
0.9876E+00	0.1064E+00	0.2000E-15
0.9876E+00	0.1114E+00	0.2000E-15
0.9876E+00	0.1163E+00	0.2000E-15
0.9876E+00	0.1213E+00	0.2000E-15
0.9876E+00	0.1262E+00	0.2000E-15
0.9876E+00	0.1312E+00	0.2000E-15
0.9876E+00	0.1361E+00	0.2000E-15
0.9876E+00	0.1411E+00	0.2000E-15
0.9876E+00	0.1460E+00	0.2000E-15
0.9876E+00	0.1510E+00	0.2000E-15
0.9876E+00	0.1559E+00	0.2000E-15
0.9876E+00	0.1609E+00	0.2000E-15
0.9876E+00	0.1658E+00	0.2000E-15
0.9876E+00	0.1708E+00	0.2000E-15
0.9876E+00	0.1757E+00	0.2000E-15
0.9876E+00	0.1807E+00	0.2000E-15
0.9876E+00	0.1856E+00	0.2000E-15
0.9876E+00	0.1906E+00	0.2000E-15
0.9876E+00	0.1955E+00	0.2000E-15
0.9876E+00	0.2005E+00	0.2000E-15
0.9876E+00	0.2054E+00	0.2000E-15
0.9876E+00	0.2104E+00	0.2000E-15
0.9876E+00	0.2153E+00	0.2000E-15
0.9876E+00	0.2203E+00	0.2000E-15
0.9876E+00	0.2252E+00	0.2000E-15
0.9876E+00	0.2302E+00	0.2000E-15
0.9876E+00	0.2351E+00	0.2000E-15
0.9876E+00	0.2401E+00	0.2000E-15
0.9876E+00	0.2450E+00	0.2000E-15
0.9876E+00	0.2500E+00	0.2000E-15
0.9876E+00	0.2550E+00	0.2000E-15
0.9876E+00	0.2599E+00	0.2000E-15
0.9876E+00	0.2649E+00	0.2000E-15
0.9876E+00	0.2698E+00	0.2000E-15
0.9876E+00	0.2748E+00	0.2000E-15
0.9876E+00	0.2797E+00	0.2000E-15
0.9876E+00	0.2847E+00	0.2000E-15
0.9876E+00	0.2896E+00	0.2000E-15
0.9876E+00	0.2946E+00	0.2000E-15
0.9876E+00	0.2995E+00	0.2000E-15
0.9876E+00	0.3045E+00	0.2000E-15
0.9876E+00	0.3094E+00	0.2000E-15
0.9876E+00	0.3144E+00	0.2000E-15
0.9876E+00	0.3193E+00	0.2000E-15
0.9876E+00	0.3243E+00	0.2000E-15
0.9876E+00	0.3292E+00	0.2000E-15
0.9876E+00	0.3342E+00	0.2000E-15
0.9876E+00	0.3391E+00	0.2000E-15
0.9876E+00	0.3441E+00	0.2000E-15
0.9876E+00	0.3490E+00	0.2000E-15
0.9876E+00	0.3540E+00	0.2000E-15
0.9876E+00	0.3589E+00	0.2000E-15
0.9876E+00	0.3639E+00	0.2000E-15
0.9876E+00	0.3688E+00	0.2000E-15
0.9876E+00	0.3738E+00	0.2000E-15
0.9876E+00	0.3787E+00	0.2000E-15
0.9876E+00	0.3837E+00	0.2000E-15
0.9876E+00	0.3886E+00	0.2000E-15
0.9876E+00	0.3936E+00	0.2000E-15
0.9876E+00	0.3985E+00	0.2000E-15
0.9876E+00	0.4035E+00	0.2000E-15
0.9876E+00	0.4084E+00	0.2000E-15
0.9876E+00	0.4134E+00	0.2000E-15
0.9876E+00	0.4183E+00	0.2000E-15
0.9876E+00	0.4233E+00	0.2000E-15
0.9876E+00	0.4282E+00	0.2000E-15
0.9876E+00	0.4332E+00	0.2000E-15
0.9876E+00	0.4381E+00	0.2000E-15
0.9876E+00	0.4431E+00	0.2000E-15
0.9876E+00	0.4480E+00	0.2000E-15
0.9876E+00	0.4530E+00	0.2000E-15
0.9876E+00	0.4579E+00	0.2000E-15
0.9876E+00	0.4629E+00	0.2000E-15
0.9876E+00	0.4678E+00	0.2000E-15
0.9876E+00	0.4728E+00	0.2000E-15
0.9876E+00	0.4777E+00	0.2000E-15
0.9876E+00	0.4827E+00	0.2000E-15
0.9876E+00	0.4876E+00	0.2000E-15
0.9876E+00	0.4926E+00	0.2000E-15
0.9876E+00	0.4975E+00	0.2000E-15
0.9876E+00	0.5025E+00	0.2000E-15
0.9876E+00	0.5074E+00	0.2000E-15
0.9876E+00	0.5124E+00	0.2000E-15
0.9876E+00	0.5173E+00	0.2000E-15
0.9876E+00	0.5223E+00	0.2000E-15
0.9876E+00	0.5272E+00	0.2000E-15
0.9876E+00	0.5322E+00	0.2000E-15
0.9876E+00	0.5371E+00	0.2000E-15
0.9876E+00	0.5421E+00	0.2000E-15
0.9876E+00	0.5470E+00	0.2000E-15
0.9876E+00	0.5520E+00	0.2000E-15
0.9876E+00	0.5569E+00	0.2000E-15
0.9876E+00	0.5619E+00	0.2000E-15
0.9876E+00	0.5668E+00	0.2000E-15
0.9876E+00	0.5718E+00	0.2000E-15
0.9876E+00	0.5767E+00	0.2000E-15
0.9876E+00	0.5817E+00	0.2000E-15
0.9876E+00	0.5866E+00	0.2000E-15
0.9876E+00	0.5916E+00	0.2000E-15
0.9876E+00	0.5965E+00	0.2000E-15
0.9876E+00	0.6015E+00	0.2000E-15
0.9876E+00	0.6064E+00	0.2000E-15
0.9876E+00	0.6114E+00	0.2000E-15
0.9876E+00	0.6163E+00	0.2000E-15
0.9876E+00	0.6213E+00	0.2000E-15
0.9876E+00	0.6262E+00	0.2000E-15
0.9876E+00	0.6312E+00	0.2000E-15
0.9876E+00	0.6361E+00	0.2000E-15
0.9876E+00	0.6411E+00	0.2000E-15
0.9876E+00	0.6460E+00	0.2000E-15
0.9876E+00	0.6510E+00	0.2000E-15
0.9876E+00	0.6559E+00	0.2000E-15
0.9876E+00	0.6609E+00	0.2000E-15
0.9876E+00	0.6658E+00	0.2000E-15
0.9876E+00	0.6708E+00	0.2000E-15
0.9876E+00	0.6757E+00	0.2000E-15
0.9876E+00	0.6807E+00	0.2000E-15
0.9876E+00	0.6856E+00	0.2000E-15
0.9876E+00	0.6906E+00	0.2000E-15
0.9876E+00	0.6955E+00	0.2000E-15
0.9876E+00	0.7005E+00	0.2000E-15
0.9876E+00	0.7054E+00	0.2000E-15
0.9876E+00	0.7104E+00	0.2000E-15
0.9876E+00	0.7153E+00	0.2000E-15
0.9876E+00	0.7203E+00	0.2000E-15
0.9876E+00	0.7252E+00	0.2000E-15
0.9876E+00	0.7302E+00	0.2000E-15
0.9876E+00	0.7351E+00	0.2000E-15
0.9876E+00	0.7401E+00	0.2000E-15
0.9876E+00	0.7450E+00	0.2000E-15
0.9876E+00	0.7500E+00	0.2000E-15
0.9876E+00	0.7550E+00	0.2000E-15
0.9876E+00	0.7599E+00	0.2000E-15
0.9876E+00	0.7649E+00	0.2000E-15
0.9876E+00	0.7698E+00	0.2000E-15
0.9876E+00	0.7748E+00	0.2000E-15
0.9876E+00	0.7797E+00	0.2000E-15
0.9876E+00	0.7847E+00	0.2000E-15
0.9876E+00	0.7896E+00	0.2000E-15
0.9876E+00	0.7946E+00	0.2000E-15
0.9876E+00	0.7995E+00	0.2000E-15
0.9876E+00	0.8045E+00	0.2000E-15
0.9876E+00	0.8094E+00	0.2000E-15
0.9876E+00	0.8144E+00	0.2000E-15
0.9876E+00	0.8193E+00	0.2000E-15
0.9876E+00	0.8243E+00	0.2000E-15
0.9876E+00	0.8292E+00	0.2000E-15
0.9876E+00	0.8342E+00	0.2000E-15
0.9876E+00	0.8391E+00	0.2000E-15
0.9876E+00	0.8441E+00	0.2000E-15
0.9876E+00	0.8490E+00	0.2000E-15
0.9876E+00	0.8540E+00	0.2000E-15
0.9876E+00	0.8589E+00	0.2000E-15
0.9876E+00	0.8639E+00	0.2000E-15
0.9876E+00	0.8688E+00	0.2000E-15
0.9876E+00	0.8738E+00	0.2000E-15
0.9876E+00	0.8787E+00	0.2000E-15
0.9876E+00	0.8837E+00	0.2000E-15
0.9876E+00	0.8886E+00	0.2000E-15
0.9876E+00	0.8936E+00	0.2000E-15
0.9876E+00	0.8985E+00	0.2000E-15
0.9876E+00	0.9035E+00	0.2000E-15
0.9876E+00	0.9084E+00	0.2000E-15
0.9876E+00	0.9134E+00	0.2000E-15
0.9876E+00	0.9183E+00	0.2000E-15
0.9876E+00	0.9233E+00	0.2000E-15
0.9876E+00	0.9282E+00	0.2000E-15
0.9876E+00	0.9332E+00	0.2000E-15
0.9876E+00	0.9381E+00	0.2000E-15
0.9876E+00	0.9431E+00	0.2000E-15
0.9876E+00	0.9480E+00	0.2000E-15
0.9876E+00	0.9530E+00	0.2000E-15
0.9876E+00	0.9579E+00	0.2000E-15
0.9876E+00	0.9629E+00	0.2000E-15
0.9876E+00	0.9678E+00	0.2000E-15
0.9876E+00	0.9728E+00	0.2000E-15
0.9876E+00	0.9777E+00	0.2000E-15
0.9876E+00	0.9827E+00	0.2000E-15
0.9876E+00	0.9876E+00	0.2000E-15
0.9876E+00	0.9926E+00	0.2000E-15
0.9876E+00	0.9975E+00	0.2000E-15
0.9827E+00	0.2475E-02	0.2000E-15
0.9827E+00	0.7426E-02	0.2000E-15
0.9827E+00	0.1238E-01	0.2000E-15
0.9827E+00	0.1733E-01	0.2000E-15
0.9827E+00	0.2228E-01	0.2000E-15
0.9827E+00	0.2723E-01	0.2000E-15
0.9827E+00	0.3218E-01	0.2000E-15
0.9827E+00	0.3713E-01	0.2000E-15
0.9827E+00	0.4208E-01	0.2000E-15
0.9827E+00	0.4703E-01	0.2000E-15
0.9827E+00	0.5198E-01	0.2000E-15
0.9827E+00	0.5693E-01	0.2000E-15
0.9827E+00	0.6188E-01	0.2000E-15
0.9827E+00	0.6683E-01	0.2000E-15
0.9827E+00	0.7178E-01	0.2000E-15
0.9827E+00	0.7673E-01	0.2000E-15
0.9827E+00	0.8168E-01	0.2000E-15
0.9827E+00	0.8663E-01	0.2000E-15
0.9827E+00	0.9158E-01	0.2000E-15
0.9827E+00	0.9653E-01	0.2000E-15
0.9827E+00	0.1015E+00	0.2000E-15
0.9827E+00	0.1064E+00	0.2000E-15
0.9827E+00	0.1114E+00	0.2000E-15
0.9827E+00	0.1163E+00	0.2000E-15
0.9827E+00	0.1213E+00	0.2000E-15
0.9827E+00	0.1262E+00	0.2000E-15
0.9827E+00	0.1312E+00	0.2000E-15
0.9827E+00	0.1361E+00	0.2000E-15
0.9827E+00	0.1411E+00	0.2000E-15
0.9827E+00	0.1460E+00	0.2000E-15
0.9827E+00	0.1510E+00	0.2000E-15
0.9827E+00	0.1559E+00	0.2000E-15
0.9827E+00	0.1609E+00	0.2000E-15
0.9827E+00	0.1658E+00	0.2000E-15
0.9827E+00	0.1708E+00	0.2000E-15
0.9827E+00	0.1757E+00	0.2000E-15
0.9827E+00	0.1807E+00	0.2000E-15
0.9827E+00	0.1856E+00	0.2000E-15
0.9827E+00	0.1906E+00	0.2000E-15
0.9827E+00	0.1955E+00	0.2000E-15
0.9827E+00	0.2005E+00	0.2000E-15
0.9827E+00	0.2054E+00	0.2000E-15
0.9827E+00	0.2104E+00	0.2000E-15
0.9827E+00	0.2153E+00	0.2000E-15
0.9827E+00	0.2203E+00	0.2000E-15
0.9827E+00	0.2252E+00	0.2000E-15
0.9827E+00	0.2302E+00	0.2000E-15
0.9827E+00	0.2351E+00	0.2000E-15
0.9827E+00	0.2401E+00	0.2000E-15
0.9827E+00	0.2450E+00	0.2000E-15
0.9827E+00	0.2500E+00	0.2000E-15
0.9827E+00	0.2550E+00	0.2000E-15
0.9827E+00	0.2599E+00	0.2000E-15
0.9827E+00	0.2649E+00	0.2000E-15
0.9827E+00	0.2698E+00	0.2000E-15
0.9827E+00	0.2748E+00	0.2000E-15
0.9827E+00	0.2797E+00	0.2000E-15
0.9827E+00	0.2847E+00	0.2000E-15
0.9827E+00	0.2896E+00	0.2000E-15
0.9827E+00	0.2946E+00	0.2000E-15
0.9827E+00	0.2995E+00	0.2000E-15
0.9827E+00	0.3045E+00	0.2000E-15
0.9827E+00	0.3094E+00	0.2000E-15
0.9827E+00	0.3144E+00	0.2000E-15
0.9827E+00	0.3193E+00	0.2000E-15
0.9827E+00	0.3243E+00	0.2000E-15
0.9827E+00	0.3292E+00	0.2000E-15
0.9827E+00	0.3342E+00	0.2000E-15
0.9827E+00	0.3391E+00	0.2000E-15
0.9827E+00	0.3441E+00	0.2000E-15
0.9827E+00	0.3490E+00	0.2000E-15
0.9827E+00	0.3540E+00	0.2000E-15
0.9827E+00	0.3589E+00	0.2000E-15
0.9827E+00	0.3639E+00	0.2000E-15
0.9827E+00	0.3688E+00	0.2000E-15
0.9827E+00	0.3738E+00	0.2000E-15
0.9827E+00	0.3787E+00	0.2000E-15
0.9827E+00	0.3837E+00	0.2000E-15
0.9827E+00	0.3886E+00	0.2000E-15
0.9827E+00	0.3936E+00	0.2000E-15
0.9827E+00	0.3985E+00	0.2000E-15
0.9827E+00	0.4035E+00	0.2000E-15
0.9827E+00	0.4084E+00	0.2000E-15
0.9827E+00	0.4134E+00	0.2000E-15
0.9827E+00	0.4183E+00	0.2000E-15
0.9827E+00	0.4233E+00	0.2000E-15
0.9827E+00	0.4282E+00	0.2000E-15
0.9827E+00	0.4332E+00	0.2000E-15
0.9827E+00	0.4381E+00	0.2000E-15
0.9827E+00	0.4431E+00	0.2000E-15
0.9827E+00	0.4480E+00	0.2000E-15
0.9827E+00	0.4530E+00	0.2000E-15
0.9827E+00	0.4579E+00	0.2000E-15
0.9827E+00	0.4629E+00	0.2000E-15
0.9827E+00	0.4678E+00	0.2000E-15
0.9827E+00	0.4728E+00	0.2000E-15
0.9827E+00	0.4777E+00	0.2000E-15
0.9827E+00	0.4827E+00	0.2000E-15
0.9827E+00	0.4876E+00	0.2000E-15
0.9827E+00	0.4926E+00	0.2000E-15
0.9827E+00	0.4975E+00	0.2000E-15
0.9827E+00	0.5025E+00	0.2000E-15
0.9827E+00	0.5074E+00	0.2000E-15
0.9827E+00	0.5124E+00	0.2000E-15
0.9827E+00	0.5173E+00	0.2000E-15
0.9827E+00	0.5223E+00	0.2000E-15
0.9827E+00	0.5272E+00	0.2000E-15
0.9827E+00	0.5322E+00	0.2000E-15
0.9827E+00	0.5371E+00	0.2000E-15
0.9827E+00	0.5421E+00	0.2000E-15
0.9827E+00	0.5470E+00	0.2000E-15
0.9827E+00	0.5520E+00	0.2000E-15
0.9827E+00	0.5569E+00	0.2000E-15
0.9827E+00	0.5619E+00	0.2000E-15
0.9827E+00	0.5668E+00	0.2000E-15
0.9827E+00	0.5718E+00	0.2000E-15
0.9827E+00	0.5767E+00	0.2000E-15
0.9827E+00	0.5817E+00	0.2000E-15
0.9827E+00	0.5866E+00	0.2000E-15
0.9827E+00	0.5916E+00	0.2000E-15
0.9827E+00	0.5965E+00	0.2000E-15
0.9827E+00	0.6015E+00	0.2000E-15
0.9827E+00	0.6064E+00	0.2000E-15
0.9827E+00	0.6114E+00	0.2000E-15
0.9827E+00	0.6163E+00	0.2000E-15
0.9827E+00	0.6213E+00	0.2000E-15
0.9827E+00	0.6262E+00	0.2000E-15
0.9827E+00	0.6312E+00	0.2000E-15
0.9827E+00	0.6361E+00	0.2000E-15
0.9827E+00	0.6411E+00	0.2000E-15
0.9827E+00	0.6460E+00	0.2000E-15
0.9827E+00	0.6510E+00	0.2000E-15
0.9827E+00	0.6559E+00	0.2000E-15
0.9827E+00	0.6609E+00	0.2000E-15
0.9827E+00	0.6658E+00	0.2000E-15
0.9827E+00	0.6708E+00	0.2000E-15
0.9827E+00	0.6757E+00	0.2000E-15
0.9827E+00	0.6807E+00	0.2000E-15
0.9827E+00	0.6856E+00	0.2000E-15
0.9827E+00	0.6906E+00	0.2000E-15
0.9827E+00	0.6955E+00	0.2000E-15
0.9827E+00	0.7005E+00	0.2000E-15
0.9827E+00	0.7054E+00	0.2000E-15
0.9827E+00	0.7104E+00	0.2000E-15
0.9827E+00	0.7153E+00	0.2000E-15
0.9827E+00	0.7203E+00	0.2000E-15
0.9827E+00	0.7252E+00	0.2000E-15
0.9827E+00	0.7302E+00	0.2000E-15
0.9827E+00	0.7351E+00	0.2000E-15
0.9827E+00	0.7401E+00	0.2000E-15
0.9827E+00	0.7450E+00	0.2000E-15
0.9827E+00	0.7500E+00	0.2000E-15
0.9827E+00	0.7550E+00	0.2000E-15
0.9827E+00	0.7599E+00	0.2000E-15
0.9827E+00	0.7649E+00	0.2000E-15
0.9827E+00	0.7698E+00	0.2000E-15
0.9827E+00	0.7748E+00	0.2000E-15
0.9827E+00	0.7797E+00	0.2000E-15
0.9827E+00	0.7847E+00	0.2000E-15
0.9827E+00	0.7896E+00	0.2000E-15
0.9827E+00	0.7946E+00	0.2000E-15
0.9827E+00	0.7995E+00	0.2000E-15
0.9827E+00	0.8045E+00	0.2000E-15
0.9827E+00	0.8094E+00	0.2000E-15
0.9827E+00	0.8144E+00	0.2000E-15
0.9827E+00	0.8193E+00	0.2000E-15
0.9827E+00	0.8243E+00	0.2000E-15
0.9827E+00	0.8292E+00	0.2000E-15
0.9827E+00	0.8342E+00	0.2000E-15
0.9827E+00	0.8391E+00	0.2000E-15
0.9827E+00	0.8441E+00	0.2000E-15
0.9827E+00	0.8490E+00	0.2000E-15
0.9827E+00	0.8540E+00	0.2000E-15
0.9827E+00	0.8589E+00	0.2000E-15
0.9827E+00	0.8639E+00	0.2000E-15
0.9827E+00	0.8688E+00	0.2000E-15
0.9827E+00	0.8738E+00	0.2000E-15
0.9827E+00	0.8787E+00	0.2000E-15
0.9827E+00	0.8837E+00	0.2000E-15
0.9827E+00	0.8886E+00	0.2000E-15
0.9827E+00	0.8936E+00	0.2000E-15
0.9827E+00	0.8985E+00	0.2000E-15
0.9827E+00	0.9035E+00	0.2000E-15
0.9827E+00	0.9084E+00	0.2000E-15
0.9827E+00	0.9134E+00	0.2000E-15
0.9827E+00	0.9183E+00	0.2000E-15
0.9827E+00	0.9233E+00	0.2000E-15
0.9827E+00	0.9282E+00	0.2000E-15
0.9827E+00	0.9332E+00	0.2000E-15
0.9827E+00	0.9381E+00	0.2000E-15
0.9827E+00	0.9431E+00	0.2000E-15
0.9827E+00	0.9480E+00	0.2000E-15
0.9827E+00	0.9530E+00	0.2000E-15
0.9827E+00	0.9579E+00	0.2000E-15
0.9827E+00	0.9629E+00	0.2000E-15
0.9827E+00	0.9678E+00	0.2000E-15
0.9827E+00	0.9728E+00	0.2000E-15
0.9827E+00	0.9777E+00	0.2000E-15
0.9827E+00	0.9827E+00	0.2000E-15
0.9827E+00	0.9876E+00	0.2000E-15
0.9827E+00	0.9926E+00	0.2000E-15
0.9827E+00	0.9975E+00	0.2000E-15
0.9777E+00	0.2475E-02	0.2000E-15
0.9777E+00	0.7426E-02	0.2000E-15
0.9777E+00	0.1238E-01	0.2000E-15
0.9777E+00	0.1733E-01	0.2000E-15
0.9777E+00	0.2228E-01	0.2000E-15
0.9777E+00	0.2723E-01	0.2000E-15
0.9777E+00	0.3218E-01	0.2000E-15
0.9777E+00	0.3713E-01	0.2000E-15
0.9777E+00	0.4208E-01	0.2000E-15
0.9777E+00	0.4703E-01	0.2000E-15
0.9777E+00	0.5198E-01	0.2000E-15
0.9777E+00	0.5693E-01	0.2000E-15
0.9777E+00	0.6188E-01	0.2000E-15
0.9777E+00	0.6683E-01	0.2000E-15
0.9777E+00	0.7178E-01	0.2000E-15
0.9777E+00	0.7673E-01	0.2000E-15
0.9777E+00	0.8168E-01	0.2000E-15
0.9777E+00	0.8663E-01	0.2000E-15
0.9777E+00	0.9158E-01	0.2000E-15
0.9777E+00	0.9653E-01	0.2000E-15
0.9777E+00	0.1015E+00	0.2000E-15
0.9777E+00	0.1064E+00	0.2000E-15
0.9777E+00	0.1114E+00	0.2000E-15
0.9777E+00	0.1163E+00	0.2000E-15
0.9777E+00	0.1213E+00	0.2000E-15
0.9777E+00	0.1262E+00	0.2000E-15
0.9777E+00	0.1312E+00	0.2000E-15
0.9777E+00	0.1361E+00	0.2000E-15
0.9777E+00	0.1411E+00	0.2000E-15
0.9777E+00	0.1460E+00	0.2000E-15
0.9777E+00	0.1510E+00	0.2000E-15
0.9777E+00	0.1559E+00	0.2000E-15
0.9777E+00	0.1609E+00	0.2000E-15
0.9777E+00	0.1658E+00	0.2000E-15
0.9777E+00	0.1708E+00	0.2000E-15
0.9777E+00	0.1757E+00	0.2000E-15
0.9777E+00	0.1807E+00	0.2000E-15
0.9777E+00	0.1856E+00	0.2000E-15
0.9777E+00	0.1906E+00	0.2000E-15
0.9777E+00	0.1955E+00	0.2000E-15
0.9777E+00	0.2005E+00	0.2000E-15
0.9777E+00	0.2054E+00	0.2000E-15
0.9777E+00	0.2104E+00	0.2000E-15
0.9777E+00	0.2153E+00	0.2000E-15
0.9777E+00	0.2203E+00	0.2000E-15
0.9777E+00	0.2252E+00	0.2000E-15
0.9777E+00	0.2302E+00	0.2000E-15
0.9777E+00	0.2351E+00	0.2000E-15
0.9777E+00	0.2401E+00	0.2000E-15
0.9777E+00	0.2450E+00	0.2000E-15
0.9777E+00	0.2500E+00	0.2000E-15
0.9777E+00	0.2550E+00	0.2000E-15
0.9777E+00	0.2599E+00	0.2000E-15
0.9777E+00	0.2649E+00	0.2000E-15
0.9777E+00	0.2698E+00	0.2000E-15
0.9777E+00	0.2748E+00	0.2000E-15
0.9777E+00	0.2797E+00	0.2000E-15
0.9777E+00	0.2847E+00	0.2000E-15
0.9777E+00	0.2896E+00	0.2000E-15
0.9777E+00	0.2946E+00	0.2000E-15
0.9777E+00	0.2995E+00	0.2000E-15
0.9777E+00	0.3045E+00	0.2000E-15
0.9777E+00	0.3094E+00	0.2000E-15
0.9777E+00	0.3144E+00	0.2000E-15
0.9777E+00	0.3193E+00	0.2000E-15
0.9777E+00	0.3243E+00	0.2000E-15
0.9777E+00	0.3292E+00	0.2000E-15
0.9777E+00	0.3342E+00	0.2000E-15
0.9777E+00	0.3391E+00	0.2000E-15
0.9777E+00	0.3441E+00	0.2000E-15
0.9777E+00	0.3490E+00	0.2000E-15
0.9777E+00	0.3540E+00	0.2000E-15
0.9777E+00	0.3589E+00	0.2000E-15
0.9777E+00	0.3639E+00	0.2000E-15
0.9777E+00	0.3688E+00	0.2000E-15
0.9777E+00	0.3738E+00	0.2000E-15
0.9777E+00	0.3787E+00	0.2000E-15
0.9777E+00	0.3837E+00	0.2000E-15
0.9777E+00	0.3886E+00	0.2000E-15
0.9777E+00	0.3936E+00	0.2000E-15
0.9777E+00	0.3985E+00	0.2000E-15
0.9777E+00	0.4035E+00	0.2000E-15
0.9777E+00	0.4084E+00	0.2000E-15
0.9777E+00	0.4134E+00	0.2000E-15
0.9777E+00	0.4183E+00	0.2000E-15
0.9777E+00	0.4233E+00	0.2000E-15
0.9777E+00	0.4282E+00	0.2000E-15
0.9777E+00	0.4332E+00	0.2000E-15
0.9777E+00	0.4381E+00	0.2000E-15
0.9777E+00	0.4431E+00	0.2000E-15
0.9777E+00	0.4480E+00	0.2000E-15
0.9777E+00	0.4530E+00	0.2000E-15
0.9777E+00	0.4579E+00	0.2000E-15
0.9777E+00	0.4629E+00	0.2000E-15
0.9777E+00	0.4678E+00	0.2000E-15
0.9777E+00	0.4728E+00	0.2000E-15
0.9777E+00	0.4777E+00	0.2000E-15
0.9777E+00	0.4827E+00	0.2000E-15
0.9777E+00	0.4876E+00	0.2000E-15
0.9777E+00	0.4926E+00	0.2000E-15
0.9777E+00	0.4975E+00	0.2000E-15
0.9777E+00	0.5025E+00	0.2000E-15
0.9777E+00	0.5074E+00	0.2000E-15
0.9777E+00	0.5124E+00	0.2000E-15
0.9777E+00	0.5173E+00	0.2000E-15
0.9777E+00	0.5223E+00	0.2000E-15
0.9777E+00	0.5272E+00	0.2000E-15
0.9777E+00	0.5322E+00	0.2000E-15
0.9777E+00	0.5371E+00	0.2000E-15
0.9777E+00	0.5421E+00	0.2000E-15
0.9777E+00	0.5470E+00	0.2000E-15
0.9777E+00	0.5520E+00	0.2000E-15
0.9777E+00	0.5569E+00	0.2000E-15
0.9777E+00	0.5619E+00	0.2000E-15
0.9777E+00	0.5668E+00	0.2000E-15
0.9777E+00	0.5718E+00	0.2000E-15
0.9777E+00	0.5767E+00	0.2000E-15
0.9777E+00	0.5817E+00	0.2000E-15
0.9777E+00	0.5866E+00	0.2000E-15
0.9777E+00	0.5916E+00	0.2000E-15
0.9777E+00	0.5965E+00	0.2000E-15
0.9777E+00	0.6015E+00	0.2000E-15
0.9777E+00	0.6064E+00	0.2000E-15
0.9777E+00	0.6114E+00	0.2000E-15
0.9777E+00	0.6163E+00	0.2000E-15
0.9777E+00	0.6213E+00	0.2000E-15
0.9777E+00	0.6262E+00	0.2000E-15
0.9777E+00	0.6312E+00	0.2000E-15
0.9777E+00	0.6361E+00	0.2000E-15
0.9777E+00	0.6411E+00	0.2000E-15
0.9777E+00	0.6460E+00	0.2000E-15
0.9777E+00	0.6510E+00	0.2000E-15
0.9777E+00	0.6559E+00	0.2000E-15
0.9777E+00	0.6609E+00	0.2000E-15
0.9777E+00	0.6658E+00	0.2000E-15
0.9777E+00	0.6708E+00	0.2000E-15
0.9777E+00	0.6757E+00	0.2000E-15
0.9777E+00	0.6807E+00	0.2000E-15
0.9777E+00	0.6856E+00	0.2000E-15
0.9777E+00	0.6906E+00	0.2000E-15
0.9777E+00	0.6955E+00	0.2000E-15
0.9777E+00	0.7005E+00	0.2000E-15
0.9777E+00	0.7054E+00	0.2000E-15
0.9777E+00	0.7104E+00	0.2000E-15
0.9777E+00	0.7153E+00	0.2000E-15
0.9777E+00	0.7203E+00	0.2000E-15
0.9777E+00	0.7252E+00	0.2000E-15
0.9777E+00	0.7302E+00	0.2000E-15
0.9777E+00	0.7351E+00	0.2000E-15
0.9777E+00	0.7401E+00	0.2000E-15
0.9777E+00	0.7450E+00	0.2000E-15
0.9777E+00	0.7500E+00	0.2000E-15
0.9777E+00	0.7550E+00	0.2000E-15
0.9777E+00	0.7599E+00	0.2000E-15
0.9777E+00	0.7649E+00	0.2000E-15
0.9777E+00	0.7698E+00	0.2000E-15
0.9777E+00	0.7748E+00	0.2000E-15
0.9777E+00	0.7797E+00	0.2000E-15
0.9777E+00	0.7847E+00	0.2000E-15
0.9777E+00	0.7896E+00	0.2000E-15
0.9777E+00	0.7946E+00	0.2000E-15
0.9777E+00	0.7995E+00	0.2000E-15
0.9777E+00	0.8045E+00	0.2000E-15
0.9777E+00	0.8094E+00	0.2000E-15
0.9777E+00	0.8144E+00	0.2000E-15
0.9777E+00	0.8193E+00	0.2000E-15
0.9777E+00	0.8243E+00	0.2000E-15
0.9777E+00	0.8292E+00	0.2000E-15
0.9777E+00	0.8342E+00	0.2000E-15
0.9777E+00	0.8391E+00	0.2000E-15
0.9777E+00	0.8441E+00	0.2000E-15
0.9777E+00	0.8490E+00	0.2000E-15
0.9777E+00	0.8540E+00	0.2000E-15
0.9777E+00	0.8589E+00	0.2000E-15
0.9777E+00	0.8639E+00	0.2000E-15
0.9777E+00	0.8688E+00	0.2000E-15
0.9777E+00	0.8738E+00	0.2000E-15
0.9777E+00	0.8787E+00	0.2000E-15
0.9777E+00	0.8837E+00	0.2000E-15
0.9777E+00	0.8886E+00	0.2000E-15
0.9777E+00	0.8936E+00	0.2000E-15
0.9777E+00	0.8985E+00	0.2000E-15
0.9777E+00	0.9035E+00	0.2000E-15
0.9777E+00	0.9084E+00	0.2000E-15
0.9777E+00	0.9134E+00	0.2000E-15
0.9777E+00	0.9183E+00	0.2000E-15
0.9777E+00	0.9233E+00	0.2000E-15
0.9777E+00	0.9282E+00	0.2000E-15
0.9777E+00	0.9332E+00	0.2000E-15
0.9777E+00	0.9381E+00	0.2000E-15
0.9777E+00	0.9431E+00	0.2000E-15
0.9777E+00	0.9480E+00	0.2000E-15
0.9777E+00	0.9530E+00	0.2000E-15
0.9777E+00	0.9579E+00	0.2000E-15
0.9777E+00	0.9629E+00	0.2000E-15
0.9777E+00	0.9678E+00	0.2000E-15
0.9777E+00	0.9728E+00	0.2000E-15
0.9777E+00	0.9777E+00	0.2000E-15
0.9777E+00	0.9827E+00	0.2000E-15
0.9777E+00	0.9876E+00	0.2000E-15
0.9777E+00	0.9926E+00	0.2000E-15
0.9777E+00	0.9975E+00	0.2000E-15
0.9728E+00	0.2475E-02	0.2000E-15
0.9728E+00	0.7426E-02	0.2000E-15
0.9728E+00	0.1238E-01	0.2000E-15
0.9728E+00	0.1733E-01	0.2000E-15
0.9728E+00	0.2228E-01	0.2000E-15
0.9728E+00	0.2723E-01	0.2000E-15
0.9728E+00	0.3218E-01	0.2000E-15
0.9728E+00	0.3713E-01	0.2000E-15
0.9728E+00	0.4208E-01	0.2000E-15
0.9728E+00	0.4703E-01	0.2000E-15
0.9728E+00	0.5198E-01	0.2000E-15
0.9728E+00	0.5693E-01	0.2000E-15
0.9728E+00	0.6188E-01	0.2000E-15
0.9728E+00	0.6683E-01	0.2000E-15
0.9728E+00	0.7178E-01	0.2000E-15
0.9728E+00	0.7673E-01	0.2000E-15
0.9728E+00	0.8168E-01	0.2000E-15
0.9728E+00	0.8663E-01	0.2000E-15
0.9728E+00	0.9158E-01	0.2000E-15
0.9728E+00	0.9653E-01	0.2000E-15
0.9728E+00	0.1015E+00	0.2000E-15
0.9728E+00	0.1064E+00	0.2051E-02
0.9728E+00	0.1114E+00	0.2000E-15
0.9728E+00	0.1163E+00	0.3338E-02
0.9728E+00	0.1213E+00	0.2000E-15
0.9728E+00	0.1262E+00	0.2000E-15
0.9728E+00	0.1312E+00	0.2000E-15
0.9728E+00	0.1361E+00	0.2000E-15
0.9728E+00	0.1411E+00	0.2000E-15
0.9728E+00	0.1460E+00	0.2000E-15
0.9728E+00	0.1510E+00	0.2000E-15
0.9728E+00	0.1559E+00	0.2000E-15
0.9728E+00	0.1609E+00	0.2000E-15
0.9728E+00	0.1658E+00	0.2000E-15
0.9728E+00	0.1708E+00	0.2000E-15
0.9728E+00	0.1757E+00	0.2000E-15
0.9728E+00	0.1807E+00	0.2000E-15
0.9728E+00	0.1856E+00	0.2000E-15
0.9728E+00	0.1906E+00	0.2000E-15
0.9728E+00	0.1955E+00	0.2000E-15
0.9728E+00	0.2005E+00	0.2000E-15
0.9728E+00	0.2054E+00	0.2000E-15
0.9728E+00	0.2104E+00	0.2000E-15
0.9728E+00	0.2153E+00	0.2000E-15
0.9728E+00	0.2203E+00	0.2000E-15
0.9728E+00	0.2252E+00	0.2000E-15
0.9728E+00	0.2302E+00	0.2000E-15
0.9728E+00	0.2351E+00	0.2000E-15
0.9728E+00	0.2401E+00	0.2000E-15
0.9728E+00	0.2450E+00	0.2000E-15
0.9728E+00	0.2500E+00	0.2000E-15
0.9728E+00	0.2550E+00	0.2000E-15
0.9728E+00	0.2599E+00	0.2000E-15
0.9728E+00	0.2649E+00	0.2000E-15
0.9728E+00	0.2698E+00	0.2000E-15
0.9728E+00	0.2748E+00	0.2000E-15
0.9728E+00	0.2797E+00	0.2000E-15
0.9728E+00	0.2847E+00	0.2000E-15
0.9728E+00	0.2896E+00	0.2000E-15
0.9728E+00	0.2946E+00	0.2000E-15
0.9728E+00	0.2995E+00	0.2000E-15
0.9728E+00	0.3045E+00	0.2000E-15
0.9728E+00	0.3094E+00	0.2000E-15
0.9728E+00	0.3144E+00	0.2000E-15
0.9728E+00	0.3193E+00	0.2000E-15
0.9728E+00	0.3243E+00	0.2000E-15
0.9728E+00	0.3292E+00	0.2000E-15
0.9728E+00	0.3342E+00	0.2000E-15
0.9728E+00	0.3391E+00	0.2000E-15
0.9728E+00	0.3441E+00	0.2000E-15
0.9728E+00	0.3490E+00	0.2000E-15
0.9728E+00	0.3540E+00	0.2000E-15
0.9728E+00	0.3589E+00	0.2000E-15
0.9728E+00	0.3639E+00	0.2000E-15
0.9728E+00	0.3688E+00	0.2000E-15
0.9728E+00	0.3738E+00	0.2000E-15
0.9728E+00	0.3787E+00	0.2000E-15
0.9728E+00	0.3837E+00	0.2000E-15
0.9728E+00	0.3886E+00	0.2000E-15
0.9728E+00	0.3936E+00	0.2000E-15
0.9728E+00	0.3985E+00	0.2000E-15
0.9728E+00	0.4035E+00	0.2000E-15
0.9728E+00	0.4084E+00	0.2000E-15
0.9728E+00	0.4134E+00	0.2000E-15
0.9728E+00	0.4183E+00	0.2000E-15
0.9728E+00	0.4233E+00	0.2000E-15
0.9728E+00	0.4282E+00	0.2000E-15
0.9728E+00	0.4332E+00	0.2000E-15
0.9728E+00	0.4381E+00	0.2000E-15
0.9728E+00	0.4431E+00	0.2000E-15
0.9728E+00	0.4480E+00	0.2000E-15
0.9728E+00	0.4530E+00	0.2000E-15
0.9728E+00	0.4579E+00	0.2000E-15
0.9728E+00	0.4629E+00	0.2000E-15
0.9728E+00	0.4678E+00	0.2000E-15
0.9728E+00	0.4728E+00	0.2000E-15
0.9728E+00	0.4777E+00	0.2000E-15
0.9728E+00	0.4827E+00	0.2000E-15
0.9728E+00	0.4876E+00	0.2000E-15
0.9728E+00	0.4926E+00	0.2000E-15
0.9728E+00	0.4975E+00	0.2000E-15
0.9728E+00	0.5025E+00	0.2000E-15
0.9728E+00	0.5074E+00	0.2000E-15
0.9728E+00	0.5124E+00	0.2000E-15
0.9728E+00	0.5173E+00	0.2000E-15
0.9728E+00	0.5223E+00	0.2000E-15
0.9728E+00	0.5272E+00	0.2000E-15
0.9728E+00	0.5322E+00	0.2000E-15
0.9728E+00	0.5371E+00	0.2000E-15
0.9728E+00	0.5421E+00	0.2000E-15
0.9728E+00	0.5470E+00	0.2000E-15
0.9728E+00	0.5520E+00	0.2000E-15
0.9728E+00	0.5569E+00	0.2000E-15
0.9728E+00	0.5619E+00	0.2000E-15
0.9728E+00	0.5668E+00	0.2000E-15
0.9728E+00	0.5718E+00	0.2000E-15
0.9728E+00	0.5767E+00	0.2000E-15
0.9728E+00	0.5817E+00	0.2000E-15
0.9728E+00	0.5866E+00	0.2000E-15
0.9728E+00	0.5916E+00	0.2000E-15
0.9728E+00	0.5965E+00	0.2000E-15
0.9728E+00	0.6015E+00	0.2000E-15
0.9728E+00	0.6064E+00	0.2000E-15
0.9728E+00	0.6114E+00	0.2000E-15
0.9728E+00	0.6163E+00	0.2000E-15
0.9728E+00	0.6213E+00	0.2000E-15
0.9728E+00	0.6262E+00	0.2000E-15
0.9728E+00	0.6312E+00	0.2000E-15
0.9728E+00	0.6361E+00	0.2000E-15
0.9728E+00	0.6411E+00	0.2000E-15
0.9728E+00	0.6460E+00	0.2000E-15
0.9728E+00	0.6510E+00	0.2000E-15
0.9728E+00	0.6559E+00	0.2000E-15
0.9728E+00	0.6609E+00	0.2000E-15
0.9728E+00	0.6658E+00	0.2000E-15
0.9728E+00	0.6708E+00	0.2000E-15
0.9728E+00	0.6757E+00	0.2000E-15
0.9728E+00	0.6807E+00	0.2000E-15
0.9728E+00	0.6856E+00	0.2000E-15
0.9728E+00	0.6906E+00	0.2000E-15
0.9728E+00	0.6955E+00	0.2000E-15
0.9728E+00	0.7005E+00	0.2000E-15
0.9728E+00	0.7054E+00	0.2000E-15
0.9728E+00	0.7104E+00	0.2000E-15
0.9728E+00	0.7153E+00	0.2000E-15
0.9728E+00	0.7203E+00	0.2000E-15
0.9728E+00	0.7252E+00	0.2000E-15
0.9728E+00	0.7302E+00	0.2000E-15
0.9728E+00	0.7351E+00	0.2000E-15
0.9728E+00	0.7401E+00	0.2000E-15
0.9728E+00	0.7450E+00	0.2000E-15
0.9728E+00	0.7500E+00	0.2000E-15
0.9728E+00	0.7550E+00	0.2000E-15
0.9728E+00	0.7599E+00	0.2000E-15
0.9728E+00	0.7649E+00	0.2000E-15
0.9728E+00	0.7698E+00	0.2000E-15
0.9728E+00	0.7748E+00	0.2000E-15
0.9728E+00	0.7797E+00	0.2000E-15
0.9728E+00	0.7847E+00	0.2000E-15
0.9728E+00	0.7896E+00	0.2000E-15
0.9728E+00	0.7946E+00	0.2000E-15
0.9728E+00	0.7995E+00	0.2000E-15
0.9728E+00	0.8045E+00	0.2000E-15
0.9728E+00	0.8094E+00	0.2000E-15
0.9728E+00	0.8144E+00	0.2000E-15
0.9728E+00	0.8193E+00	0.2000E-15
0.9728E+00	0.8243E+00	0.2000E-15
0.9728E+00	0.8292E+00	0.2000E-15
0.9728E+00	0.8342E+00	0.2000E-15
0.9728E+00	0.8391E+00	0.2000E-15
0.9728E+00	0.8441E+00	0.2000E-15
0.9728E+00	0.8490E+00	0.2000E-15
0.9728E+00	0.8540E+00	0.2000E-15
0.9728E+00	0.8589E+00	0.2000E-15
0.9728E+00	0.8639E+00	0.2000E-15
0.9728E+00	0.8688E+00	0.2000E-15
0.9728E+00	0.8738E+00	0.2000E-15
0.9728E+00	0.8787E+00	0.2000E-15
0.9728E+00	0.8837E+00	0.2000E-15
0.9728E+00	0.8886E+00	0.2000E-15
0.9728E+00	0.8936E+00	0.2000E-15
0.9728E+00	0.8985E+00	0.2000E-15
0.9728E+00	0.9035E+00	0.2000E-15
0.9728E+00	0.9084E+00	0.2000E-15
0.9728E+00	0.9134E+00	0.2000E-15
0.9728E+00	0.9183E+00	0.2000E-15
0.9728E+00	0.9233E+00	0.2000E-15
0.9728E+00	0.9282E+00	0.2000E-15
0.9728E+00	0.9332E+00	0.2000E-15
0.9728E+00	0.9381E+00	0.2000E-15
0.9728E+00	0.9431E+00	0.2000E-15
0.9728E+00	0.9480E+00	0.2000E-15
0.9728E+00	0.9530E+00	0.2000E-15
0.9728E+00	0.9579E+00	0.2000E-15
0.9728E+00	0.9629E+00	0.2000E-15
0.9728E+00	0.9678E+00	0.2000E-15
0.9728E+00	0.9728E+00	0.2000E-15
0.9728E+00	0.9777E+00	0.2000E-15
0.9728E+00	0.9827E+00	0.2000E-15
0.9728E+00	0.9876E+00	0.2000E-15
0.9728E+00	0.9926E+00	0.2000E-15
0.9728E+00	0.9975E+00	0.2000E-15
0.9678E+00	0.2475E-02	0.2000E-15
0.9678E+00	0.7426E-02	0.2000E-15
0.9678E+00	0.1238E-01	0.2000E-15
0.9678E+00	0.1733E-01	0.2000E-15
0.9678E+00	0.2228E-01	0.2000E-15
0.9678E+00	0.2723E-01	0.2000E-15
0.9678E+00	0.3218E-01	0.2000E-15
0.9678E+00	0.3713E-01	0.2000E-15
0.9678E+00	0.4208E-01	0.2000E-15
0.9678E+00	0.4703E-01	0.2000E-15
0.9678E+00	0.5198E-01	0.2000E-15
0.9678E+00	0.5693E-01	0.2000E-15
0.9678E+00	0.6188E-01	0.2000E-15
0.9678E+00	0.6683E-01	0.2000E-15
0.9678E+00	0.7178E-01	0.2000E-15
0.9678E+00	0.7673E-01	0.1593E-01
0.9678E+00	0.8168E-01	0.5309E-01
0.9678E+00	0.8663E-01	0.8516E-01
0.9678E+00	0.9158E-01	0.1002E+00
0.9678E+00	0.9653E-01	0.1067E+00
0.9678E+00	0.1015E+00	0.1048E+00
0.9678E+00	0.1064E+00	0.9930E-01
0.9678E+00	0.1114E+00	0.9822E-01
0.9678E+00	0.1163E+00	0.9610E-01
0.9678E+00	0.1213E+00	0.9482E-01
0.9678E+00	0.1262E+00	0.9200E-01
0.9678E+00	0.1312E+00	0.7939E-01
0.9678E+00	0.1361E+00	0.7297E-01
0.9678E+00	0.1411E+00	0.7020E-01
0.9678E+00	0.1460E+00	0.7129E-01
0.9678E+00	0.1510E+00	0.7169E-01
0.9678E+00	0.1559E+00	0.7008E-01
0.9678E+00	0.1609E+00	0.6687E-01
0.9678E+00	0.1658E+00	0.6260E-01
0.9678E+00	0.1708E+00	0.5716E-01
0.9678E+00	0.1757E+00	0.5037E-01
0.9678E+00	0.1807E+00	0.4545E-01
0.9678E+00	0.1856E+00	0.3702E-01
0.9678E+00	0.1906E+00	0.1467E-01
0.9678E+00	0.1955E+00	0.2000E-15
0.9678E+00	0.2005E+00	0.2000E-15
0.9678E+00	0.2054E+00	0.2000E-15
0.9678E+00	0.2104E+00	0.2000E-15
0.9678E+00	0.2153E+00	0.2000E-15
0.9678E+00	0.2203E+00	0.2000E-15
0.9678E+00	0.2252E+00	0.2000E-15
0.9678E+00	0.2302E+00	0.2000E-15
0.9678E+00	0.2351E+00	0.2000E-15
0.9678E+00	0.2401E+00	0.2000E-15
0.9678E+00	0.2450E+00	0.2000E-15
0.9678E+00	0.2500E+00	0.2000E-15
0.9678E+00	0.2550E+00	0.2000E-15
0.9678E+00	0.2599E+00	0.2000E-15
0.9678E+00	0.2649E+00	0.2000E-15
0.9678E+00	0.2698E+00	0.2000E-15
0.9678E+00	0.2748E+00	0.2000E-15
0.9678E+00	0.2797E+00	0.2000E-15
0.9678E+00	0.2847E+00	0.2000E-15
0.9678E+00	0.2896E+00	0.2000E-15
0.9678E+00	0.2946E+00	0.2000E-15
0.9678E+00	0.2995E+00	0.2000E-15
0.9678E+00	0.3045E+00	0.2000E-15
0.9678E+00	0.3094E+00	0.2000E-15
0.9678E+00	0.3144E+00	0.2000E-15
0.9678E+00	0.3193E+00	0.2000E-15
0.9678E+00	0.3243E+00	0.2000E-15
0.9678E+00	0.3292E+00	0.2000E-15
0.9678E+00	0.3342E+00	0.2000E-15
0.9678E+00	0.3391E+00	0.2000E-15
0.9678E+00	0.3441E+00	0.2000E-15
0.9678E+00	0.3490E+00	0.2000E-15
0.9678E+00	0.3540E+00	0.2000E-15
0.9678E+00	0.3589E+00	0.2000E-15
0.9678E+00	0.3639E+00	0.2000E-15
0.9678E+00	0.3688E+00	0.2000E-15
0.9678E+00	0.3738E+00	0.2000E-15
0.9678E+00	0.3787E+00	0.2000E-15
0.9678E+00	0.3837E+00	0.2000E-15
0.9678E+00	0.3886E+00	0.2000E-15
0.9678E+00	0.3936E+00	0.2000E-15
0.9678E+00	0.3985E+00	0.2000E-15
0.9678E+00	0.4035E+00	0.2000E-15
0.9678E+00	0.4084E+00	0.2000E-15
0.9678E+00	0.4134E+00	0.2000E-15
0.9678E+00	0.4183E+00	0.2000E-15
0.9678E+00	0.4233E+00	0.2000E-15
0.9678E+00	0.4282E+00	0.2000E-15
0.9678E+00	0.4332E+00	0.2000E-15
0.9678E+00	0.4381E+00	0.2000E-15
0.9678E+00	0.4431E+00	0.2000E-15
0.9678E+00	0.4480E+00	0.2000E-15
0.9678E+00	0.4530E+00	0.2000E-15
0.9678E+00	0.4579E+00	0.2000E-15
0.9678E+00	0.4629E+00	0.2000E-15
0.9678E+00	0.4678E+00	0.2000E-15
0.9678E+00	0.4728E+00	0.2000E-15
0.9678E+00	0.4777E+00	0.2000E-15
0.9678E+00	0.4827E+00	0.2000E-15
0.9678E+00	0.4876E+00	0.2000E-15
0.9678E+00	0.4926E+00	0.2000E-15
0.9678E+00	0.4975E+00	0.2000E-15
0.9678E+00	0.5025E+00	0.2000E-15
0.9678E+00	0.5074E+00	0.2000E-15
0.9678E+00	0.5124E+00	0.2000E-15
0.9678E+00	0.5173E+00	0.2000E-15
0.9678E+00	0.5223E+00	0.2000E-15
0.9678E+00	0.5272E+00	0.2000E-15
0.9678E+00	0.5322E+00	0.2000E-15
0.9678E+00	0.5371E+00	0.2000E-15
0.9678E+00	0.5421E+00	0.2000E-15
0.9678E+00	0.5470E+00	0.2000E-15
0.9678E+00	0.5520E+00	0.2000E-15
0.9678E+00	0.5569E+00	0.2000E-15
0.9678E+00	0.5619E+00	0.2000E-15
0.9678E+00	0.5668E+00	0.2000E-15
0.9678E+00	0.5718E+00	0.2000E-15
0.9678E+00	0.5767E+00	0.2000E-15
0.9678E+00	0.5817E+00	0.2000E-15
0.9678E+00	0.5866E+00	0.2000E-15
0.9678E+00	0.5916E+00	0.2000E-15
0.9678E+00	0.5965E+00	0.2000E-15
0.9678E+00	0.6015E+00	0.2000E-15
0.9678E+00	0.6064E+00	0.2000E-15
0.9678E+00	0.6114E+00	0.2000E-15
0.9678E+00	0.6163E+00	0.2000E-15
0.9678E+00	0.6213E+00	0.2000E-15
0.9678E+00	0.6262E+00	0.2000E-15
0.9678E+00	0.6312E+00	0.2000E-15
0.9678E+00	0.6361E+00	0.2000E-15
0.9678E+00	0.6411E+00	0.2000E-15
0.9678E+00	0.6460E+00	0.2000E-15
0.9678E+00	0.6510E+00	0.2000E-15
0.9678E+00	0.6559E+00	0.2000E-15
0.9678E+00	0.6609E+00	0.2000E-15
0.9678E+00	0.6658E+00	0.2000E-15
0.9678E+00	0.6708E+00	0.2000E-15
0.9678E+00	0.6757E+00	0.2000E-15
0.9678E+00	0.6807E+00	0.2000E-15
0.9678E+00	0.6856E+00	0.2000E-15
0.9678E+00	0.6906E+00	0.2000E-15
0.9678E+00	0.6955E+00	0.2000E-15
0.9678E+00	0.7005E+00	0.2000E-15
0.9678E+00	0.7054E+00	0.2000E-15
0.9678E+00	0.7104E+00	0.2000E-15
0.9678E+00	0.7153E+00	0.2000E-15
0.9678E+00	0.7203E+00	0.2000E-15
0.9678E+00	0.7252E+00	0.2000E-15
0.9678E+00	0.7302E+00	0.2000E-15
0.9678E+00	0.7351E+00	0.2000E-15
0.9678E+00	0.7401E+00	0.2000E-15
0.9678E+00	0.7450E+00	0.2000E-15
0.9678E+00	0.7500E+00	0.2000E-15
0.9678E+00	0.7550E+00	0.2000E-15
0.9678E+00	0.7599E+00	0.2000E-15
0.9678E+00	0.7649E+00	0.2000E-15
0.9678E+00	0.7698E+00	0.2000E-15
0.9678E+00	0.7748E+00	0.2000E-15
0.9678E+00	0.7797E+00	0.2000E-15
0.9678E+00	0.7847E+00	0.2000E-15
0.9678E+00	0.7896E+00	0.2000E-15
0.9678E+00	0.7946E+00	0.2000E-15
0.9678E+00	0.7995E+00	0.2000E-15
0.9678E+00	0.8045E+00	0.2000E-15
0.9678E+00	0.8094E+00	0.2000E-15
0.9678E+00	0.8144E+00	0.2000E-15
0.9678E+00	0.8193E+00	0.2000E-15
0.9678E+00	0.8243E+00	0.2000E-15
0.9678E+00	0.8292E+00	0.2000E-15
0.9678E+00	0.8342E+00	0.2000E-15
0.9678E+00	0.8391E+00	0.2000E-15
0.9678E+00	0.8441E+00	0.2000E-15
0.9678E+00	0.8490E+00	0.2000E-15
0.9678E+00	0.8540E+00	0.2000E-15
0.9678E+00	0.8589E+00	0.2000E-15
0.9678E+00	0.8639E+00	0.2000E-15
0.9678E+00	0.8688E+00	0.2000E-15
0.9678E+00	0.8738E+00	0.2000E-15
0.9678E+00	0.8787E+00	0.2000E-15
0.9678E+00	0.8837E+00	0.2000E-15
0.9678E+00	0.8886E+00	0.2000E-15
0.9678E+00	0.8936E+00	0.2000E-15
0.9678E+00	0.8985E+00	0.2000E-15
0.9678E+00	0.9035E+00	0.2000E-15
0.9678E+00	0.9084E+00	0.2000E-15
0.9678E+00	0.9134E+00	0.2000E-15
0.9678E+00	0.9183E+00	0.2000E-15
0.9678E+00	0.9233E+00	0.2000E-15
0.9678E+00	0.9282E+00	0.2000E-15
0.9678E+00	0.9332E+00	0.2000E-15
0.9678E+00	0.9381E+00	0.2000E-15
0.9678E+00	0.9431E+00	0.2000E-15
0.9678E+00	0.9480E+00	0.2000E-15
0.9678E+00	0.9530E+00	0.2000E-15
0.9678E+00	0.9579E+00	0.2000E-15
0.9678E+00	0.9629E+00	0.2000E-15
0.9678E+00	0.9678E+00	0.2000E-15
0.9678E+00	0.9728E+00	0.2000E-15
0.9678E+00	0.9777E+00	0.2000E-15
0.9678E+00	0.9827E+00	0.2000E-15
0.9678E+00	0.9876E+00	0.2000E-15
0.9678E+00	0.9926E+00	0.2000E-15
0.9678E+00	0.9975E+00	0.2000E-15
0.9629E+00	0.2475E-02	0.2000E-15
0.9629E+00	0.7426E-02	0.2000E-15
0.9629E+00	0.1238E-01	0.2000E-15
0.9629E+00	0.1733E-01	0.2000E-15
0.9629E+00	0.2228E-01	0.2000E-15
0.9629E+00	0.2723E-01	0.2000E-15
0.9629E+00	0.3218E-01	0.2000E-15
0.9629E+00	0.3713E-01	0.2000E-15
0.9629E+00	0.4208E-01	0.2000E-15
0.9629E+00	0.4703E-01	0.2000E-15
0.9629E+00	0.5198E-01	0.2000E-15
0.9629E+00	0.5693E-01	0.2000E-15
0.9629E+00	0.6188E-01	0.2000E-15
0.9629E+00	0.6683E-01	0.4501E-01
0.9629E+00	0.7178E-01	0.6090E-01
0.9629E+00	0.7673E-01	0.6438E-01
0.9629E+00	0.8168E-01	0.6681E-01
0.9629E+00	0.8663E-01	0.7099E-01
0.9629E+00	0.9158E-01	0.7734E-01
0.9629E+00	0.9653E-01	0.8150E-01
0.9629E+00	0.1015E+00	0.8547E-01
0.9629E+00	0.1064E+00	0.8609E-01
0.9629E+00	0.1114E+00	0.8240E-01
0.9629E+00	0.1163E+00	0.8141E-01
0.9629E+00	0.1213E+00	0.7873E-01
0.9629E+00	0.1262E+00	0.7514E-01
0.9629E+00	0.1312E+00	0.6485E-01
0.9629E+00	0.1361E+00	0.6527E-01
0.9629E+00	0.1411E+00	0.6948E-01
0.9629E+00	0.1460E+00	0.7350E-01
0.9629E+00	0.1510E+00	0.7579E-01
0.9629E+00	0.1559E+00	0.7544E-01
0.9629E+00	0.1609E+00	0.7465E-01
0.9629E+00	0.1658E+00	0.7420E-01
0.9629E+00	0.1708E+00	0.7334E-01
0.9629E+00	0.1757E+00	0.7230E-01
0.9629E+00	0.1807E+00	0.6939E-01
0.9629E+00	0.1856E+00	0.6403E-01
0.9629E+00	0.1906E+00	0.6041E-01
0.9629E+00	0.1955E+00	0.5688E-01
0.9629E+00	0.2005E+00	0.4548E-01
0.9629E+00	0.2054E+00	0.4726E-01
0.9629E+00	0.2104E+00	0.3189E-01
0.9629E+00	0.2153E+00	0.1705E-01
0.9629E+00	0.2203E+00	0.2000E-15
0.9629E+00	0.2252E+00	0.2000E-15
0.9629E+00	0.2302E+00	0.2000E-15
0.9629E+00	0.2351E+00	0.2000E-15
0.9629E+00	0.2401E+00	0.2000E-15
0.9629E+00	0.2450E+00	0.2000E-15
0.9629E+00	0.2500E+00	0.2000E-15
0.9629E+00	0.2550E+00	0.2000E-15
0.9629E+00	0.2599E+00	0.2000E-15
0.9629E+00	0.2649E+00	0.2000E-15
0.9629E+00	0.2698E+00	0.2000E-15
0.9629E+00	0.2748E+00	0.2000E-15
0.9629E+00	0.2797E+00	0.2000E-15
0.9629E+00	0.2847E+00	0.2000E-15
0.9629E+00	0.2896E+00	0.2000E-15
0.9629E+00	0.2946E+00	0.2000E-15
0.9629E+00	0.2995E+00	0.2000E-15
0.9629E+00	0.3045E+00	0.2000E-15
0.9629E+00	0.3094E+00	0.2000E-15
0.9629E+00	0.3144E+00	0.2000E-15
0.9629E+00	0.3193E+00	0.2000E-15
0.9629E+00	0.3243E+00	0.2000E-15
0.9629E+00	0.3292E+00	0.2000E-15
0.9629E+00	0.3342E+00	0.2000E-15
0.9629E+00	0.3391E+00	0.2000E-15
0.9629E+00	0.3441E+00	0.2000E-15
0.9629E+00	0.3490E+00	0.2000E-15
0.9629E+00	0.3540E+00	0.2000E-15
0.9629E+00	0.3589E+00	0.2000E-15
0.9629E+00	0.3639E+00	0.2000E-15
0.9629E+00	0.3688E+00	0.2000E-15
0.9629E+00	0.3738E+00	0.2000E-15
0.9629E+00	0.3787E+00	0.2000E-15
0.9629E+00	0.3837E+00	0.2000E-15
0.9629E+00	0.3886E+00	0.2000E-15
0.9629E+00	0.3936E+00	0.2000E-15
0.9629E+00	0.3985E+00	0.2000E-15
0.9629E+00	0.4035E+00	0.2000E-15
0.9629E+00	0.4084E+00	0.2000E-15
0.9629E+00	0.4134E+00	0.2000E-15
0.9629E+00	0.4183E+00	0.2000E-15
0.9629E+00	0.4233E+00	0.2000E-15
0.9629E+00	0.4282E+00	0.2000E-15
0.9629E+00	0.4332E+00	0.2000E-15
0.9629E+00	0.4381E+00	0.2000E-15
0.9629E+00	0.4431E+00	0.2000E-15
0.9629E+00	0.4480E+00	0.2000E-15
0.9629E+00	0.4530E+00	0.2000E-15
0.9629E+00	0.4579E+00	0.2000E-15
0.9629E+00	0.4629E+00	0.2000E-15
0.9629E+00	0.4678E+00	0.2000E-15
0.9629E+00	0.4728E+00	0.2000E-15
0.9629E+00	0.4777E+00	0.2000E-15
0.9629E+00	0.4827E+00	0.2000E-15
0.9629E+00	0.4876E+00	0.2000E-15
0.9629E+00	0.4926E+00	0.2000E-15
0.9629E+00	0.4975E+00	0.2000E-15
0.9629E+00	0.5025E+00	0.2000E-15
0.9629E+00	0.5074E+00	0.2000E-15
0.9629E+00	0.5124E+00	0.2000E-15
0.9629E+00	0.5173E+00	0.2000E-15
0.9629E+00	0.5223E+00	0.2000E-15
0.9629E+00	0.5272E+00	0.2000E-15
0.9629E+00	0.5322E+00	0.2000E-15
0.9629E+00	0.5371E+00	0.2000E-15
0.9629E+00	0.5421E+00	0.2000E-15
0.9629E+00	0.5470E+00	0.2000E-15
0.9629E+00	0.5520E+00	0.2000E-15
0.9629E+00	0.5569E+00	0.2000E-15
0.9629E+00	0.5619E+00	0.2000E-15
0.9629E+00	0.5668E+00	0.2000E-15
0.9629E+00	0.5718E+00	0.2000E-15
0.9629E+00	0.5767E+00	0.2000E-15
0.9629E+00	0.5817E+00	0.2000E-15
0.9629E+00	0.5866E+00	0.2000E-15
0.9629E+00	0.5916E+00	0.2000E-15
0.9629E+00	0.5965E+00	0.2000E-15
0.9629E+00	0.6015E+00	0.2000E-15
0.9629E+00	0.6064E+00	0.2000E-15
0.9629E+00	0.6114E+00	0.2000E-15
0.9629E+00	0.6163E+00	0.2000E-15
0.9629E+00	0.6213E+00	0.2000E-15
0.9629E+00	0.6262E+00	0.2000E-15
0.9629E+00	0.6312E+00	0.2000E-15
0.9629E+00	0.6361E+00	0.2000E-15
0.9629E+00	0.6411E+00	0.2000E-15
0.9629E+00	0.6460E+00	0.2000E-15
0.9629E+00	0.6510E+00	0.2000E-15
0.9629E+00	0.6559E+00	0.2000E-15
0.9629E+00	0.6609E+00	0.2000E-15
0.9629E+00	0.6658E+00	0.2000E-15
0.9629E+00	0.6708E+00	0.2000E-15
0.9629E+00	0.6757E+00	0.2000E-15
0.9629E+00	0.6807E+00	0.2000E-15
0.9629E+00	0.6856E+00	0.2000E-15
0.9629E+00	0.6906E+00	0.2000E-15
0.9629E+00	0.6955E+00	0.2000E-15
0.9629E+00	0.7005E+00	0.2000E-15
0.9629E+00	0.7054E+00	0.2000E-15
0.9629E+00	0.7104E+00	0.2000E-15
0.9629E+00	0.7153E+00	0.2000E-15
0.9629E+00	0.7203E+00	0.2000E-15
0.9629E+00	0.7252E+00	0.2000E-15
0.9629E+00	0.7302E+00	0.2000E-15
0.9629E+00	0.7351E+00	0.2000E-15
0.9629E+00	0.7401E+00	0.2000E-15
0.9629E+00	0.7450E+00	0.2000E-15
0.9629E+00	0.7500E+00	0.2000E-15
0.9629E+00	0.7550E+00	0.2000E-15
0.9629E+00	0.7599E+00	0.2000E-15
0.9629E+00	0.7649E+00	0.2000E-15
0.9629E+00	0.7698E+00	0.2000E-15
0.9629E+00	0.7748E+00	0.2000E-15
0.9629E+00	0.7797E+00	0.2000E-15
0.9629E+00	0.7847E+00	0.2000E-15
0.9629E+00	0.7896E+00	0.2000E-15
0.9629E+00	0.7946E+00	0.2000E-15
0.9629E+00	0.7995E+00	0.2000E-15
0.9629E+00	0.8045E+00	0.2000E-15
0.9629E+00	0.8094E+00	0.2000E-15
0.9629E+00	0.8144E+00	0.2000E-15
0.9629E+00	0.8193E+00	0.2000E-15
0.9629E+00	0.8243E+00	0.2000E-15
0.9629E+00	0.8292E+00	0.2000E-15
0.9629E+00	0.8342E+00	0.2000E-15
0.9629E+00	0.8391E+00	0.2000E-15
0.9629E+00	0.8441E+00	0.2000E-15
0.9629E+00	0.8490E+00	0.2000E-15
0.9629E+00	0.8540E+00	0.2000E-15
0.9629E+00	0.8589E+00	0.2000E-15
0.9629E+00	0.8639E+00	0.2000E-15
0.9629E+00	0.8688E+00	0.2000E-15
0.9629E+00	0.8738E+00	0.2000E-15
0.9629E+00	0.8787E+00	0.2000E-15
0.9629E+00	0.8837E+00	0.2000E-15
0.9629E+00	0.8886E+00	0.2000E-15
0.9629E+00	0.8936E+00	0.2000E-15
0.9629E+00	0.8985E+00	0.2000E-15
0.9629E+00	0.9035E+00	0.2000E-15
0.9629E+00	0.9084E+00	0.2000E-15
0.9629E+00	0.9134E+00	0.2000E-15
0.9629E+00	0.9183E+00	0.2000E-15
0.9629E+00	0.9233E+00	0.2000E-15
0.9629E+00	0.9282E+00	0.2000E-15
0.9629E+00	0.9332E+00	0.2000E-15
0.9629E+00	0.9381E+00	0.2000E-15
0.9629E+00	0.9431E+00	0.2000E-15
0.9629E+00	0.9480E+00	0.2000E-15
0.9629E+00	0.9530E+00	0.2000E-15
0.9629E+00	0.9579E+00	0.2000E-15
0.9629E+00	0.9629E+00	0.2000E-15
0.9629E+00	0.9678E+00	0.2000E-15
0.9629E+00	0.9728E+00	0.2000E-15
0.9629E+00	0.9777E+00	0.2000E-15
0.9629E+00	0.9827E+00	0.2000E-15
0.9629E+00	0.9876E+00	0.2000E-15
0.9629E+00	0.9926E+00	0.2000E-15
0.9629E+00	0.9975E+00	0.2000E-15
0.9579E+00	0.2475E-02	0.2000E-15
0.9579E+00	0.7426E-02	0.2000E-15
0.9579E+00	0.1238E-01	0.2000E-15
0.9579E+00	0.1733E-01	0.2000E-15
0.9579E+00	0.2228E-01	0.2000E-15
0.9579E+00	0.2723E-01	0.2000E-15
0.9579E+00	0.3218E-01	0.2000E-15
0.9579E+00	0.3713E-01	0.2000E-15
0.9579E+00	0.4208E-01	0.2000E-15
0.9579E+00	0.4703E-01	0.2000E-15
0.9579E+00	0.5198E-01	0.2000E-15
0.9579E+00	0.5693E-01	0.2000E-15
0.9579E+00	0.6188E-01	0.4636E-01
0.9579E+00	0.6683E-01	0.5496E-01
0.9579E+00	0.7178E-01	0.5746E-01
0.9579E+00	0.7673E-01	0.5600E-01
0.9579E+00	0.8168E-01	0.5458E-01
0.9579E+00	0.8663E-01	0.5971E-01
0.9579E+00	0.9158E-01	0.6898E-01
0.9579E+00	0.9653E-01	0.7325E-01
0.9579E+00	0.1015E+00	0.7941E-01
0.9579E+00	0.1064E+00	0.8160E-01
0.9579E+00	0.1114E+00	0.7772E-01
0.9579E+00	0.1163E+00	0.7610E-01
0.9579E+00	0.1213E+00	0.7384E-01
0.9579E+00	0.1262E+00	0.7036E-01
0.9579E+00	0.1312E+00	0.6046E-01
0.9579E+00	0.1361E+00	0.6224E-01
0.9579E+00	0.1411E+00	0.6739E-01
0.9579E+00	0.1460E+00	0.6974E-01
0.9579E+00	0.1510E+00	0.6834E-01
0.9579E+00	0.1559E+00	0.6721E-01
0.9579E+00	0.1609E+00	0.6632E-01
0.9579E+00	0.1658E+00	0.6535E-01
0.9579E+00	0.1708E+00	0.6303E-01
0.9579E+00	0.1757E+00	0.5936E-01
0.9579E+00	0.1807E+00	0.5396E-01
0.9579E+00	0.1856E+00	0.4491E-01
0.9579E+00	0.1906E+00	0.4069E-01
0.9579E+00	0.1955E+00	0.3863E-01
0.9579E+00	0.2005E+00	0.3802E-01
0.9579E+00	0.2054E+00	0.3788E-01
0.9579E+00	0.2104E+00	0.3814E-01
0.9579E+00	0.2153E+00	0.3859E-01
0.9579E+00	0.2203E+00	0.4094E-01
0.9579E+00	0.2252E+00	0.4412E-01
0.9579E+00	0.2302E+00	0.3993E-01
0.9579E+00	0.2351E+00	0.4607E-01
0.9579E+00	0.2401E+00	0.4707E-01
0.9579E+00	0.2450E+00	0.4612E-01
0.9579E+00	0.2500E+00	0.2000E-15
0.9579E+00	0.2550E+00	0.2000E-15
0.9579E+00	0.2599E+00	0.2000E-15
0.9579E+00	0.2649E+00	0.2000E-15
0.9579E+00	0.2698E+00	0.2000E-15
0.9579E+00	0.2748E+00	0.2000E-15
0.9579E+00	0.2797E+00	0.2000E-15
0.9579E+00	0.2847E+00	0.2000E-15
0.9579E+00	0.2896E+00	0.2000E-15
0.9579E+00	0.2946E+00	0.2000E-15
0.9579E+00	0.2995E+00	0.2000E-15
0.9579E+00	0.3045E+00	0.2000E-15
0.9579E+00	0.3094E+00	0.2000E-15
0.9579E+00	0.3144E+00	0.2000E-15
0.9579E+00	0.3193E+00	0.2000E-15
0.9579E+00	0.3243E+00	0.2000E-15
0.9579E+00	0.3292E+00	0.2000E-15
0.9579E+00	0.3342E+00	0.2000E-15
0.9579E+00	0.3391E+00	0.2000E-15
0.9579E+00	0.3441E+00	0.2000E-15
0.9579E+00	0.3490E+00	0.2000E-15
0.9579E+00	0.3540E+00	0.2000E-15
0.9579E+00	0.3589E+00	0.2000E-15
0.9579E+00	0.3639E+00	0.2000E-15
0.9579E+00	0.3688E+00	0.2000E-15
0.9579E+00	0.3738E+00	0.2000E-15
0.9579E+00	0.3787E+00	0.2000E-15
0.9579E+00	0.3837E+00	0.2000E-15
0.9579E+00	0.3886E+00	0.2000E-15
0.9579E+00	0.3936E+00	0.2000E-15
0.9579E+00	0.3985E+00	0.2000E-15
0.9579E+00	0.4035E+00	0.2000E-15
0.9579E+00	0.4084E+00	0.2000E-15
0.9579E+00	0.4134E+00	0.2000E-15
0.9579E+00	0.4183E+00	0.2000E-15
0.9579E+00	0.4233E+00	0.2000E-15
0.9579E+00	0.4282E+00	0.2000E-15
0.9579E+00	0.4332E+00	0.2000E-15
0.9579E+00	0.4381E+00	0.2000E-15
0.9579E+00	0.4431E+00	0.2000E-15
0.9579E+00	0.4480E+00	0.2000E-15
0.9579E+00	0.4530E+00	0.2000E-15
0.9579E+00	0.4579E+00	0.2000E-15
0.9579E+00	0.4629E+00	0.2000E-15
0.9579E+00	0.4678E+00	0.2000E-15
0.9579E+00	0.4728E+00	0.2000E-15
0.9579E+00	0.4777E+00	0.2000E-15
0.9579E+00	0.4827E+00	0.2000E-15
0.9579E+00	0.4876E+00	0.2000E-15
0.9579E+00	0.4926E+00	0.2000E-15
0.9579E+00	0.4975E+00	0.2000E-15
0.9579E+00	0.5025E+00	0.2000E-15
0.9579E+00	0.5074E+00	0.2000E-15
0.9579E+00	0.5124E+00	0.2000E-15
0.9579E+00	0.5173E+00	0.2000E-15
0.9579E+00	0.5223E+00	0.2000E-15
0.9579E+00	0.5272E+00	0.2000E-15
0.9579E+00	0.5322E+00	0.2000E-15
0.9579E+00	0.5371E+00	0.2000E-15
0.9579E+00	0.5421E+00	0.2000E-15
0.9579E+00	0.5470E+00	0.2000E-15
0.9579E+00	0.5520E+00	0.2000E-15
0.9579E+00	0.5569E+00	0.2000E-15
0.9579E+00	0.5619E+00	0.2000E-15
0.9579E+00	0.5668E+00	0.2000E-15
0.9579E+00	0.5718E+00	0.2000E-15
0.9579E+00	0.5767E+00	0.2000E-15
0.9579E+00	0.5817E+00	0.2000E-15
0.9579E+00	0.5866E+00	0.2000E-15
0.9579E+00	0.5916E+00	0.2000E-15
0.9579E+00	0.5965E+00	0.2000E-15
0.9579E+00	0.6015E+00	0.2000E-15
0.9579E+00	0.6064E+00	0.2000E-15
0.9579E+00	0.6114E+00	0.2000E-15
0.9579E+00	0.6163E+00	0.2000E-15
0.9579E+00	0.6213E+00	0.2000E-15
0.9579E+00	0.6262E+00	0.2000E-15
0.9579E+00	0.6312E+00	0.2000E-15
0.9579E+00	0.6361E+00	0.2000E-15
0.9579E+00	0.6411E+00	0.2000E-15
0.9579E+00	0.6460E+00	0.2000E-15
0.9579E+00	0.6510E+00	0.2000E-15
0.9579E+00	0.6559E+00	0.2000E-15
0.9579E+00	0.6609E+00	0.2000E-15
0.9579E+00	0.6658E+00	0.2000E-15
0.9579E+00	0.6708E+00	0.2000E-15
0.9579E+00	0.6757E+00	0.2000E-15
0.9579E+00	0.6807E+00	0.2000E-15
0.9579E+00	0.6856E+00	0.2000E-15
0.9579E+00	0.6906E+00	0.2000E-15
0.9579E+00	0.6955E+00	0.2000E-15
0.9579E+00	0.7005E+00	0.2000E-15
0.9579E+00	0.7054E+00	0.2000E-15
0.9579E+00	0.7104E+00	0.2000E-15
0.9579E+00	0.7153E+00	0.2000E-15
0.9579E+00	0.7203E+00	0.2000E-15
0.9579E+00	0.7252E+00	0.2000E-15
0.9579E+00	0.7302E+00	0.2000E-15
0.9579E+00	0.7351E+00	0.2000E-15
0.9579E+00	0.7401E+00	0.2000E-15
0.9579E+00	0.7450E+00	0.2000E-15
0.9579E+00	0.7500E+00	0.2000E-15
0.9579E+00	0.7550E+00	0.2000E-15
0.9579E+00	0.7599E+00	0.2000E-15
0.9579E+00	0.7649E+00	0.2000E-15
0.9579E+00	0.7698E+00	0.2000E-15
0.9579E+00	0.7748E+00	0.2000E-15
0.9579E+00	0.7797E+00	0.2000E-15
0.9579E+00	0.7847E+00	0.2000E-15
0.9579E+00	0.7896E+00	0.2000E-15
0.9579E+00	0.7946E+00	0.2000E-15
0.9579E+00	0.7995E+00	0.2000E-15
0.9579E+00	0.8045E+00	0.2000E-15
0.9579E+00	0.8094E+00	0.2000E-15
0.9579E+00	0.8144E+00	0.2000E-15
0.9579E+00	0.8193E+00	0.2000E-15
0.9579E+00	0.8243E+00	0.2000E-15
0.9579E+00	0.8292E+00	0.2000E-15
0.9579E+00	0.8342E+00	0.2000E-15
0.9579E+00	0.8391E+00	0.2000E-15
0.9579E+00	0.8441E+00	0.2000E-15
0.9579E+00	0.8490E+00	0.2000E-15
0.9579E+00	0.8540E+00	0.2000E-15
0.9579E+00	0.8589E+00	0.2000E-15
0.9579E+00	0.8639E+00	0.2000E-15
0.9579E+00	0.8688E+00	0.2000E-15
0.9579E+00	0.8738E+00	0.2000E-15
0.9579E+00	0.8787E+00	0.2000E-15
0.9579E+00	0.8837E+00	0.2000E-15
0.9579E+00	0.8886E+00	0.2000E-15
0.9579E+00	0.8936E+00	0.2000E-15
0.9579E+00	0.8985E+00	0.2000E-15
0.9579E+00	0.9035E+00	0.2000E-15
0.9579E+00	0.9084E+00	0.2000E-15
0.9579E+00	0.9134E+00	0.2000E-15
0.9579E+00	0.9183E+00	0.2000E-15
0.9579E+00	0.9233E+00	0.2000E-15
0.9579E+00	0.9282E+00	0.2000E-15
0.9579E+00	0.9332E+00	0.2000E-15
0.9579E+00	0.9381E+00	0.2000E-15
0.9579E+00	0.9431E+00	0.2000E-15
0.9579E+00	0.9480E+00	0.2000E-15
0.9579E+00	0.9530E+00	0.2000E-15
0.9579E+00	0.9579E+00	0.2000E-15
0.9579E+00	0.9629E+00	0.2000E-15
0.9579E+00	0.9678E+00	0.2000E-15
0.9579E+00	0.9728E+00	0.2000E-15
0.9579E+00	0.9777E+00	0.2000E-15
0.9579E+00	0.9827E+00	0.2000E-15
0.9579E+00	0.9876E+00	0.2000E-15
0.9579E+00	0.9926E+00	0.2000E-15
0.9579E+00	0.9975E+00	0.2000E-15
0.9530E+00	0.2475E-02	0.2000E-15
0.9530E+00	0.7426E-02	0.2000E-15
0.9530E+00	0.1238E-01	0.2000E-15
0.9530E+00	0.1733E-01	0.2000E-15
0.9530E+00	0.2228E-01	0.2000E-15
0.9530E+00	0.2723E-01	0.2000E-15
0.9530E+00	0.3218E-01	0.2000E-15
0.9530E+00	0.3713E-01	0.2000E-15
0.9530E+00	0.4208E-01	0.2000E-15
0.9530E+00	0.4703E-01	0.2000E-15
0.9530E+00	0.5198E-01	0.2000E-15
0.9530E+00	0.5693E-01	0.2000E-15
0.9530E+00	0.6188E-01	0.4558E-01
0.9530E+00	0.6683E-01	0.4786E-01
0.9530E+00	0.7178E-01	0.5197E-01
0.9530E+00	0.7673E-01	0.5313E-01
0.9530E+00	0.8168E-01	0.5076E-01
0.9530E+00	0.8663E-01	0.4651E-01
0.9530E+00	0.9158E-01	0.6037E-01
0.9530E+00	0.9653E-01	0.6751E-01
0.9530E+00	0.1015E+00	0.7528E-01
0.9530E+00	0.1064E+00	0.7950E-01
0.9530E+00	0.1114E+00	0.7573E-01
0.9530E+00	0.1163E+00	0.7360E-01
0.9530E+00	0.1213E+00	0.7109E-01
0.9530E+00	0.1262E+00	0.6797E-01
0.9530E+00	0.1312E+00	0.5744E-01
0.9530E+00	0.1361E+00	0.6095E-01
0.9530E+00	0.1411E+00	0.6601E-01
0.9530E+00	0.1460E+00	0.6534E-01
0.9530E+00	0.1510E+00	0.6420E-01
0.9530E+00	0.1559E+00	0.6345E-01
0.9530E+00	0.1609E+00	0.6292E-01
0.9530E+00	0.1658E+00	0.6092E-01
0.9530E+00	0.1708E+00	0.5637E-01
0.9530E+00	0.1757E+00	0.5100E-01
0.9530E+00	0.1807E+00	0.4161E-01
0.9530E+00	0.1856E+00	0.3663E-01
0.9530E+00	0.1906E+00	0.3660E-01
0.9530E+00	0.1955E+00	0.3667E-01
0.9530E+00	0.2005E+00	0.3724E-01
0.9530E+00	0.2054E+00	0.3739E-01
0.9530E+00	0.2104E+00	0.3741E-01
0.9530E+00	0.2153E+00	0.3726E-01
0.9530E+00	0.2203E+00	0.3768E-01
0.9530E+00	0.2252E+00	0.3633E-01
0.9530E+00	0.2302E+00	0.3363E-01
0.9530E+00	0.2351E+00	0.2711E-01
0.9530E+00	0.2401E+00	0.2635E-01
0.9530E+00	0.2450E+00	0.1497E-01
0.9530E+00	0.2500E+00	0.1353E-01
0.9530E+00	0.2550E+00	0.5483E-02
0.9530E+00	0.2599E+00	0.2000E-15
0.9530E+00	0.2649E+00	0.2000E-15
0.9530E+00	0.2698E+00	0.2000E-15
0.9530E+00	0.2748E+00	0.2000E-15
0.9530E+00	0.2797E+00	0.2000E-15
0.9530E+00	0.2847E+00	0.2000E-15
0.9530E+00	0.2896E+00	0.2000E-15
0.9530E+00	0.2946E+00	0.2000E-15
0.9530E+00	0.2995E+00	0.2000E-15
0.9530E+00	0.3045E+00	0.2000E-15
0.9530E+00	0.3094E+00	0.2000E-15
0.9530E+00	0.3144E+00	0.2000E-15
0.9530E+00	0.3193E+00	0.2000E-15
0.9530E+00	0.3243E+00	0.2000E-15
0.9530E+00	0.3292E+00	0.2000E-15
0.9530E+00	0.3342E+00	0.2000E-15
0.9530E+00	0.3391E+00	0.2000E-15
0.9530E+00	0.3441E+00	0.2000E-15
0.9530E+00	0.3490E+00	0.2000E-15
0.9530E+00	0.3540E+00	0.2000E-15
0.9530E+00	0.3589E+00	0.2000E-15
0.9530E+00	0.3639E+00	0.2000E-15
0.9530E+00	0.3688E+00	0.2000E-15
0.9530E+00	0.3738E+00	0.2000E-15
0.9530E+00	0.3787E+00	0.2000E-15
0.9530E+00	0.3837E+00	0.2000E-15
0.9530E+00	0.3886E+00	0.2000E-15
0.9530E+00	0.3936E+00	0.2000E-15
0.9530E+00	0.3985E+00	0.2000E-15
0.9530E+00	0.4035E+00	0.2000E-15
0.9530E+00	0.4084E+00	0.2000E-15
0.9530E+00	0.4134E+00	0.2000E-15
0.9530E+00	0.4183E+00	0.2000E-15
0.9530E+00	0.4233E+00	0.2000E-15
0.9530E+00	0.4282E+00	0.2000E-15
0.9530E+00	0.4332E+00	0.2000E-15
0.9530E+00	0.4381E+00	0.2000E-15
0.9530E+00	0.4431E+00	0.2000E-15
0.9530E+00	0.4480E+00	0.2000E-15
0.9530E+00	0.4530E+00	0.2000E-15
0.9530E+00	0.4579E+00	0.2000E-15
0.9530E+00	0.4629E+00	0.2000E-15
0.9530E+00	0.4678E+00	0.2000E-15
0.9530E+00	0.4728E+00	0.2000E-15
0.9530E+00	0.4777E+00	0.2000E-15
0.9530E+00	0.4827E+00	0.2000E-15
0.9530E+00	0.4876E+00	0.2000E-15
0.9530E+00	0.4926E+00	0.2000E-15
0.9530E+00	0.4975E+00	0.2000E-15
0.9530E+00	0.5025E+00	0.2000E-15
0.9530E+00	0.5074E+00	0.2000E-15
0.9530E+00	0.5124E+00	0.2000E-15
0.9530E+00	0.5173E+00	0.2000E-15
0.9530E+00	0.5223E+00	0.2000E-15
0.9530E+00	0.5272E+00	0.2000E-15
0.9530E+00	0.5322E+00	0.2000E-15
0.9530E+00	0.5371E+00	0.2000E-15
0.9530E+00	0.5421E+00	0.2000E-15
0.9530E+00	0.5470E+00	0.2000E-15
0.9530E+00	0.5520E+00	0.2000E-15
0.9530E+00	0.5569E+00	0.2000E-15
0.9530E+00	0.5619E+00	0.2000E-15
0.9530E+00	0.5668E+00	0.2000E-15
0.9530E+00	0.5718E+00	0.2000E-15
0.9530E+00	0.5767E+00	0.2000E-15
0.9530E+00	0.5817E+00	0.2000E-15
0.9530E+00	0.5866E+00	0.2000E-15
0.9530E+00	0.5916E+00	0.2000E-15
0.9530E+00	0.5965E+00	0.2000E-15
0.9530E+00	0.6015E+00	0.2000E-15
0.9530E+00	0.6064E+00	0.2000E-15
0.9530E+00	0.6114E+00	0.2000E-15
0.9530E+00	0.6163E+00	0.2000E-15
0.9530E+00	0.6213E+00	0.2000E-15
0.9530E+00	0.6262E+00	0.2000E-15
0.9530E+00	0.6312E+00	0.2000E-15
0.9530E+00	0.6361E+00	0.2000E-15
0.9530E+00	0.6411E+00	0.2000E-15
0.9530E+00	0.6460E+00	0.2000E-15
0.9530E+00	0.6510E+00	0.2000E-15
0.9530E+00	0.6559E+00	0.2000E-15
0.9530E+00	0.6609E+00	0.2000E-15
0.9530E+00	0.6658E+00	0.2000E-15
0.9530E+00	0.6708E+00	0.2000E-15
0.9530E+00	0.6757E+00	0.2000E-15
0.9530E+00	0.6807E+00	0.2000E-15
0.9530E+00	0.6856E+00	0.2000E-15
0.9530E+00	0.6906E+00	0.2000E-15
0.9530E+00	0.6955E+00	0.2000E-15
0.9530E+00	0.7005E+00	0.2000E-15
0.9530E+00	0.7054E+00	0.2000E-15
0.9530E+00	0.7104E+00	0.2000E-15
0.9530E+00	0.7153E+00	0.2000E-15
0.9530E+00	0.7203E+00	0.2000E-15
0.9530E+00	0.7252E+00	0.2000E-15
0.9530E+00	0.7302E+00	0.2000E-15
0.9530E+00	0.7351E+00	0.2000E-15
0.9530E+00	0.7401E+00	0.2000E-15
0.9530E+00	0.7450E+00	0.2000E-15
0.9530E+00	0.7500E+00	0.2000E-15
0.9530E+00	0.7550E+00	0.2000E-15
0.9530E+00	0.7599E+00	0.2000E-15
0.9530E+00	0.7649E+00	0.2000E-15
0.9530E+00	0.7698E+00	0.2000E-15
0.9530E+00	0.7748E+00	0.2000E-15
0.9530E+00	0.7797E+00	0.2000E-15
0.9530E+00	0.7847E+00	0.2000E-15
0.9530E+00	0.7896E+00	0.2000E-15
0.9530E+00	0.7946E+00	0.2000E-15
0.9530E+00	0.7995E+00	0.2000E-15
0.9530E+00	0.8045E+00	0.2000E-15
0.9530E+00	0.8094E+00	0.2000E-15
0.9530E+00	0.8144E+00	0.2000E-15
0.9530E+00	0.8193E+00	0.2000E-15
0.9530E+00	0.8243E+00	0.2000E-15
0.9530E+00	0.8292E+00	0.2000E-15
0.9530E+00	0.8342E+00	0.2000E-15
0.9530E+00	0.8391E+00	0.2000E-15
0.9530E+00	0.8441E+00	0.2000E-15
0.9530E+00	0.8490E+00	0.2000E-15
0.9530E+00	0.8540E+00	0.2000E-15
0.9530E+00	0.8589E+00	0.2000E-15
0.9530E+00	0.8639E+00	0.2000E-15
0.9530E+00	0.8688E+00	0.2000E-15
0.9530E+00	0.8738E+00	0.2000E-15
0.9530E+00	0.8787E+00	0.2000E-15
0.9530E+00	0.8837E+00	0.2000E-15
0.9530E+00	0.8886E+00	0.2000E-15
0.9530E+00	0.8936E+00	0.2000E-15
0.9530E+00	0.8985E+00	0.2000E-15
[truncated: 38,804 more rows]

## Sheet: C3_FeO_content
r	0.2475E-02	0.9856E-01
0.9975E+00	0.7426E-02	0.9856E-01
0.9975E+00	0.1238E-01	0.1009E+00
0.9975E+00	0.1733E-01	0.1014E+00
0.9975E+00	0.2228E-01	0.1016E+00
0.9975E+00	0.2723E-01	0.1018E+00
0.9975E+00	0.3218E-01	0.1018E+00
0.9975E+00	0.3713E-01	0.1022E+00
0.9975E+00	0.4208E-01	0.1028E+00
0.9975E+00	0.4703E-01	0.1032E+00
0.9975E+00	0.5198E-01	0.1033E+00
0.9975E+00	0.5693E-01	0.1033E+00
0.9975E+00	0.6188E-01	0.1033E+00
0.9975E+00	0.6683E-01	0.1030E+00
0.9975E+00	0.7178E-01	0.1028E+00
0.9975E+00	0.7673E-01	0.1026E+00
0.9975E+00	0.8168E-01	0.1024E+00
0.9975E+00	0.8663E-01	0.1024E+00
0.9975E+00	0.9158E-01	0.1023E+00
0.9975E+00	0.9653E-01	0.1025E+00
0.9975E+00	0.1015E+00	0.1032E+00
0.9975E+00	0.1064E+00	0.1034E+00
0.9975E+00	0.1114E+00	0.1032E+00
0.9975E+00	0.1163E+00	0.1031E+00
0.9975E+00	0.1213E+00	0.1029E+00
0.9975E+00	0.1262E+00	0.1027E+00
0.9975E+00	0.1312E+00	0.1025E+00
0.9975E+00	0.1361E+00	0.1028E+00
0.9975E+00	0.1411E+00	0.1035E+00
0.9975E+00	0.1460E+00	0.1040E+00
0.9975E+00	0.1510E+00	0.1039E+00
0.9975E+00	0.1559E+00	0.1033E+00
0.9975E+00	0.1609E+00	0.1025E+00
0.9975E+00	0.1658E+00	0.1008E+00
0.9975E+00	0.1708E+00	0.9745E-01
0.9975E+00	0.1757E+00	0.9661E-01
0.9975E+00	0.1807E+00	0.9804E-01
0.9975E+00	0.1856E+00	0.9820E-01
0.9975E+00	0.1906E+00	0.9750E-01
0.9975E+00	0.1955E+00	0.9727E-01
0.9975E+00	0.2005E+00	0.9721E-01
0.9975E+00	0.2054E+00	0.9714E-01
0.9975E+00	0.2104E+00	0.9706E-01
0.9975E+00	0.2153E+00	0.9698E-01
0.9975E+00	0.2203E+00	0.9689E-01
0.9975E+00	0.2252E+00	0.9681E-01
0.9975E+00	0.2302E+00	0.9673E-01
0.9975E+00	0.2351E+00	0.9666E-01
0.9975E+00	0.2401E+00	0.9660E-01
0.9975E+00	0.2450E+00	0.9657E-01
0.9975E+00	0.2500E+00	0.9657E-01
0.9975E+00	0.2550E+00	0.9657E-01
0.9975E+00	0.2599E+00	0.9659E-01
0.9975E+00	0.2649E+00	0.9665E-01
0.9975E+00	0.2698E+00	0.9671E-01
0.9975E+00	0.2748E+00	0.9674E-01
0.9975E+00	0.2797E+00	0.9677E-01
0.9975E+00	0.2847E+00	0.9681E-01
0.9975E+00	0.2896E+00	0.9685E-01
0.9975E+00	0.2946E+00	0.9689E-01
0.9975E+00	0.2995E+00	0.9694E-01
0.9975E+00	0.3045E+00	0.9700E-01
0.9975E+00	0.3094E+00	0.9707E-01
0.9975E+00	0.3144E+00	0.9714E-01
0.9975E+00	0.3193E+00	0.9721E-01
0.9975E+00	0.3243E+00	0.9727E-01
0.9975E+00	0.3292E+00	0.9732E-01
0.9975E+00	0.3342E+00	0.9737E-01
0.9975E+00	0.3391E+00	0.9760E-01
0.9975E+00	0.3441E+00	0.9830E-01
0.9975E+00	0.3490E+00	0.9897E-01
0.9975E+00	0.3540E+00	0.9919E-01
0.9975E+00	0.3589E+00	0.9922E-01
0.9975E+00	0.3639E+00	0.9919E-01
0.9975E+00	0.3688E+00	0.9908E-01
0.9975E+00	0.3738E+00	0.9903E-01
0.9975E+00	0.3787E+00	0.9901E-01
0.9975E+00	0.3837E+00	0.9901E-01
0.9975E+00	0.3886E+00	0.9902E-01
0.9975E+00	0.3936E+00	0.9910E-01
0.9975E+00	0.3985E+00	0.9918E-01
0.9975E+00	0.4035E+00	0.9926E-01
0.9975E+00	0.4084E+00	0.9929E-01
0.9975E+00	0.4134E+00	0.9931E-01
0.9975E+00	0.4183E+00	0.1001E+00
0.9975E+00	0.4233E+00	0.1024E+00
0.9975E+00	0.4282E+00	0.1038E+00
0.9975E+00	0.4332E+00	0.1041E+00
0.9975E+00	0.4381E+00	0.1041E+00
0.9975E+00	0.4431E+00	0.1041E+00
0.9975E+00	0.4480E+00	0.1041E+00
0.9975E+00	0.4530E+00	0.1039E+00
0.9975E+00	0.4579E+00	0.1037E+00
0.9975E+00	0.4629E+00	0.1034E+00
0.9975E+00	0.4678E+00	0.1031E+00
0.9975E+00	0.4728E+00	0.1028E+00
0.9975E+00	0.4777E+00	0.1025E+00
0.9975E+00	0.4827E+00	0.1022E+00
0.9975E+00	0.4876E+00	0.1020E+00
0.9975E+00	0.4926E+00	0.1017E+00
0.9975E+00	0.4975E+00	0.1014E+00
0.9975E+00	0.5025E+00	0.1012E+00
0.9975E+00	0.5074E+00	0.1010E+00
0.9975E+00	0.5124E+00	0.1008E+00
0.9975E+00	0.5173E+00	0.1007E+00
0.9975E+00	0.5223E+00	0.1005E+00
0.9975E+00	0.5272E+00	0.1004E+00
0.9975E+00	0.5322E+00	0.1004E+00
0.9975E+00	0.5371E+00	0.1004E+00
0.9975E+00	0.5421E+00	0.1004E+00
0.9975E+00	0.5470E+00	0.1004E+00
0.9975E+00	0.5520E+00	0.1005E+00
0.9975E+00	0.5569E+00	0.1006E+00
0.9975E+00	0.5619E+00	0.1007E+00
0.9975E+00	0.5668E+00	0.1008E+00
0.9975E+00	0.5718E+00	0.1008E+00
0.9975E+00	0.5767E+00	0.1009E+00
0.9975E+00	0.5817E+00	0.1009E+00
0.9975E+00	0.5866E+00	0.1009E+00
0.9975E+00	0.5916E+00	0.1010E+00
0.9975E+00	0.5965E+00	0.1010E+00
0.9975E+00	0.6015E+00	0.1011E+00
0.9975E+00	0.6064E+00	0.1012E+00
0.9975E+00	0.6114E+00	0.1012E+00
0.9975E+00	0.6163E+00	0.1013E+00
0.9975E+00	0.6213E+00	0.1013E+00
0.9975E+00	0.6262E+00	0.1013E+00
0.9975E+00	0.6312E+00	0.1013E+00
0.9975E+00	0.6361E+00	0.1012E+00
0.9975E+00	0.6411E+00	0.1012E+00
0.9975E+00	0.6460E+00	0.1012E+00
0.9975E+00	0.6510E+00	0.1012E+00
0.9975E+00	0.6559E+00	0.1012E+00
0.9975E+00	0.6609E+00	0.1012E+00
0.9975E+00	0.6658E+00	0.1012E+00
0.9975E+00	0.6708E+00	0.1012E+00
0.9975E+00	0.6757E+00	0.1011E+00
0.9975E+00	0.6807E+00	0.1011E+00
0.9975E+00	0.6856E+00	0.1011E+00
0.9975E+00	0.6906E+00	0.1010E+00
0.9975E+00	0.6955E+00	0.1010E+00
0.9975E+00	0.7005E+00	0.1010E+00
0.9975E+00	0.7054E+00	0.1010E+00
0.9975E+00	0.7104E+00	0.1009E+00
0.9975E+00	0.7153E+00	0.1009E+00
0.9975E+00	0.7203E+00	0.1009E+00
0.9975E+00	0.7252E+00	0.1009E+00
0.9975E+00	0.7302E+00	0.1009E+00
0.9975E+00	0.7351E+00	0.1009E+00
0.9975E+00	0.7401E+00	0.1010E+00
0.9975E+00	0.7450E+00	0.1010E+00
0.9975E+00	0.7500E+00	0.1011E+00
0.9975E+00	0.7550E+00	0.1011E+00
0.9975E+00	0.7599E+00	0.1011E+00
0.9975E+00	0.7649E+00	0.1011E+00
0.9975E+00	0.7698E+00	0.1012E+00
0.9975E+00	0.7748E+00	0.1012E+00
0.9975E+00	0.7797E+00	0.1012E+00
0.9975E+00	0.7847E+00	0.1013E+00
0.9975E+00	0.7896E+00	0.1014E+00
0.9975E+00	0.7946E+00	0.1016E+00
0.9975E+00	0.7995E+00	0.1017E+00
0.9975E+00	0.8045E+00	0.1017E+00
0.9975E+00	0.8094E+00	0.1017E+00
0.9975E+00	0.8144E+00	0.1016E+00
0.9975E+00	0.8193E+00	0.1015E+00
0.9975E+00	0.8243E+00	0.1014E+00
0.9975E+00	0.8292E+00	0.1013E+00
0.9975E+00	0.8342E+00	0.1011E+00
0.9975E+00	0.8391E+00	0.1009E+00
0.9975E+00	0.8441E+00	0.9967E-01
0.9975E+00	0.8490E+00	0.9810E-01
0.9975E+00	0.8540E+00	0.9770E-01
0.9975E+00	0.8589E+00	0.9785E-01
0.9975E+00	0.8639E+00	0.9829E-01
0.9975E+00	0.8688E+00	0.9867E-01
0.9975E+00	0.8738E+00	0.9902E-01
0.9975E+00	0.8787E+00	0.9937E-01
0.9975E+00	0.8837E+00	0.9969E-01
0.9975E+00	0.8886E+00	0.9995E-01
0.9975E+00	0.8936E+00	0.1001E+00
0.9975E+00	0.8985E+00	0.1003E+00
0.9975E+00	0.9035E+00	0.1003E+00
0.9975E+00	0.9084E+00	0.1003E+00
0.9975E+00	0.9134E+00	0.1002E+00
0.9975E+00	0.9183E+00	0.1001E+00
0.9975E+00	0.9233E+00	0.1001E+00
0.9975E+00	0.9282E+00	0.1001E+00
0.9975E+00	0.9332E+00	0.1000E+00
0.9975E+00	0.9381E+00	0.1000E+00
0.9975E+00	0.9431E+00	0.1000E+00
0.9975E+00	0.9480E+00	0.1001E+00
0.9975E+00	0.9530E+00	0.1002E+00
0.9975E+00	0.9579E+00	0.1002E+00
0.9975E+00	0.9629E+00	0.1001E+00
0.9975E+00	0.9678E+00	0.9971E-01
0.9975E+00	0.9728E+00	0.9876E-01
0.9975E+00	0.9777E+00	0.9889E-01
0.9975E+00	0.9827E+00	0.1013E+00
0.9975E+00	0.9876E+00	0.1043E+00
0.9975E+00	0.9926E+00	0.1080E+00
0.9975E+00	0.9975E+00	0.1080E+00
0.9926E+00	0.2475E-02	0.9856E-01
0.9926E+00	0.7426E-02	0.9856E-01
0.9926E+00	0.1238E-01	0.1009E+00
0.9926E+00	0.1733E-01	0.1014E+00
0.9926E+00	0.2228E-01	0.1016E+00
0.9926E+00	0.2723E-01	0.1018E+00
0.9926E+00	0.3218E-01	0.1018E+00
0.9926E+00	0.3713E-01	0.1022E+00
0.9926E+00	0.4208E-01	0.1028E+00
0.9926E+00	0.4703E-01	0.1032E+00
0.9926E+00	0.5198E-01	0.1033E+00
0.9926E+00	0.5693E-01	0.1033E+00
0.9926E+00	0.6188E-01	0.1033E+00
0.9926E+00	0.6683E-01	0.1030E+00
0.9926E+00	0.7178E-01	0.1028E+00
0.9926E+00	0.7673E-01	0.1026E+00
0.9926E+00	0.8168E-01	0.1024E+00
0.9926E+00	0.8663E-01	0.1024E+00
0.9926E+00	0.9158E-01	0.1023E+00
0.9926E+00	0.9653E-01	0.1025E+00
0.9926E+00	0.1015E+00	0.1032E+00
0.9926E+00	0.1064E+00	0.1034E+00
0.9926E+00	0.1114E+00	0.1032E+00
0.9926E+00	0.1163E+00	0.1031E+00
0.9926E+00	0.1213E+00	0.1029E+00
0.9926E+00	0.1262E+00	0.1027E+00
0.9926E+00	0.1312E+00	0.1025E+00
0.9926E+00	0.1361E+00	0.1028E+00
0.9926E+00	0.1411E+00	0.1035E+00
0.9926E+00	0.1460E+00	0.1040E+00
0.9926E+00	0.1510E+00	0.1039E+00
0.9926E+00	0.1559E+00	0.1033E+00
0.9926E+00	0.1609E+00	0.1025E+00
0.9926E+00	0.1658E+00	0.1008E+00
0.9926E+00	0.1708E+00	0.9745E-01
0.9926E+00	0.1757E+00	0.9661E-01
0.9926E+00	0.1807E+00	0.9804E-01
0.9926E+00	0.1856E+00	0.9820E-01
0.9926E+00	0.1906E+00	0.9750E-01
0.9926E+00	0.1955E+00	0.9727E-01
0.9926E+00	0.2005E+00	0.9721E-01
0.9926E+00	0.2054E+00	0.9714E-01
0.9926E+00	0.2104E+00	0.9706E-01
0.9926E+00	0.2153E+00	0.9698E-01
0.9926E+00	0.2203E+00	0.9689E-01
0.9926E+00	0.2252E+00	0.9681E-01
0.9926E+00	0.2302E+00	0.9673E-01
0.9926E+00	0.2351E+00	0.9666E-01
0.9926E+00	0.2401E+00	0.9660E-01
0.9926E+00	0.2450E+00	0.9657E-01
0.9926E+00	0.2500E+00	0.9657E-01
0.9926E+00	0.2550E+00	0.9657E-01
0.9926E+00	0.2599E+00	0.9659E-01
0.9926E+00	0.2649E+00	0.9665E-01
0.9926E+00	0.2698E+00	0.9671E-01
0.9926E+00	0.2748E+00	0.9674E-01
0.9926E+00	0.2797E+00	0.9677E-01
0.9926E+00	0.2847E+00	0.9681E-01
0.9926E+00	0.2896E+00	0.9685E-01
0.9926E+00	0.2946E+00	0.9689E-01
0.9926E+00	0.2995E+00	0.9694E-01
0.9926E+00	0.3045E+00	0.9700E-01
0.9926E+00	0.3094E+00	0.9707E-01
0.9926E+00	0.3144E+00	0.9714E-01
0.9926E+00	0.3193E+00	0.9721E-01
0.9926E+00	0.3243E+00	0.9727E-01
0.9926E+00	0.3292E+00	0.9732E-01
0.9926E+00	0.3342E+00	0.9737E-01
0.9926E+00	0.3391E+00	0.9760E-01
0.9926E+00	0.3441E+00	0.9830E-01
0.9926E+00	0.3490E+00	0.9897E-01
0.9926E+00	0.3540E+00	0.9919E-01
0.9926E+00	0.3589E+00	0.9922E-01
0.9926E+00	0.3639E+00	0.9919E-01
0.9926E+00	0.3688E+00	0.9908E-01
0.9926E+00	0.3738E+00	0.9903E-01
0.9926E+00	0.3787E+00	0.9901E-01
0.9926E+00	0.3837E+00	0.9901E-01
0.9926E+00	0.3886E+00	0.9902E-01
0.9926E+00	0.3936E+00	0.9910E-01
0.9926E+00	0.3985E+00	0.9918E-01
0.9926E+00	0.4035E+00	0.9926E-01
0.9926E+00	0.4084E+00	0.9929E-01
0.9926E+00	0.4134E+00	0.9931E-01
0.9926E+00	0.4183E+00	0.1001E+00
0.9926E+00	0.4233E+00	0.1024E+00
0.9926E+00	0.4282E+00	0.1038E+00
0.9926E+00	0.4332E+00	0.1041E+00
0.9926E+00	0.4381E+00	0.1041E+00
0.9926E+00	0.4431E+00	0.1041E+00
0.9926E+00	0.4480E+00	0.1041E+00
0.9926E+00	0.4530E+00	0.1039E+00
0.9926E+00	0.4579E+00	0.1037E+00
0.9926E+00	0.4629E+00	0.1034E+00
0.9926E+00	0.4678E+00	0.1031E+00
0.9926E+00	0.4728E+00	0.1028E+00
0.9926E+00	0.4777E+00	0.1025E+00
0.9926E+00	0.4827E+00	0.1022E+00
0.9926E+00	0.4876E+00	0.1020E+00
0.9926E+00	0.4926E+00	0.1017E+00
0.9926E+00	0.4975E+00	0.1014E+00
0.9926E+00	0.5025E+00	0.1012E+00
0.9926E+00	0.5074E+00	0.1010E+00
0.9926E+00	0.5124E+00	0.1008E+00
0.9926E+00	0.5173E+00	0.1007E+00
0.9926E+00	0.5223E+00	0.1005E+00
0.9926E+00	0.5272E+00	0.1004E+00
0.9926E+00	0.5322E+00	0.1004E+00
0.9926E+00	0.5371E+00	0.1004E+00
0.9926E+00	0.5421E+00	0.1004E+00
0.9926E+00	0.5470E+00	0.1004E+00
0.9926E+00	0.5520E+00	0.1005E+00
0.9926E+00	0.5569E+00	0.1006E+00
0.9926E+00	0.5619E+00	0.1007E+00
0.9926E+00	0.5668E+00	0.1008E+00
0.9926E+00	0.5718E+00	0.1008E+00
0.9926E+00	0.5767E+00	0.1009E+00
0.9926E+00	0.5817E+00	0.1009E+00
0.9926E+00	0.5866E+00	0.1009E+00
0.9926E+00	0.5916E+00	0.1010E+00
0.9926E+00	0.5965E+00	0.1010E+00
0.9926E+00	0.6015E+00	0.1011E+00
0.9926E+00	0.6064E+00	0.1012E+00
0.9926E+00	0.6114E+00	0.1012E+00
0.9926E+00	0.6163E+00	0.1013E+00
0.9926E+00	0.6213E+00	0.1013E+00
0.9926E+00	0.6262E+00	0.1013E+00
0.9926E+00	0.6312E+00	0.1013E+00
0.9926E+00	0.6361E+00	0.1012E+00
0.9926E+00	0.6411E+00	0.1012E+00
0.9926E+00	0.6460E+00	0.1012E+00
0.9926E+00	0.6510E+00	0.1012E+00
0.9926E+00	0.6559E+00	0.1012E+00
0.9926E+00	0.6609E+00	0.1012E+00
0.9926E+00	0.6658E+00	0.1012E+00
0.9926E+00	0.6708E+00	0.1012E+00
0.9926E+00	0.6757E+00	0.1011E+00
0.9926E+00	0.6807E+00	0.1011E+00
0.9926E+00	0.6856E+00	0.1011E+00
0.9926E+00	0.6906E+00	0.1010E+00
0.9926E+00	0.6955E+00	0.1010E+00
0.9926E+00	0.7005E+00	0.1010E+00
0.9926E+00	0.7054E+00	0.1010E+00
0.9926E+00	0.7104E+00	0.1009E+00
0.9926E+00	0.7153E+00	0.1009E+00
0.9926E+00	0.7203E+00	0.1009E+00
0.9926E+00	0.7252E+00	0.1009E+00
0.9926E+00	0.7302E+00	0.1009E+00
0.9926E+00	0.7351E+00	0.1009E+00
0.9926E+00	0.7401E+00	0.1010E+00
0.9926E+00	0.7450E+00	0.1010E+00
0.9926E+00	0.7500E+00	0.1011E+00
0.9926E+00	0.7550E+00	0.1011E+00
0.9926E+00	0.7599E+00	0.1011E+00
0.9926E+00	0.7649E+00	0.1011E+00
0.9926E+00	0.7698E+00	0.1012E+00
0.9926E+00	0.7748E+00	0.1012E+00
0.9926E+00	0.7797E+00	0.1012E+00
0.9926E+00	0.7847E+00	0.1013E+00
0.9926E+00	0.7896E+00	0.1014E+00
0.9926E+00	0.7946E+00	0.1016E+00
0.9926E+00	0.7995E+00	0.1017E+00
0.9926E+00	0.8045E+00	0.1017E+00
0.9926E+00	0.8094E+00	0.1017E+00
0.9926E+00	0.8144E+00	0.1016E+00
0.9926E+00	0.8193E+00	0.1015E+00
0.9926E+00	0.8243E+00	0.1014E+00
0.9926E+00	0.8292E+00	0.1013E+00
0.9926E+00	0.8342E+00	0.1011E+00
0.9926E+00	0.8391E+00	0.1009E+00
0.9926E+00	0.8441E+00	0.9967E-01
0.9926E+00	0.8490E+00	0.9810E-01
0.9926E+00	0.8540E+00	0.9770E-01
0.9926E+00	0.8589E+00	0.9785E-01
0.9926E+00	0.8639E+00	0.9829E-01
0.9926E+00	0.8688E+00	0.9867E-01
0.9926E+00	0.8738E+00	0.9902E-01
0.9926E+00	0.8787E+00	0.9937E-01
0.9926E+00	0.8837E+00	0.9969E-01
0.9926E+00	0.8886E+00	0.9995E-01
0.9926E+00	0.8936E+00	0.1001E+00
0.9926E+00	0.8985E+00	0.1003E+00
0.9926E+00	0.9035E+00	0.1003E+00
0.9926E+00	0.9084E+00	0.1003E+00
0.9926E+00	0.9134E+00	0.1002E+00
0.9926E+00	0.9183E+00	0.1001E+00
0.9926E+00	0.9233E+00	0.1001E+00
0.9926E+00	0.9282E+00	0.1001E+00
0.9926E+00	0.9332E+00	0.1000E+00
0.9926E+00	0.9381E+00	0.1000E+00
0.9926E+00	0.9431E+00	0.1000E+00
0.9926E+00	0.9480E+00	0.1001E+00
0.9926E+00	0.9530E+00	0.1002E+00
0.9926E+00	0.9579E+00	0.1002E+00
0.9926E+00	0.9629E+00	0.1001E+00
0.9926E+00	0.9678E+00	0.9971E-01
0.9926E+00	0.9728E+00	0.9876E-01
0.9926E+00	0.9777E+00	0.9889E-01
0.9926E+00	0.9827E+00	0.1013E+00
0.9926E+00	0.9876E+00	0.1043E+00
0.9926E+00	0.9926E+00	0.1080E+00
0.9926E+00	0.9975E+00	0.1080E+00
0.9876E+00	0.2475E-02	0.9960E-01
0.9876E+00	0.7426E-02	0.9960E-01
0.9876E+00	0.1238E-01	0.1043E+00
0.9876E+00	0.1733E-01	0.1075E+00
0.9876E+00	0.2228E-01	0.1065E+00
0.9876E+00	0.2723E-01	0.1056E+00
0.9876E+00	0.3218E-01	0.1057E+00
0.9876E+00	0.3713E-01	0.1082E+00
0.9876E+00	0.4208E-01	0.1110E+00
0.9876E+00	0.4703E-01	0.1120E+00
0.9876E+00	0.5198E-01	0.1122E+00
0.9876E+00	0.5693E-01	0.1123E+00
0.9876E+00	0.6188E-01	0.1118E+00
0.9876E+00	0.6683E-01	0.1108E+00
0.9876E+00	0.7178E-01	0.1098E+00
0.9876E+00	0.7673E-01	0.1091E+00
0.9876E+00	0.8168E-01	0.1089E+00
0.9876E+00	0.8663E-01	0.1088E+00
0.9876E+00	0.9158E-01	0.1089E+00
0.9876E+00	0.9653E-01	0.1109E+00
0.9876E+00	0.1015E+00	0.1143E+00
0.9876E+00	0.1064E+00	0.1159E+00
0.9876E+00	0.1114E+00	0.1155E+00
0.9876E+00	0.1163E+00	0.1158E+00
0.9876E+00	0.1213E+00	0.1162E+00
0.9876E+00	0.1262E+00	0.1173E+00
0.9876E+00	0.1312E+00	0.1188E+00
0.9876E+00	0.1361E+00	0.1236E+00
0.9876E+00	0.1411E+00	0.1312E+00
0.9876E+00	0.1460E+00	0.1347E+00
0.9876E+00	0.1510E+00	0.1333E+00
0.9876E+00	0.1559E+00	0.1282E+00
0.9876E+00	0.1609E+00	0.1201E+00
0.9876E+00	0.1658E+00	0.1070E+00
0.9876E+00	0.1708E+00	0.9792E-01
0.9876E+00	0.1757E+00	0.9623E-01
0.9876E+00	0.1807E+00	0.9634E-01
0.9876E+00	0.1856E+00	0.9198E-01
0.9876E+00	0.1906E+00	0.8580E-01
0.9876E+00	0.1955E+00	0.8347E-01
0.9876E+00	0.2005E+00	0.8272E-01
0.9876E+00	0.2054E+00	0.8244E-01
0.9876E+00	0.2104E+00	0.8214E-01
0.9876E+00	0.2153E+00	0.8179E-01
0.9876E+00	0.2203E+00	0.8140E-01
0.9876E+00	0.2252E+00	0.8101E-01
0.9876E+00	0.2302E+00	0.8074E-01
0.9876E+00	0.2351E+00	0.8067E-01
0.9876E+00	0.2401E+00	0.8065E-01
0.9876E+00	0.2450E+00	0.8066E-01
0.9876E+00	0.2500E+00	0.8067E-01
0.9876E+00	0.2550E+00	0.8067E-01
0.9876E+00	0.2599E+00	0.8067E-01
0.9876E+00	0.2649E+00	0.8069E-01
0.9876E+00	0.2698E+00	0.8080E-01
0.9876E+00	0.2748E+00	0.8096E-01
0.9876E+00	0.2797E+00	0.8116E-01
0.9876E+00	0.2847E+00	0.8140E-01
0.9876E+00	0.2896E+00	0.8166E-01
0.9876E+00	0.2946E+00	0.8194E-01
0.9876E+00	0.2995E+00	0.8221E-01
0.9876E+00	0.3045E+00	0.8249E-01
0.9876E+00	0.3094E+00	0.8277E-01
0.9876E+00	0.3144E+00	0.8302E-01
0.9876E+00	0.3193E+00	0.8319E-01
0.9876E+00	0.3243E+00	0.8341E-01
0.9876E+00	0.3292E+00	0.8431E-01
0.9876E+00	0.3342E+00	0.8944E-01
0.9876E+00	0.3391E+00	0.9470E-01
0.9876E+00	0.3441E+00	0.9630E-01
0.9876E+00	0.3490E+00	0.9612E-01
0.9876E+00	0.3540E+00	0.9294E-01
0.9876E+00	0.3589E+00	0.9095E-01
0.9876E+00	0.3639E+00	0.9066E-01
0.9876E+00	0.3688E+00	0.9082E-01
0.9876E+00	0.3738E+00	0.9350E-01
0.9876E+00	0.3787E+00	0.9512E-01
0.9876E+00	0.3837E+00	0.9544E-01
0.9876E+00	0.3886E+00	0.9457E-01
0.9876E+00	0.3936E+00	0.8963E-01
0.9876E+00	0.3985E+00	0.8582E-01
0.9876E+00	0.4035E+00	0.8511E-01
0.9876E+00	0.4084E+00	0.8612E-01
0.9876E+00	0.4134E+00	0.9209E-01
0.9876E+00	0.4183E+00	0.9711E-01
0.9876E+00	0.4233E+00	0.9824E-01
0.9876E+00	0.4282E+00	0.9534E-01
0.9876E+00	0.4332E+00	0.8655E-01
0.9876E+00	0.4381E+00	0.7898E-01
0.9876E+00	0.4431E+00	0.7538E-01
0.9876E+00	0.4480E+00	0.7371E-01
0.9876E+00	0.4530E+00	0.7308E-01
0.9876E+00	0.4579E+00	0.7284E-01
0.9876E+00	0.4629E+00	0.7257E-01
0.9876E+00	0.4678E+00	0.7221E-01
0.9876E+00	0.4728E+00	0.7182E-01
0.9876E+00	0.4777E+00	0.7141E-01
0.9876E+00	0.4827E+00	0.7094E-01
0.9876E+00	0.4876E+00	0.7044E-01
0.9876E+00	0.4926E+00	0.6990E-01
0.9876E+00	0.4975E+00	0.6936E-01
0.9876E+00	0.5025E+00	0.6881E-01
0.9876E+00	0.5074E+00	0.6845E-01
0.9876E+00	0.5124E+00	0.6834E-01
0.9876E+00	0.5173E+00	0.6831E-01
0.9876E+00	0.5223E+00	0.6831E-01
0.9876E+00	0.5272E+00	0.6833E-01
0.9876E+00	0.5322E+00	0.6835E-01
0.9876E+00	0.5371E+00	0.6839E-01
0.9876E+00	0.5421E+00	0.6843E-01
0.9876E+00	0.5470E+00	0.6846E-01
0.9876E+00	0.5520E+00	0.6847E-01
0.9876E+00	0.5569E+00	0.6848E-01
0.9876E+00	0.5619E+00	0.6849E-01
0.9876E+00	0.5668E+00	0.6849E-01
0.9876E+00	0.5718E+00	0.6847E-01
0.9876E+00	0.5767E+00	0.6841E-01
0.9876E+00	0.5817E+00	0.6829E-01
0.9876E+00	0.5866E+00	0.6819E-01
0.9876E+00	0.5916E+00	0.6809E-01
0.9876E+00	0.5965E+00	0.6797E-01
0.9876E+00	0.6015E+00	0.6786E-01
0.9876E+00	0.6064E+00	0.6775E-01
0.9876E+00	0.6114E+00	0.6765E-01
0.9876E+00	0.6163E+00	0.6756E-01
0.9876E+00	0.6213E+00	0.6748E-01
0.9876E+00	0.6262E+00	0.6744E-01
0.9876E+00	0.6312E+00	0.6744E-01
0.9876E+00	0.6361E+00	0.6745E-01
0.9876E+00	0.6411E+00	0.6745E-01
0.9876E+00	0.6460E+00	0.6747E-01
0.9876E+00	0.6510E+00	0.6748E-01
0.9876E+00	0.6559E+00	0.6750E-01
0.9876E+00	0.6609E+00	0.6750E-01
0.9876E+00	0.6658E+00	0.6751E-01
0.9876E+00	0.6708E+00	0.6751E-01
0.9876E+00	0.6757E+00	0.6738E-01
0.9876E+00	0.6807E+00	0.6711E-01
0.9876E+00	0.6856E+00	0.6693E-01
0.9876E+00	0.6906E+00	0.6686E-01
0.9876E+00	0.6955E+00	0.6674E-01
0.9876E+00	0.7005E+00	0.6659E-01
0.9876E+00	0.7054E+00	0.6643E-01
0.9876E+00	0.7104E+00	0.6627E-01
0.9876E+00	0.7153E+00	0.6612E-01
0.9876E+00	0.7203E+00	0.6602E-01
0.9876E+00	0.7252E+00	0.6597E-01
0.9876E+00	0.7302E+00	0.6591E-01
0.9876E+00	0.7351E+00	0.6581E-01
0.9876E+00	0.7401E+00	0.6570E-01
0.9876E+00	0.7450E+00	0.6557E-01
0.9876E+00	0.7500E+00	0.6545E-01
0.9876E+00	0.7550E+00	0.6536E-01
0.9876E+00	0.7599E+00	0.6531E-01
0.9876E+00	0.7649E+00	0.6524E-01
0.9876E+00	0.7698E+00	0.6517E-01
0.9876E+00	0.7748E+00	0.6510E-01
0.9876E+00	0.7797E+00	0.6506E-01
0.9876E+00	0.7847E+00	0.6506E-01
0.9876E+00	0.7896E+00	0.6510E-01
0.9876E+00	0.7946E+00	0.6517E-01
0.9876E+00	0.7995E+00	0.6526E-01
0.9876E+00	0.8045E+00	0.6530E-01
0.9876E+00	0.8094E+00	0.6531E-01
0.9876E+00	0.8144E+00	0.6532E-01
0.9876E+00	0.8193E+00	0.6523E-01
0.9876E+00	0.8243E+00	0.6475E-01
0.9876E+00	0.8292E+00	0.6424E-01
0.9876E+00	0.8342E+00	0.6392E-01
0.9876E+00	0.8391E+00	0.6361E-01
0.9876E+00	0.8441E+00	0.6310E-01
0.9876E+00	0.8490E+00	0.7033E-01
0.9876E+00	0.8540E+00	0.7940E-01
0.9876E+00	0.8589E+00	0.8323E-01
0.9876E+00	0.8639E+00	0.8496E-01
0.9876E+00	0.8688E+00	0.8573E-01
0.9876E+00	0.8738E+00	0.8604E-01
0.9876E+00	0.8787E+00	0.8622E-01
0.9876E+00	0.8837E+00	0.8626E-01
0.9876E+00	0.8886E+00	0.8630E-01
0.9876E+00	0.8936E+00	0.8659E-01
0.9876E+00	0.8985E+00	0.8680E-01
0.9876E+00	0.9035E+00	0.8689E-01
0.9876E+00	0.9084E+00	0.8658E-01
0.9876E+00	0.9134E+00	0.8620E-01
0.9876E+00	0.9183E+00	0.8587E-01
0.9876E+00	0.9233E+00	0.8563E-01
0.9876E+00	0.9282E+00	0.8552E-01
0.9876E+00	0.9332E+00	0.8542E-01
0.9876E+00	0.9381E+00	0.8534E-01
0.9876E+00	0.9431E+00	0.8526E-01
0.9876E+00	0.9480E+00	0.8515E-01
0.9876E+00	0.9530E+00	0.8499E-01
0.9876E+00	0.9579E+00	0.8480E-01
0.9876E+00	0.9629E+00	0.8450E-01
0.9876E+00	0.9678E+00	0.8397E-01
0.9876E+00	0.9728E+00	0.8308E-01
0.9876E+00	0.9777E+00	0.6910E-01
0.9876E+00	0.9827E+00	0.6685E-01
0.9876E+00	0.9876E+00	0.7567E-01
0.9876E+00	0.9926E+00	0.9827E-01
0.9876E+00	0.9975E+00	0.9827E-01
0.9827E+00	0.2475E-02	0.1052E+00
0.9827E+00	0.7426E-02	0.1052E+00
0.9827E+00	0.1238E-01	0.1188E+00
0.9827E+00	0.1733E-01	0.1106E+00
0.9827E+00	0.2228E-01	0.9260E-01
0.9827E+00	0.2723E-01	0.9381E-01
0.9827E+00	0.3218E-01	0.9345E-01
0.9827E+00	0.3713E-01	0.9510E-01
0.9827E+00	0.4208E-01	0.9798E-01
0.9827E+00	0.4703E-01	0.9867E-01
0.9827E+00	0.5198E-01	0.9879E-01
0.9827E+00	0.5693E-01	0.9879E-01
0.9827E+00	0.6188E-01	0.9825E-01
0.9827E+00	0.6683E-01	0.9750E-01
0.9827E+00	0.7178E-01	0.9667E-01
0.9827E+00	0.7673E-01	0.9597E-01
0.9827E+00	0.8168E-01	0.9584E-01
0.9827E+00	0.8663E-01	0.9563E-01
0.9827E+00	0.9158E-01	0.9598E-01
0.9827E+00	0.9653E-01	0.9746E-01
0.9827E+00	0.1015E+00	0.1011E+00
0.9827E+00	0.1064E+00	0.1033E+00
0.9827E+00	0.1114E+00	0.1020E+00
0.9827E+00	0.1163E+00	0.1018E+00
0.9827E+00	0.1213E+00	0.1021E+00
0.9827E+00	0.1262E+00	0.1037E+00
0.9827E+00	0.1312E+00	0.1053E+00
0.9827E+00	0.1361E+00	0.1189E+00
0.9827E+00	0.1411E+00	0.1279E+00
0.9827E+00	0.1460E+00	0.1311E+00
0.9827E+00	0.1510E+00	0.1262E+00
0.9827E+00	0.1559E+00	0.1262E+00
0.9827E+00	0.1609E+00	0.1356E+00
0.9827E+00	0.1658E+00	0.1214E+00
0.9827E+00	0.1708E+00	0.1001E+00
0.9827E+00	0.1757E+00	0.9647E-01
0.9827E+00	0.1807E+00	0.9696E-01
0.9827E+00	0.1856E+00	0.9520E-01
0.9827E+00	0.1906E+00	0.8652E-01
0.9827E+00	0.1955E+00	0.8271E-01
0.9827E+00	0.2005E+00	0.8271E-01
0.9827E+00	0.2054E+00	0.8233E-01
0.9827E+00	0.2104E+00	0.8130E-01
0.9827E+00	0.2153E+00	0.8082E-01
0.9827E+00	0.2203E+00	0.8031E-01
0.9827E+00	0.2252E+00	0.7985E-01
0.9827E+00	0.2302E+00	0.7966E-01
0.9827E+00	0.2351E+00	0.7959E-01
0.9827E+00	0.2401E+00	0.7963E-01
0.9827E+00	0.2450E+00	0.7987E-01
0.9827E+00	0.2500E+00	0.8000E-01
0.9827E+00	0.2550E+00	0.8006E-01
0.9827E+00	0.2599E+00	0.8008E-01
0.9827E+00	0.2649E+00	0.8004E-01
0.9827E+00	0.2698E+00	0.7996E-01
0.9827E+00	0.2748E+00	0.7995E-01
0.9827E+00	0.2797E+00	0.8000E-01
0.9827E+00	0.2847E+00	0.8041E-01
0.9827E+00	0.2896E+00	0.8079E-01
0.9827E+00	0.2946E+00	0.8114E-01
0.9827E+00	0.2995E+00	0.8152E-01
0.9827E+00	0.3045E+00	0.8200E-01
0.9827E+00	0.3094E+00	0.8269E-01
0.9827E+00	0.3144E+00	0.8363E-01
0.9827E+00	0.3193E+00	0.8461E-01
0.9827E+00	0.3243E+00	0.8487E-01
0.9827E+00	0.3292E+00	0.8579E-01
0.9827E+00	0.3342E+00	0.9632E-01
0.9827E+00	0.3391E+00	0.9701E-01
0.9827E+00	0.3441E+00	0.9697E-01
0.9827E+00	0.3490E+00	0.9771E-01
0.9827E+00	0.3540E+00	0.1014E+00
0.9827E+00	0.3589E+00	0.1050E+00
0.9827E+00	0.3639E+00	0.1142E+00
0.9827E+00	0.3688E+00	0.1101E+00
0.9827E+00	0.3738E+00	0.1077E+00
0.9827E+00	0.3787E+00	0.1096E+00
0.9827E+00	0.3837E+00	0.1146E+00
0.9827E+00	0.3886E+00	0.1187E+00
0.9827E+00	0.3936E+00	0.1303E+00
0.9827E+00	0.3985E+00	0.1502E+00
0.9827E+00	0.4035E+00	0.1257E+00
0.9827E+00	0.4084E+00	0.1130E+00
0.9827E+00	0.4134E+00	0.9862E-01
0.9827E+00	0.4183E+00	0.9663E-01
0.9827E+00	0.4233E+00	0.9679E-01
0.9827E+00	0.4282E+00	0.1033E+00
0.9827E+00	0.4332E+00	0.1122E+00
0.9827E+00	0.4381E+00	0.1238E+00
0.9827E+00	0.4431E+00	0.1429E+00
0.9827E+00	0.4480E+00	0.1420E+00
0.9827E+00	0.4530E+00	0.1383E+00
0.9827E+00	0.4579E+00	0.1332E+00
0.9827E+00	0.4629E+00	0.1237E+00
0.9827E+00	0.4678E+00	0.1157E+00
0.9827E+00	0.4728E+00	0.1115E+00
0.9827E+00	0.4777E+00	0.1091E+00
0.9827E+00	0.4827E+00	0.1076E+00
0.9827E+00	0.4876E+00	0.1062E+00
0.9827E+00	0.4926E+00	0.1051E+00
0.9827E+00	0.4975E+00	0.1039E+00
0.9827E+00	0.5025E+00	0.1026E+00
0.9827E+00	0.5074E+00	0.1011E+00
0.9827E+00	0.5124E+00	0.9960E-01
0.9827E+00	0.5173E+00	0.9818E-01
0.9827E+00	0.5223E+00	0.9696E-01
0.9827E+00	0.5272E+00	0.9593E-01
0.9827E+00	0.5322E+00	0.9497E-01
0.9827E+00	0.5371E+00	0.9422E-01
0.9827E+00	0.5421E+00	0.9382E-01
0.9827E+00	0.5470E+00	0.9345E-01
0.9827E+00	0.5520E+00	0.9303E-01
0.9827E+00	0.5569E+00	0.9260E-01
0.9827E+00	0.5619E+00	0.9214E-01
0.9827E+00	0.5668E+00	0.9161E-01
0.9827E+00	0.5718E+00	0.9102E-01
0.9827E+00	0.5767E+00	0.9038E-01
0.9827E+00	0.5817E+00	0.8971E-01
0.9827E+00	0.5866E+00	0.8900E-01
0.9827E+00	0.5916E+00	0.8828E-01
0.9827E+00	0.5965E+00	0.8754E-01
0.9827E+00	0.6015E+00	0.8679E-01
0.9827E+00	0.6064E+00	0.8607E-01
0.9827E+00	0.6114E+00	0.8539E-01
0.9827E+00	0.6163E+00	0.8477E-01
0.9827E+00	0.6213E+00	0.8438E-01
0.9827E+00	0.6262E+00	0.8413E-01
0.9827E+00	0.6312E+00	0.8395E-01
0.9827E+00	0.6361E+00	0.8393E-01
0.9827E+00	0.6411E+00	0.8399E-01
0.9827E+00	0.6460E+00	0.8410E-01
0.9827E+00	0.6510E+00	0.8419E-01
0.9827E+00	0.6559E+00	0.8423E-01
0.9827E+00	0.6609E+00	0.8429E-01
0.9827E+00	0.6658E+00	0.8437E-01
0.9827E+00	0.6708E+00	0.8452E-01
0.9827E+00	0.6757E+00	0.8463E-01
0.9827E+00	0.6807E+00	0.8465E-01
0.9827E+00	0.6856E+00	0.8465E-01
0.9827E+00	0.6906E+00	0.8461E-01
0.9827E+00	0.6955E+00	0.8453E-01
0.9827E+00	0.7005E+00	0.8443E-01
0.9827E+00	0.7054E+00	0.8430E-01
0.9827E+00	0.7104E+00	0.8415E-01
0.9827E+00	0.7153E+00	0.8400E-01
0.9827E+00	0.7203E+00	0.8391E-01
0.9827E+00	0.7252E+00	0.8385E-01
0.9827E+00	0.7302E+00	0.8381E-01
0.9827E+00	0.7351E+00	0.8371E-01
0.9827E+00	0.7401E+00	0.8329E-01
0.9827E+00	0.7450E+00	0.8282E-01
0.9827E+00	0.7500E+00	0.8242E-01
0.9827E+00	0.7550E+00	0.8220E-01
0.9827E+00	0.7599E+00	0.8203E-01
0.9827E+00	0.7649E+00	0.8182E-01
0.9827E+00	0.7698E+00	0.8159E-01
0.9827E+00	0.7748E+00	0.8134E-01
0.9827E+00	0.7797E+00	0.8107E-01
0.9827E+00	0.7847E+00	0.8083E-01
0.9827E+00	0.7896E+00	0.8064E-01
0.9827E+00	0.7946E+00	0.8046E-01
0.9827E+00	0.7995E+00	0.8029E-01
0.9827E+00	0.8045E+00	0.8010E-01
0.9827E+00	0.8094E+00	0.7982E-01
0.9827E+00	0.8144E+00	0.7948E-01
0.9827E+00	0.8193E+00	0.7909E-01
0.9827E+00	0.8243E+00	0.7869E-01
0.9827E+00	0.8292E+00	0.7825E-01
0.9827E+00	0.8342E+00	0.7771E-01
0.9827E+00	0.8391E+00	0.7674E-01
0.9827E+00	0.8441E+00	0.7346E-01
0.9827E+00	0.8490E+00	0.6992E-01
0.9827E+00	0.8540E+00	0.6631E-01
0.9827E+00	0.8589E+00	0.6373E-01
0.9827E+00	0.8639E+00	0.6234E-01
0.9827E+00	0.8688E+00	0.6143E-01
0.9827E+00	0.8738E+00	0.6040E-01
0.9827E+00	0.8787E+00	0.5936E-01
0.9827E+00	0.8837E+00	0.5862E-01
0.9827E+00	0.8886E+00	0.5802E-01
0.9827E+00	0.8936E+00	0.5724E-01
0.9827E+00	0.8985E+00	0.5668E-01
0.9827E+00	0.9035E+00	0.5647E-01
0.9827E+00	0.9084E+00	0.5645E-01
0.9827E+00	0.9134E+00	0.5653E-01
0.9827E+00	0.9183E+00	0.5677E-01
0.9827E+00	0.9233E+00	0.5690E-01
0.9827E+00	0.9282E+00	0.5686E-01
0.9827E+00	0.9332E+00	0.5666E-01
0.9827E+00	0.9381E+00	0.5639E-01
0.9827E+00	0.9431E+00	0.5604E-01
0.9827E+00	0.9480E+00	0.5547E-01
0.9827E+00	0.9530E+00	0.5468E-01
0.9827E+00	0.9579E+00	0.5413E-01
0.9827E+00	0.9629E+00	0.5378E-01
0.9827E+00	0.9678E+00	0.5397E-01
0.9827E+00	0.9728E+00	0.5759E-01
0.9827E+00	0.9777E+00	0.6290E-01
0.9827E+00	0.9827E+00	0.8093E-01
0.9827E+00	0.9876E+00	0.7244E-01
0.9827E+00	0.9926E+00	0.9970E-01
0.9827E+00	0.9975E+00	0.9970E-01
0.9777E+00	0.2475E-02	0.1054E+00
0.9777E+00	0.7426E-02	0.1054E+00
0.9777E+00	0.1238E-01	0.1102E+00
0.9777E+00	0.1733E-01	0.7168E-01
0.9777E+00	0.2228E-01	0.6289E-01
0.9777E+00	0.2723E-01	0.6310E-01
0.9777E+00	0.3218E-01	0.6265E-01
0.9777E+00	0.3713E-01	0.6265E-01
0.9777E+00	0.4208E-01	0.6294E-01
0.9777E+00	0.4703E-01	0.6385E-01
0.9777E+00	0.5198E-01	0.6474E-01
0.9777E+00	0.5693E-01	0.6550E-01
0.9777E+00	0.6188E-01	0.6594E-01
0.9777E+00	0.6683E-01	0.6612E-01
0.9777E+00	0.7178E-01	0.6617E-01
0.9777E+00	0.7673E-01	0.6612E-01
0.9777E+00	0.8168E-01	0.6470E-01
0.9777E+00	0.8663E-01	0.6414E-01
0.9777E+00	0.9158E-01	0.6340E-01
0.9777E+00	0.9653E-01	0.6257E-01
0.9777E+00	0.1015E+00	0.6170E-01
0.9777E+00	0.1064E+00	0.6074E-01
0.9777E+00	0.1114E+00	0.5967E-01
0.9777E+00	0.1163E+00	0.5907E-01
0.9777E+00	0.1213E+00	0.5918E-01
0.9777E+00	0.1262E+00	0.5917E-01
0.9777E+00	0.1312E+00	0.5856E-01
0.9777E+00	0.1361E+00	0.5751E-01
0.9777E+00	0.1411E+00	0.5766E-01
0.9777E+00	0.1460E+00	0.5791E-01
0.9777E+00	0.1510E+00	0.5767E-01
0.9777E+00	0.1559E+00	0.6550E-01
0.9777E+00	0.1609E+00	0.9438E-01
0.9777E+00	0.1658E+00	0.1241E+00
0.9777E+00	0.1708E+00	0.1055E+00
0.9777E+00	0.1757E+00	0.9727E-01
0.9777E+00	0.1807E+00	0.9858E-01
0.9777E+00	0.1856E+00	0.8815E-01
0.9777E+00	0.1906E+00	0.7247E-01
0.9777E+00	0.1955E+00	0.6983E-01
0.9777E+00	0.2005E+00	0.6985E-01
0.9777E+00	0.2054E+00	0.7025E-01
0.9777E+00	0.2104E+00	0.7031E-01
0.9777E+00	0.2153E+00	0.7030E-01
0.9777E+00	0.2203E+00	0.6995E-01
0.9777E+00	0.2252E+00	0.6938E-01
0.9777E+00	0.2302E+00	0.6874E-01
0.9777E+00	0.2351E+00	0.6806E-01
0.9777E+00	0.2401E+00	0.6767E-01
0.9777E+00	0.2450E+00	0.6754E-01
0.9777E+00	0.2500E+00	0.6753E-01
0.9777E+00	0.2550E+00	0.6781E-01
0.9777E+00	0.2599E+00	0.6814E-01
0.9777E+00	0.2649E+00	0.6838E-01
0.9777E+00	0.2698E+00	0.6847E-01
0.9777E+00	0.2748E+00	0.6850E-01
0.9777E+00	0.2797E+00	0.6849E-01
0.9777E+00	0.2847E+00	0.6839E-01
0.9777E+00	0.2896E+00	0.6837E-01
0.9777E+00	0.2946E+00	0.6864E-01
0.9777E+00	0.2995E+00	0.6921E-01
0.9777E+00	0.3045E+00	0.6984E-01
0.9777E+00	0.3094E+00	0.7055E-01
0.9777E+00	0.3144E+00	0.7133E-01
0.9777E+00	0.3193E+00	0.7213E-01
0.9777E+00	0.3243E+00	0.7244E-01
0.9777E+00	0.3292E+00	0.7283E-01
0.9777E+00	0.3342E+00	0.8362E-01
0.9777E+00	0.3391E+00	0.9610E-01
0.9777E+00	0.3441E+00	0.9787E-01
0.9777E+00	0.3490E+00	0.9890E-01
0.9777E+00	0.3540E+00	0.9975E-01
0.9777E+00	0.3589E+00	0.8978E-01
0.9777E+00	0.3639E+00	0.6970E-01
0.9777E+00	0.3688E+00	0.5954E-01
0.9777E+00	0.3738E+00	0.5658E-01
0.9777E+00	0.3787E+00	0.5526E-01
0.9777E+00	0.3837E+00	0.5293E-01
0.9777E+00	0.3886E+00	0.5105E-01
0.9777E+00	0.3936E+00	0.5213E-01
0.9777E+00	0.3985E+00	0.6428E-01
0.9777E+00	0.4035E+00	0.1040E+00
0.9777E+00	0.4084E+00	0.1147E+00
0.9777E+00	0.4134E+00	0.1080E+00
0.9777E+00	0.4183E+00	0.9994E-01
0.9777E+00	0.4233E+00	0.9953E-01
0.9777E+00	0.4282E+00	0.1055E+00
0.9777E+00	0.4332E+00	0.1100E+00
0.9777E+00	0.4381E+00	0.9610E-01
0.9777E+00	0.4431E+00	0.8209E-01
0.9777E+00	0.4480E+00	0.7063E-01
0.9777E+00	0.4530E+00	0.6550E-01
0.9777E+00	0.4579E+00	0.6481E-01
0.9777E+00	0.4629E+00	0.6453E-01
0.9777E+00	0.4678E+00	0.6338E-01
0.9777E+00	0.4728E+00	0.6203E-01
0.9777E+00	0.4777E+00	0.6151E-01
0.9777E+00	0.4827E+00	0.6140E-01
0.9777E+00	0.4876E+00	0.6148E-01
0.9777E+00	0.4926E+00	0.6197E-01
0.9777E+00	0.4975E+00	0.6253E-01
0.9777E+00	0.5025E+00	0.6278E-01
0.9777E+00	0.5074E+00	0.6137E-01
0.9777E+00	0.5124E+00	0.5931E-01
0.9777E+00	0.5173E+00	0.5759E-01
0.9777E+00	0.5223E+00	0.5694E-01
0.9777E+00	0.5272E+00	0.5669E-01
0.9777E+00	0.5322E+00	0.5660E-01
0.9777E+00	0.5371E+00	0.5660E-01
0.9777E+00	0.5421E+00	0.5678E-01
0.9777E+00	0.5470E+00	0.5687E-01
0.9777E+00	0.5520E+00	0.5690E-01
0.9777E+00	0.5569E+00	0.5681E-01
0.9777E+00	0.5619E+00	0.5665E-01
0.9777E+00	0.5668E+00	0.5655E-01
0.9777E+00	0.5718E+00	0.5647E-01
0.9777E+00	0.5767E+00	0.5646E-01
0.9777E+00	0.5817E+00	0.5650E-01
0.9777E+00	0.5866E+00	0.5657E-01
0.9777E+00	0.5916E+00	0.5667E-01
0.9777E+00	0.5965E+00	0.5669E-01
0.9777E+00	0.6015E+00	0.5663E-01
0.9777E+00	0.6064E+00	0.5650E-01
0.9777E+00	0.6114E+00	0.5634E-01
0.9777E+00	0.6163E+00	0.5617E-01
0.9777E+00	0.6213E+00	0.5598E-01
0.9777E+00	0.6262E+00	0.5586E-01
0.9777E+00	0.6312E+00	0.5583E-01
0.9777E+00	0.6361E+00	0.5597E-01
0.9777E+00	0.6411E+00	0.5620E-01
0.9777E+00	0.6460E+00	0.5651E-01
0.9777E+00	0.6510E+00	0.5686E-01
0.9777E+00	0.6559E+00	0.5728E-01
0.9777E+00	0.6609E+00	0.5769E-01
0.9777E+00	0.6658E+00	0.5801E-01
0.9777E+00	0.6708E+00	0.5825E-01
0.9777E+00	0.6757E+00	0.5835E-01
0.9777E+00	0.6807E+00	0.5833E-01
0.9777E+00	0.6856E+00	0.5826E-01
0.9777E+00	0.6906E+00	0.5791E-01
0.9777E+00	0.6955E+00	0.5762E-01
0.9777E+00	0.7005E+00	0.5751E-01
0.9777E+00	0.7054E+00	0.5747E-01
0.9777E+00	0.7104E+00	0.5761E-01
0.9777E+00	0.7153E+00	0.5783E-01
0.9777E+00	0.7203E+00	0.5812E-01
0.9777E+00	0.7252E+00	0.5842E-01
0.9777E+00	0.7302E+00	0.5867E-01
0.9777E+00	0.7351E+00	0.5889E-01
0.9777E+00	0.7401E+00	0.5912E-01
0.9777E+00	0.7450E+00	0.5935E-01
0.9777E+00	0.7500E+00	0.5949E-01
0.9777E+00	0.7550E+00	0.5956E-01
0.9777E+00	0.7599E+00	0.5961E-01
0.9777E+00	0.7649E+00	0.5983E-01
0.9777E+00	0.7698E+00	0.6012E-01
0.9777E+00	0.7748E+00	0.6047E-01
0.9777E+00	0.7797E+00	0.6083E-01
0.9777E+00	0.7847E+00	0.6116E-01
0.9777E+00	0.7896E+00	0.6147E-01
0.9777E+00	0.7946E+00	0.6175E-01
0.9777E+00	0.7995E+00	0.6202E-01
0.9777E+00	0.8045E+00	0.6219E-01
0.9777E+00	0.8094E+00	0.6225E-01
0.9777E+00	0.8144E+00	0.6230E-01
0.9777E+00	0.8193E+00	0.6238E-01
0.9777E+00	0.8243E+00	0.6250E-01
0.9777E+00	0.8292E+00	0.6260E-01
0.9777E+00	0.8342E+00	0.6279E-01
0.9777E+00	0.8391E+00	0.6303E-01
0.9777E+00	0.8441E+00	0.6314E-01
0.9777E+00	0.8490E+00	0.6298E-01
0.9777E+00	0.8540E+00	0.6189E-01
0.9777E+00	0.8589E+00	0.6068E-01
0.9777E+00	0.8639E+00	0.5976E-01
0.9777E+00	0.8688E+00	0.5913E-01
0.9777E+00	0.8738E+00	0.5875E-01
0.9777E+00	0.8787E+00	0.5874E-01
0.9777E+00	0.8837E+00	0.5888E-01
0.9777E+00	0.8886E+00	0.5905E-01
0.9777E+00	0.8936E+00	0.5930E-01
0.9777E+00	0.8985E+00	0.5962E-01
0.9777E+00	0.9035E+00	0.5994E-01
0.9777E+00	0.9084E+00	0.6027E-01
0.9777E+00	0.9134E+00	0.6060E-01
0.9777E+00	0.9183E+00	0.6088E-01
0.9777E+00	0.9233E+00	0.6115E-01
0.9777E+00	0.9282E+00	0.6126E-01
0.9777E+00	0.9332E+00	0.6127E-01
0.9777E+00	0.9381E+00	0.6107E-01
0.9777E+00	0.9431E+00	0.6083E-01
0.9777E+00	0.9480E+00	0.6059E-01
0.9777E+00	0.9530E+00	0.6014E-01
0.9777E+00	0.9579E+00	0.5954E-01
0.9777E+00	0.9629E+00	0.5912E-01
0.9777E+00	0.9678E+00	0.5876E-01
0.9777E+00	0.9728E+00	0.5843E-01
0.9777E+00	0.9777E+00	0.5769E-01
0.9777E+00	0.9827E+00	0.6650E-01
0.9777E+00	0.9876E+00	0.7926E-01
0.9777E+00	0.9926E+00	0.9764E-01
0.9777E+00	0.9975E+00	0.9764E-01
0.9728E+00	0.2475E-02	0.1074E+00
0.9728E+00	0.7426E-02	0.1074E+00
0.9728E+00	0.1238E-01	0.1048E+00
0.9728E+00	0.1733E-01	0.6659E-01
0.9728E+00	0.2228E-01	0.6486E-01
0.9728E+00	0.2723E-01	0.6336E-01
0.9728E+00	0.3218E-01	0.6232E-01
0.9728E+00	0.3713E-01	0.6210E-01
0.9728E+00	0.4208E-01	0.6215E-01
0.9728E+00	0.4703E-01	0.6325E-01
0.9728E+00	0.5198E-01	0.6453E-01
0.9728E+00	0.5693E-01	0.6590E-01
0.9728E+00	0.6188E-01	0.6654E-01
0.9728E+00	0.6683E-01	0.6667E-01
0.9728E+00	0.7178E-01	0.6645E-01
0.9728E+00	0.7673E-01	0.6532E-01
0.9728E+00	0.8168E-01	0.6445E-01
0.9728E+00	0.8663E-01	0.6353E-01
0.9728E+00	0.9158E-01	0.6265E-01
0.9728E+00	0.9653E-01	0.6181E-01
0.9728E+00	0.1015E+00	0.6084E-01
0.9728E+00	0.1064E+00	0.6050E-01
0.9728E+00	0.1114E+00	0.6072E-01
0.9728E+00	0.1163E+00	0.6140E-01
0.9728E+00	0.1213E+00	0.6167E-01
0.9728E+00	0.1262E+00	0.6082E-01
0.9728E+00	0.1312E+00	0.5918E-01
0.9728E+00	0.1361E+00	0.5828E-01
0.9728E+00	0.1411E+00	0.5953E-01
0.9728E+00	0.1460E+00	0.5939E-01
0.9728E+00	0.1510E+00	0.5922E-01
0.9728E+00	0.1559E+00	0.5937E-01
0.9728E+00	0.1609E+00	0.7073E-01
0.9728E+00	0.1658E+00	0.1179E+00
0.9728E+00	0.1708E+00	0.1112E+00
0.9728E+00	0.1757E+00	0.9842E-01
0.9728E+00	0.1807E+00	0.9712E-01
0.9728E+00	0.1856E+00	0.7975E-01
0.9728E+00	0.1906E+00	0.6829E-01
0.9728E+00	0.1955E+00	0.6644E-01
0.9728E+00	0.2005E+00	0.6641E-01
0.9728E+00	0.2054E+00	0.6750E-01
0.9728E+00	0.2104E+00	0.6835E-01
0.9728E+00	0.2153E+00	0.6872E-01
0.9728E+00	0.2203E+00	0.6890E-01
0.9728E+00	0.2252E+00	0.6894E-01
0.9728E+00	0.2302E+00	0.6847E-01
0.9728E+00	0.2351E+00	0.6750E-01
0.9728E+00	0.2401E+00	0.6674E-01
0.9728E+00	0.2450E+00	0.6613E-01
0.9728E+00	0.2500E+00	0.6595E-01
0.9728E+00	0.2550E+00	0.6599E-01
0.9728E+00	0.2599E+00	0.6618E-01
0.9728E+00	0.2649E+00	0.6655E-01
0.9728E+00	0.2698E+00	0.6688E-01
0.9728E+00	0.2748E+00	0.6698E-01
0.9728E+00	0.2797E+00	0.6702E-01
0.9728E+00	0.2847E+00	0.6703E-01
0.9728E+00	0.2896E+00	0.6705E-01
0.9728E+00	0.2946E+00	0.6722E-01
0.9728E+00	0.2995E+00	0.6789E-01
0.9728E+00	0.3045E+00	0.6860E-01
0.9728E+00	0.3094E+00	0.6918E-01
0.9728E+00	0.3144E+00	0.6964E-01
0.9728E+00	0.3193E+00	0.6986E-01
0.9728E+00	0.3243E+00	0.6989E-01
0.9728E+00	0.3292E+00	0.6970E-01
0.9728E+00	0.3342E+00	0.8206E-01
0.9728E+00	0.3391E+00	0.9621E-01
0.9728E+00	0.3441E+00	0.9887E-01
0.9728E+00	0.3490E+00	0.9957E-01
0.9728E+00	0.3540E+00	0.9177E-01
0.9728E+00	0.3589E+00	0.7155E-01
0.9728E+00	0.3639E+00	0.6344E-01
0.9728E+00	0.3688E+00	0.6300E-01
0.9728E+00	0.3738E+00	0.6301E-01
0.9728E+00	0.3787E+00	0.6042E-01
0.9728E+00	0.3837E+00	0.5763E-01
0.9728E+00	0.3886E+00	0.5552E-01
0.9728E+00	0.3936E+00	0.5417E-01
0.9728E+00	0.3985E+00	0.5447E-01
0.9728E+00	0.4035E+00	0.6487E-01
0.9728E+00	0.4084E+00	0.1049E+00
0.9728E+00	0.4134E+00	0.1070E+00
0.9728E+00	0.4183E+00	0.1024E+00
0.9728E+00	0.4233E+00	0.1010E+00
0.9728E+00	0.4282E+00	0.1021E+00
0.9728E+00	0.4332E+00	0.9819E-01
0.9728E+00	0.4381E+00	0.7456E-01
0.9728E+00	0.4431E+00	0.6669E-01
0.9728E+00	0.4480E+00	0.6111E-01
0.9728E+00	0.4530E+00	0.6018E-01
0.9728E+00	0.4579E+00	0.6013E-01
0.9728E+00	0.4629E+00	0.6031E-01
0.9728E+00	0.4678E+00	0.6030E-01
0.9728E+00	0.4728E+00	0.5978E-01
0.9728E+00	0.4777E+00	0.5910E-01
0.9728E+00	0.4827E+00	0.5849E-01
0.9728E+00	0.4876E+00	0.5785E-01
0.9728E+00	0.4926E+00	0.5700E-01
0.9728E+00	0.4975E+00	0.5599E-01
0.9728E+00	0.5025E+00	0.5474E-01
0.9728E+00	0.5074E+00	0.5342E-01
0.9728E+00	0.5124E+00	0.5232E-01
0.9728E+00	0.5173E+00	0.5168E-01
0.9728E+00	0.5223E+00	0.5156E-01
0.9728E+00	0.5272E+00	0.5161E-01
0.9728E+00	0.5322E+00	0.5162E-01
0.9728E+00	0.5371E+00	0.5161E-01
0.9728E+00	0.5421E+00	0.5149E-01
0.9728E+00	0.5470E+00	0.5134E-01
0.9728E+00	0.5520E+00	0.5120E-01
0.9728E+00	0.5569E+00	0.5107E-01
0.9728E+00	0.5619E+00	0.5115E-01
0.9728E+00	0.5668E+00	0.5129E-01
0.9728E+00	0.5718E+00	0.5131E-01
0.9728E+00	0.5767E+00	0.5131E-01
0.9728E+00	0.5817E+00	0.5134E-01
0.9728E+00	0.5866E+00	0.5141E-01
0.9728E+00	0.5916E+00	0.5153E-01
0.9728E+00	0.5965E+00	0.5169E-01
0.9728E+00	0.6015E+00	0.5171E-01
0.9728E+00	0.6064E+00	0.5160E-01
0.9728E+00	0.6114E+00	0.5147E-01
0.9728E+00	0.6163E+00	0.5129E-01
0.9728E+00	0.6213E+00	0.5108E-01
0.9728E+00	0.6262E+00	0.5088E-01
0.9728E+00	0.6312E+00	0.5074E-01
0.9728E+00	0.6361E+00	0.5069E-01
0.9728E+00	0.6411E+00	0.5071E-01
0.9728E+00	0.6460E+00	0.5074E-01
0.9728E+00	0.6510E+00	0.5081E-01
0.9728E+00	0.6559E+00	0.5105E-01
0.9728E+00	0.6609E+00	0.5141E-01
0.9728E+00	0.6658E+00	0.5181E-01
0.9728E+00	0.6708E+00	0.5220E-01
0.9728E+00	0.6757E+00	0.5254E-01
0.9728E+00	0.6807E+00	0.5280E-01
0.9728E+00	0.6856E+00	0.5287E-01
0.9728E+00	0.6906E+00	0.5277E-01
0.9728E+00	0.6955E+00	0.5236E-01
0.9728E+00	0.7005E+00	0.5217E-01
0.9728E+00	0.7054E+00	0.5197E-01
0.9728E+00	0.7104E+00	0.5171E-01
0.9728E+00	0.7153E+00	0.5167E-01
0.9728E+00	0.7203E+00	0.5153E-01
0.9728E+00	0.7252E+00	0.5159E-01
0.9728E+00	0.7302E+00	0.5149E-01
0.9728E+00	0.7351E+00	0.5148E-01
0.9728E+00	0.7401E+00	0.5149E-01
0.9728E+00	0.7450E+00	0.5172E-01
0.9728E+00	0.7500E+00	0.5205E-01
0.9728E+00	0.7550E+00	0.5245E-01
0.9728E+00	0.7599E+00	0.5277E-01
0.9728E+00	0.7649E+00	0.5312E-01
0.9728E+00	0.7698E+00	0.5351E-01
0.9728E+00	0.7748E+00	0.5403E-01
0.9728E+00	0.7797E+00	0.5462E-01
0.9728E+00	0.7847E+00	0.5519E-01
0.9728E+00	0.7896E+00	0.5569E-01
0.9728E+00	0.7946E+00	0.5611E-01
0.9728E+00	0.7995E+00	0.5650E-01
0.9728E+00	0.8045E+00	0.5686E-01
0.9728E+00	0.8094E+00	0.5703E-01
0.9728E+00	0.8144E+00	0.5712E-01
0.9728E+00	0.8193E+00	0.5717E-01
0.9728E+00	0.8243E+00	0.5709E-01
0.9728E+00	0.8292E+00	0.5719E-01
0.9728E+00	0.8342E+00	0.5722E-01
0.9728E+00	0.8391E+00	0.5732E-01
0.9728E+00	0.8441E+00	0.5747E-01
0.9728E+00	0.8490E+00	0.5765E-01
0.9728E+00	0.8540E+00	0.5759E-01
0.9728E+00	0.8589E+00	0.5748E-01
0.9728E+00	0.8639E+00	0.5733E-01
0.9728E+00	0.8688E+00	0.5722E-01
0.9728E+00	0.8738E+00	0.5718E-01
0.9728E+00	0.8787E+00	0.5726E-01
0.9728E+00	0.8837E+00	0.5736E-01
0.9728E+00	0.8886E+00	0.5745E-01
0.9728E+00	0.8936E+00	0.5750E-01
0.9728E+00	0.8985E+00	0.5760E-01
0.9728E+00	0.9035E+00	0.5747E-01
0.9728E+00	0.9084E+00	0.5742E-01
0.9728E+00	0.9134E+00	0.5735E-01
0.9728E+00	0.9183E+00	0.5733E-01
0.9728E+00	0.9233E+00	0.5757E-01
0.9728E+00	0.9282E+00	0.5794E-01
0.9728E+00	0.9332E+00	0.5813E-01
0.9728E+00	0.9381E+00	0.5814E-01
0.9728E+00	0.9431E+00	0.5813E-01
0.9728E+00	0.9480E+00	0.5791E-01
0.9728E+00	0.9530E+00	0.5859E-01
0.9728E+00	0.9579E+00	0.5959E-01
0.9728E+00	0.9629E+00	0.5989E-01
0.9728E+00	0.9678E+00	0.5918E-01
0.9728E+00	0.9728E+00	0.5764E-01
0.9728E+00	0.9777E+00	0.5551E-01
0.9728E+00	0.9827E+00	0.5914E-01
0.9728E+00	0.9876E+00	0.7756E-01
0.9728E+00	0.9926E+00	0.9738E-01
0.9728E+00	0.9975E+00	0.9738E-01
0.9678E+00	0.2475E-02	0.1097E+00
0.9678E+00	0.7426E-02	0.1097E+00
0.9678E+00	0.1238E-01	0.9818E-01
0.9678E+00	0.1733E-01	0.6281E-01
0.9678E+00	0.2228E-01	0.6617E-01
0.9678E+00	0.2723E-01	0.6592E-01
0.9678E+00	0.3218E-01	0.6417E-01
0.9678E+00	0.3713E-01	0.6348E-01
0.9678E+00	0.4208E-01	0.6331E-01
0.9678E+00	0.4703E-01	0.6329E-01
0.9678E+00	0.5198E-01	0.6452E-01
0.9678E+00	0.5693E-01	0.6613E-01
0.9678E+00	0.6188E-01	0.6686E-01
0.9678E+00	0.6683E-01	0.6700E-01
0.9678E+00	0.7178E-01	0.6679E-01
0.9678E+00	0.7673E-01	0.6571E-01
0.9678E+00	0.8168E-01	0.6430E-01
0.9678E+00	0.8663E-01	0.6284E-01
0.9678E+00	0.9158E-01	0.6198E-01
0.9678E+00	0.9653E-01	0.6184E-01
0.9678E+00	0.1015E+00	0.6223E-01
0.9678E+00	0.1064E+00	0.6289E-01
0.9678E+00	0.1114E+00	0.6312E-01
0.9678E+00	0.1163E+00	0.6315E-01
0.9678E+00	0.1213E+00	0.6265E-01
0.9678E+00	0.1262E+00	0.6132E-01
0.9678E+00	0.1312E+00	0.5924E-01
0.9678E+00	0.1361E+00	0.5830E-01
0.9678E+00	0.1411E+00	0.5882E-01
0.9678E+00	0.1460E+00	0.5868E-01
0.9678E+00	0.1510E+00	0.5872E-01
0.9678E+00	0.1559E+00	0.5887E-01
0.9678E+00	0.1609E+00	0.6195E-01
0.9678E+00	0.1658E+00	0.1057E+00
0.9678E+00	0.1708E+00	0.1134E+00
0.9678E+00	0.1757E+00	0.9900E-01
0.9678E+00	0.1807E+00	0.9281E-01
0.9678E+00	0.1856E+00	0.7432E-01
0.9678E+00	0.1906E+00	0.6616E-01
0.9678E+00	0.1955E+00	0.6499E-01
0.9678E+00	0.2005E+00	0.6517E-01
0.9678E+00	0.2054E+00	0.6616E-01
0.9678E+00	0.2104E+00	0.6697E-01
0.9678E+00	0.2153E+00	0.6766E-01
0.9678E+00	0.2203E+00	0.6834E-01
0.9678E+00	0.2252E+00	0.6886E-01
0.9678E+00	0.2302E+00	0.6911E-01
0.9678E+00	0.2351E+00	0.6921E-01
0.9678E+00	0.2401E+00	0.6910E-01
0.9678E+00	0.2450E+00	0.6819E-01
0.9678E+00	0.2500E+00	0.6702E-01
0.9678E+00	0.2550E+00	0.6639E-01
0.9678E+00	0.2599E+00	0.6631E-01
0.9678E+00	0.2649E+00	0.6663E-01
0.9678E+00	0.2698E+00	0.6710E-01
0.9678E+00	0.2748E+00	0.6731E-01
0.9678E+00	0.2797E+00	0.6741E-01
0.9678E+00	0.2847E+00	0.6749E-01
0.9678E+00	0.2896E+00	0.6762E-01
0.9678E+00	0.2946E+00	0.6802E-01
0.9678E+00	0.2995E+00	0.6867E-01
0.9678E+00	0.3045E+00	0.6920E-01
0.9678E+00	0.3094E+00	0.6933E-01
0.9678E+00	0.3144E+00	0.6934E-01
0.9678E+00	0.3193E+00	0.6905E-01
0.9678E+00	0.3243E+00	0.6866E-01
0.9678E+00	0.3292E+00	0.6801E-01
0.9678E+00	0.3342E+00	0.8413E-01
0.9678E+00	0.3391E+00	0.9665E-01
0.9678E+00	0.3441E+00	0.9865E-01
0.9678E+00	0.3490E+00	0.9638E-01
0.9678E+00	0.3540E+00	0.8024E-01
0.9678E+00	0.3589E+00	0.6675E-01
0.9678E+00	0.3639E+00	0.6553E-01
0.9678E+00	0.3688E+00	0.6583E-01
0.9678E+00	0.3738E+00	0.6502E-01
0.9678E+00	0.3787E+00	0.6165E-01
0.9678E+00	0.3837E+00	0.5996E-01
0.9678E+00	0.3886E+00	0.5957E-01
0.9678E+00	0.3936E+00	0.5937E-01
0.9678E+00	0.3985E+00	0.5870E-01
0.9678E+00	0.4035E+00	0.5779E-01
0.9678E+00	0.4084E+00	0.8816E-01
0.9678E+00	0.4134E+00	0.1022E+00
0.9678E+00	0.4183E+00	0.1028E+00
0.9678E+00	0.4233E+00	0.1021E+00
0.9678E+00	0.4282E+00	0.9960E-01
0.9678E+00	0.4332E+00	0.8389E-01
0.9678E+00	0.4381E+00	0.6632E-01
0.9678E+00	0.4431E+00	0.6069E-01
0.9678E+00	0.4480E+00	0.5615E-01
0.9678E+00	0.4530E+00	0.5483E-01
0.9678E+00	0.4579E+00	0.5467E-01
0.9678E+00	0.4629E+00	0.5501E-01
0.9678E+00	0.4678E+00	0.5561E-01
0.9678E+00	0.4728E+00	0.5587E-01
0.9678E+00	0.4777E+00	0.5592E-01
0.9678E+00	0.4827E+00	0.5522E-01
0.9678E+00	0.4876E+00	0.5403E-01
0.9678E+00	0.4926E+00	0.5291E-01
0.9678E+00	0.4975E+00	0.5177E-01
0.9678E+00	0.5025E+00	0.5075E-01
0.9678E+00	0.5074E+00	0.5019E-01
0.9678E+00	0.5124E+00	0.5063E-01
0.9678E+00	0.5173E+00	0.5161E-01
0.9678E+00	0.5223E+00	0.5250E-01
0.9678E+00	0.5272E+00	0.5322E-01
0.9678E+00	0.5322E+00	0.5361E-01
0.9678E+00	0.5371E+00	0.5353E-01
0.9678E+00	0.5421E+00	0.5294E-01
0.9678E+00	0.5470E+00	0.5222E-01
0.9678E+00	0.5520E+00	0.5160E-01
0.9678E+00	0.5569E+00	0.5124E-01
0.9678E+00	0.5619E+00	0.5088E-01
0.9678E+00	0.5668E+00	0.5043E-01
0.9678E+00	0.5718E+00	0.5000E-01
0.9678E+00	0.5767E+00	0.4973E-01
0.9678E+00	0.5817E+00	0.4962E-01
0.9678E+00	0.5866E+00	0.4959E-01
0.9678E+00	0.5916E+00	0.4963E-01
0.9678E+00	0.5965E+00	0.4967E-01
0.9678E+00	0.6015E+00	0.4989E-01
0.9678E+00	0.6064E+00	0.4985E-01
0.9678E+00	0.6114E+00	0.4979E-01
0.9678E+00	0.6163E+00	0.4971E-01
0.9678E+00	0.6213E+00	0.4958E-01
0.9678E+00	0.6262E+00	0.4949E-01
0.9678E+00	0.6312E+00	0.4951E-01
0.9678E+00	0.6361E+00	0.4961E-01
0.9678E+00	0.6411E+00	0.4980E-01
0.9678E+00	0.6460E+00	0.5004E-01
0.9678E+00	0.6510E+00	0.5030E-01
0.9678E+00	0.6559E+00	0.5057E-01
0.9678E+00	0.6609E+00	0.5090E-01
0.9678E+00	0.6658E+00	0.5125E-01
0.9678E+00	0.6708E+00	0.5155E-01
0.9678E+00	0.6757E+00	0.5182E-01
0.9678E+00	0.6807E+00	0.5204E-01
0.9678E+00	0.6856E+00	0.5222E-01
0.9678E+00	0.6906E+00	0.5223E-01
0.9678E+00	0.6955E+00	0.5187E-01
0.9678E+00	0.7005E+00	0.5159E-01
0.9678E+00	0.7054E+00	0.5131E-01
0.9678E+00	0.7104E+00	0.5084E-01
0.9678E+00	0.7153E+00	0.5054E-01
0.9678E+00	0.7203E+00	0.5038E-01
0.9678E+00	0.7252E+00	0.5023E-01
0.9678E+00	0.7302E+00	0.4996E-01
0.9678E+00	0.7351E+00	0.4970E-01
0.9678E+00	0.7401E+00	0.4952E-01
0.9678E+00	0.7450E+00	0.4943E-01
0.9678E+00	0.7500E+00	0.4948E-01
0.9678E+00	0.7550E+00	0.4983E-01
0.9678E+00	0.7599E+00	0.5056E-01
0.9678E+00	0.7649E+00	0.5130E-01
0.9678E+00	0.7698E+00	0.5208E-01
0.9678E+00	0.7748E+00	0.5283E-01
0.9678E+00	0.7797E+00	0.5355E-01
0.9678E+00	0.7847E+00	0.5418E-01
0.9678E+00	0.7896E+00	0.5475E-01
0.9678E+00	0.7946E+00	0.5516E-01
0.9678E+00	0.7995E+00	0.5543E-01
0.9678E+00	0.8045E+00	0.5574E-01
0.9678E+00	0.8094E+00	0.5586E-01
0.9678E+00	0.8144E+00	0.5614E-01
0.9678E+00	0.8193E+00	0.5648E-01
0.9678E+00	0.8243E+00	0.5659E-01
0.9678E+00	0.8292E+00	0.5653E-01
0.9678E+00	0.8342E+00	0.5642E-01
0.9678E+00	0.8391E+00	0.5625E-01
0.9678E+00	0.8441E+00	0.5609E-01
0.9678E+00	0.8490E+00	0.5595E-01
0.9678E+00	0.8540E+00	0.5573E-01
0.9678E+00	0.8589E+00	0.5540E-01
0.9678E+00	0.8639E+00	0.5507E-01
0.9678E+00	0.8688E+00	0.5474E-01
0.9678E+00	0.8738E+00	0.5443E-01
0.9678E+00	0.8787E+00	0.5413E-01
0.9678E+00	0.8837E+00	0.5384E-01
0.9678E+00	0.8886E+00	0.5356E-01
0.9678E+00	0.8936E+00	0.5339E-01
0.9678E+00	0.8985E+00	0.5317E-01
0.9678E+00	0.9035E+00	0.5301E-01
0.9678E+00	0.9084E+00	0.5276E-01
0.9678E+00	0.9134E+00	0.5253E-01
0.9678E+00	0.9183E+00	0.5236E-01
0.9678E+00	0.9233E+00	0.5236E-01
0.9678E+00	0.9282E+00	0.5250E-01
0.9678E+00	0.9332E+00	0.5271E-01
0.9678E+00	0.9381E+00	0.5286E-01
0.9678E+00	0.9431E+00	0.5289E-01
0.9678E+00	0.9480E+00	0.5275E-01
0.9678E+00	0.9530E+00	0.5272E-01
0.9678E+00	0.9579E+00	0.5333E-01
0.9678E+00	0.9629E+00	0.5465E-01
0.9678E+00	0.9678E+00	0.5595E-01
0.9678E+00	0.9728E+00	0.5575E-01
0.9678E+00	0.9777E+00	0.5475E-01
0.9678E+00	0.9827E+00	0.5622E-01
0.9678E+00	0.9876E+00	0.6553E-01
0.9678E+00	0.9926E+00	0.9590E-01
0.9678E+00	0.9975E+00	0.9590E-01
0.9629E+00	0.2475E-02	0.1092E+00
0.9629E+00	0.7426E-02	0.1092E+00
0.9629E+00	0.1238E-01	0.8664E-01
0.9629E+00	0.1733E-01	0.6251E-01
0.9629E+00	0.2228E-01	0.6658E-01
0.9629E+00	0.2723E-01	0.6673E-01
0.9629E+00	0.3218E-01	0.6559E-01
0.9629E+00	0.3713E-01	0.6513E-01
0.9629E+00	0.4208E-01	0.6498E-01
0.9629E+00	0.4703E-01	0.6496E-01
0.9629E+00	0.5198E-01	0.6550E-01
0.9629E+00	0.5693E-01	0.6636E-01
0.9629E+00	0.6188E-01	0.6734E-01
0.9629E+00	0.6683E-01	0.6768E-01
0.9629E+00	0.7178E-01	0.6736E-01
0.9629E+00	0.7673E-01	0.6631E-01
0.9629E+00	0.8168E-01	0.6537E-01
0.9629E+00	0.8663E-01	0.6414E-01
0.9629E+00	0.9158E-01	0.6328E-01
0.9629E+00	0.9653E-01	0.6310E-01
0.9629E+00	0.1015E+00	0.6333E-01
0.9629E+00	0.1064E+00	0.6363E-01
0.9629E+00	0.1114E+00	0.6367E-01
0.9629E+00	0.1163E+00	0.6349E-01
0.9629E+00	0.1213E+00	0.6186E-01
0.9629E+00	0.1262E+00	0.6046E-01
0.9629E+00	0.1312E+00	0.5909E-01
0.9629E+00	0.1361E+00	0.5809E-01
0.9629E+00	0.1411E+00	0.5810E-01
0.9629E+00	0.1460E+00	0.5817E-01
0.9629E+00	0.1510E+00	0.5840E-01
0.9629E+00	0.1559E+00	0.5852E-01
0.9629E+00	0.1609E+00	0.6192E-01
0.9629E+00	0.1658E+00	0.1025E+00
0.9629E+00	0.1708E+00	0.1131E+00
0.9629E+00	0.1757E+00	0.1014E+00
0.9629E+00	0.1807E+00	0.8889E-01
0.9629E+00	0.1856E+00	0.7358E-01
0.9629E+00	0.1906E+00	0.6514E-01
0.9629E+00	0.1955E+00	0.6456E-01
0.9629E+00	0.2005E+00	0.6534E-01
0.9629E+00	0.2054E+00	0.6626E-01
0.9629E+00	0.2104E+00	0.6681E-01
0.9629E+00	0.2153E+00	0.6750E-01
0.9629E+00	0.2203E+00	0.6821E-01
0.9629E+00	0.2252E+00	0.6885E-01
0.9629E+00	0.2302E+00	0.6921E-01
0.9629E+00	0.2351E+00	0.6936E-01
0.9629E+00	0.2401E+00	0.6942E-01
0.9629E+00	0.2450E+00	0.6967E-01
0.9629E+00	0.2500E+00	0.7011E-01
0.9629E+00	0.2550E+00	0.7051E-01
0.9629E+00	0.2599E+00	0.7091E-01
0.9629E+00	0.2649E+00	0.7134E-01
0.9629E+00	0.2698E+00	0.7180E-01
0.9629E+00	0.2748E+00	0.7221E-01
0.9629E+00	0.2797E+00	0.7253E-01
0.9629E+00	0.2847E+00	0.7276E-01
0.9629E+00	0.2896E+00	0.7298E-01
0.9629E+00	0.2946E+00	0.7308E-01
0.9629E+00	0.2995E+00	0.7282E-01
0.9629E+00	0.3045E+00	0.7167E-01
0.9629E+00	0.3094E+00	0.7043E-01
0.9629E+00	0.3144E+00	0.6906E-01
0.9629E+00	0.3193E+00	0.6810E-01
0.9629E+00	0.3243E+00	0.6746E-01
0.9629E+00	0.3292E+00	0.7142E-01
0.9629E+00	0.3342E+00	0.8842E-01
0.9629E+00	0.3391E+00	0.9683E-01
0.9629E+00	0.3441E+00	0.9807E-01
0.9629E+00	0.3490E+00	0.9131E-01
0.9629E+00	0.3540E+00	0.7398E-01
0.9629E+00	0.3589E+00	0.6827E-01
0.9629E+00	0.3639E+00	0.6770E-01
0.9629E+00	0.3688E+00	0.6774E-01
0.9629E+00	0.3738E+00	0.6635E-01
0.9629E+00	0.3787E+00	0.6275E-01
0.9629E+00	0.3837E+00	0.6118E-01
0.9629E+00	0.3886E+00	0.6105E-01
0.9629E+00	0.3936E+00	0.6179E-01
0.9629E+00	0.3985E+00	0.6216E-01
0.9629E+00	0.4035E+00	0.6168E-01
0.9629E+00	0.4084E+00	0.7559E-01
0.9629E+00	0.4134E+00	0.9700E-01
0.9629E+00	0.4183E+00	0.1013E+00
0.9629E+00	0.4233E+00	0.1018E+00
0.9629E+00	0.4282E+00	0.9692E-01
0.9629E+00	0.4332E+00	0.7507E-01
0.9629E+00	0.4381E+00	0.6213E-01
0.9629E+00	0.4431E+00	0.5785E-01
0.9629E+00	0.4480E+00	0.5384E-01
0.9629E+00	0.4530E+00	0.5197E-01
0.9629E+00	0.4579E+00	0.5144E-01
0.9629E+00	0.4629E+00	0.5138E-01
0.9629E+00	0.4678E+00	0.5188E-01
0.9629E+00	0.4728E+00	0.5232E-01
0.9629E+00	0.4777E+00	0.5243E-01
0.9629E+00	0.4827E+00	0.5139E-01
0.9629E+00	0.4876E+00	0.5041E-01
0.9629E+00	0.4926E+00	0.4951E-01
0.9629E+00	0.4975E+00	0.4881E-01
0.9629E+00	0.5025E+00	0.4878E-01
0.9629E+00	0.5074E+00	0.4964E-01
0.9629E+00	0.5124E+00	0.5096E-01
0.9629E+00	0.5173E+00	0.5381E-01
0.9629E+00	0.5223E+00	0.5707E-01
0.9629E+00	0.5272E+00	0.5889E-01
0.9629E+00	0.5322E+00	0.5974E-01
0.9629E+00	0.5371E+00	0.5961E-01
0.9629E+00	0.5421E+00	0.5881E-01
0.9629E+00	0.5470E+00	0.5778E-01
0.9629E+00	0.5520E+00	0.5547E-01
0.9629E+00	0.5569E+00	0.5318E-01
0.9629E+00	0.5619E+00	0.5113E-01
0.9629E+00	0.5668E+00	0.4921E-01
0.9629E+00	0.5718E+00	0.4800E-01
0.9629E+00	0.5767E+00	0.4746E-01
0.9629E+00	0.5817E+00	0.4721E-01
0.9629E+00	0.5866E+00	0.4711E-01
0.9629E+00	0.5916E+00	0.4708E-01
0.9629E+00	0.5965E+00	0.4712E-01
0.9629E+00	0.6015E+00	0.4718E-01
0.9629E+00	0.6064E+00	0.4719E-01
0.9629E+00	0.6114E+00	0.4720E-01
0.9629E+00	0.6163E+00	0.4723E-01
0.9629E+00	0.6213E+00	0.4731E-01
0.9629E+00	0.6262E+00	0.4751E-01
0.9629E+00	0.6312E+00	0.4777E-01
0.9629E+00	0.6361E+00	0.4813E-01
0.9629E+00	0.6411E+00	0.4864E-01
0.9629E+00	0.6460E+00	0.4921E-01
0.9629E+00	0.6510E+00	0.4981E-01
0.9629E+00	0.6559E+00	0.5035E-01
0.9629E+00	0.6609E+00	0.5086E-01
0.9629E+00	0.6658E+00	0.5134E-01
0.9629E+00	0.6708E+00	0.5181E-01
0.9629E+00	0.6757E+00	0.5225E-01
0.9629E+00	0.6807E+00	0.5261E-01
0.9629E+00	0.6856E+00	0.5293E-01
0.9629E+00	0.6906E+00	0.5315E-01
0.9629E+00	0.6955E+00	0.5362E-01
0.9629E+00	0.7005E+00	0.5356E-01
0.9629E+00	0.7054E+00	0.5335E-01
0.9629E+00	0.7104E+00	0.5310E-01
0.9629E+00	0.7153E+00	0.5255E-01
0.9629E+00	0.7203E+00	0.5179E-01
0.9629E+00	0.7252E+00	0.5089E-01
0.9629E+00	0.7302E+00	0.5041E-01
0.9629E+00	0.7351E+00	0.5002E-01
0.9629E+00	0.7401E+00	0.4969E-01
0.9629E+00	0.7450E+00	0.4946E-01
0.9629E+00	0.7500E+00	0.4935E-01
0.9629E+00	0.7550E+00	0.4948E-01
0.9629E+00	0.7599E+00	0.5033E-01
0.9629E+00	0.7649E+00	0.5125E-01
0.9629E+00	0.7698E+00	0.5239E-01
0.9629E+00	0.7748E+00	0.5335E-01
0.9629E+00	0.7797E+00	0.5392E-01
0.9629E+00	0.7847E+00	0.5440E-01
0.9629E+00	0.7896E+00	0.5477E-01
0.9629E+00	0.7946E+00	0.5494E-01
0.9629E+00	0.7995E+00	0.5496E-01
0.9629E+00	0.8045E+00	0.5512E-01
0.9629E+00	0.8094E+00	0.5516E-01
0.9629E+00	0.8144E+00	0.5549E-01
0.9629E+00	0.8193E+00	0.5598E-01
0.9629E+00	0.8243E+00	0.5623E-01
0.9629E+00	0.8292E+00	0.5629E-01
0.9629E+00	0.8342E+00	0.5622E-01
0.9629E+00	0.8391E+00	0.5603E-01
0.9629E+00	0.8441E+00	0.5582E-01
0.9629E+00	0.8490E+00	0.5557E-01
0.9629E+00	0.8540E+00	0.5531E-01
0.9629E+00	0.8589E+00	0.5500E-01
0.9629E+00	0.8639E+00	0.5461E-01
0.9629E+00	0.8688E+00	0.5413E-01
0.9629E+00	0.8738E+00	0.5360E-01
0.9629E+00	0.8787E+00	0.5305E-01
0.9629E+00	0.8837E+00	0.5252E-01
0.9629E+00	0.8886E+00	0.5202E-01
0.9629E+00	0.8936E+00	0.5157E-01
0.9629E+00	0.8985E+00	0.5117E-01
0.9629E+00	0.9035E+00	0.5082E-01
0.9629E+00	0.9084E+00	0.5051E-01
0.9629E+00	0.9134E+00	0.5022E-01
0.9629E+00	0.9183E+00	0.5014E-01
0.9629E+00	0.9233E+00	0.5004E-01
0.9629E+00	0.9282E+00	0.5002E-01
0.9629E+00	0.9332E+00	0.5004E-01
0.9629E+00	0.9381E+00	0.5009E-01
0.9629E+00	0.9431E+00	0.5015E-01
0.9629E+00	0.9480E+00	0.5022E-01
0.9629E+00	0.9530E+00	0.5049E-01
0.9629E+00	0.9579E+00	0.5087E-01
0.9629E+00	0.9629E+00	0.5127E-01
0.9629E+00	0.9678E+00	0.5223E-01
0.9629E+00	0.9728E+00	0.5379E-01
0.9629E+00	0.9777E+00	0.5400E-01
0.9629E+00	0.9827E+00	0.5386E-01
0.9629E+00	0.9876E+00	0.6098E-01
0.9629E+00	0.9926E+00	0.9375E-01
0.9629E+00	0.9975E+00	0.9375E-01
0.9579E+00	0.2475E-02	0.1083E+00
0.9579E+00	0.7426E-02	0.1083E+00
0.9579E+00	0.1238E-01	0.8034E-01
0.9579E+00	0.1733E-01	0.6257E-01
0.9579E+00	0.2228E-01	0.6534E-01
0.9579E+00	0.2723E-01	0.6473E-01
0.9579E+00	0.3218E-01	0.6480E-01
0.9579E+00	0.3713E-01	0.6536E-01
0.9579E+00	0.4208E-01	0.6575E-01
0.9579E+00	0.4703E-01	0.6607E-01
0.9579E+00	0.5198E-01	0.6630E-01
0.9579E+00	0.5693E-01	0.6645E-01
0.9579E+00	0.6188E-01	0.6670E-01
0.9579E+00	0.6683E-01	0.6698E-01
0.9579E+00	0.7178E-01	0.6707E-01
0.9579E+00	0.7673E-01	0.6699E-01
0.9579E+00	0.8168E-01	0.6663E-01
0.9579E+00	0.8663E-01	0.6628E-01
0.9579E+00	0.9158E-01	0.6522E-01
0.9579E+00	0.9653E-01	0.6407E-01
0.9579E+00	0.1015E+00	0.6382E-01
0.9579E+00	0.1064E+00	0.6393E-01
0.9579E+00	0.1114E+00	0.6395E-01
0.9579E+00	0.1163E+00	0.6372E-01
0.9579E+00	0.1213E+00	0.6107E-01
0.9579E+00	0.1262E+00	0.5884E-01
0.9579E+00	0.1312E+00	0.5797E-01
0.9579E+00	0.1361E+00	0.5771E-01
0.9579E+00	0.1411E+00	0.5789E-01
0.9579E+00	0.1460E+00	0.5900E-01
0.9579E+00	0.1510E+00	0.5968E-01
0.9579E+00	0.1559E+00	0.5878E-01
0.9579E+00	0.1609E+00	0.6294E-01
0.9579E+00	0.1658E+00	0.1012E+00
0.9579E+00	0.1708E+00	0.1108E+00
0.9579E+00	0.1757E+00	0.1064E+00
0.9579E+00	0.1807E+00	0.8491E-01
0.9579E+00	0.1856E+00	0.7281E-01
0.9579E+00	0.1906E+00	0.6488E-01
0.9579E+00	0.1955E+00	0.6577E-01
0.9579E+00	0.2005E+00	0.6763E-01
0.9579E+00	0.2054E+00	0.6810E-01
0.9579E+00	0.2104E+00	0.6829E-01
0.9579E+00	0.2153E+00	0.6871E-01
0.9579E+00	0.2203E+00	0.6940E-01
0.9579E+00	0.2252E+00	0.6984E-01
0.9579E+00	0.2302E+00	0.7014E-01
0.9579E+00	0.2351E+00	0.7057E-01
0.9579E+00	0.2401E+00	0.7109E-01
0.9579E+00	0.2450E+00	0.7172E-01
0.9579E+00	0.2500E+00	0.7241E-01
0.9579E+00	0.2550E+00	0.7311E-01
0.9579E+00	0.2599E+00	0.7357E-01
0.9579E+00	0.2649E+00	0.7408E-01
0.9579E+00	0.2698E+00	0.7462E-01
0.9579E+00	0.2748E+00	0.7496E-01
0.9579E+00	0.2797E+00	0.7504E-01
0.9579E+00	0.2847E+00	0.7505E-01
0.9579E+00	0.2896E+00	0.7505E-01
0.9579E+00	0.2946E+00	0.7501E-01
0.9579E+00	0.2995E+00	0.7424E-01
0.9579E+00	0.3045E+00	0.7180E-01
0.9579E+00	0.3094E+00	0.6914E-01
0.9579E+00	0.3144E+00	0.6755E-01
0.9579E+00	0.3193E+00	0.6691E-01
0.9579E+00	0.3243E+00	0.6659E-01
0.9579E+00	0.3292E+00	0.8127E-01
0.9579E+00	0.3342E+00	0.9358E-01
0.9579E+00	0.3391E+00	0.9682E-01
0.9579E+00	0.3441E+00	0.9717E-01
0.9579E+00	0.3490E+00	0.8266E-01
0.9579E+00	0.3540E+00	0.7074E-01
0.9579E+00	0.3589E+00	0.6830E-01
0.9579E+00	0.3639E+00	0.6681E-01
0.9579E+00	0.3688E+00	0.6488E-01
0.9579E+00	0.3738E+00	0.6289E-01
0.9579E+00	0.3787E+00	0.6080E-01
0.9579E+00	0.3837E+00	0.6003E-01
0.9579E+00	0.3886E+00	0.5991E-01
0.9579E+00	0.3936E+00	0.6087E-01
0.9579E+00	0.3985E+00	0.6251E-01
0.9579E+00	0.4035E+00	0.6278E-01
0.9579E+00	0.4084E+00	0.6994E-01
0.9579E+00	0.4134E+00	0.9264E-01
0.9579E+00	0.4183E+00	0.9965E-01
0.9579E+00	0.4233E+00	0.1009E+00
0.9579E+00	0.4282E+00	0.9614E-01
0.9579E+00	0.4332E+00	0.7435E-01
0.9579E+00	0.4381E+00	0.6141E-01
0.9579E+00	0.4431E+00	0.5832E-01
0.9579E+00	0.4480E+00	0.5682E-01
0.9579E+00	0.4530E+00	0.5332E-01
0.9579E+00	0.4579E+00	0.4989E-01
0.9579E+00	0.4629E+00	0.4871E-01
0.9579E+00	0.4678E+00	0.4843E-01
0.9579E+00	0.4728E+00	0.4813E-01
0.9579E+00	0.4777E+00	0.4743E-01
0.9579E+00	0.4827E+00	0.4653E-01
0.9579E+00	0.4876E+00	0.4570E-01
0.9579E+00	0.4926E+00	0.4560E-01
0.9579E+00	0.4975E+00	0.4645E-01
0.9579E+00	0.5025E+00	0.4811E-01
0.9579E+00	0.5074E+00	0.5123E-01
0.9579E+00	0.5124E+00	0.5485E-01
0.9579E+00	0.5173E+00	0.5844E-01
0.9579E+00	0.5223E+00	0.6150E-01
0.9579E+00	0.5272E+00	0.6335E-01
0.9579E+00	0.5322E+00	0.6451E-01
0.9579E+00	0.5371E+00	0.6381E-01
0.9579E+00	0.5421E+00	0.6228E-01
0.9579E+00	0.5470E+00	0.6054E-01
0.9579E+00	0.5520E+00	0.5734E-01
0.9579E+00	0.5569E+00	0.5348E-01
0.9579E+00	0.5619E+00	0.4953E-01
0.9579E+00	0.5668E+00	0.4641E-01
0.9579E+00	0.5718E+00	0.4507E-01
0.9579E+00	0.5767E+00	0.4451E-01
0.9579E+00	0.5817E+00	0.4431E-01
0.9579E+00	0.5866E+00	0.4425E-01
0.9579E+00	0.5916E+00	0.4422E-01
0.9579E+00	0.5965E+00	0.4415E-01
0.9579E+00	0.6015E+00	0.4410E-01
0.9579E+00	0.6064E+00	0.4412E-01
0.9579E+00	0.6114E+00	0.4423E-01
0.9579E+00	0.6163E+00	0.4442E-01
0.9579E+00	0.6213E+00	0.4472E-01
0.9579E+00	0.6262E+00	0.4509E-01
0.9579E+00	0.6312E+00	0.4554E-01
0.9579E+00	0.6361E+00	0.4607E-01
0.9579E+00	0.6411E+00	0.4669E-01
0.9579E+00	0.6460E+00	0.4741E-01
0.9579E+00	0.6510E+00	0.4826E-01
0.9579E+00	0.6559E+00	0.4920E-01
0.9579E+00	0.6609E+00	0.5011E-01
0.9579E+00	0.6658E+00	0.5090E-01
0.9579E+00	0.6708E+00	0.5170E-01
0.9579E+00	0.6757E+00	0.5249E-01
0.9579E+00	0.6807E+00	0.5315E-01
0.9579E+00	0.6856E+00	0.5362E-01
0.9579E+00	0.6906E+00	0.5409E-01
0.9579E+00	0.6955E+00	0.5442E-01
0.9579E+00	0.7005E+00	0.5465E-01
0.9579E+00	0.7054E+00	0.5476E-01
0.9579E+00	0.7104E+00	0.5478E-01
0.9579E+00	0.7153E+00	0.5467E-01
0.9579E+00	0.7203E+00	0.5443E-01
0.9579E+00	0.7252E+00	0.5410E-01
0.9579E+00	0.7302E+00	0.5374E-01
0.9579E+00	0.7351E+00	0.5337E-01
0.9579E+00	0.7401E+00	0.5303E-01
0.9579E+00	0.7450E+00	0.5276E-01
0.9579E+00	0.7500E+00	0.5259E-01
0.9579E+00	0.7550E+00	0.5249E-01
0.9579E+00	0.7599E+00	0.5269E-01
0.9579E+00	0.7649E+00	0.5307E-01
0.9579E+00	0.7698E+00	0.5342E-01
0.9579E+00	0.7748E+00	0.5370E-01
0.9579E+00	0.7797E+00	0.5408E-01
0.9579E+00	0.7847E+00	0.5420E-01
0.9579E+00	0.7896E+00	0.5392E-01
0.9579E+00	0.7946E+00	0.5325E-01
0.9579E+00	0.7995E+00	0.5310E-01
0.9579E+00	0.8045E+00	0.5279E-01
0.9579E+00	0.8094E+00	0.5296E-01
0.9579E+00	0.8144E+00	0.5325E-01
0.9579E+00	0.8193E+00	0.5351E-01
0.9579E+00	0.8243E+00	0.5410E-01
0.9579E+00	0.8292E+00	0.5481E-01
0.9579E+00	0.8342E+00	0.5542E-01
0.9579E+00	0.8391E+00	0.5574E-01
0.9579E+00	0.8441E+00	0.5565E-01
0.9579E+00	0.8490E+00	0.5539E-01
0.9579E+00	0.8540E+00	0.5511E-01
0.9579E+00	0.8589E+00	0.5484E-01
0.9579E+00	0.8639E+00	0.5449E-01
0.9579E+00	0.8688E+00	0.5391E-01
0.9579E+00	0.8738E+00	0.5322E-01
0.9579E+00	0.8787E+00	0.5255E-01
0.9579E+00	0.8837E+00	0.5192E-01
0.9579E+00	0.8886E+00	0.5135E-01
0.9579E+00	0.8936E+00	0.5085E-01
0.9579E+00	0.8985E+00	0.5041E-01
0.9579E+00	0.9035E+00	0.5003E-01
0.9579E+00	0.9084E+00	0.4972E-01
0.9579E+00	0.9134E+00	0.4943E-01
0.9579E+00	0.9183E+00	0.4933E-01
0.9579E+00	0.9233E+00	0.4929E-01
0.9579E+00	0.9282E+00	0.4929E-01
0.9579E+00	0.9332E+00	0.4923E-01
0.9579E+00	0.9381E+00	0.4922E-01
0.9579E+00	0.9431E+00	0.4924E-01
0.9579E+00	0.9480E+00	0.4940E-01
0.9579E+00	0.9530E+00	0.4978E-01
0.9579E+00	0.9579E+00	0.5020E-01
0.9579E+00	0.9629E+00	0.5045E-01
0.9579E+00	0.9678E+00	0.5093E-01
0.9579E+00	0.9728E+00	0.5217E-01
0.9579E+00	0.9777E+00	0.5232E-01
0.9579E+00	0.9827E+00	0.5199E-01
0.9579E+00	0.9876E+00	0.5899E-01
0.9579E+00	0.9926E+00	0.9135E-01
0.9579E+00	0.9975E+00	0.9135E-01
0.9530E+00	0.2475E-02	0.1076E+00
0.9530E+00	0.7426E-02	0.1076E+00
0.9530E+00	0.1238E-01	0.7865E-01
0.9530E+00	0.1733E-01	0.6249E-01
0.9530E+00	0.2228E-01	0.6128E-01
0.9530E+00	0.2723E-01	0.5932E-01
0.9530E+00	0.3218E-01	0.5935E-01
0.9530E+00	0.3713E-01	0.5970E-01
0.9530E+00	0.4208E-01	0.6054E-01
0.9530E+00	0.4703E-01	0.6145E-01
0.9530E+00	0.5198E-01	0.6207E-01
0.9530E+00	0.5693E-01	0.6242E-01
0.9530E+00	0.6188E-01	0.6261E-01
0.9530E+00	0.6683E-01	0.6277E-01
0.9530E+00	0.7178E-01	0.6291E-01
0.9530E+00	0.7673E-01	0.6302E-01
0.9530E+00	0.8168E-01	0.6312E-01
0.9530E+00	0.8663E-01	0.6329E-01
0.9530E+00	0.9158E-01	0.6365E-01
0.9530E+00	0.9653E-01	0.6389E-01
0.9530E+00	0.1015E+00	0.6435E-01
0.9530E+00	0.1064E+00	0.6436E-01
0.9530E+00	0.1114E+00	0.6427E-01
0.9530E+00	0.1163E+00	0.6420E-01
0.9530E+00	0.1213E+00	0.6191E-01
0.9530E+00	0.1262E+00	0.5935E-01
0.9530E+00	0.1312E+00	0.5845E-01
0.9530E+00	0.1361E+00	0.5843E-01
0.9530E+00	0.1411E+00	0.6073E-01
0.9530E+00	0.1460E+00	0.6216E-01
0.9530E+00	0.1510E+00	0.6198E-01
0.9530E+00	0.1559E+00	0.5948E-01
0.9530E+00	0.1609E+00	0.6483E-01
0.9530E+00	0.1658E+00	0.9879E-01
0.9530E+00	0.1708E+00	0.1086E+00
0.9530E+00	0.1757E+00	0.1086E+00
0.9530E+00	0.1807E+00	0.8253E-01
0.9530E+00	0.1856E+00	0.7226E-01
0.9530E+00	0.1906E+00	0.6567E-01
0.9530E+00	0.1955E+00	0.6717E-01
0.9530E+00	0.2005E+00	0.6906E-01
0.9530E+00	0.2054E+00	0.6924E-01
0.9530E+00	0.2104E+00	0.6900E-01
0.9530E+00	0.2153E+00	0.6933E-01
0.9530E+00	0.2203E+00	0.7014E-01
0.9530E+00	0.2252E+00	0.7068E-01
0.9530E+00	0.2302E+00	0.7114E-01
0.9530E+00	0.2351E+00	0.7184E-01
0.9530E+00	0.2401E+00	0.7272E-01
0.9530E+00	0.2450E+00	0.7364E-01
0.9530E+00	0.2500E+00	0.7451E-01
0.9530E+00	0.2550E+00	0.7518E-01
0.9530E+00	0.2599E+00	0.7564E-01
0.9530E+00	0.2649E+00	0.7578E-01
0.9530E+00	0.2698E+00	0.7598E-01
0.9530E+00	0.2748E+00	0.7622E-01
0.9530E+00	0.2797E+00	0.7652E-01
0.9530E+00	0.2847E+00	0.7662E-01
0.9530E+00	0.2896E+00	0.7650E-01
0.9530E+00	0.2946E+00	0.7553E-01
0.9530E+00	0.2995E+00	0.7202E-01
0.9530E+00	0.3045E+00	0.6824E-01
0.9530E+00	0.3094E+00	0.6577E-01
0.9530E+00	0.3144E+00	0.6405E-01
0.9530E+00	0.3193E+00	0.6667E-01
0.9530E+00	0.3243E+00	0.8218E-01
0.9530E+00	0.3292E+00	0.9159E-01
0.9530E+00	0.3342E+00	0.9720E-01
0.9530E+00	0.3391E+00	0.9766E-01
0.9530E+00	0.3441E+00	0.8891E-01
0.9530E+00	0.3490E+00	0.7157E-01
0.9530E+00	0.3540E+00	0.6672E-01
0.9530E+00	0.3589E+00	0.6305E-01
0.9530E+00	0.3639E+00	0.5909E-01
0.9530E+00	0.3688E+00	0.5557E-01
0.9530E+00	0.3738E+00	0.5362E-01
0.9530E+00	0.3787E+00	0.5279E-01
0.9530E+00	0.3837E+00	0.5257E-01
0.9530E+00	0.3886E+00	0.5277E-01
0.9530E+00	0.3936E+00	0.5620E-01
0.9530E+00	0.3985E+00	0.6029E-01
0.9530E+00	0.4035E+00	0.6146E-01
0.9530E+00	0.4084E+00	0.6624E-01
0.9530E+00	0.4134E+00	0.8879E-01
0.9530E+00	0.4183E+00	0.9777E-01
0.9530E+00	0.4233E+00	0.9957E-01
0.9530E+00	0.4282E+00	0.9570E-01
0.9530E+00	0.4332E+00	0.7538E-01
0.9530E+00	0.4381E+00	0.6346E-01
0.9530E+00	0.4431E+00	0.6077E-01
0.9530E+00	0.4480E+00	0.6038E-01
0.9530E+00	0.4530E+00	0.5698E-01
0.9530E+00	0.4579E+00	0.4942E-01
0.9530E+00	0.4629E+00	0.4554E-01
0.9530E+00	0.4678E+00	0.4435E-01
0.9530E+00	0.4728E+00	0.4365E-01
0.9530E+00	0.4777E+00	0.4268E-01
0.9530E+00	0.4827E+00	0.4190E-01
0.9530E+00	0.4876E+00	0.4217E-01
0.9530E+00	0.4926E+00	0.4329E-01
0.9530E+00	0.4975E+00	0.4590E-01
0.9530E+00	0.5025E+00	0.4927E-01
0.9530E+00	0.5074E+00	0.5312E-01
0.9530E+00	0.5124E+00	0.5719E-01
0.9530E+00	0.5173E+00	0.6109E-01
0.9530E+00	0.5223E+00	0.6404E-01
0.9530E+00	0.5272E+00	0.6626E-01
0.9530E+00	0.5322E+00	0.6734E-01
0.9530E+00	0.5371E+00	0.6585E-01
0.9530E+00	0.5421E+00	0.6322E-01
0.9530E+00	0.5470E+00	0.6045E-01
0.9530E+00	0.5520E+00	0.5483E-01
0.9530E+00	0.5569E+00	0.4892E-01
0.9530E+00	0.5619E+00	0.4508E-01
0.9530E+00	0.5668E+00	0.4372E-01
0.9530E+00	0.5718E+00	0.4341E-01
0.9530E+00	0.5767E+00	0.4351E-01
0.9530E+00	0.5817E+00	0.4372E-01
0.9530E+00	0.5866E+00	0.4389E-01
0.9530E+00	0.5916E+00	0.4394E-01
0.9530E+00	0.5965E+00	0.4364E-01
0.9530E+00	0.6015E+00	0.4325E-01
0.9530E+00	0.6064E+00	0.4285E-01
0.9530E+00	0.6114E+00	0.4267E-01
0.9530E+00	0.6163E+00	0.4274E-01
0.9530E+00	0.6213E+00	0.4288E-01
0.9530E+00	0.6262E+00	0.4310E-01
0.9530E+00	0.6312E+00	0.4350E-01
0.9530E+00	0.6361E+00	0.4399E-01
0.9530E+00	0.6411E+00	0.4458E-01
0.9530E+00	0.6460E+00	0.4520E-01
0.9530E+00	0.6510E+00	0.4583E-01
0.9530E+00	0.6559E+00	0.4646E-01
0.9530E+00	0.6609E+00	0.4706E-01
0.9530E+00	0.6658E+00	0.4766E-01
0.9530E+00	0.6708E+00	0.4837E-01
0.9530E+00	0.6757E+00	0.4927E-01
0.9530E+00	0.6807E+00	0.5037E-01
0.9530E+00	0.6856E+00	0.5160E-01
0.9530E+00	0.6906E+00	0.5280E-01
0.9530E+00	0.6955E+00	0.5396E-01
0.9530E+00	0.7005E+00	0.5475E-01
0.9530E+00	0.7054E+00	0.5507E-01
0.9530E+00	0.7104E+00	0.5519E-01
0.9530E+00	0.7153E+00	0.5522E-01
0.9530E+00	0.7203E+00	0.5515E-01
0.9530E+00	0.7252E+00	0.5500E-01
0.9530E+00	0.7302E+00	0.5477E-01
0.9530E+00	0.7351E+00	0.5450E-01
0.9530E+00	0.7401E+00	0.5423E-01
0.9530E+00	0.7450E+00	0.5399E-01
0.9530E+00	0.7500E+00	0.5376E-01
0.9530E+00	0.7550E+00	0.5352E-01
0.9530E+00	0.7599E+00	0.5347E-01
0.9530E+00	0.7649E+00	0.5355E-01
0.9530E+00	0.7698E+00	0.5370E-01
0.9530E+00	0.7748E+00	0.5327E-01
0.9530E+00	0.7797E+00	0.5205E-01
0.9530E+00	0.7847E+00	0.5078E-01
0.9530E+00	0.7896E+00	0.4972E-01
0.9530E+00	0.7946E+00	0.4878E-01
0.9530E+00	0.7995E+00	0.4836E-01
0.9530E+00	0.8045E+00	0.4802E-01
0.9530E+00	0.8094E+00	0.4806E-01
0.9530E+00	0.8144E+00	0.4841E-01
0.9530E+00	0.8193E+00	0.4911E-01
0.9530E+00	0.8243E+00	0.5028E-01
0.9530E+00	0.8292E+00	0.5166E-01
0.9530E+00	0.8342E+00	0.5304E-01
0.9530E+00	0.8391E+00	0.5427E-01
0.9530E+00	0.8441E+00	0.5507E-01
0.9530E+00	0.8490E+00	0.5505E-01
0.9530E+00	0.8540E+00	0.5476E-01
0.9530E+00	0.8589E+00	0.5443E-01
0.9530E+00	0.8639E+00	0.5399E-01
0.9530E+00	0.8688E+00	0.5332E-01
0.9530E+00	0.8738E+00	0.5253E-01
0.9530E+00	0.8787E+00	0.5177E-01
0.9530E+00	0.8837E+00	0.5108E-01
0.9530E+00	0.8886E+00	0.5046E-01
0.9530E+00	0.8936E+00	0.4992E-01
0.9530E+00	0.8985E+00	0.4948E-01
[truncated: 38,804 more rows]

## Sheet: C3_temperature
0.9975E+00	0.2475E-02	0.1054E-15
0.9975E+00	0.7426E-02	0.1054E-15
0.9975E+00	0.1238E-01	0.1049E-13
0.9975E+00	0.1733E-01	0.1918E-11
0.9975E+00	0.2228E-01	0.3072E-09
0.9975E+00	0.2723E-01	0.4851E-07
0.9975E+00	0.3218E-01	0.8208E-07
0.9975E+00	0.3713E-01	0.7800E-07
0.9975E+00	0.4208E-01	0.6911E-07
0.9975E+00	0.4703E-01	0.6427E-07
0.9975E+00	0.5198E-01	0.6278E-07
0.9975E+00	0.5693E-01	0.6376E-07
0.9975E+00	0.6188E-01	0.6587E-07
0.9975E+00	0.6683E-01	0.6781E-07
0.9975E+00	0.7178E-01	0.6898E-07
0.9975E+00	0.7673E-01	0.6922E-07
0.9975E+00	0.8168E-01	0.6771E-07
0.9975E+00	0.8663E-01	0.6400E-07
0.9975E+00	0.9158E-01	0.5771E-07
0.9975E+00	0.9653E-01	0.4962E-07
0.9975E+00	0.1015E+00	0.4146E-07
0.9975E+00	0.1064E+00	0.3500E-07
0.9975E+00	0.1114E+00	0.3142E-07
0.9975E+00	0.1163E+00	0.2817E-07
0.9975E+00	0.1213E+00	0.2481E-07
0.9975E+00	0.1262E+00	0.2046E-07
0.9975E+00	0.1312E+00	0.1484E-07
0.9975E+00	0.1361E+00	0.1206E-07
0.9975E+00	0.1411E+00	0.7159E-08
0.9975E+00	0.1460E+00	0.2139E-08
0.9975E+00	0.1510E+00	0.7400E-16
0.9975E+00	0.1559E+00	0.7400E-16
0.9975E+00	0.1609E+00	0.7400E-16
0.9975E+00	0.1658E+00	0.7401E-16
0.9975E+00	0.1708E+00	0.7567E-16
0.9975E+00	0.1757E+00	0.2268E-15
0.9975E+00	0.1807E+00	0.1031E-13
0.9975E+00	0.1856E+00	0.5557E-12
0.9975E+00	0.1906E+00	0.2664E-10
0.9975E+00	0.1955E+00	0.1243E-08
0.9975E+00	0.2005E+00	0.5792E-07
0.9975E+00	0.2054E+00	0.8163E-07
0.9975E+00	0.2104E+00	0.8014E-07
0.9975E+00	0.2153E+00	0.7799E-07
0.9975E+00	0.2203E+00	0.7846E-07
0.9975E+00	0.2252E+00	0.8058E-07
0.9975E+00	0.2302E+00	0.8333E-07
0.9975E+00	0.2351E+00	0.8607E-07
0.9975E+00	0.2401E+00	0.8844E-07
0.9975E+00	0.2450E+00	0.9036E-07
0.9975E+00	0.2500E+00	0.9179E-07
0.9975E+00	0.2550E+00	0.9278E-07
0.9975E+00	0.2599E+00	0.9346E-07
0.9975E+00	0.2649E+00	0.9393E-07
0.9975E+00	0.2698E+00	0.9416E-07
0.9975E+00	0.2748E+00	0.9414E-07
0.9975E+00	0.2797E+00	0.9386E-07
0.9975E+00	0.2847E+00	0.9343E-07
0.9975E+00	0.2896E+00	0.9287E-07
0.9975E+00	0.2946E+00	0.9236E-07
0.9975E+00	0.2995E+00	0.9227E-07
0.9975E+00	0.3045E+00	0.9339E-07
0.9975E+00	0.3094E+00	0.9680E-07
0.9975E+00	0.3144E+00	0.1019E-06
0.9975E+00	0.3193E+00	0.9513E-07
0.9975E+00	0.3243E+00	0.2619E-07
0.9975E+00	0.3292E+00	0.7400E-16
0.9975E+00	0.3342E+00	0.7401E-16
0.9975E+00	0.3391E+00	0.7473E-16
0.9975E+00	0.3441E+00	0.1138E-15
0.9975E+00	0.3490E+00	0.2009E-14
0.9975E+00	0.3540E+00	0.8458E-13
0.9975E+00	0.3589E+00	0.3392E-11
0.9975E+00	0.3639E+00	0.1289E-09
0.9975E+00	0.3688E+00	0.4790E-08
0.9975E+00	0.3738E+00	0.4875E-07
0.9975E+00	0.3787E+00	0.1062E-06
0.9975E+00	0.3837E+00	0.9628E-07
0.9975E+00	0.3886E+00	0.5035E-07
0.9975E+00	0.3936E+00	0.1045E-07
0.9975E+00	0.3985E+00	0.7400E-16
0.9975E+00	0.4035E+00	0.7400E-16
0.9975E+00	0.4084E+00	0.7400E-16
0.9975E+00	0.4134E+00	0.7400E-16
0.9975E+00	0.4183E+00	0.7400E-16
0.9975E+00	0.4233E+00	0.7410E-16
0.9975E+00	0.4282E+00	0.7658E-16
0.9975E+00	0.4332E+00	0.1395E-15
0.9975E+00	0.4381E+00	0.1653E-14
0.9975E+00	0.4431E+00	0.3701E-13
0.9975E+00	0.4480E+00	0.8551E-12
0.9975E+00	0.4530E+00	0.1980E-10
0.9975E+00	0.4579E+00	0.4590E-09
0.9975E+00	0.4629E+00	0.1522E-08
0.9975E+00	0.4678E+00	0.3125E-08
0.9975E+00	0.4728E+00	0.5665E-08
0.9975E+00	0.4777E+00	0.8796E-08
0.9975E+00	0.4827E+00	0.1194E-07
0.9975E+00	0.4876E+00	0.1421E-07
0.9975E+00	0.4926E+00	0.1531E-07
0.9975E+00	0.4975E+00	0.1578E-07
0.9975E+00	0.5025E+00	0.1644E-07
0.9975E+00	0.5074E+00	0.1751E-07
0.9975E+00	0.5124E+00	0.1939E-07
0.9975E+00	0.5173E+00	0.2256E-07
0.9975E+00	0.5223E+00	0.2781E-07
0.9975E+00	0.5272E+00	0.3491E-07
0.9975E+00	0.5322E+00	0.4383E-07
0.9975E+00	0.5371E+00	0.5423E-07
0.9975E+00	0.5421E+00	0.6508E-07
0.9975E+00	0.5470E+00	0.7613E-07
0.9975E+00	0.5520E+00	0.8686E-07
0.9975E+00	0.5569E+00	0.9773E-07
0.9975E+00	0.5619E+00	0.1090E-06
0.9975E+00	0.5668E+00	0.1208E-06
0.9975E+00	0.5718E+00	0.1330E-06
0.9975E+00	0.5767E+00	0.1462E-06
0.9975E+00	0.5817E+00	0.1598E-06
0.9975E+00	0.5866E+00	0.1732E-06
0.9975E+00	0.5916E+00	0.1855E-06
0.9975E+00	0.5965E+00	0.1967E-06
0.9975E+00	0.6015E+00	0.2071E-06
0.9975E+00	0.6064E+00	0.2167E-06
0.9975E+00	0.6114E+00	0.2257E-06
0.9975E+00	0.6163E+00	0.2345E-06
0.9975E+00	0.6213E+00	0.2423E-06
0.9975E+00	0.6262E+00	0.2473E-06
0.9975E+00	0.6312E+00	0.2487E-06
0.9975E+00	0.6361E+00	0.2460E-06
0.9975E+00	0.6411E+00	0.2399E-06
0.9975E+00	0.6460E+00	0.2325E-06
0.9975E+00	0.6510E+00	0.2259E-06
0.9975E+00	0.6559E+00	0.2211E-06
0.9975E+00	0.6609E+00	0.2180E-06
0.9975E+00	0.6658E+00	0.2161E-06
0.9975E+00	0.6708E+00	0.2147E-06
0.9975E+00	0.6757E+00	0.2132E-06
0.9975E+00	0.6807E+00	0.2109E-06
0.9975E+00	0.6856E+00	0.2082E-06
0.9975E+00	0.6906E+00	0.2058E-06
0.9975E+00	0.6955E+00	0.2037E-06
0.9975E+00	0.7005E+00	0.2020E-06
0.9975E+00	0.7054E+00	0.2008E-06
0.9975E+00	0.7104E+00	0.1999E-06
0.9975E+00	0.7153E+00	0.1994E-06
0.9975E+00	0.7203E+00	0.1993E-06
0.9975E+00	0.7252E+00	0.1997E-06
0.9975E+00	0.7302E+00	0.2006E-06
0.9975E+00	0.7351E+00	0.2021E-06
0.9975E+00	0.7401E+00	0.2041E-06
0.9975E+00	0.7450E+00	0.2067E-06
0.9975E+00	0.7500E+00	0.2098E-06
0.9975E+00	0.7550E+00	0.2134E-06
0.9975E+00	0.7599E+00	0.2180E-06
0.9975E+00	0.7649E+00	0.2231E-06
0.9975E+00	0.7698E+00	0.2295E-06
0.9975E+00	0.7748E+00	0.2368E-06
0.9975E+00	0.7797E+00	0.2453E-06
0.9975E+00	0.7847E+00	0.2550E-06
0.9975E+00	0.7896E+00	0.2662E-06
0.9975E+00	0.7946E+00	0.2789E-06
0.9975E+00	0.7995E+00	0.2930E-06
0.9975E+00	0.8045E+00	0.3085E-06
0.9975E+00	0.8094E+00	0.3255E-06
0.9975E+00	0.8144E+00	0.3442E-06
0.9975E+00	0.8193E+00	0.3645E-06
0.9975E+00	0.8243E+00	0.3863E-06
0.9975E+00	0.8292E+00	0.4077E-06
0.9975E+00	0.8342E+00	0.4227E-06
0.9975E+00	0.8391E+00	0.4240E-06
0.9975E+00	0.8441E+00	0.6430E-06
0.9975E+00	0.8490E+00	0.1241E-06
0.9975E+00	0.8540E+00	0.8317E-05
0.9975E+00	0.8589E+00	0.1326E-04
0.9975E+00	0.8639E+00	0.2332E-04
0.9975E+00	0.8688E+00	0.3056E-04
0.9975E+00	0.8738E+00	0.3777E-04
0.9975E+00	0.8787E+00	0.4653E-04
0.9975E+00	0.8837E+00	0.5594E-04
0.9975E+00	0.8886E+00	0.6532E-04
0.9975E+00	0.8936E+00	0.7358E-04
0.9975E+00	0.8985E+00	0.8133E-04
0.9975E+00	0.9035E+00	0.8904E-04
0.9975E+00	0.9084E+00	0.9545E-04
0.9975E+00	0.9134E+00	0.1007E-03
0.9975E+00	0.9183E+00	0.1049E-03
0.9975E+00	0.9233E+00	0.1090E-03
0.9975E+00	0.9282E+00	0.1131E-03
0.9975E+00	0.9332E+00	0.1164E-03
0.9975E+00	0.9381E+00	0.1198E-03
0.9975E+00	0.9431E+00	0.1236E-03
0.9975E+00	0.9480E+00	0.1272E-03
0.9975E+00	0.9530E+00	0.1299E-03
0.9975E+00	0.9579E+00	0.1321E-03
0.9975E+00	0.9629E+00	0.1333E-03
0.9975E+00	0.9678E+00	0.1293E-03
0.9975E+00	0.9728E+00	0.8114E-04
0.9975E+00	0.9777E+00	0.2286E-06
0.9975E+00	0.9827E+00	0.7156E-09
0.9975E+00	0.9876E+00	0.2156E-11
0.9975E+00	0.9926E+00	0.3887E-14
0.9975E+00	0.9975E+00	0.3887E-14
0.9926E+00	0.2475E-02	0.1285E+00
0.9926E+00	0.7426E-02	0.1285E+00
0.9926E+00	0.1238E-01	0.1655E+00
0.9926E+00	0.1733E-01	0.2176E+00
0.9926E+00	0.2228E-01	0.2399E+00
0.9926E+00	0.2723E-01	0.2480E+00
0.9926E+00	0.3218E-01	0.2497E+00
0.9926E+00	0.3713E-01	0.2484E+00
0.9926E+00	0.4208E-01	0.2465E+00
0.9926E+00	0.4703E-01	0.2454E+00
0.9926E+00	0.5198E-01	0.2451E+00
0.9926E+00	0.5693E-01	0.2451E+00
0.9926E+00	0.6188E-01	0.2456E+00
0.9926E+00	0.6683E-01	0.2462E+00
0.9926E+00	0.7178E-01	0.2465E+00
0.9926E+00	0.7673E-01	0.2465E+00
0.9926E+00	0.8168E-01	0.2459E+00
0.9926E+00	0.8663E-01	0.2446E+00
0.9926E+00	0.9158E-01	0.2426E+00
0.9926E+00	0.9653E-01	0.2401E+00
0.9926E+00	0.1015E+00	0.2375E+00
0.9926E+00	0.1064E+00	0.2353E+00
0.9926E+00	0.1114E+00	0.2336E+00
0.9926E+00	0.1163E+00	0.2321E+00
0.9926E+00	0.1213E+00	0.2304E+00
0.9926E+00	0.1262E+00	0.2281E+00
0.9926E+00	0.1312E+00	0.2253E+00
0.9926E+00	0.1361E+00	0.2223E+00
0.9926E+00	0.1411E+00	0.2195E+00
0.9926E+00	0.1460E+00	0.2180E+00
0.9926E+00	0.1510E+00	0.2162E+00
0.9926E+00	0.1559E+00	0.2106E+00
0.9926E+00	0.1609E+00	0.1879E+00
0.9926E+00	0.1658E+00	0.1350E+00
0.9926E+00	0.1708E+00	0.8146E-01
0.9926E+00	0.1757E+00	0.7477E-01
0.9926E+00	0.1807E+00	0.1432E+00
0.9926E+00	0.1856E+00	0.2208E+00
0.9926E+00	0.1906E+00	0.2562E+00
0.9926E+00	0.1955E+00	0.2690E+00
0.9926E+00	0.2005E+00	0.2737E+00
0.9926E+00	0.2054E+00	0.2752E+00
0.9926E+00	0.2104E+00	0.2756E+00
0.9926E+00	0.2153E+00	0.2761E+00
0.9926E+00	0.2203E+00	0.2767E+00
0.9926E+00	0.2252E+00	0.2773E+00
0.9926E+00	0.2302E+00	0.2780E+00
0.9926E+00	0.2351E+00	0.2786E+00
0.9926E+00	0.2401E+00	0.2791E+00
0.9926E+00	0.2450E+00	0.2795E+00
0.9926E+00	0.2500E+00	0.2798E+00
0.9926E+00	0.2550E+00	0.2800E+00
0.9926E+00	0.2599E+00	0.2802E+00
0.9926E+00	0.2649E+00	0.2802E+00
0.9926E+00	0.2698E+00	0.2803E+00
0.9926E+00	0.2748E+00	0.2803E+00
0.9926E+00	0.2797E+00	0.2802E+00
0.9926E+00	0.2847E+00	0.2801E+00
0.9926E+00	0.2896E+00	0.2800E+00
0.9926E+00	0.2946E+00	0.2799E+00
0.9926E+00	0.2995E+00	0.2798E+00
0.9926E+00	0.3045E+00	0.2798E+00
0.9926E+00	0.3094E+00	0.2800E+00
0.9926E+00	0.3144E+00	0.2803E+00
0.9926E+00	0.3193E+00	0.2804E+00
0.9926E+00	0.3243E+00	0.2796E+00
0.9926E+00	0.3292E+00	0.2718E+00
0.9926E+00	0.3342E+00	0.2277E+00
0.9926E+00	0.3391E+00	0.1636E+00
0.9926E+00	0.3441E+00	0.1154E+00
0.9926E+00	0.3490E+00	0.1048E+00
0.9926E+00	0.3540E+00	0.1227E+00
0.9926E+00	0.3589E+00	0.1705E+00
0.9926E+00	0.3639E+00	0.2014E+00
0.9926E+00	0.3688E+00	0.2123E+00
0.9926E+00	0.3738E+00	0.2156E+00
0.9926E+00	0.3787E+00	0.2162E+00
0.9926E+00	0.3837E+00	0.2141E+00
0.9926E+00	0.3886E+00	0.2107E+00
0.9926E+00	0.3936E+00	0.2070E+00
0.9926E+00	0.3985E+00	0.1985E+00
0.9926E+00	0.4035E+00	0.1747E+00
0.9926E+00	0.4084E+00	0.1404E+00
0.9926E+00	0.4134E+00	0.1027E+00
0.9926E+00	0.4183E+00	0.8543E-01
0.9926E+00	0.4233E+00	0.8384E-01
0.9926E+00	0.4282E+00	0.1159E+00
0.9926E+00	0.4332E+00	0.1589E+00
0.9926E+00	0.4381E+00	0.1868E+00
0.9926E+00	0.4431E+00	0.1981E+00
0.9926E+00	0.4480E+00	0.2030E+00
0.9926E+00	0.4530E+00	0.2052E+00
0.9926E+00	0.4579E+00	0.2072E+00
0.9926E+00	0.4629E+00	0.2098E+00
0.9926E+00	0.4678E+00	0.2124E+00
0.9926E+00	0.4728E+00	0.2151E+00
0.9926E+00	0.4777E+00	0.2177E+00
0.9926E+00	0.4827E+00	0.2201E+00
0.9926E+00	0.4876E+00	0.2220E+00
0.9926E+00	0.4926E+00	0.2235E+00
0.9926E+00	0.4975E+00	0.2247E+00
0.9926E+00	0.5025E+00	0.2259E+00
0.9926E+00	0.5074E+00	0.2272E+00
0.9926E+00	0.5124E+00	0.2286E+00
0.9926E+00	0.5173E+00	0.2301E+00
0.9926E+00	0.5223E+00	0.2316E+00
0.9926E+00	0.5272E+00	0.2331E+00
0.9926E+00	0.5322E+00	0.2346E+00
0.9926E+00	0.5371E+00	0.2359E+00
0.9926E+00	0.5421E+00	0.2371E+00
0.9926E+00	0.5470E+00	0.2381E+00
0.9926E+00	0.5520E+00	0.2390E+00
0.9926E+00	0.5569E+00	0.2400E+00
0.9926E+00	0.5619E+00	0.2409E+00
0.9926E+00	0.5668E+00	0.2420E+00
0.9926E+00	0.5718E+00	0.2432E+00
0.9926E+00	0.5767E+00	0.2444E+00
0.9926E+00	0.5817E+00	0.2458E+00
0.9926E+00	0.5866E+00	0.2474E+00
0.9926E+00	0.5916E+00	0.2491E+00
0.9926E+00	0.5965E+00	0.2508E+00
0.9926E+00	0.6015E+00	0.2527E+00
0.9926E+00	0.6064E+00	0.2546E+00
0.9926E+00	0.6114E+00	0.2565E+00
0.9926E+00	0.6163E+00	0.2583E+00
0.9926E+00	0.6213E+00	0.2600E+00
0.9926E+00	0.6262E+00	0.2613E+00
0.9926E+00	0.6312E+00	0.2624E+00
0.9926E+00	0.6361E+00	0.2630E+00
0.9926E+00	0.6411E+00	0.2635E+00
0.9926E+00	0.6460E+00	0.2637E+00
0.9926E+00	0.6510E+00	0.2638E+00
0.9926E+00	0.6559E+00	0.2638E+00
0.9926E+00	0.6609E+00	0.2638E+00
0.9926E+00	0.6658E+00	0.2637E+00
0.9926E+00	0.6708E+00	0.2637E+00
0.9926E+00	0.6757E+00	0.2638E+00
0.9926E+00	0.6807E+00	0.2639E+00
0.9926E+00	0.6856E+00	0.2641E+00
0.9926E+00	0.6906E+00	0.2643E+00
0.9926E+00	0.6955E+00	0.2646E+00
0.9926E+00	0.7005E+00	0.2650E+00
0.9926E+00	0.7054E+00	0.2654E+00
0.9926E+00	0.7104E+00	0.2659E+00
0.9926E+00	0.7153E+00	0.2664E+00
0.9926E+00	0.7203E+00	0.2669E+00
0.9926E+00	0.7252E+00	0.2675E+00
0.9926E+00	0.7302E+00	0.2681E+00
0.9926E+00	0.7351E+00	0.2688E+00
0.9926E+00	0.7401E+00	0.2696E+00
0.9926E+00	0.7450E+00	0.2703E+00
0.9926E+00	0.7500E+00	0.2712E+00
0.9926E+00	0.7550E+00	0.2721E+00
0.9926E+00	0.7599E+00	0.2732E+00
0.9926E+00	0.7649E+00	0.2743E+00
0.9926E+00	0.7698E+00	0.2756E+00
0.9926E+00	0.7748E+00	0.2771E+00
0.9926E+00	0.7797E+00	0.2787E+00
0.9926E+00	0.7847E+00	0.2806E+00
0.9926E+00	0.7896E+00	0.2826E+00
0.9926E+00	0.7946E+00	0.2849E+00
0.9926E+00	0.7995E+00	0.2874E+00
0.9926E+00	0.8045E+00	0.2899E+00
0.9926E+00	0.8094E+00	0.2927E+00
0.9926E+00	0.8144E+00	0.2954E+00
0.9926E+00	0.8193E+00	0.2982E+00
0.9926E+00	0.8243E+00	0.3010E+00
0.9926E+00	0.8292E+00	0.3037E+00
0.9926E+00	0.8342E+00	0.3061E+00
0.9926E+00	0.8391E+00	0.3081E+00
0.9926E+00	0.8441E+00	0.3101E+00
0.9926E+00	0.8490E+00	0.3122E+00
0.9926E+00	0.8540E+00	0.3141E+00
0.9926E+00	0.8589E+00	0.3152E+00
0.9926E+00	0.8639E+00	0.3158E+00
0.9926E+00	0.8688E+00	0.3165E+00
0.9926E+00	0.8738E+00	0.3174E+00
0.9926E+00	0.8787E+00	0.3186E+00
0.9926E+00	0.8837E+00	0.3199E+00
0.9926E+00	0.8886E+00	0.3212E+00
0.9926E+00	0.8936E+00	0.3224E+00
0.9926E+00	0.8985E+00	0.3236E+00
0.9926E+00	0.9035E+00	0.3248E+00
0.9926E+00	0.9084E+00	0.3258E+00
0.9926E+00	0.9134E+00	0.3267E+00
0.9926E+00	0.9183E+00	0.3275E+00
0.9926E+00	0.9233E+00	0.3282E+00
0.9926E+00	0.9282E+00	0.3288E+00
0.9926E+00	0.9332E+00	0.3293E+00
0.9926E+00	0.9381E+00	0.3299E+00
0.9926E+00	0.9431E+00	0.3304E+00
0.9926E+00	0.9480E+00	0.3310E+00
0.9926E+00	0.9530E+00	0.3317E+00
0.9926E+00	0.9579E+00	0.3323E+00
0.9926E+00	0.9629E+00	0.3325E+00
0.9926E+00	0.9678E+00	0.3310E+00
0.9926E+00	0.9728E+00	0.3234E+00
0.9926E+00	0.9777E+00	0.2994E+00
0.9926E+00	0.9827E+00	0.2555E+00
0.9926E+00	0.9876E+00	0.1875E+00
0.9926E+00	0.9926E+00	0.1292E+00
0.9926E+00	0.9975E+00	0.1292E+00
0.9876E+00	0.2475E-02	0.2126E+00
0.9876E+00	0.7426E-02	0.2126E+00
0.9876E+00	0.1238E-01	0.3011E+00
0.9876E+00	0.1733E-01	0.4027E+00
0.9876E+00	0.2228E-01	0.4457E+00
0.9876E+00	0.2723E-01	0.4658E+00
0.9876E+00	0.3218E-01	0.4706E+00
0.9876E+00	0.3713E-01	0.4694E+00
0.9876E+00	0.4208E-01	0.4666E+00
0.9876E+00	0.4703E-01	0.4651E+00
0.9876E+00	0.5198E-01	0.4647E+00
0.9876E+00	0.5693E-01	0.4651E+00
0.9876E+00	0.6188E-01	0.4659E+00
0.9876E+00	0.6683E-01	0.4667E+00
0.9876E+00	0.7178E-01	0.4672E+00
0.9876E+00	0.7673E-01	0.4673E+00
0.9876E+00	0.8168E-01	0.4666E+00
0.9876E+00	0.8663E-01	0.4646E+00
0.9876E+00	0.9158E-01	0.4616E+00
0.9876E+00	0.9653E-01	0.4576E+00
0.9876E+00	0.1015E+00	0.4531E+00
0.9876E+00	0.1064E+00	0.4493E+00
0.9876E+00	0.1114E+00	0.4467E+00
0.9876E+00	0.1163E+00	0.4444E+00
0.9876E+00	0.1213E+00	0.4415E+00
0.9876E+00	0.1262E+00	0.4376E+00
0.9876E+00	0.1312E+00	0.4323E+00
0.9876E+00	0.1361E+00	0.4267E+00
0.9876E+00	0.1411E+00	0.4208E+00
0.9876E+00	0.1460E+00	0.4170E+00
0.9876E+00	0.1510E+00	0.4108E+00
0.9876E+00	0.1559E+00	0.3983E+00
0.9876E+00	0.1609E+00	0.3514E+00
0.9876E+00	0.1658E+00	0.2454E+00
0.9876E+00	0.1708E+00	0.1454E+00
0.9876E+00	0.1757E+00	0.1321E+00
0.9876E+00	0.1807E+00	0.2515E+00
0.9876E+00	0.1856E+00	0.3904E+00
0.9876E+00	0.1906E+00	0.4552E+00
0.9876E+00	0.1955E+00	0.4805E+00
0.9876E+00	0.2005E+00	0.4922E+00
0.9876E+00	0.2054E+00	0.4959E+00
0.9876E+00	0.2104E+00	0.4971E+00
0.9876E+00	0.2153E+00	0.4978E+00
0.9876E+00	0.2203E+00	0.4987E+00
0.9876E+00	0.2252E+00	0.4997E+00
0.9876E+00	0.2302E+00	0.5007E+00
0.9876E+00	0.2351E+00	0.5016E+00
0.9876E+00	0.2401E+00	0.5023E+00
0.9876E+00	0.2450E+00	0.5028E+00
0.9876E+00	0.2500E+00	0.5032E+00
0.9876E+00	0.2550E+00	0.5035E+00
0.9876E+00	0.2599E+00	0.5037E+00
0.9876E+00	0.2649E+00	0.5038E+00
0.9876E+00	0.2698E+00	0.5039E+00
0.9876E+00	0.2748E+00	0.5039E+00
0.9876E+00	0.2797E+00	0.5038E+00
0.9876E+00	0.2847E+00	0.5036E+00
0.9876E+00	0.2896E+00	0.5035E+00
0.9876E+00	0.2946E+00	0.5033E+00
0.9876E+00	0.2995E+00	0.5031E+00
0.9876E+00	0.3045E+00	0.5030E+00
0.9876E+00	0.3094E+00	0.5031E+00
0.9876E+00	0.3144E+00	0.5032E+00
0.9876E+00	0.3193E+00	0.5029E+00
0.9876E+00	0.3243E+00	0.4991E+00
0.9876E+00	0.3292E+00	0.4781E+00
0.9876E+00	0.3342E+00	0.4017E+00
0.9876E+00	0.3391E+00	0.2928E+00
0.9876E+00	0.3441E+00	0.2102E+00
0.9876E+00	0.3490E+00	0.1925E+00
0.9876E+00	0.3540E+00	0.2306E+00
0.9876E+00	0.3589E+00	0.3246E+00
0.9876E+00	0.3639E+00	0.3908E+00
0.9876E+00	0.3688E+00	0.4171E+00
0.9876E+00	0.3738E+00	0.4272E+00
0.9876E+00	0.3787E+00	0.4299E+00
0.9876E+00	0.3837E+00	0.4280E+00
0.9876E+00	0.3886E+00	0.4203E+00
0.9876E+00	0.3936E+00	0.4097E+00
0.9876E+00	0.3985E+00	0.3849E+00
0.9876E+00	0.4035E+00	0.3356E+00
0.9876E+00	0.4084E+00	0.2659E+00
0.9876E+00	0.4134E+00	0.1905E+00
0.9876E+00	0.4183E+00	0.1567E+00
0.9876E+00	0.4233E+00	0.1530E+00
0.9876E+00	0.4282E+00	0.2128E+00
0.9876E+00	0.4332E+00	0.2964E+00
0.9876E+00	0.4381E+00	0.3561E+00
0.9876E+00	0.4431E+00	0.3799E+00
0.9876E+00	0.4480E+00	0.3900E+00
0.9876E+00	0.4530E+00	0.3944E+00
0.9876E+00	0.4579E+00	0.3985E+00
0.9876E+00	0.4629E+00	0.4034E+00
0.9876E+00	0.4678E+00	0.4084E+00
0.9876E+00	0.4728E+00	0.4135E+00
0.9876E+00	0.4777E+00	0.4182E+00
0.9876E+00	0.4827E+00	0.4223E+00
0.9876E+00	0.4876E+00	0.4254E+00
0.9876E+00	0.4926E+00	0.4276E+00
0.9876E+00	0.4975E+00	0.4293E+00
0.9876E+00	0.5025E+00	0.4312E+00
0.9876E+00	0.5074E+00	0.4335E+00
0.9876E+00	0.5124E+00	0.4361E+00
0.9876E+00	0.5173E+00	0.4390E+00
0.9876E+00	0.5223E+00	0.4422E+00
0.9876E+00	0.5272E+00	0.4455E+00
0.9876E+00	0.5322E+00	0.4489E+00
0.9876E+00	0.5371E+00	0.4520E+00
0.9876E+00	0.5421E+00	0.4549E+00
0.9876E+00	0.5470E+00	0.4573E+00
0.9876E+00	0.5520E+00	0.4594E+00
0.9876E+00	0.5569E+00	0.4613E+00
0.9876E+00	0.5619E+00	0.4632E+00
0.9876E+00	0.5668E+00	0.4651E+00
0.9876E+00	0.5718E+00	0.4671E+00
0.9876E+00	0.5767E+00	0.4692E+00
0.9876E+00	0.5817E+00	0.4714E+00
0.9876E+00	0.5866E+00	0.4738E+00
0.9876E+00	0.5916E+00	0.4764E+00
0.9876E+00	0.5965E+00	0.4790E+00
0.9876E+00	0.6015E+00	0.4818E+00
0.9876E+00	0.6064E+00	0.4845E+00
0.9876E+00	0.6114E+00	0.4873E+00
0.9876E+00	0.6163E+00	0.4900E+00
0.9876E+00	0.6213E+00	0.4924E+00
0.9876E+00	0.6262E+00	0.4944E+00
0.9876E+00	0.6312E+00	0.4958E+00
0.9876E+00	0.6361E+00	0.4965E+00
0.9876E+00	0.6411E+00	0.4968E+00
0.9876E+00	0.6460E+00	0.4968E+00
0.9876E+00	0.6510E+00	0.4967E+00
0.9876E+00	0.6559E+00	0.4965E+00
0.9876E+00	0.6609E+00	0.4963E+00
0.9876E+00	0.6658E+00	0.4961E+00
0.9876E+00	0.6708E+00	0.4959E+00
0.9876E+00	0.6757E+00	0.4958E+00
0.9876E+00	0.6807E+00	0.4957E+00
0.9876E+00	0.6856E+00	0.4957E+00
0.9876E+00	0.6906E+00	0.4958E+00
0.9876E+00	0.6955E+00	0.4961E+00
0.9876E+00	0.7005E+00	0.4963E+00
0.9876E+00	0.7054E+00	0.4967E+00
0.9876E+00	0.7104E+00	0.4972E+00
0.9876E+00	0.7153E+00	0.4977E+00
0.9876E+00	0.7203E+00	0.4982E+00
0.9876E+00	0.7252E+00	0.4989E+00
0.9876E+00	0.7302E+00	0.4996E+00
0.9876E+00	0.7351E+00	0.5004E+00
0.9876E+00	0.7401E+00	0.5013E+00
0.9876E+00	0.7450E+00	0.5023E+00
0.9876E+00	0.7500E+00	0.5034E+00
0.9876E+00	0.7550E+00	0.5045E+00
0.9876E+00	0.7599E+00	0.5058E+00
0.9876E+00	0.7649E+00	0.5073E+00
0.9876E+00	0.7698E+00	0.5089E+00
0.9876E+00	0.7748E+00	0.5107E+00
0.9876E+00	0.7797E+00	0.5127E+00
0.9876E+00	0.7847E+00	0.5150E+00
0.9876E+00	0.7896E+00	0.5175E+00
0.9876E+00	0.7946E+00	0.5202E+00
0.9876E+00	0.7995E+00	0.5232E+00
0.9876E+00	0.8045E+00	0.5263E+00
0.9876E+00	0.8094E+00	0.5295E+00
0.9876E+00	0.8144E+00	0.5328E+00
0.9876E+00	0.8193E+00	0.5361E+00
0.9876E+00	0.8243E+00	0.5394E+00
0.9876E+00	0.8292E+00	0.5425E+00
0.9876E+00	0.8342E+00	0.5453E+00
0.9876E+00	0.8391E+00	0.5487E+00
0.9876E+00	0.8441E+00	0.5545E+00
0.9876E+00	0.8490E+00	0.5575E+00
0.9876E+00	0.8540E+00	0.5588E+00
0.9876E+00	0.8589E+00	0.5591E+00
0.9876E+00	0.8639E+00	0.5592E+00
0.9876E+00	0.8688E+00	0.5593E+00
0.9876E+00	0.8738E+00	0.5594E+00
0.9876E+00	0.8787E+00	0.5597E+00
0.9876E+00	0.8837E+00	0.5599E+00
0.9876E+00	0.8886E+00	0.5602E+00
0.9876E+00	0.8936E+00	0.5603E+00
0.9876E+00	0.8985E+00	0.5605E+00
0.9876E+00	0.9035E+00	0.5607E+00
0.9876E+00	0.9084E+00	0.5609E+00
0.9876E+00	0.9134E+00	0.5610E+00
0.9876E+00	0.9183E+00	0.5612E+00
0.9876E+00	0.9233E+00	0.5613E+00
0.9876E+00	0.9282E+00	0.5614E+00
0.9876E+00	0.9332E+00	0.5614E+00
0.9876E+00	0.9381E+00	0.5615E+00
0.9876E+00	0.9431E+00	0.5616E+00
0.9876E+00	0.9480E+00	0.5617E+00
0.9876E+00	0.9530E+00	0.5618E+00
0.9876E+00	0.9579E+00	0.5619E+00
0.9876E+00	0.9629E+00	0.5620E+00
0.9876E+00	0.9678E+00	0.5619E+00
0.9876E+00	0.9728E+00	0.5609E+00
0.9876E+00	0.9777E+00	0.5414E+00
0.9876E+00	0.9827E+00	0.4653E+00
0.9876E+00	0.9876E+00	0.3483E+00
0.9876E+00	0.9926E+00	0.2412E+00
0.9876E+00	0.9975E+00	0.2412E+00
0.9827E+00	0.2475E-02	0.2920E+00
0.9827E+00	0.7426E-02	0.2920E+00
0.9827E+00	0.1238E-01	0.4492E+00
0.9827E+00	0.1733E-01	0.5612E+00
0.9827E+00	0.2228E-01	0.5676E+00
0.9827E+00	0.2723E-01	0.5678E+00
0.9827E+00	0.3218E-01	0.5679E+00
0.9827E+00	0.3713E-01	0.5676E+00
0.9827E+00	0.4208E-01	0.5672E+00
0.9827E+00	0.4703E-01	0.5671E+00
0.9827E+00	0.5198E-01	0.5671E+00
0.9827E+00	0.5693E-01	0.5671E+00
0.9827E+00	0.6188E-01	0.5672E+00
0.9827E+00	0.6683E-01	0.5673E+00
0.9827E+00	0.7178E-01	0.5674E+00
0.9827E+00	0.7673E-01	0.5675E+00
0.9827E+00	0.8168E-01	0.5675E+00
0.9827E+00	0.8663E-01	0.5675E+00
0.9827E+00	0.9158E-01	0.5673E+00
0.9827E+00	0.9653E-01	0.5670E+00
0.9827E+00	0.1015E+00	0.5664E+00
0.9827E+00	0.1064E+00	0.5660E+00
0.9827E+00	0.1114E+00	0.5661E+00
0.9827E+00	0.1163E+00	0.5660E+00
0.9827E+00	0.1213E+00	0.5659E+00
0.9827E+00	0.1262E+00	0.5656E+00
0.9827E+00	0.1312E+00	0.5651E+00
0.9827E+00	0.1361E+00	0.5627E+00
0.9827E+00	0.1411E+00	0.5609E+00
0.9827E+00	0.1460E+00	0.5602E+00
0.9827E+00	0.1510E+00	0.5608E+00
0.9827E+00	0.1559E+00	0.5584E+00
0.9827E+00	0.1609E+00	0.5445E+00
0.9827E+00	0.1658E+00	0.3602E+00
0.9827E+00	0.1708E+00	0.2040E+00
0.9827E+00	0.1757E+00	0.1915E+00
0.9827E+00	0.1807E+00	0.3822E+00
0.9827E+00	0.1856E+00	0.5517E+00
0.9827E+00	0.1906E+00	0.5680E+00
0.9827E+00	0.1955E+00	0.5697E+00
0.9827E+00	0.2005E+00	0.5699E+00
0.9827E+00	0.2054E+00	0.5700E+00
0.9827E+00	0.2104E+00	0.5701E+00
0.9827E+00	0.2153E+00	0.5701E+00
0.9827E+00	0.2203E+00	0.5702E+00
0.9827E+00	0.2252E+00	0.5702E+00
0.9827E+00	0.2302E+00	0.5703E+00
0.9827E+00	0.2351E+00	0.5703E+00
0.9827E+00	0.2401E+00	0.5703E+00
0.9827E+00	0.2450E+00	0.5703E+00
0.9827E+00	0.2500E+00	0.5703E+00
0.9827E+00	0.2550E+00	0.5703E+00
0.9827E+00	0.2599E+00	0.5703E+00
0.9827E+00	0.2649E+00	0.5703E+00
0.9827E+00	0.2698E+00	0.5703E+00
0.9827E+00	0.2748E+00	0.5703E+00
0.9827E+00	0.2797E+00	0.5703E+00
0.9827E+00	0.2847E+00	0.5702E+00
0.9827E+00	0.2896E+00	0.5702E+00
0.9827E+00	0.2946E+00	0.5702E+00
0.9827E+00	0.2995E+00	0.5701E+00
0.9827E+00	0.3045E+00	0.5701E+00
0.9827E+00	0.3094E+00	0.5700E+00
0.9827E+00	0.3144E+00	0.5699E+00
0.9827E+00	0.3193E+00	0.5699E+00
0.9827E+00	0.3243E+00	0.5698E+00
0.9827E+00	0.3292E+00	0.5688E+00
0.9827E+00	0.3342E+00	0.5574E+00
0.9827E+00	0.3391E+00	0.4384E+00
0.9827E+00	0.3441E+00	0.3066E+00
0.9827E+00	0.3490E+00	0.2845E+00
0.9827E+00	0.3540E+00	0.3736E+00
0.9827E+00	0.3589E+00	0.5127E+00
0.9827E+00	0.3639E+00	0.5553E+00
0.9827E+00	0.3688E+00	0.5627E+00
0.9827E+00	0.3738E+00	0.5640E+00
0.9827E+00	0.3787E+00	0.5638E+00
0.9827E+00	0.3837E+00	0.5629E+00
0.9827E+00	0.3886E+00	0.5617E+00
0.9827E+00	0.3936E+00	0.5578E+00
0.9827E+00	0.3985E+00	0.5467E+00
0.9827E+00	0.4035E+00	0.5412E+00
0.9827E+00	0.4084E+00	0.4219E+00
0.9827E+00	0.4134E+00	0.2794E+00
0.9827E+00	0.4183E+00	0.2244E+00
0.9827E+00	0.4233E+00	0.2182E+00
0.9827E+00	0.4282E+00	0.3210E+00
0.9827E+00	0.4332E+00	0.4692E+00
0.9827E+00	0.4381E+00	0.5420E+00
0.9827E+00	0.4431E+00	0.5518E+00
0.9827E+00	0.4480E+00	0.5563E+00
0.9827E+00	0.4530E+00	0.5581E+00
0.9827E+00	0.4579E+00	0.5593E+00
0.9827E+00	0.4629E+00	0.5611E+00
0.9827E+00	0.4678E+00	0.5627E+00
0.9827E+00	0.4728E+00	0.5637E+00
0.9827E+00	0.4777E+00	0.5644E+00
0.9827E+00	0.4827E+00	0.5648E+00
0.9827E+00	0.4876E+00	0.5651E+00
0.9827E+00	0.4926E+00	0.5654E+00
0.9827E+00	0.4975E+00	0.5656E+00
0.9827E+00	0.5025E+00	0.5658E+00
0.9827E+00	0.5074E+00	0.5661E+00
0.9827E+00	0.5124E+00	0.5664E+00
0.9827E+00	0.5173E+00	0.5666E+00
0.9827E+00	0.5223E+00	0.5668E+00
0.9827E+00	0.5272E+00	0.5670E+00
0.9827E+00	0.5322E+00	0.5672E+00
0.9827E+00	0.5371E+00	0.5673E+00
0.9827E+00	0.5421E+00	0.5674E+00
0.9827E+00	0.5470E+00	0.5675E+00
0.9827E+00	0.5520E+00	0.5676E+00
0.9827E+00	0.5569E+00	0.5676E+00
0.9827E+00	0.5619E+00	0.5677E+00
0.9827E+00	0.5668E+00	0.5678E+00
0.9827E+00	0.5718E+00	0.5679E+00
0.9827E+00	0.5767E+00	0.5680E+00
0.9827E+00	0.5817E+00	0.5681E+00
0.9827E+00	0.5866E+00	0.5682E+00
0.9827E+00	0.5916E+00	0.5684E+00
0.9827E+00	0.5965E+00	0.5685E+00
0.9827E+00	0.6015E+00	0.5687E+00
0.9827E+00	0.6064E+00	0.5688E+00
0.9827E+00	0.6114E+00	0.5689E+00
0.9827E+00	0.6163E+00	0.5690E+00
0.9827E+00	0.6213E+00	0.5690E+00
0.9827E+00	0.6262E+00	0.5691E+00
0.9827E+00	0.6312E+00	0.5692E+00
0.9827E+00	0.6361E+00	0.5692E+00
0.9827E+00	0.6411E+00	0.5692E+00
0.9827E+00	0.6460E+00	0.5692E+00
0.9827E+00	0.6510E+00	0.5692E+00
0.9827E+00	0.6559E+00	0.5692E+00
0.9827E+00	0.6609E+00	0.5692E+00
0.9827E+00	0.6658E+00	0.5692E+00
0.9827E+00	0.6708E+00	0.5692E+00
0.9827E+00	0.6757E+00	0.5692E+00
0.9827E+00	0.6807E+00	0.5692E+00
0.9827E+00	0.6856E+00	0.5692E+00
0.9827E+00	0.6906E+00	0.5692E+00
0.9827E+00	0.6955E+00	0.5692E+00
0.9827E+00	0.7005E+00	0.5692E+00
0.9827E+00	0.7054E+00	0.5693E+00
0.9827E+00	0.7104E+00	0.5693E+00
0.9827E+00	0.7153E+00	0.5693E+00
0.9827E+00	0.7203E+00	0.5694E+00
0.9827E+00	0.7252E+00	0.5694E+00
0.9827E+00	0.7302E+00	0.5694E+00
0.9827E+00	0.7351E+00	0.5694E+00
0.9827E+00	0.7401E+00	0.5695E+00
0.9827E+00	0.7450E+00	0.5696E+00
0.9827E+00	0.7500E+00	0.5696E+00
0.9827E+00	0.7550E+00	0.5697E+00
0.9827E+00	0.7599E+00	0.5697E+00
0.9827E+00	0.7649E+00	0.5698E+00
0.9827E+00	0.7698E+00	0.5698E+00
0.9827E+00	0.7748E+00	0.5699E+00
0.9827E+00	0.7797E+00	0.5699E+00
0.9827E+00	0.7847E+00	0.5700E+00
0.9827E+00	0.7896E+00	0.5700E+00
0.9827E+00	0.7946E+00	0.5701E+00
0.9827E+00	0.7995E+00	0.5702E+00
0.9827E+00	0.8045E+00	0.5702E+00
0.9827E+00	0.8094E+00	0.5703E+00
0.9827E+00	0.8144E+00	0.5704E+00
0.9827E+00	0.8193E+00	0.5705E+00
0.9827E+00	0.8243E+00	0.5706E+00
0.9827E+00	0.8292E+00	0.5707E+00
0.9827E+00	0.8342E+00	0.5707E+00
0.9827E+00	0.8391E+00	0.5708E+00
0.9827E+00	0.8441E+00	0.5710E+00
0.9827E+00	0.8490E+00	0.5708E+00
0.9827E+00	0.8540E+00	0.5706E+00
0.9827E+00	0.8589E+00	0.5706E+00
0.9827E+00	0.8639E+00	0.5707E+00
0.9827E+00	0.8688E+00	0.5708E+00
0.9827E+00	0.8738E+00	0.5709E+00
0.9827E+00	0.8787E+00	0.5710E+00
0.9827E+00	0.8837E+00	0.5710E+00
0.9827E+00	0.8886E+00	0.5711E+00
0.9827E+00	0.8936E+00	0.5712E+00
0.9827E+00	0.8985E+00	0.5712E+00
0.9827E+00	0.9035E+00	0.5712E+00
0.9827E+00	0.9084E+00	0.5712E+00
0.9827E+00	0.9134E+00	0.5712E+00
0.9827E+00	0.9183E+00	0.5712E+00
0.9827E+00	0.9233E+00	0.5712E+00
0.9827E+00	0.9282E+00	0.5712E+00
0.9827E+00	0.9332E+00	0.5712E+00
0.9827E+00	0.9381E+00	0.5712E+00
0.9827E+00	0.9431E+00	0.5713E+00
0.9827E+00	0.9480E+00	0.5713E+00
0.9827E+00	0.9530E+00	0.5714E+00
0.9827E+00	0.9579E+00	0.5714E+00
0.9827E+00	0.9629E+00	0.5715E+00
0.9827E+00	0.9678E+00	0.5714E+00
0.9827E+00	0.9728E+00	0.5711E+00
0.9827E+00	0.9777E+00	0.5713E+00
0.9827E+00	0.9827E+00	0.5696E+00
0.9827E+00	0.9876E+00	0.5271E+00
0.9827E+00	0.9926E+00	0.3526E+00
0.9827E+00	0.9975E+00	0.3526E+00
0.9777E+00	0.2475E-02	0.3663E+00
0.9777E+00	0.7426E-02	0.3663E+00
0.9777E+00	0.1238E-01	0.5484E+00
0.9777E+00	0.1733E-01	0.5714E+00
0.9777E+00	0.2228E-01	0.5728E+00
0.9777E+00	0.2723E-01	0.5728E+00
0.9777E+00	0.3218E-01	0.5728E+00
0.9777E+00	0.3713E-01	0.5728E+00
0.9777E+00	0.4208E-01	0.5727E+00
0.9777E+00	0.4703E-01	0.5727E+00
0.9777E+00	0.5198E-01	0.5726E+00
0.9777E+00	0.5693E-01	0.5725E+00
0.9777E+00	0.6188E-01	0.5725E+00
0.9777E+00	0.6683E-01	0.5725E+00
0.9777E+00	0.7178E-01	0.5725E+00
0.9777E+00	0.7673E-01	0.5725E+00
0.9777E+00	0.8168E-01	0.5726E+00
0.9777E+00	0.8663E-01	0.5726E+00
0.9777E+00	0.9158E-01	0.5727E+00
0.9777E+00	0.9653E-01	0.5728E+00
0.9777E+00	0.1015E+00	0.5728E+00
0.9777E+00	0.1064E+00	0.5729E+00
0.9777E+00	0.1114E+00	0.5729E+00
0.9777E+00	0.1163E+00	0.5729E+00
0.9777E+00	0.1213E+00	0.5729E+00
0.9777E+00	0.1262E+00	0.5729E+00
0.9777E+00	0.1312E+00	0.5730E+00
0.9777E+00	0.1361E+00	0.5730E+00
0.9777E+00	0.1411E+00	0.5730E+00
0.9777E+00	0.1460E+00	0.5730E+00
0.9777E+00	0.1510E+00	0.5730E+00
0.9777E+00	0.1559E+00	0.5721E+00
0.9777E+00	0.1609E+00	0.5642E+00
0.9777E+00	0.1658E+00	0.4557E+00
0.9777E+00	0.1708E+00	0.2578E+00
0.9777E+00	0.1757E+00	0.2464E+00
0.9777E+00	0.1807E+00	0.4519E+00
0.9777E+00	0.1856E+00	0.5637E+00
0.9777E+00	0.1906E+00	0.5719E+00
0.9777E+00	0.1955E+00	0.5725E+00
0.9777E+00	0.2005E+00	0.5726E+00
0.9777E+00	0.2054E+00	0.5725E+00
0.9777E+00	0.2104E+00	0.5725E+00
0.9777E+00	0.2153E+00	0.5725E+00
0.9777E+00	0.2203E+00	0.5726E+00
0.9777E+00	0.2252E+00	0.5726E+00
0.9777E+00	0.2302E+00	0.5727E+00
0.9777E+00	0.2351E+00	0.5728E+00
0.9777E+00	0.2401E+00	0.5728E+00
0.9777E+00	0.2450E+00	0.5728E+00
0.9777E+00	0.2500E+00	0.5728E+00
0.9777E+00	0.2550E+00	0.5728E+00
0.9777E+00	0.2599E+00	0.5728E+00
0.9777E+00	0.2649E+00	0.5727E+00
0.9777E+00	0.2698E+00	0.5727E+00
0.9777E+00	0.2748E+00	0.5727E+00
0.9777E+00	0.2797E+00	0.5727E+00
0.9777E+00	0.2847E+00	0.5727E+00
0.9777E+00	0.2896E+00	0.5728E+00
0.9777E+00	0.2946E+00	0.5727E+00
0.9777E+00	0.2995E+00	0.5727E+00
0.9777E+00	0.3045E+00	0.5726E+00
0.9777E+00	0.3094E+00	0.5726E+00
0.9777E+00	0.3144E+00	0.5725E+00
0.9777E+00	0.3193E+00	0.5724E+00
0.9777E+00	0.3243E+00	0.5724E+00
0.9777E+00	0.3292E+00	0.5721E+00
0.9777E+00	0.3342E+00	0.5652E+00
0.9777E+00	0.3391E+00	0.5259E+00
0.9777E+00	0.3441E+00	0.3970E+00
0.9777E+00	0.3490E+00	0.3846E+00
0.9777E+00	0.3540E+00	0.4816E+00
0.9777E+00	0.3589E+00	0.5594E+00
0.9777E+00	0.3639E+00	0.5709E+00
0.9777E+00	0.3688E+00	0.5728E+00
0.9777E+00	0.3738E+00	0.5732E+00
0.9777E+00	0.3787E+00	0.5733E+00
0.9777E+00	0.3837E+00	0.5735E+00
0.9777E+00	0.3886E+00	0.5736E+00
0.9777E+00	0.3936E+00	0.5733E+00
0.9777E+00	0.3985E+00	0.5713E+00
0.9777E+00	0.4035E+00	0.5590E+00
0.9777E+00	0.4084E+00	0.5378E+00
0.9777E+00	0.4134E+00	0.3770E+00
0.9777E+00	0.4183E+00	0.3003E+00
0.9777E+00	0.4233E+00	0.2955E+00
0.9777E+00	0.4282E+00	0.4163E+00
0.9777E+00	0.4332E+00	0.5460E+00
0.9777E+00	0.4381E+00	0.5634E+00
0.9777E+00	0.4431E+00	0.5697E+00
0.9777E+00	0.4480E+00	0.5715E+00
0.9777E+00	0.4530E+00	0.5721E+00
0.9777E+00	0.4579E+00	0.5722E+00
0.9777E+00	0.4629E+00	0.5722E+00
0.9777E+00	0.4678E+00	0.5724E+00
0.9777E+00	0.4728E+00	0.5726E+00
0.9777E+00	0.4777E+00	0.5727E+00
0.9777E+00	0.4827E+00	0.5727E+00
0.9777E+00	0.4876E+00	0.5727E+00
0.9777E+00	0.4926E+00	0.5727E+00
0.9777E+00	0.4975E+00	0.5726E+00
0.9777E+00	0.5025E+00	0.5726E+00
0.9777E+00	0.5074E+00	0.5726E+00
0.9777E+00	0.5124E+00	0.5728E+00
0.9777E+00	0.5173E+00	0.5729E+00
0.9777E+00	0.5223E+00	0.5729E+00
0.9777E+00	0.5272E+00	0.5729E+00
0.9777E+00	0.5322E+00	0.5729E+00
0.9777E+00	0.5371E+00	0.5729E+00
0.9777E+00	0.5421E+00	0.5729E+00
0.9777E+00	0.5470E+00	0.5729E+00
0.9777E+00	0.5520E+00	0.5729E+00
0.9777E+00	0.5569E+00	0.5729E+00
0.9777E+00	0.5619E+00	0.5729E+00
0.9777E+00	0.5668E+00	0.5729E+00
0.9777E+00	0.5718E+00	0.5728E+00
0.9777E+00	0.5767E+00	0.5728E+00
0.9777E+00	0.5817E+00	0.5728E+00
0.9777E+00	0.5866E+00	0.5728E+00
0.9777E+00	0.5916E+00	0.5727E+00
0.9777E+00	0.5965E+00	0.5727E+00
0.9777E+00	0.6015E+00	0.5726E+00
0.9777E+00	0.6064E+00	0.5726E+00
0.9777E+00	0.6114E+00	0.5726E+00
0.9777E+00	0.6163E+00	0.5725E+00
0.9777E+00	0.6213E+00	0.5725E+00
0.9777E+00	0.6262E+00	0.5725E+00
0.9777E+00	0.6312E+00	0.5725E+00
0.9777E+00	0.6361E+00	0.5725E+00
0.9777E+00	0.6411E+00	0.5725E+00
0.9777E+00	0.6460E+00	0.5726E+00
0.9777E+00	0.6510E+00	0.5726E+00
0.9777E+00	0.6559E+00	0.5727E+00
0.9777E+00	0.6609E+00	0.5727E+00
0.9777E+00	0.6658E+00	0.5728E+00
0.9777E+00	0.6708E+00	0.5729E+00
0.9777E+00	0.6757E+00	0.5729E+00
0.9777E+00	0.6807E+00	0.5729E+00
0.9777E+00	0.6856E+00	0.5730E+00
0.9777E+00	0.6906E+00	0.5730E+00
0.9777E+00	0.6955E+00	0.5730E+00
0.9777E+00	0.7005E+00	0.5730E+00
0.9777E+00	0.7054E+00	0.5731E+00
0.9777E+00	0.7104E+00	0.5730E+00
0.9777E+00	0.7153E+00	0.5730E+00
0.9777E+00	0.7203E+00	0.5730E+00
0.9777E+00	0.7252E+00	0.5730E+00
0.9777E+00	0.7302E+00	0.5729E+00
0.9777E+00	0.7351E+00	0.5729E+00
0.9777E+00	0.7401E+00	0.5729E+00
0.9777E+00	0.7450E+00	0.5729E+00
0.9777E+00	0.7500E+00	0.5729E+00
0.9777E+00	0.7550E+00	0.5729E+00
0.9777E+00	0.7599E+00	0.5729E+00
0.9777E+00	0.7649E+00	0.5728E+00
0.9777E+00	0.7698E+00	0.5728E+00
0.9777E+00	0.7748E+00	0.5728E+00
0.9777E+00	0.7797E+00	0.5728E+00
0.9777E+00	0.7847E+00	0.5728E+00
0.9777E+00	0.7896E+00	0.5727E+00
0.9777E+00	0.7946E+00	0.5727E+00
0.9777E+00	0.7995E+00	0.5727E+00
0.9777E+00	0.8045E+00	0.5727E+00
0.9777E+00	0.8094E+00	0.5727E+00
0.9777E+00	0.8144E+00	0.5727E+00
0.9777E+00	0.8193E+00	0.5727E+00
0.9777E+00	0.8243E+00	0.5727E+00
0.9777E+00	0.8292E+00	0.5727E+00
0.9777E+00	0.8342E+00	0.5727E+00
0.9777E+00	0.8391E+00	0.5727E+00
0.9777E+00	0.8441E+00	0.5727E+00
0.9777E+00	0.8490E+00	0.5727E+00
0.9777E+00	0.8540E+00	0.5727E+00
0.9777E+00	0.8589E+00	0.5728E+00
0.9777E+00	0.8639E+00	0.5729E+00
0.9777E+00	0.8688E+00	0.5730E+00
0.9777E+00	0.8738E+00	0.5730E+00
0.9777E+00	0.8787E+00	0.5730E+00
0.9777E+00	0.8837E+00	0.5730E+00
0.9777E+00	0.8886E+00	0.5730E+00
0.9777E+00	0.8936E+00	0.5729E+00
0.9777E+00	0.8985E+00	0.5729E+00
0.9777E+00	0.9035E+00	0.5729E+00
0.9777E+00	0.9084E+00	0.5729E+00
0.9777E+00	0.9134E+00	0.5728E+00
0.9777E+00	0.9183E+00	0.5728E+00
0.9777E+00	0.9233E+00	0.5728E+00
0.9777E+00	0.9282E+00	0.5728E+00
0.9777E+00	0.9332E+00	0.5728E+00
0.9777E+00	0.9381E+00	0.5728E+00
0.9777E+00	0.9431E+00	0.5728E+00
0.9777E+00	0.9480E+00	0.5728E+00
0.9777E+00	0.9530E+00	0.5728E+00
0.9777E+00	0.9579E+00	0.5728E+00
0.9777E+00	0.9629E+00	0.5729E+00
0.9777E+00	0.9678E+00	0.5729E+00
0.9777E+00	0.9728E+00	0.5730E+00
0.9777E+00	0.9777E+00	0.5730E+00
0.9777E+00	0.9827E+00	0.5723E+00
0.9777E+00	0.9876E+00	0.5626E+00
0.9777E+00	0.9926E+00	0.4326E+00
0.9777E+00	0.9975E+00	0.4326E+00
0.9728E+00	0.2475E-02	0.4157E+00
0.9728E+00	0.7426E-02	0.4157E+00
0.9728E+00	0.1238E-01	0.5577E+00
0.9728E+00	0.1733E-01	0.5735E+00
0.9728E+00	0.2228E-01	0.5741E+00
0.9728E+00	0.2723E-01	0.5742E+00
0.9728E+00	0.3218E-01	0.5743E+00
0.9728E+00	0.3713E-01	0.5743E+00
0.9728E+00	0.4208E-01	0.5743E+00
0.9728E+00	0.4703E-01	0.5742E+00
0.9728E+00	0.5198E-01	0.5741E+00
0.9728E+00	0.5693E-01	0.5740E+00
0.9728E+00	0.6188E-01	0.5739E+00
0.9728E+00	0.6683E-01	0.5739E+00
0.9728E+00	0.7178E-01	0.5739E+00
0.9728E+00	0.7673E-01	0.5740E+00
0.9728E+00	0.8168E-01	0.5741E+00
0.9728E+00	0.8663E-01	0.5741E+00
0.9728E+00	0.9158E-01	0.5742E+00
0.9728E+00	0.9653E-01	0.5743E+00
0.9728E+00	0.1015E+00	0.5743E+00
0.9728E+00	0.1064E+00	0.5743E+00
0.9728E+00	0.1114E+00	0.5743E+00
0.9728E+00	0.1163E+00	0.5742E+00
0.9728E+00	0.1213E+00	0.5742E+00
0.9728E+00	0.1262E+00	0.5743E+00
0.9728E+00	0.1312E+00	0.5744E+00
0.9728E+00	0.1361E+00	0.5745E+00
0.9728E+00	0.1411E+00	0.5744E+00
0.9728E+00	0.1460E+00	0.5745E+00
0.9728E+00	0.1510E+00	0.5745E+00
0.9728E+00	0.1559E+00	0.5744E+00
0.9728E+00	0.1609E+00	0.5716E+00
0.9728E+00	0.1658E+00	0.5328E+00
0.9728E+00	0.1708E+00	0.3039E+00
0.9728E+00	0.1757E+00	0.2935E+00
0.9728E+00	0.1807E+00	0.4973E+00
0.9728E+00	0.1856E+00	0.5690E+00
0.9728E+00	0.1906E+00	0.5737E+00
0.9728E+00	0.1955E+00	0.5741E+00
0.9728E+00	0.2005E+00	0.5741E+00
0.9728E+00	0.2054E+00	0.5740E+00
0.9728E+00	0.2104E+00	0.5739E+00
0.9728E+00	0.2153E+00	0.5739E+00
0.9728E+00	0.2203E+00	0.5739E+00
0.9728E+00	0.2252E+00	0.5739E+00
0.9728E+00	0.2302E+00	0.5739E+00
0.9728E+00	0.2351E+00	0.5740E+00
0.9728E+00	0.2401E+00	0.5741E+00
0.9728E+00	0.2450E+00	0.5741E+00
0.9728E+00	0.2500E+00	0.5742E+00
0.9728E+00	0.2550E+00	0.5742E+00
0.9728E+00	0.2599E+00	0.5742E+00
0.9728E+00	0.2649E+00	0.5741E+00
0.9728E+00	0.2698E+00	0.5741E+00
0.9728E+00	0.2748E+00	0.5741E+00
0.9728E+00	0.2797E+00	0.5741E+00
0.9728E+00	0.2847E+00	0.5741E+00
0.9728E+00	0.2896E+00	0.5741E+00
0.9728E+00	0.2946E+00	0.5741E+00
0.9728E+00	0.2995E+00	0.5740E+00
0.9728E+00	0.3045E+00	0.5740E+00
0.9728E+00	0.3094E+00	0.5739E+00
0.9728E+00	0.3144E+00	0.5739E+00
0.9728E+00	0.3193E+00	0.5739E+00
0.9728E+00	0.3243E+00	0.5739E+00
0.9728E+00	0.3292E+00	0.5735E+00
0.9728E+00	0.3342E+00	0.5666E+00
0.9728E+00	0.3391E+00	0.5481E+00
0.9728E+00	0.3441E+00	0.4695E+00
0.9728E+00	0.3490E+00	0.4697E+00
0.9728E+00	0.3540E+00	0.5529E+00
0.9728E+00	0.3589E+00	0.5703E+00
0.9728E+00	0.3639E+00	0.5739E+00
0.9728E+00	0.3688E+00	0.5742E+00
0.9728E+00	0.3738E+00	0.5742E+00
0.9728E+00	0.3787E+00	0.5744E+00
0.9728E+00	0.3837E+00	0.5747E+00
0.9728E+00	0.3886E+00	0.5748E+00
0.9728E+00	0.3936E+00	0.5749E+00
0.9728E+00	0.3985E+00	0.5747E+00
0.9728E+00	0.4035E+00	0.5718E+00
0.9728E+00	0.4084E+00	0.5540E+00
0.9728E+00	0.4134E+00	0.4612E+00
0.9728E+00	0.4183E+00	0.3747E+00
0.9728E+00	0.4233E+00	0.3698E+00
0.9728E+00	0.4282E+00	0.4720E+00
0.9728E+00	0.4332E+00	0.5557E+00
0.9728E+00	0.4381E+00	0.5709E+00
0.9728E+00	0.4431E+00	0.5734E+00
0.9728E+00	0.4480E+00	0.5741E+00
0.9728E+00	0.4530E+00	0.5742E+00
0.9728E+00	0.4579E+00	0.5742E+00
0.9728E+00	0.4629E+00	0.5742E+00
0.9728E+00	0.4678E+00	0.5742E+00
0.9728E+00	0.4728E+00	0.5743E+00
0.9728E+00	0.4777E+00	0.5743E+00
0.9728E+00	0.4827E+00	0.5744E+00
0.9728E+00	0.4876E+00	0.5745E+00
0.9728E+00	0.4926E+00	0.5746E+00
0.9728E+00	0.4975E+00	0.5746E+00
0.9728E+00	0.5025E+00	0.5746E+00
0.9728E+00	0.5074E+00	0.5746E+00
0.9728E+00	0.5124E+00	0.5745E+00
0.9728E+00	0.5173E+00	0.5744E+00
0.9728E+00	0.5223E+00	0.5742E+00
0.9728E+00	0.5272E+00	0.5741E+00
0.9728E+00	0.5322E+00	0.5740E+00
0.9728E+00	0.5371E+00	0.5740E+00
0.9728E+00	0.5421E+00	0.5741E+00
0.9728E+00	0.5470E+00	0.5741E+00
0.9728E+00	0.5520E+00	0.5741E+00
0.9728E+00	0.5569E+00	0.5741E+00
0.9728E+00	0.5619E+00	0.5740E+00
0.9728E+00	0.5668E+00	0.5740E+00
0.9728E+00	0.5718E+00	0.5739E+00
0.9728E+00	0.5767E+00	0.5739E+00
0.9728E+00	0.5817E+00	0.5739E+00
0.9728E+00	0.5866E+00	0.5738E+00
0.9728E+00	0.5916E+00	0.5738E+00
0.9728E+00	0.5965E+00	0.5738E+00
0.9728E+00	0.6015E+00	0.5737E+00
0.9728E+00	0.6064E+00	0.5737E+00
0.9728E+00	0.6114E+00	0.5736E+00
0.9728E+00	0.6163E+00	0.5735E+00
0.9728E+00	0.6213E+00	0.5735E+00
0.9728E+00	0.6262E+00	0.5734E+00
0.9728E+00	0.6312E+00	0.5734E+00
0.9728E+00	0.6361E+00	0.5734E+00
0.9728E+00	0.6411E+00	0.5734E+00
0.9728E+00	0.6460E+00	0.5735E+00
0.9728E+00	0.6510E+00	0.5736E+00
0.9728E+00	0.6559E+00	0.5736E+00
0.9728E+00	0.6609E+00	0.5737E+00
0.9728E+00	0.6658E+00	0.5737E+00
0.9728E+00	0.6708E+00	0.5738E+00
0.9728E+00	0.6757E+00	0.5739E+00
0.9728E+00	0.6807E+00	0.5739E+00
0.9728E+00	0.6856E+00	0.5740E+00
0.9728E+00	0.6906E+00	0.5741E+00
0.9728E+00	0.6955E+00	0.5742E+00
0.9728E+00	0.7005E+00	0.5742E+00
0.9728E+00	0.7054E+00	0.5743E+00
0.9728E+00	0.7104E+00	0.5743E+00
0.9728E+00	0.7153E+00	0.5743E+00
0.9728E+00	0.7203E+00	0.5744E+00
0.9728E+00	0.7252E+00	0.5744E+00
0.9728E+00	0.7302E+00	0.5744E+00
0.9728E+00	0.7351E+00	0.5744E+00
0.9728E+00	0.7401E+00	0.5744E+00
0.9728E+00	0.7450E+00	0.5744E+00
0.9728E+00	0.7500E+00	0.5743E+00
0.9728E+00	0.7550E+00	0.5743E+00
0.9728E+00	0.7599E+00	0.5743E+00
0.9728E+00	0.7649E+00	0.5742E+00
0.9728E+00	0.7698E+00	0.5742E+00
0.9728E+00	0.7748E+00	0.5741E+00
0.9728E+00	0.7797E+00	0.5740E+00
0.9728E+00	0.7847E+00	0.5740E+00
0.9728E+00	0.7896E+00	0.5739E+00
0.9728E+00	0.7946E+00	0.5739E+00
0.9728E+00	0.7995E+00	0.5738E+00
0.9728E+00	0.8045E+00	0.5737E+00
0.9728E+00	0.8094E+00	0.5737E+00
0.9728E+00	0.8144E+00	0.5737E+00
0.9728E+00	0.8193E+00	0.5736E+00
0.9728E+00	0.8243E+00	0.5736E+00
0.9728E+00	0.8292E+00	0.5736E+00
0.9728E+00	0.8342E+00	0.5736E+00
0.9728E+00	0.8391E+00	0.5736E+00
0.9728E+00	0.8441E+00	0.5736E+00
0.9728E+00	0.8490E+00	0.5736E+00
0.9728E+00	0.8540E+00	0.5737E+00
0.9728E+00	0.8589E+00	0.5737E+00
0.9728E+00	0.8639E+00	0.5738E+00
0.9728E+00	0.8688E+00	0.5738E+00
0.9728E+00	0.8738E+00	0.5738E+00
0.9728E+00	0.8787E+00	0.5739E+00
0.9728E+00	0.8837E+00	0.5739E+00
0.9728E+00	0.8886E+00	0.5740E+00
0.9728E+00	0.8936E+00	0.5740E+00
0.9728E+00	0.8985E+00	0.5741E+00
0.9728E+00	0.9035E+00	0.5741E+00
0.9728E+00	0.9084E+00	0.5742E+00
0.9728E+00	0.9134E+00	0.5742E+00
0.9728E+00	0.9183E+00	0.5742E+00
0.9728E+00	0.9233E+00	0.5742E+00
0.9728E+00	0.9282E+00	0.5742E+00
0.9728E+00	0.9332E+00	0.5742E+00
0.9728E+00	0.9381E+00	0.5742E+00
0.9728E+00	0.9431E+00	0.5742E+00
0.9728E+00	0.9480E+00	0.5742E+00
0.9728E+00	0.9530E+00	0.5742E+00
0.9728E+00	0.9579E+00	0.5741E+00
0.9728E+00	0.9629E+00	0.5740E+00
0.9728E+00	0.9678E+00	0.5741E+00
0.9728E+00	0.9728E+00	0.5742E+00
0.9728E+00	0.9777E+00	0.5744E+00
0.9728E+00	0.9827E+00	0.5744E+00
0.9728E+00	0.9876E+00	0.5688E+00
0.9728E+00	0.9926E+00	0.4894E+00
0.9728E+00	0.9975E+00	0.4894E+00
0.9678E+00	0.2475E-02	0.4516E+00
0.9678E+00	0.7426E-02	0.4516E+00
0.9678E+00	0.1238E-01	0.5642E+00
0.9678E+00	0.1733E-01	0.5753E+00
0.9678E+00	0.2228E-01	0.5754E+00
0.9678E+00	0.2723E-01	0.5754E+00
0.9678E+00	0.3218E-01	0.5756E+00
0.9678E+00	0.3713E-01	0.5756E+00
0.9678E+00	0.4208E-01	0.5756E+00
0.9678E+00	0.4703E-01	0.5756E+00
0.9678E+00	0.5198E-01	0.5755E+00
0.9678E+00	0.5693E-01	0.5754E+00
0.9678E+00	0.6188E-01	0.5753E+00
0.9678E+00	0.6683E-01	0.5753E+00
0.9678E+00	0.7178E-01	0.5753E+00
0.9678E+00	0.7673E-01	0.5754E+00
0.9678E+00	0.8168E-01	0.5755E+00
0.9678E+00	0.8663E-01	0.5756E+00
0.9678E+00	0.9158E-01	0.5757E+00
0.9678E+00	0.9653E-01	0.5757E+00
0.9678E+00	0.1015E+00	0.5756E+00
0.9678E+00	0.1064E+00	0.5756E+00
0.9678E+00	0.1114E+00	0.5756E+00
0.9678E+00	0.1163E+00	0.5755E+00
0.9678E+00	0.1213E+00	0.5756E+00
0.9678E+00	0.1262E+00	0.5757E+00
0.9678E+00	0.1312E+00	0.5759E+00
0.9678E+00	0.1361E+00	0.5760E+00
0.9678E+00	0.1411E+00	0.5760E+00
0.9678E+00	0.1460E+00	0.5760E+00
0.9678E+00	0.1510E+00	0.5760E+00
0.9678E+00	0.1559E+00	0.5760E+00
0.9678E+00	0.1609E+00	0.5744E+00
0.9678E+00	0.1658E+00	0.5522E+00
0.9678E+00	0.1708E+00	0.3411E+00
0.9678E+00	0.1757E+00	0.3306E+00
0.9678E+00	0.1807E+00	0.5203E+00
0.9678E+00	0.1856E+00	0.5719E+00
0.9678E+00	0.1906E+00	0.5752E+00
0.9678E+00	0.1955E+00	0.5755E+00
0.9678E+00	0.2005E+00	0.5754E+00
0.9678E+00	0.2054E+00	0.5753E+00
0.9678E+00	0.2104E+00	0.5753E+00
0.9678E+00	0.2153E+00	0.5752E+00
0.9678E+00	0.2203E+00	0.5752E+00
0.9678E+00	0.2252E+00	0.5751E+00
0.9678E+00	0.2302E+00	0.5751E+00
0.9678E+00	0.2351E+00	0.5751E+00
0.9678E+00	0.2401E+00	0.5751E+00
0.9678E+00	0.2450E+00	0.5752E+00
0.9678E+00	0.2500E+00	0.5753E+00
0.9678E+00	0.2550E+00	0.5754E+00
0.9678E+00	0.2599E+00	0.5754E+00
0.9678E+00	0.2649E+00	0.5754E+00
0.9678E+00	0.2698E+00	0.5754E+00
0.9678E+00	0.2748E+00	0.5753E+00
0.9678E+00	0.2797E+00	0.5753E+00
0.9678E+00	0.2847E+00	0.5753E+00
0.9678E+00	0.2896E+00	0.5753E+00
0.9678E+00	0.2946E+00	0.5753E+00
0.9678E+00	0.2995E+00	0.5752E+00
0.9678E+00	0.3045E+00	0.5752E+00
0.9678E+00	0.3094E+00	0.5751E+00
0.9678E+00	0.3144E+00	0.5751E+00
0.9678E+00	0.3193E+00	0.5752E+00
0.9678E+00	0.3243E+00	0.5752E+00
0.9678E+00	0.3292E+00	0.5746E+00
0.9678E+00	0.3342E+00	0.5659E+00
0.9678E+00	0.3391E+00	0.5526E+00
0.9678E+00	0.3441E+00	0.5199E+00
0.9678E+00	0.3490E+00	0.5264E+00
0.9678E+00	0.3540E+00	0.5649E+00
0.9678E+00	0.3589E+00	0.5741E+00
0.9678E+00	0.3639E+00	0.5752E+00
0.9678E+00	0.3688E+00	0.5752E+00
0.9678E+00	0.3738E+00	0.5753E+00
0.9678E+00	0.3787E+00	0.5756E+00
0.9678E+00	0.3837E+00	0.5758E+00
0.9678E+00	0.3886E+00	0.5759E+00
0.9678E+00	0.3936E+00	0.5759E+00
0.9678E+00	0.3985E+00	0.5759E+00
0.9678E+00	0.4035E+00	0.5753E+00
0.9678E+00	0.4084E+00	0.5633E+00
0.9678E+00	0.4134E+00	0.5235E+00
0.9678E+00	0.4183E+00	0.4402E+00
0.9678E+00	0.4233E+00	0.4315E+00
0.9678E+00	0.4282E+00	0.5039E+00
0.9678E+00	0.4332E+00	0.5626E+00
0.9678E+00	0.4381E+00	0.5737E+00
0.9678E+00	0.4431E+00	0.5754E+00
0.9678E+00	0.4480E+00	0.5759E+00
0.9678E+00	0.4530E+00	0.5760E+00
0.9678E+00	0.4579E+00	0.5760E+00
0.9678E+00	0.4629E+00	0.5760E+00
0.9678E+00	0.4678E+00	0.5759E+00
0.9678E+00	0.4728E+00	0.5759E+00
0.9678E+00	0.4777E+00	0.5759E+00
0.9678E+00	0.4827E+00	0.5760E+00
0.9678E+00	0.4876E+00	0.5760E+00
0.9678E+00	0.4926E+00	0.5760E+00
0.9678E+00	0.4975E+00	0.5760E+00
0.9678E+00	0.5025E+00	0.5758E+00
0.9678E+00	0.5074E+00	0.5756E+00
0.9678E+00	0.5124E+00	0.5752E+00
0.9678E+00	0.5173E+00	0.5749E+00
0.9678E+00	0.5223E+00	0.5746E+00
0.9678E+00	0.5272E+00	0.5744E+00
0.9678E+00	0.5322E+00	0.5744E+00
0.9678E+00	0.5371E+00	0.5745E+00
0.9678E+00	0.5421E+00	0.5747E+00
0.9678E+00	0.5470E+00	0.5749E+00
0.9678E+00	0.5520E+00	0.5750E+00
0.9678E+00	0.5569E+00	0.5750E+00
0.9678E+00	0.5619E+00	0.5750E+00
0.9678E+00	0.5668E+00	0.5751E+00
0.9678E+00	0.5718E+00	0.5751E+00
0.9678E+00	0.5767E+00	0.5751E+00
0.9678E+00	0.5817E+00	0.5751E+00
0.9678E+00	0.5866E+00	0.5751E+00
0.9678E+00	0.5916E+00	0.5751E+00
0.9678E+00	0.5965E+00	0.5751E+00
0.9678E+00	0.6015E+00	0.5751E+00
0.9678E+00	0.6064E+00	0.5750E+00
0.9678E+00	0.6114E+00	0.5749E+00
0.9678E+00	0.6163E+00	0.5748E+00
0.9678E+00	0.6213E+00	0.5748E+00
0.9678E+00	0.6262E+00	0.5747E+00
0.9678E+00	0.6312E+00	0.5746E+00
0.9678E+00	0.6361E+00	0.5746E+00
0.9678E+00	0.6411E+00	0.5746E+00
0.9678E+00	0.6460E+00	0.5746E+00
0.9678E+00	0.6510E+00	0.5746E+00
0.9678E+00	0.6559E+00	0.5746E+00
0.9678E+00	0.6609E+00	0.5746E+00
0.9678E+00	0.6658E+00	0.5746E+00
0.9678E+00	0.6708E+00	0.5746E+00
0.9678E+00	0.6757E+00	0.5747E+00
0.9678E+00	0.6807E+00	0.5747E+00
0.9678E+00	0.6856E+00	0.5748E+00
0.9678E+00	0.6906E+00	0.5748E+00
0.9678E+00	0.6955E+00	0.5750E+00
0.9678E+00	0.7005E+00	0.5750E+00
0.9678E+00	0.7054E+00	0.5751E+00
0.9678E+00	0.7104E+00	0.5752E+00
0.9678E+00	0.7153E+00	0.5753E+00
0.9678E+00	0.7203E+00	0.5753E+00
0.9678E+00	0.7252E+00	0.5754E+00
0.9678E+00	0.7302E+00	0.5754E+00
0.9678E+00	0.7351E+00	0.5754E+00
0.9678E+00	0.7401E+00	0.5755E+00
0.9678E+00	0.7450E+00	0.5755E+00
0.9678E+00	0.7500E+00	0.5755E+00
0.9678E+00	0.7550E+00	0.5755E+00
0.9678E+00	0.7599E+00	0.5754E+00
0.9678E+00	0.7649E+00	0.5753E+00
0.9678E+00	0.7698E+00	0.5752E+00
0.9678E+00	0.7748E+00	0.5752E+00
0.9678E+00	0.7797E+00	0.5751E+00
0.9678E+00	0.7847E+00	0.5750E+00
0.9678E+00	0.7896E+00	0.5749E+00
0.9678E+00	0.7946E+00	0.5748E+00
0.9678E+00	0.7995E+00	0.5748E+00
0.9678E+00	0.8045E+00	0.5747E+00
0.9678E+00	0.8094E+00	0.5747E+00
0.9678E+00	0.8144E+00	0.5747E+00
0.9678E+00	0.8193E+00	0.5746E+00
0.9678E+00	0.8243E+00	0.5746E+00
0.9678E+00	0.8292E+00	0.5746E+00
0.9678E+00	0.8342E+00	0.5747E+00
0.9678E+00	0.8391E+00	0.5747E+00
0.9678E+00	0.8441E+00	0.5747E+00
0.9678E+00	0.8490E+00	0.5748E+00
0.9678E+00	0.8540E+00	0.5749E+00
0.9678E+00	0.8589E+00	0.5749E+00
0.9678E+00	0.8639E+00	0.5750E+00
0.9678E+00	0.8688E+00	0.5750E+00
0.9678E+00	0.8738E+00	0.5751E+00
0.9678E+00	0.8787E+00	0.5752E+00
0.9678E+00	0.8837E+00	0.5752E+00
0.9678E+00	0.8886E+00	0.5753E+00
0.9678E+00	0.8936E+00	0.5754E+00
0.9678E+00	0.8985E+00	0.5754E+00
0.9678E+00	0.9035E+00	0.5755E+00
0.9678E+00	0.9084E+00	0.5756E+00
0.9678E+00	0.9134E+00	0.5756E+00
0.9678E+00	0.9183E+00	0.5757E+00
0.9678E+00	0.9233E+00	0.5757E+00
0.9678E+00	0.9282E+00	0.5757E+00
0.9678E+00	0.9332E+00	0.5757E+00
0.9678E+00	0.9381E+00	0.5757E+00
0.9678E+00	0.9431E+00	0.5757E+00
0.9678E+00	0.9480E+00	0.5758E+00
0.9678E+00	0.9530E+00	0.5758E+00
0.9678E+00	0.9579E+00	0.5758E+00
0.9678E+00	0.9629E+00	0.5756E+00
0.9678E+00	0.9678E+00	0.5755E+00
0.9678E+00	0.9728E+00	0.5755E+00
0.9678E+00	0.9777E+00	0.5758E+00
0.9678E+00	0.9827E+00	0.5760E+00
0.9678E+00	0.9876E+00	0.5737E+00
0.9678E+00	0.9926E+00	0.5279E+00
0.9678E+00	0.9975E+00	0.5279E+00
0.9629E+00	0.2475E-02	0.4773E+00
0.9629E+00	0.7426E-02	0.4773E+00
0.9629E+00	0.1238E-01	0.5693E+00
0.9629E+00	0.1733E-01	0.5769E+00
0.9629E+00	0.2228E-01	0.5768E+00
0.9629E+00	0.2723E-01	0.5768E+00
0.9629E+00	0.3218E-01	0.5769E+00
0.9629E+00	0.3713E-01	0.5769E+00
0.9629E+00	0.4208E-01	0.5769E+00
0.9629E+00	0.4703E-01	0.5769E+00
0.9629E+00	0.5198E-01	0.5768E+00
0.9629E+00	0.5693E-01	0.5768E+00
0.9629E+00	0.6188E-01	0.5767E+00
0.9629E+00	0.6683E-01	0.5766E+00
0.9629E+00	0.7178E-01	0.5767E+00
0.9629E+00	0.7673E-01	0.5768E+00
0.9629E+00	0.8168E-01	0.5768E+00
0.9629E+00	0.8663E-01	0.5770E+00
0.9629E+00	0.9158E-01	0.5770E+00
0.9629E+00	0.9653E-01	0.5770E+00
0.9629E+00	0.1015E+00	0.5770E+00
0.9629E+00	0.1064E+00	0.5770E+00
0.9629E+00	0.1114E+00	0.5770E+00
0.9629E+00	0.1163E+00	0.5770E+00
0.9629E+00	0.1213E+00	0.5772E+00
0.9629E+00	0.1262E+00	0.5773E+00
0.9629E+00	0.1312E+00	0.5774E+00
0.9629E+00	0.1361E+00	0.5775E+00
0.9629E+00	0.1411E+00	0.5775E+00
0.9629E+00	0.1460E+00	0.5775E+00
0.9629E+00	0.1510E+00	0.5775E+00
0.9629E+00	0.1559E+00	0.5775E+00
0.9629E+00	0.1609E+00	0.5758E+00
0.9629E+00	0.1658E+00	0.5552E+00
0.9629E+00	0.1708E+00	0.3701E+00
0.9629E+00	0.1757E+00	0.3574E+00
0.9629E+00	0.1807E+00	0.5293E+00
0.9629E+00	0.1856E+00	0.5732E+00
0.9629E+00	0.1906E+00	0.5767E+00
0.9629E+00	0.1955E+00	0.5769E+00
0.9629E+00	0.2005E+00	0.5768E+00
0.9629E+00	0.2054E+00	0.5767E+00
0.9629E+00	0.2104E+00	0.5766E+00
0.9629E+00	0.2153E+00	0.5766E+00
0.9629E+00	0.2203E+00	0.5765E+00
0.9629E+00	0.2252E+00	0.5765E+00
0.9629E+00	0.2302E+00	0.5765E+00
0.9629E+00	0.2351E+00	0.5765E+00
0.9629E+00	0.2401E+00	0.5765E+00
0.9629E+00	0.2450E+00	0.5765E+00
0.9629E+00	0.2500E+00	0.5764E+00
0.9629E+00	0.2550E+00	0.5764E+00
0.9629E+00	0.2599E+00	0.5764E+00
0.9629E+00	0.2649E+00	0.5763E+00
0.9629E+00	0.2698E+00	0.5763E+00
0.9629E+00	0.2748E+00	0.5762E+00
0.9629E+00	0.2797E+00	0.5762E+00
0.9629E+00	0.2847E+00	0.5762E+00
0.9629E+00	0.2896E+00	0.5761E+00
0.9629E+00	0.2946E+00	0.5761E+00
0.9629E+00	0.2995E+00	0.5761E+00
0.9629E+00	0.3045E+00	0.5762E+00
0.9629E+00	0.3094E+00	0.5763E+00
0.9629E+00	0.3144E+00	0.5765E+00
0.9629E+00	0.3193E+00	0.5766E+00
0.9629E+00	0.3243E+00	0.5767E+00
0.9629E+00	0.3292E+00	0.5738E+00
0.9629E+00	0.3342E+00	0.5628E+00
0.9629E+00	0.3391E+00	0.5545E+00
0.9629E+00	0.3441E+00	0.5506E+00
0.9629E+00	0.3490E+00	0.5594E+00
0.9629E+00	0.3540E+00	0.5722E+00
0.9629E+00	0.3589E+00	0.5757E+00
0.9629E+00	0.3639E+00	0.5761E+00
0.9629E+00	0.3688E+00	0.5761E+00
0.9629E+00	0.3738E+00	0.5763E+00
0.9629E+00	0.3787E+00	0.5767E+00
0.9629E+00	0.3837E+00	0.5769E+00
0.9629E+00	0.3886E+00	0.5769E+00
0.9629E+00	0.3936E+00	0.5768E+00
0.9629E+00	0.3985E+00	0.5768E+00
0.9629E+00	0.4035E+00	0.5766E+00
0.9629E+00	0.4084E+00	0.5699E+00
0.9629E+00	0.4134E+00	0.5544E+00
0.9629E+00	0.4183E+00	0.4925E+00
0.9629E+00	0.4233E+00	0.4796E+00
0.9629E+00	0.4282E+00	0.5237E+00
0.9629E+00	0.4332E+00	0.5665E+00
0.9629E+00	0.4381E+00	0.5755E+00
0.9629E+00	0.4431E+00	0.5769E+00
0.9629E+00	0.4480E+00	0.5774E+00
0.9629E+00	0.4530E+00	0.5775E+00
0.9629E+00	0.4579E+00	0.5776E+00
0.9629E+00	0.4629E+00	0.5776E+00
0.9629E+00	0.4678E+00	0.5776E+00
0.9629E+00	0.4728E+00	0.5775E+00
0.9629E+00	0.4777E+00	0.5774E+00
0.9629E+00	0.4827E+00	0.5774E+00
0.9629E+00	0.4876E+00	0.5774E+00
0.9629E+00	0.4926E+00	0.5773E+00
0.9629E+00	0.4975E+00	0.5771E+00
0.9629E+00	0.5025E+00	0.5768E+00
0.9629E+00	0.5074E+00	0.5764E+00
0.9629E+00	0.5124E+00	0.5759E+00
0.9629E+00	0.5173E+00	0.5754E+00
0.9629E+00	0.5223E+00	0.5749E+00
0.9629E+00	0.5272E+00	0.5746E+00
0.9629E+00	0.5322E+00	0.5745E+00
0.9629E+00	0.5371E+00	0.5748E+00
0.9629E+00	0.5421E+00	0.5751E+00
0.9629E+00	0.5470E+00	0.5754E+00
0.9629E+00	0.5520E+00	0.5758E+00
0.9629E+00	0.5569E+00	0.5760E+00
0.9629E+00	0.5619E+00	0.5763E+00
0.9629E+00	0.5668E+00	0.5766E+00
0.9629E+00	0.5718E+00	0.5767E+00
0.9629E+00	0.5767E+00	0.5768E+00
0.9629E+00	0.5817E+00	0.5768E+00
0.9629E+00	0.5866E+00	0.5768E+00
0.9629E+00	0.5916E+00	0.5768E+00
0.9629E+00	0.5965E+00	0.5768E+00
0.9629E+00	0.6015E+00	0.5767E+00
0.9629E+00	0.6064E+00	0.5766E+00
0.9629E+00	0.6114E+00	0.5766E+00
0.9629E+00	0.6163E+00	0.5765E+00
0.9629E+00	0.6213E+00	0.5764E+00
0.9629E+00	0.6262E+00	0.5763E+00
0.9629E+00	0.6312E+00	0.5762E+00
0.9629E+00	0.6361E+00	0.5762E+00
0.9629E+00	0.6411E+00	0.5761E+00
0.9629E+00	0.6460E+00	0.5761E+00
0.9629E+00	0.6510E+00	0.5760E+00
0.9629E+00	0.6559E+00	0.5760E+00
0.9629E+00	0.6609E+00	0.5759E+00
0.9629E+00	0.6658E+00	0.5759E+00
0.9629E+00	0.6708E+00	0.5759E+00
0.9629E+00	0.6757E+00	0.5759E+00
0.9629E+00	0.6807E+00	0.5759E+00
0.9629E+00	0.6856E+00	0.5759E+00
0.9629E+00	0.6906E+00	0.5759E+00
0.9629E+00	0.6955E+00	0.5759E+00
0.9629E+00	0.7005E+00	0.5760E+00
0.9629E+00	0.7054E+00	0.5760E+00
0.9629E+00	0.7104E+00	0.5761E+00
0.9629E+00	0.7153E+00	0.5762E+00
0.9629E+00	0.7203E+00	0.5764E+00
0.9629E+00	0.7252E+00	0.5765E+00
0.9629E+00	0.7302E+00	0.5766E+00
0.9629E+00	0.7351E+00	0.5766E+00
0.9629E+00	0.7401E+00	0.5767E+00
0.9629E+00	0.7450E+00	0.5767E+00
0.9629E+00	0.7500E+00	0.5767E+00
0.9629E+00	0.7550E+00	0.5767E+00
0.9629E+00	0.7599E+00	0.5767E+00
0.9629E+00	0.7649E+00	0.5766E+00
0.9629E+00	0.7698E+00	0.5765E+00
0.9629E+00	0.7748E+00	0.5764E+00
0.9629E+00	0.7797E+00	0.5763E+00
0.9629E+00	0.7847E+00	0.5762E+00
0.9629E+00	0.7896E+00	0.5761E+00
0.9629E+00	0.7946E+00	0.5761E+00
0.9629E+00	0.7995E+00	0.5761E+00
0.9629E+00	0.8045E+00	0.5761E+00
0.9629E+00	0.8094E+00	0.5761E+00
0.9629E+00	0.8144E+00	0.5760E+00
0.9629E+00	0.8193E+00	0.5760E+00
0.9629E+00	0.8243E+00	0.5760E+00
0.9629E+00	0.8292E+00	0.5760E+00
0.9629E+00	0.8342E+00	0.5761E+00
0.9629E+00	0.8391E+00	0.5761E+00
0.9629E+00	0.8441E+00	0.5762E+00
0.9629E+00	0.8490E+00	0.5762E+00
0.9629E+00	0.8540E+00	0.5763E+00
0.9629E+00	0.8589E+00	0.5764E+00
0.9629E+00	0.8639E+00	0.5765E+00
0.9629E+00	0.8688E+00	0.5765E+00
0.9629E+00	0.8738E+00	0.5766E+00
0.9629E+00	0.8787E+00	0.5767E+00
0.9629E+00	0.8837E+00	0.5768E+00
0.9629E+00	0.8886E+00	0.5769E+00
0.9629E+00	0.8936E+00	0.5769E+00
0.9629E+00	0.8985E+00	0.5770E+00
0.9629E+00	0.9035E+00	0.5771E+00
0.9629E+00	0.9084E+00	0.5771E+00
0.9629E+00	0.9134E+00	0.5772E+00
0.9629E+00	0.9183E+00	0.5772E+00
0.9629E+00	0.9233E+00	0.5772E+00
0.9629E+00	0.9282E+00	0.5772E+00
0.9629E+00	0.9332E+00	0.5772E+00
0.9629E+00	0.9381E+00	0.5772E+00
0.9629E+00	0.9431E+00	0.5772E+00
0.9629E+00	0.9480E+00	0.5773E+00
0.9629E+00	0.9530E+00	0.5773E+00
0.9629E+00	0.9579E+00	0.5772E+00
0.9629E+00	0.9629E+00	0.5773E+00
0.9629E+00	0.9678E+00	0.5772E+00
0.9629E+00	0.9728E+00	0.5770E+00
0.9629E+00	0.9777E+00	0.5770E+00
0.9629E+00	0.9827E+00	0.5772E+00
0.9629E+00	0.9876E+00	0.5761E+00
0.9629E+00	0.9926E+00	0.5552E+00
0.9629E+00	0.9975E+00	0.5552E+00
0.9579E+00	0.2475E-02	0.4952E+00
0.9579E+00	0.7426E-02	0.4952E+00
0.9579E+00	0.1238E-01	0.5727E+00
0.9579E+00	0.1733E-01	0.5783E+00
0.9579E+00	0.2228E-01	0.5781E+00
0.9579E+00	0.2723E-01	0.5781E+00
0.9579E+00	0.3218E-01	0.5781E+00
0.9579E+00	0.3713E-01	0.5780E+00
0.9579E+00	0.4208E-01	0.5780E+00
0.9579E+00	0.4703E-01	0.5780E+00
0.9579E+00	0.5198E-01	0.5780E+00
0.9579E+00	0.5693E-01	0.5780E+00
0.9579E+00	0.6188E-01	0.5780E+00
0.9579E+00	0.6683E-01	0.5780E+00
0.9579E+00	0.7178E-01	0.5780E+00
0.9579E+00	0.7673E-01	0.5780E+00
0.9579E+00	0.8168E-01	0.5781E+00
0.9579E+00	0.8663E-01	0.5782E+00
0.9579E+00	0.9158E-01	0.5783E+00
0.9579E+00	0.9653E-01	0.5784E+00
0.9579E+00	0.1015E+00	0.5785E+00
0.9579E+00	0.1064E+00	0.5785E+00
0.9579E+00	0.1114E+00	0.5785E+00
0.9579E+00	0.1163E+00	0.5785E+00
0.9579E+00	0.1213E+00	0.5787E+00
0.9579E+00	0.1262E+00	0.5789E+00
0.9579E+00	0.1312E+00	0.5790E+00
0.9579E+00	0.1361E+00	0.5790E+00
0.9579E+00	0.1411E+00	0.5790E+00
0.9579E+00	0.1460E+00	0.5789E+00
0.9579E+00	0.1510E+00	0.5788E+00
0.9579E+00	0.1559E+00	0.5789E+00
0.9579E+00	0.1609E+00	0.5770E+00
0.9579E+00	0.1658E+00	0.5566E+00
0.9579E+00	0.1708E+00	0.3905E+00
0.9579E+00	0.1757E+00	0.3755E+00
0.9579E+00	0.1807E+00	0.5307E+00
0.9579E+00	0.1856E+00	0.5743E+00
0.9579E+00	0.1906E+00	0.5781E+00
0.9579E+00	0.1955E+00	0.5782E+00
0.9579E+00	0.2005E+00	0.5779E+00
0.9579E+00	0.2054E+00	0.5779E+00
0.9579E+00	0.2104E+00	0.5779E+00
0.9579E+00	0.2153E+00	0.5778E+00
0.9579E+00	0.2203E+00	0.5778E+00
0.9579E+00	0.2252E+00	0.5777E+00
0.9579E+00	0.2302E+00	0.5777E+00
0.9579E+00	0.2351E+00	0.5777E+00
0.9579E+00	0.2401E+00	0.5776E+00
0.9579E+00	0.2450E+00	0.5775E+00
0.9579E+00	0.2500E+00	0.5775E+00
0.9579E+00	0.2550E+00	0.5774E+00
0.9579E+00	0.2599E+00	0.5773E+00
0.9579E+00	0.2649E+00	0.5772E+00
0.9579E+00	0.2698E+00	0.5772E+00
0.9579E+00	0.2748E+00	0.5771E+00
0.9579E+00	0.2797E+00	0.5771E+00
0.9579E+00	0.2847E+00	0.5771E+00
0.9579E+00	0.2896E+00	0.5771E+00
0.9579E+00	0.2946E+00	0.5771E+00
0.9579E+00	0.2995E+00	0.5772E+00
0.9579E+00	0.3045E+00	0.5775E+00
0.9579E+00	0.3094E+00	0.5778E+00
0.9579E+00	0.3144E+00	0.5781E+00
0.9579E+00	0.3193E+00	0.5781E+00
0.9579E+00	0.3243E+00	0.5768E+00
0.9579E+00	0.3292E+00	0.5694E+00
0.9579E+00	0.3342E+00	0.5598E+00
0.9579E+00	0.3391E+00	0.5569E+00
0.9579E+00	0.3441E+00	0.5576E+00
0.9579E+00	0.3490E+00	0.5695E+00
0.9579E+00	0.3540E+00	0.5759E+00
0.9579E+00	0.3589E+00	0.5769E+00
0.9579E+00	0.3639E+00	0.5771E+00
0.9579E+00	0.3688E+00	0.5774E+00
0.9579E+00	0.3738E+00	0.5776E+00
0.9579E+00	0.3787E+00	0.5778E+00
0.9579E+00	0.3837E+00	0.5778E+00
0.9579E+00	0.3886E+00	0.5778E+00
0.9579E+00	0.3936E+00	0.5778E+00
0.9579E+00	0.3985E+00	0.5777E+00
0.9579E+00	0.4035E+00	0.5777E+00
0.9579E+00	0.4084E+00	0.5741E+00
0.9579E+00	0.4134E+00	0.5599E+00
0.9579E+00	0.4183E+00	0.5318E+00
0.9579E+00	0.4233E+00	0.5157E+00
0.9579E+00	0.4282E+00	0.5364E+00
0.9579E+00	0.4332E+00	0.5679E+00
0.9579E+00	0.4381E+00	0.5767E+00
0.9579E+00	0.4431E+00	0.5781E+00
0.9579E+00	0.4480E+00	0.5783E+00
0.9579E+00	0.4530E+00	0.5787E+00
0.9579E+00	0.4579E+00	0.5790E+00
0.9579E+00	0.4629E+00	0.5792E+00
0.9579E+00	0.4678E+00	0.5792E+00
0.9579E+00	0.4728E+00	0.5792E+00
0.9579E+00	0.4777E+00	0.5791E+00
0.9579E+00	0.4827E+00	0.5790E+00
0.9579E+00	0.4876E+00	0.5789E+00
0.9579E+00	0.4926E+00	0.5787E+00
0.9579E+00	0.4975E+00	0.5783E+00
0.9579E+00	0.5025E+00	0.5778E+00
0.9579E+00	0.5074E+00	0.5770E+00
0.9579E+00	0.5124E+00	0.5762E+00
0.9579E+00	0.5173E+00	0.5755E+00
0.9579E+00	0.5223E+00	0.5749E+00
0.9579E+00	0.5272E+00	0.5746E+00
0.9579E+00	0.5322E+00	0.5746E+00
0.9579E+00	0.5371E+00	0.5751E+00
0.9579E+00	0.5421E+00	0.5758E+00
0.9579E+00	0.5470E+00	0.5763E+00
0.9579E+00	0.5520E+00	0.5769E+00
0.9579E+00	0.5569E+00	0.5774E+00
0.9579E+00	0.5619E+00	0.5779E+00
0.9579E+00	0.5668E+00	0.5783E+00
0.9579E+00	0.5718E+00	0.5785E+00
0.9579E+00	0.5767E+00	0.5785E+00
0.9579E+00	0.5817E+00	0.5785E+00
0.9579E+00	0.5866E+00	0.5785E+00
0.9579E+00	0.5916E+00	0.5785E+00
0.9579E+00	0.5965E+00	0.5785E+00
0.9579E+00	0.6015E+00	0.5784E+00
0.9579E+00	0.6064E+00	0.5784E+00
0.9579E+00	0.6114E+00	0.5782E+00
0.9579E+00	0.6163E+00	0.5782E+00
0.9579E+00	0.6213E+00	0.5781E+00
0.9579E+00	0.6262E+00	0.5780E+00
0.9579E+00	0.6312E+00	0.5780E+00
0.9579E+00	0.6361E+00	0.5779E+00
0.9579E+00	0.6411E+00	0.5778E+00
0.9579E+00	0.6460E+00	0.5778E+00
0.9579E+00	0.6510E+00	0.5777E+00
0.9579E+00	0.6559E+00	0.5776E+00
0.9579E+00	0.6609E+00	0.5775E+00
0.9579E+00	0.6658E+00	0.5774E+00
0.9579E+00	0.6708E+00	0.5774E+00
0.9579E+00	0.6757E+00	0.5773E+00
0.9579E+00	0.6807E+00	0.5772E+00
0.9579E+00	0.6856E+00	0.5772E+00
0.9579E+00	0.6906E+00	0.5772E+00
0.9579E+00	0.6955E+00	0.5772E+00
0.9579E+00	0.7005E+00	0.5772E+00
0.9579E+00	0.7054E+00	0.5772E+00
0.9579E+00	0.7104E+00	0.5773E+00
0.9579E+00	0.7153E+00	0.5773E+00
0.9579E+00	0.7203E+00	0.5774E+00
0.9579E+00	0.7252E+00	0.5775E+00
0.9579E+00	0.7302E+00	0.5776E+00
0.9579E+00	0.7351E+00	0.5776E+00
0.9579E+00	0.7401E+00	0.5777E+00
0.9579E+00	0.7450E+00	0.5778E+00
0.9579E+00	0.7500E+00	0.5778E+00
0.9579E+00	0.7550E+00	0.5778E+00
0.9579E+00	0.7599E+00	0.5778E+00
0.9579E+00	0.7649E+00	0.5778E+00
0.9579E+00	0.7698E+00	0.5777E+00
0.9579E+00	0.7748E+00	0.5777E+00
0.9579E+00	0.7797E+00	0.5777E+00
0.9579E+00	0.7847E+00	0.5776E+00
0.9579E+00	0.7896E+00	0.5777E+00
0.9579E+00	0.7946E+00	0.5777E+00
0.9579E+00	0.7995E+00	0.5777E+00
0.9579E+00	0.8045E+00	0.5778E+00
0.9579E+00	0.8094E+00	0.5778E+00
0.9579E+00	0.8144E+00	0.5778E+00
0.9579E+00	0.8193E+00	0.5777E+00
0.9579E+00	0.8243E+00	0.5777E+00
0.9579E+00	0.8292E+00	0.5777E+00
0.9579E+00	0.8342E+00	0.5776E+00
0.9579E+00	0.8391E+00	0.5776E+00
0.9579E+00	0.8441E+00	0.5777E+00
0.9579E+00	0.8490E+00	0.5778E+00
0.9579E+00	0.8540E+00	0.5778E+00
0.9579E+00	0.8589E+00	0.5779E+00
0.9579E+00	0.8639E+00	0.5780E+00
0.9579E+00	0.8688E+00	0.5781E+00
0.9579E+00	0.8738E+00	0.5782E+00
0.9579E+00	0.8787E+00	0.5783E+00
0.9579E+00	0.8837E+00	0.5784E+00
0.9579E+00	0.8886E+00	0.5785E+00
0.9579E+00	0.8936E+00	0.5785E+00
0.9579E+00	0.8985E+00	0.5786E+00
0.9579E+00	0.9035E+00	0.5786E+00
0.9579E+00	0.9084E+00	0.5787E+00
0.9579E+00	0.9134E+00	0.5787E+00
0.9579E+00	0.9183E+00	0.5787E+00
0.9579E+00	0.9233E+00	0.5788E+00
0.9579E+00	0.9282E+00	0.5788E+00
0.9579E+00	0.9332E+00	0.5788E+00
0.9579E+00	0.9381E+00	0.5788E+00
0.9579E+00	0.9431E+00	0.5788E+00
0.9579E+00	0.9480E+00	0.5788E+00
0.9579E+00	0.9530E+00	0.5787E+00
0.9579E+00	0.9579E+00	0.5787E+00
0.9579E+00	0.9629E+00	0.5787E+00
0.9579E+00	0.9678E+00	0.5787E+00
0.9579E+00	0.9728E+00	0.5786E+00
0.9579E+00	0.9777E+00	0.5786E+00
0.9579E+00	0.9827E+00	0.5787E+00
0.9579E+00	0.9876E+00	0.5778E+00
0.9579E+00	0.9926E+00	0.5592E+00
0.9579E+00	0.9975E+00	0.5592E+00
0.9530E+00	0.2475E-02	0.5078E+00
0.9530E+00	0.7426E-02	0.5078E+00
0.9530E+00	0.1238E-01	0.5746E+00
0.9530E+00	0.1733E-01	0.5798E+00
0.9530E+00	0.2228E-01	0.5795E+00
0.9530E+00	0.2723E-01	0.5795E+00
0.9530E+00	0.3218E-01	0.5794E+00
0.9530E+00	0.3713E-01	0.5794E+00
0.9530E+00	0.4208E-01	0.5794E+00
0.9530E+00	0.4703E-01	0.5793E+00
0.9530E+00	0.5198E-01	0.5794E+00
0.9530E+00	0.5693E-01	0.5794E+00
0.9530E+00	0.6188E-01	0.5795E+00
0.9530E+00	0.6683E-01	0.5795E+00
0.9530E+00	0.7178E-01	0.5796E+00
0.9530E+00	0.7673E-01	0.5796E+00
0.9530E+00	0.8168E-01	0.5796E+00
0.9530E+00	0.8663E-01	0.5797E+00
0.9530E+00	0.9158E-01	0.5797E+00
0.9530E+00	0.9653E-01	0.5798E+00
0.9530E+00	0.1015E+00	0.5798E+00
0.9530E+00	0.1064E+00	0.5798E+00
0.9530E+00	0.1114E+00	0.5798E+00
0.9530E+00	0.1163E+00	0.5799E+00
0.9530E+00	0.1213E+00	0.5801E+00
0.9530E+00	0.1262E+00	0.5803E+00
0.9530E+00	0.1312E+00	0.5804E+00
0.9530E+00	0.1361E+00	0.5804E+00
0.9530E+00	0.1411E+00	0.5802E+00
0.9530E+00	0.1460E+00	0.5801E+00
0.9530E+00	0.1510E+00	0.5801E+00
0.9530E+00	0.1559E+00	0.5803E+00
0.9530E+00	0.1609E+00	0.5775E+00
0.9530E+00	0.1658E+00	0.5505E+00
0.9530E+00	0.1708E+00	0.4003E+00
0.9530E+00	0.1757E+00	0.3862E+00
0.9530E+00	0.1807E+00	0.5257E+00
0.9530E+00	0.1856E+00	0.5749E+00
0.9530E+00	0.1906E+00	0.5793E+00
0.9530E+00	0.1955E+00	0.5794E+00
0.9530E+00	0.2005E+00	0.5792E+00
0.9530E+00	0.2054E+00	0.5791E+00
0.9530E+00	0.2104E+00	0.5792E+00
0.9530E+00	0.2153E+00	0.5791E+00
0.9530E+00	0.2203E+00	0.5790E+00
0.9530E+00	0.2252E+00	0.5789E+00
0.9530E+00	0.2302E+00	0.5789E+00
0.9530E+00	0.2351E+00	0.5787E+00
0.9530E+00	0.2401E+00	0.5786E+00
0.9530E+00	0.2450E+00	0.5784E+00
0.9530E+00	0.2500E+00	0.5782E+00
0.9530E+00	0.2550E+00	0.5781E+00
0.9530E+00	0.2599E+00	0.5780E+00
0.9530E+00	0.2649E+00	0.5780E+00
0.9530E+00	0.2698E+00	0.5779E+00
0.9530E+00	0.2748E+00	0.5779E+00
0.9530E+00	0.2797E+00	0.5780E+00
0.9530E+00	0.2847E+00	0.5780E+00
0.9530E+00	0.2896E+00	0.5780E+00
0.9530E+00	0.2946E+00	0.5782E+00
0.9530E+00	0.2995E+00	0.5787E+00
0.9530E+00	0.3045E+00	0.5792E+00
0.9530E+00	0.3094E+00	0.5796E+00
0.9530E+00	0.3144E+00	0.5797E+00
0.9530E+00	0.3193E+00	0.5779E+00
0.9530E+00	0.3243E+00	0.5713E+00
0.9530E+00	0.3292E+00	0.5635E+00
0.9530E+00	0.3342E+00	0.5602E+00
0.9530E+00	0.3391E+00	0.5600E+00
0.9530E+00	0.3441E+00	0.5681E+00
0.9530E+00	0.3490E+00	0.5761E+00
0.9530E+00	0.3540E+00	0.5779E+00
0.9530E+00	0.3589E+00	0.5785E+00
0.9530E+00	0.3639E+00	0.5789E+00
0.9530E+00	0.3688E+00	0.5792E+00
0.9530E+00	0.3738E+00	0.5794E+00
0.9530E+00	0.3787E+00	0.5795E+00
0.9530E+00	0.3837E+00	0.5795E+00
0.9530E+00	0.3886E+00	0.5794E+00
0.9530E+00	0.3936E+00	0.5791E+00
0.9530E+00	0.3985E+00	0.5789E+00
0.9530E+00	0.4035E+00	0.5788E+00
0.9530E+00	0.4084E+00	0.5770E+00
0.9530E+00	0.4134E+00	0.5652E+00
0.9530E+00	0.4183E+00	0.5565E+00
0.9530E+00	0.4233E+00	0.5417E+00
0.9530E+00	0.4282E+00	0.5457E+00
0.9530E+00	0.4332E+00	0.5683E+00
0.9530E+00	0.4381E+00	0.5773E+00
0.9530E+00	0.4431E+00	0.5790E+00
0.9530E+00	0.4480E+00	0.5792E+00
0.9530E+00	0.4530E+00	0.5796E+00
0.9530E+00	0.4579E+00	0.5805E+00
0.9530E+00	0.4629E+00	0.5808E+00
0.9530E+00	0.4678E+00	0.5809E+00
0.9530E+00	0.4728E+00	0.5808E+00
0.9530E+00	0.4777E+00	0.5808E+00
0.9530E+00	0.4827E+00	0.5806E+00
0.9530E+00	0.4876E+00	0.5804E+00
0.9530E+00	0.4926E+00	0.5800E+00
0.9530E+00	0.4975E+00	0.5794E+00
0.9530E+00	0.5025E+00	0.5785E+00
0.9530E+00	0.5074E+00	0.5776E+00
0.9530E+00	0.5124E+00	0.5765E+00
0.9530E+00	0.5173E+00	0.5756E+00
0.9530E+00	0.5223E+00	0.5750E+00
0.9530E+00	0.5272E+00	0.5746E+00
0.9530E+00	0.5322E+00	0.5749E+00
0.9530E+00	0.5371E+00	0.5759E+00
0.9530E+00	0.5421E+00	0.5769E+00
0.9530E+00	0.5470E+00	0.5777E+00
0.9530E+00	0.5520E+00	0.5787E+00
0.9530E+00	0.5569E+00	0.5794E+00
0.9530E+00	0.5619E+00	0.5799E+00
0.9530E+00	0.5668E+00	0.5801E+00
0.9530E+00	0.5718E+00	0.5801E+00
0.9530E+00	0.5767E+00	0.5800E+00
0.9530E+00	0.5817E+00	0.5800E+00
0.9530E+00	0.5866E+00	0.5799E+00
0.9530E+00	0.5916E+00	0.5799E+00
0.9530E+00	0.5965E+00	0.5798E+00
0.9530E+00	0.6015E+00	0.5799E+00
0.9530E+00	0.6064E+00	0.5799E+00
0.9530E+00	0.6114E+00	0.5799E+00
0.9530E+00	0.6163E+00	0.5798E+00
0.9530E+00	0.6213E+00	0.5798E+00
0.9530E+00	0.6262E+00	0.5798E+00
0.9530E+00	0.6312E+00	0.5797E+00
0.9530E+00	0.6361E+00	0.5796E+00
0.9530E+00	0.6411E+00	0.5796E+00
0.9530E+00	0.6460E+00	0.5795E+00
0.9530E+00	0.6510E+00	0.5795E+00
0.9530E+00	0.6559E+00	0.5794E+00
0.9530E+00	0.6609E+00	0.5794E+00
0.9530E+00	0.6658E+00	0.5793E+00
0.9530E+00	0.6708E+00	0.5793E+00
0.9530E+00	0.6757E+00	0.5792E+00
0.9530E+00	0.6807E+00	0.5791E+00
0.9530E+00	0.6856E+00	0.5790E+00
0.9530E+00	0.6906E+00	0.5788E+00
0.9530E+00	0.6955E+00	0.5787E+00
0.9530E+00	0.7005E+00	0.5786E+00
0.9530E+00	0.7054E+00	0.5786E+00
0.9530E+00	0.7104E+00	0.5787E+00
0.9530E+00	0.7153E+00	0.5787E+00
0.9530E+00	0.7203E+00	0.5787E+00
0.9530E+00	0.7252E+00	0.5788E+00
0.9530E+00	0.7302E+00	0.5789E+00
0.9530E+00	0.7351E+00	0.5789E+00
0.9530E+00	0.7401E+00	0.5790E+00
0.9530E+00	0.7450E+00	0.5790E+00
0.9530E+00	0.7500E+00	0.5790E+00
0.9530E+00	0.7550E+00	0.5791E+00
0.9530E+00	0.7599E+00	0.5791E+00
0.9530E+00	0.7649E+00	0.5792E+00
0.9530E+00	0.7698E+00	0.5791E+00
0.9530E+00	0.7748E+00	0.5792E+00
0.9530E+00	0.7797E+00	0.5793E+00
0.9530E+00	0.7847E+00	0.5795E+00
0.9530E+00	0.7896E+00	0.5796E+00
0.9530E+00	0.7946E+00	0.5797E+00
0.9530E+00	0.7995E+00	0.5798E+00
0.9530E+00	0.8045E+00	0.5798E+00
0.9530E+00	0.8094E+00	0.5798E+00
0.9530E+00	0.8144E+00	0.5798E+00
0.9530E+00	0.8193E+00	0.5797E+00
0.9530E+00	0.8243E+00	0.5796E+00
0.9530E+00	0.8292E+00	0.5795E+00
0.9530E+00	0.8342E+00	0.5794E+00
0.9530E+00	0.8391E+00	0.5793E+00
0.9530E+00	0.8441E+00	0.5793E+00
0.9530E+00	0.8490E+00	0.5793E+00
0.9530E+00	0.8540E+00	0.5794E+00
0.9530E+00	0.8589E+00	0.5795E+00
0.9530E+00	0.8639E+00	0.5796E+00
0.9530E+00	0.8688E+00	0.5797E+00
0.9530E+00	0.8738E+00	0.5798E+00
0.9530E+00	0.8787E+00	0.5799E+00
0.9530E+00	0.8837E+00	0.5800E+00
0.9530E+00	0.8886E+00	0.5801E+00
0.9530E+00	0.8936E+00	0.5802E+00
0.9530E+00	0.8985E+00	0.5802E+00
[truncated: 38,804 more rows]

## Sheet: C3_melt_fraction
0.9975E+00	0.2475E-02	0.2000E-15
0.9975E+00	0.7426E-02	0.2000E-15
0.9975E+00	0.1238E-01	0.2000E-15
0.9975E+00	0.1733E-01	0.2000E-15
0.9975E+00	0.2228E-01	0.2000E-15
0.9975E+00	0.2723E-01	0.2000E-15
0.9975E+00	0.3218E-01	0.2000E-15
0.9975E+00	0.3713E-01	0.2000E-15
0.9975E+00	0.4208E-01	0.2000E-15
0.9975E+00	0.4703E-01	0.2000E-15
0.9975E+00	0.5198E-01	0.2000E-15
0.9975E+00	0.5693E-01	0.2000E-15
0.9975E+00	0.6188E-01	0.2000E-15
0.9975E+00	0.6683E-01	0.2000E-15
0.9975E+00	0.7178E-01	0.2000E-15
0.9975E+00	0.7673E-01	0.2000E-15
0.9975E+00	0.8168E-01	0.2000E-15
0.9975E+00	0.8663E-01	0.2000E-15
0.9975E+00	0.9158E-01	0.2000E-15
0.9975E+00	0.9653E-01	0.2000E-15
0.9975E+00	0.1015E+00	0.2000E-15
0.9975E+00	0.1064E+00	0.2000E-15
0.9975E+00	0.1114E+00	0.2000E-15
0.9975E+00	0.1163E+00	0.2000E-15
0.9975E+00	0.1213E+00	0.2000E-15
0.9975E+00	0.1262E+00	0.2000E-15
0.9975E+00	0.1312E+00	0.2000E-15
0.9975E+00	0.1361E+00	0.2000E-15
0.9975E+00	0.1411E+00	0.2000E-15
0.9975E+00	0.1460E+00	0.2000E-15
0.9975E+00	0.1510E+00	0.2000E-15
0.9975E+00	0.1559E+00	0.2000E-15
0.9975E+00	0.1609E+00	0.2000E-15
0.9975E+00	0.1658E+00	0.2000E-15
0.9975E+00	0.1708E+00	0.2000E-15
0.9975E+00	0.1757E+00	0.2000E-15
0.9975E+00	0.1807E+00	0.2000E-15
0.9975E+00	0.1856E+00	0.2000E-15
0.9975E+00	0.1906E+00	0.2000E-15
0.9975E+00	0.1955E+00	0.2000E-15
0.9975E+00	0.2005E+00	0.2000E-15
0.9975E+00	0.2054E+00	0.2000E-15
0.9975E+00	0.2104E+00	0.2000E-15
0.9975E+00	0.2153E+00	0.2000E-15
0.9975E+00	0.2203E+00	0.2000E-15
0.9975E+00	0.2252E+00	0.2000E-15
0.9975E+00	0.2302E+00	0.2000E-15
0.9975E+00	0.2351E+00	0.2000E-15
0.9975E+00	0.2401E+00	0.2000E-15
0.9975E+00	0.2450E+00	0.2000E-15
0.9975E+00	0.2500E+00	0.2000E-15
0.9975E+00	0.2550E+00	0.2000E-15
0.9975E+00	0.2599E+00	0.2000E-15
0.9975E+00	0.2649E+00	0.2000E-15
0.9975E+00	0.2698E+00	0.2000E-15
0.9975E+00	0.2748E+00	0.2000E-15
0.9975E+00	0.2797E+00	0.2000E-15
0.9975E+00	0.2847E+00	0.2000E-15
0.9975E+00	0.2896E+00	0.2000E-15
0.9975E+00	0.2946E+00	0.2000E-15
0.9975E+00	0.2995E+00	0.2000E-15
0.9975E+00	0.3045E+00	0.2000E-15
0.9975E+00	0.3094E+00	0.2000E-15
0.9975E+00	0.3144E+00	0.2000E-15
0.9975E+00	0.3193E+00	0.2000E-15
0.9975E+00	0.3243E+00	0.2000E-15
0.9975E+00	0.3292E+00	0.2000E-15
0.9975E+00	0.3342E+00	0.2000E-15
0.9975E+00	0.3391E+00	0.2000E-15
0.9975E+00	0.3441E+00	0.2000E-15
0.9975E+00	0.3490E+00	0.2000E-15
0.9975E+00	0.3540E+00	0.2000E-15
0.9975E+00	0.3589E+00	0.2000E-15
0.9975E+00	0.3639E+00	0.2000E-15
0.9975E+00	0.3688E+00	0.2000E-15
0.9975E+00	0.3738E+00	0.2000E-15
0.9975E+00	0.3787E+00	0.2000E-15
0.9975E+00	0.3837E+00	0.2000E-15
0.9975E+00	0.3886E+00	0.2000E-15
0.9975E+00	0.3936E+00	0.2000E-15
0.9975E+00	0.3985E+00	0.2000E-15
0.9975E+00	0.4035E+00	0.2000E-15
0.9975E+00	0.4084E+00	0.2000E-15
0.9975E+00	0.4134E+00	0.2000E-15
0.9975E+00	0.4183E+00	0.2000E-15
0.9975E+00	0.4233E+00	0.2000E-15
0.9975E+00	0.4282E+00	0.2000E-15
0.9975E+00	0.4332E+00	0.2000E-15
0.9975E+00	0.4381E+00	0.2000E-15
0.9975E+00	0.4431E+00	0.2000E-15
0.9975E+00	0.4480E+00	0.2000E-15
0.9975E+00	0.4530E+00	0.2000E-15
0.9975E+00	0.4579E+00	0.2000E-15
0.9975E+00	0.4629E+00	0.2000E-15
0.9975E+00	0.4678E+00	0.2000E-15
0.9975E+00	0.4728E+00	0.2000E-15
0.9975E+00	0.4777E+00	0.2000E-15
0.9975E+00	0.4827E+00	0.2000E-15
0.9975E+00	0.4876E+00	0.2000E-15
0.9975E+00	0.4926E+00	0.2000E-15
0.9975E+00	0.4975E+00	0.2000E-15
0.9975E+00	0.5025E+00	0.2000E-15
0.9975E+00	0.5074E+00	0.2000E-15
0.9975E+00	0.5124E+00	0.2000E-15
0.9975E+00	0.5173E+00	0.2000E-15
0.9975E+00	0.5223E+00	0.2000E-15
0.9975E+00	0.5272E+00	0.2000E-15
0.9975E+00	0.5322E+00	0.2000E-15
0.9975E+00	0.5371E+00	0.2000E-15
0.9975E+00	0.5421E+00	0.2000E-15
0.9975E+00	0.5470E+00	0.2000E-15
0.9975E+00	0.5520E+00	0.2000E-15
0.9975E+00	0.5569E+00	0.2000E-15
0.9975E+00	0.5619E+00	0.2000E-15
0.9975E+00	0.5668E+00	0.2000E-15
0.9975E+00	0.5718E+00	0.2000E-15
0.9975E+00	0.5767E+00	0.2000E-15
0.9975E+00	0.5817E+00	0.2000E-15
0.9975E+00	0.5866E+00	0.2000E-15
0.9975E+00	0.5916E+00	0.2000E-15
0.9975E+00	0.5965E+00	0.2000E-15
0.9975E+00	0.6015E+00	0.2000E-15
0.9975E+00	0.6064E+00	0.2000E-15
0.9975E+00	0.6114E+00	0.2000E-15
0.9975E+00	0.6163E+00	0.2000E-15
0.9975E+00	0.6213E+00	0.2000E-15
0.9975E+00	0.6262E+00	0.2000E-15
0.9975E+00	0.6312E+00	0.2000E-15
0.9975E+00	0.6361E+00	0.2000E-15
0.9975E+00	0.6411E+00	0.2000E-15
0.9975E+00	0.6460E+00	0.2000E-15
0.9975E+00	0.6510E+00	0.2000E-15
0.9975E+00	0.6559E+00	0.2000E-15
0.9975E+00	0.6609E+00	0.2000E-15
0.9975E+00	0.6658E+00	0.2000E-15
0.9975E+00	0.6708E+00	0.2000E-15
0.9975E+00	0.6757E+00	0.2000E-15
0.9975E+00	0.6807E+00	0.2000E-15
0.9975E+00	0.6856E+00	0.2000E-15
0.9975E+00	0.6906E+00	0.2000E-15
0.9975E+00	0.6955E+00	0.2000E-15
0.9975E+00	0.7005E+00	0.2000E-15
0.9975E+00	0.7054E+00	0.2000E-15
0.9975E+00	0.7104E+00	0.2000E-15
0.9975E+00	0.7153E+00	0.2000E-15
0.9975E+00	0.7203E+00	0.2000E-15
0.9975E+00	0.7252E+00	0.2000E-15
0.9975E+00	0.7302E+00	0.2000E-15
0.9975E+00	0.7351E+00	0.2000E-15
0.9975E+00	0.7401E+00	0.2000E-15
0.9975E+00	0.7450E+00	0.2000E-15
0.9975E+00	0.7500E+00	0.2000E-15
0.9975E+00	0.7550E+00	0.2000E-15
0.9975E+00	0.7599E+00	0.2000E-15
0.9975E+00	0.7649E+00	0.2000E-15
0.9975E+00	0.7698E+00	0.2000E-15
0.9975E+00	0.7748E+00	0.2000E-15
0.9975E+00	0.7797E+00	0.2000E-15
0.9975E+00	0.7847E+00	0.2000E-15
0.9975E+00	0.7896E+00	0.2000E-15
0.9975E+00	0.7946E+00	0.2000E-15
0.9975E+00	0.7995E+00	0.2000E-15
0.9975E+00	0.8045E+00	0.2000E-15
0.9975E+00	0.8094E+00	0.2000E-15
0.9975E+00	0.8144E+00	0.2000E-15
0.9975E+00	0.8193E+00	0.2000E-15
0.9975E+00	0.8243E+00	0.2000E-15
0.9975E+00	0.8292E+00	0.2000E-15
0.9975E+00	0.8342E+00	0.2000E-15
0.9975E+00	0.8391E+00	0.2000E-15
0.9975E+00	0.8441E+00	0.2000E-15
0.9975E+00	0.8490E+00	0.2000E-15
0.9975E+00	0.8540E+00	0.2000E-15
0.9975E+00	0.8589E+00	0.2000E-15
0.9975E+00	0.8639E+00	0.2000E-15
0.9975E+00	0.8688E+00	0.2000E-15
0.9975E+00	0.8738E+00	0.2000E-15
0.9975E+00	0.8787E+00	0.2000E-15
0.9975E+00	0.8837E+00	0.2000E-15
0.9975E+00	0.8886E+00	0.2000E-15
0.9975E+00	0.8936E+00	0.2000E-15
0.9975E+00	0.8985E+00	0.2000E-15
0.9975E+00	0.9035E+00	0.2000E-15
0.9975E+00	0.9084E+00	0.2000E-15
0.9975E+00	0.9134E+00	0.2000E-15
0.9975E+00	0.9183E+00	0.2000E-15
0.9975E+00	0.9233E+00	0.2000E-15
0.9975E+00	0.9282E+00	0.2000E-15
0.9975E+00	0.9332E+00	0.2000E-15
0.9975E+00	0.9381E+00	0.2000E-15
0.9975E+00	0.9431E+00	0.2000E-15
0.9975E+00	0.9480E+00	0.2000E-15
0.9975E+00	0.9530E+00	0.2000E-15
0.9975E+00	0.9579E+00	0.2000E-15
0.9975E+00	0.9629E+00	0.2000E-15
0.9975E+00	0.9678E+00	0.2000E-15
0.9975E+00	0.9728E+00	0.2000E-15
0.9975E+00	0.9777E+00	0.2000E-15
0.9975E+00	0.9827E+00	0.2000E-15
0.9975E+00	0.9876E+00	0.2000E-15
0.9975E+00	0.9926E+00	0.2000E-15
0.9975E+00	0.9975E+00	0.2000E-15
0.9926E+00	0.2475E-02	0.2000E-15
0.9926E+00	0.7426E-02	0.2000E-15
0.9926E+00	0.1238E-01	0.2000E-15
0.9926E+00	0.1733E-01	0.2000E-15
0.9926E+00	0.2228E-01	0.2000E-15
0.9926E+00	0.2723E-01	0.2000E-15
0.9926E+00	0.3218E-01	0.2000E-15
0.9926E+00	0.3713E-01	0.2000E-15
0.9926E+00	0.4208E-01	0.2000E-15
0.9926E+00	0.4703E-01	0.2000E-15
0.9926E+00	0.5198E-01	0.2000E-15
0.9926E+00	0.5693E-01	0.2000E-15
0.9926E+00	0.6188E-01	0.2000E-15
0.9926E+00	0.6683E-01	0.2000E-15
0.9926E+00	0.7178E-01	0.2000E-15
0.9926E+00	0.7673E-01	0.2000E-15
0.9926E+00	0.8168E-01	0.2000E-15
0.9926E+00	0.8663E-01	0.2000E-15
0.9926E+00	0.9158E-01	0.2000E-15
0.9926E+00	0.9653E-01	0.2000E-15
0.9926E+00	0.1015E+00	0.2000E-15
0.9926E+00	0.1064E+00	0.2000E-15
0.9926E+00	0.1114E+00	0.2000E-15
0.9926E+00	0.1163E+00	0.2000E-15
0.9926E+00	0.1213E+00	0.2000E-15
0.9926E+00	0.1262E+00	0.2000E-15
0.9926E+00	0.1312E+00	0.2000E-15
0.9926E+00	0.1361E+00	0.2000E-15
0.9926E+00	0.1411E+00	0.2000E-15
0.9926E+00	0.1460E+00	0.2000E-15
0.9926E+00	0.1510E+00	0.2000E-15
0.9926E+00	0.1559E+00	0.2000E-15
0.9926E+00	0.1609E+00	0.2000E-15
0.9926E+00	0.1658E+00	0.2000E-15
0.9926E+00	0.1708E+00	0.2000E-15
0.9926E+00	0.1757E+00	0.2000E-15
0.9926E+00	0.1807E+00	0.2000E-15
0.9926E+00	0.1856E+00	0.2000E-15
0.9926E+00	0.1906E+00	0.2000E-15
0.9926E+00	0.1955E+00	0.2000E-15
0.9926E+00	0.2005E+00	0.2000E-15
0.9926E+00	0.2054E+00	0.2000E-15
0.9926E+00	0.2104E+00	0.2000E-15
0.9926E+00	0.2153E+00	0.2000E-15
0.9926E+00	0.2203E+00	0.2000E-15
0.9926E+00	0.2252E+00	0.2000E-15
0.9926E+00	0.2302E+00	0.2000E-15
0.9926E+00	0.2351E+00	0.2000E-15
0.9926E+00	0.2401E+00	0.2000E-15
0.9926E+00	0.2450E+00	0.2000E-15
0.9926E+00	0.2500E+00	0.2000E-15
0.9926E+00	0.2550E+00	0.2000E-15
0.9926E+00	0.2599E+00	0.2000E-15
0.9926E+00	0.2649E+00	0.2000E-15
0.9926E+00	0.2698E+00	0.2000E-15
0.9926E+00	0.2748E+00	0.2000E-15
0.9926E+00	0.2797E+00	0.2000E-15
0.9926E+00	0.2847E+00	0.2000E-15
0.9926E+00	0.2896E+00	0.2000E-15
0.9926E+00	0.2946E+00	0.2000E-15
0.9926E+00	0.2995E+00	0.2000E-15
0.9926E+00	0.3045E+00	0.2000E-15
0.9926E+00	0.3094E+00	0.2000E-15
0.9926E+00	0.3144E+00	0.2000E-15
0.9926E+00	0.3193E+00	0.2000E-15
0.9926E+00	0.3243E+00	0.2000E-15
0.9926E+00	0.3292E+00	0.2000E-15
0.9926E+00	0.3342E+00	0.2000E-15
0.9926E+00	0.3391E+00	0.2000E-15
0.9926E+00	0.3441E+00	0.2000E-15
0.9926E+00	0.3490E+00	0.2000E-15
0.9926E+00	0.3540E+00	0.2000E-15
0.9926E+00	0.3589E+00	0.2000E-15
0.9926E+00	0.3639E+00	0.2000E-15
0.9926E+00	0.3688E+00	0.2000E-15
0.9926E+00	0.3738E+00	0.2000E-15
0.9926E+00	0.3787E+00	0.2000E-15
0.9926E+00	0.3837E+00	0.2000E-15
0.9926E+00	0.3886E+00	0.2000E-15
0.9926E+00	0.3936E+00	0.2000E-15
0.9926E+00	0.3985E+00	0.2000E-15
0.9926E+00	0.4035E+00	0.2000E-15
0.9926E+00	0.4084E+00	0.2000E-15
0.9926E+00	0.4134E+00	0.2000E-15
0.9926E+00	0.4183E+00	0.2000E-15
0.9926E+00	0.4233E+00	0.2000E-15
0.9926E+00	0.4282E+00	0.2000E-15
0.9926E+00	0.4332E+00	0.2000E-15
0.9926E+00	0.4381E+00	0.2000E-15
0.9926E+00	0.4431E+00	0.2000E-15
0.9926E+00	0.4480E+00	0.2000E-15
0.9926E+00	0.4530E+00	0.2000E-15
0.9926E+00	0.4579E+00	0.2000E-15
0.9926E+00	0.4629E+00	0.2000E-15
0.9926E+00	0.4678E+00	0.2000E-15
0.9926E+00	0.4728E+00	0.2000E-15
0.9926E+00	0.4777E+00	0.2000E-15
0.9926E+00	0.4827E+00	0.2000E-15
0.9926E+00	0.4876E+00	0.2000E-15
0.9926E+00	0.4926E+00	0.2000E-15
0.9926E+00	0.4975E+00	0.2000E-15
0.9926E+00	0.5025E+00	0.2000E-15
0.9926E+00	0.5074E+00	0.2000E-15
0.9926E+00	0.5124E+00	0.2000E-15
0.9926E+00	0.5173E+00	0.2000E-15
0.9926E+00	0.5223E+00	0.2000E-15
0.9926E+00	0.5272E+00	0.2000E-15
0.9926E+00	0.5322E+00	0.2000E-15
0.9926E+00	0.5371E+00	0.2000E-15
0.9926E+00	0.5421E+00	0.2000E-15
0.9926E+00	0.5470E+00	0.2000E-15
0.9926E+00	0.5520E+00	0.2000E-15
0.9926E+00	0.5569E+00	0.2000E-15
0.9926E+00	0.5619E+00	0.2000E-15
0.9926E+00	0.5668E+00	0.2000E-15
0.9926E+00	0.5718E+00	0.2000E-15
0.9926E+00	0.5767E+00	0.2000E-15
0.9926E+00	0.5817E+00	0.2000E-15
0.9926E+00	0.5866E+00	0.2000E-15
0.9926E+00	0.5916E+00	0.2000E-15
0.9926E+00	0.5965E+00	0.2000E-15
0.9926E+00	0.6015E+00	0.2000E-15
0.9926E+00	0.6064E+00	0.2000E-15
0.9926E+00	0.6114E+00	0.2000E-15
0.9926E+00	0.6163E+00	0.2000E-15
0.9926E+00	0.6213E+00	0.2000E-15
0.9926E+00	0.6262E+00	0.2000E-15
0.9926E+00	0.6312E+00	0.2000E-15
0.9926E+00	0.6361E+00	0.2000E-15
0.9926E+00	0.6411E+00	0.2000E-15
0.9926E+00	0.6460E+00	0.2000E-15
0.9926E+00	0.6510E+00	0.2000E-15
0.9926E+00	0.6559E+00	0.2000E-15
0.9926E+00	0.6609E+00	0.2000E-15
0.9926E+00	0.6658E+00	0.2000E-15
0.9926E+00	0.6708E+00	0.2000E-15
0.9926E+00	0.6757E+00	0.2000E-15
0.9926E+00	0.6807E+00	0.2000E-15
0.9926E+00	0.6856E+00	0.2000E-15
0.9926E+00	0.6906E+00	0.2000E-15
0.9926E+00	0.6955E+00	0.2000E-15
0.9926E+00	0.7005E+00	0.2000E-15
0.9926E+00	0.7054E+00	0.2000E-15
0.9926E+00	0.7104E+00	0.2000E-15
0.9926E+00	0.7153E+00	0.2000E-15
0.9926E+00	0.7203E+00	0.2000E-15
0.9926E+00	0.7252E+00	0.2000E-15
0.9926E+00	0.7302E+00	0.2000E-15
0.9926E+00	0.7351E+00	0.2000E-15
0.9926E+00	0.7401E+00	0.2000E-15
0.9926E+00	0.7450E+00	0.2000E-15
0.9926E+00	0.7500E+00	0.2000E-15
0.9926E+00	0.7550E+00	0.2000E-15
0.9926E+00	0.7599E+00	0.2000E-15
0.9926E+00	0.7649E+00	0.2000E-15
0.9926E+00	0.7698E+00	0.2000E-15
0.9926E+00	0.7748E+00	0.2000E-15
0.9926E+00	0.7797E+00	0.2000E-15
0.9926E+00	0.7847E+00	0.2000E-15
0.9926E+00	0.7896E+00	0.2000E-15
0.9926E+00	0.7946E+00	0.2000E-15
0.9926E+00	0.7995E+00	0.2000E-15
0.9926E+00	0.8045E+00	0.2000E-15
0.9926E+00	0.8094E+00	0.2000E-15
0.9926E+00	0.8144E+00	0.2000E-15
0.9926E+00	0.8193E+00	0.2000E-15
0.9926E+00	0.8243E+00	0.2000E-15
0.9926E+00	0.8292E+00	0.2000E-15
0.9926E+00	0.8342E+00	0.2000E-15
0.9926E+00	0.8391E+00	0.2000E-15
0.9926E+00	0.8441E+00	0.2000E-15
0.9926E+00	0.8490E+00	0.2000E-15
0.9926E+00	0.8540E+00	0.2000E-15
0.9926E+00	0.8589E+00	0.2000E-15
0.9926E+00	0.8639E+00	0.2000E-15
0.9926E+00	0.8688E+00	0.2000E-15
0.9926E+00	0.8738E+00	0.2000E-15
0.9926E+00	0.8787E+00	0.2000E-15
0.9926E+00	0.8837E+00	0.2000E-15
0.9926E+00	0.8886E+00	0.2000E-15
0.9926E+00	0.8936E+00	0.2000E-15
0.9926E+00	0.8985E+00	0.2000E-15
0.9926E+00	0.9035E+00	0.2000E-15
0.9926E+00	0.9084E+00	0.2000E-15
0.9926E+00	0.9134E+00	0.2000E-15
0.9926E+00	0.9183E+00	0.2000E-15
0.9926E+00	0.9233E+00	0.2000E-15
0.9926E+00	0.9282E+00	0.2000E-15
0.9926E+00	0.9332E+00	0.2000E-15
0.9926E+00	0.9381E+00	0.2000E-15
0.9926E+00	0.9431E+00	0.2000E-15
0.9926E+00	0.9480E+00	0.2000E-15
0.9926E+00	0.9530E+00	0.2000E-15
0.9926E+00	0.9579E+00	0.2000E-15
0.9926E+00	0.9629E+00	0.2000E-15
0.9926E+00	0.9678E+00	0.2000E-15
0.9926E+00	0.9728E+00	0.2000E-15
0.9926E+00	0.9777E+00	0.2000E-15
0.9926E+00	0.9827E+00	0.2000E-15
0.9926E+00	0.9876E+00	0.2000E-15
0.9926E+00	0.9926E+00	0.2000E-15
0.9926E+00	0.9975E+00	0.2000E-15
0.9876E+00	0.2475E-02	0.2000E-15
0.9876E+00	0.7426E-02	0.2000E-15
0.9876E+00	0.1238E-01	0.2000E-15
0.9876E+00	0.1733E-01	0.2000E-15
0.9876E+00	0.2228E-01	0.2000E-15
0.9876E+00	0.2723E-01	0.2000E-15
0.9876E+00	0.3218E-01	0.2000E-15
0.9876E+00	0.3713E-01	0.2000E-15
0.9876E+00	0.4208E-01	0.2000E-15
0.9876E+00	0.4703E-01	0.2000E-15
0.9876E+00	0.5198E-01	0.2000E-15
0.9876E+00	0.5693E-01	0.2000E-15
0.9876E+00	0.6188E-01	0.2000E-15
0.9876E+00	0.6683E-01	0.2000E-15
0.9876E+00	0.7178E-01	0.2000E-15
0.9876E+00	0.7673E-01	0.2000E-15
0.9876E+00	0.8168E-01	0.2000E-15
0.9876E+00	0.8663E-01	0.2000E-15
0.9876E+00	0.9158E-01	0.2000E-15
0.9876E+00	0.9653E-01	0.2000E-15
0.9876E+00	0.1015E+00	0.2000E-15
0.9876E+00	0.1064E+00	0.2000E-15
0.9876E+00	0.1114E+00	0.2000E-15
0.9876E+00	0.1163E+00	0.2000E-15
0.9876E+00	0.1213E+00	0.2000E-15
0.9876E+00	0.1262E+00	0.2000E-15
0.9876E+00	0.1312E+00	0.2000E-15
0.9876E+00	0.1361E+00	0.2000E-15
0.9876E+00	0.1411E+00	0.2000E-15
0.9876E+00	0.1460E+00	0.2000E-15
0.9876E+00	0.1510E+00	0.2000E-15
0.9876E+00	0.1559E+00	0.2000E-15
0.9876E+00	0.1609E+00	0.2000E-15
0.9876E+00	0.1658E+00	0.2000E-15
0.9876E+00	0.1708E+00	0.2000E-15
0.9876E+00	0.1757E+00	0.2000E-15
0.9876E+00	0.1807E+00	0.2000E-15
0.9876E+00	0.1856E+00	0.2000E-15
0.9876E+00	0.1906E+00	0.2000E-15
0.9876E+00	0.1955E+00	0.2000E-15
0.9876E+00	0.2005E+00	0.2000E-15
0.9876E+00	0.2054E+00	0.2000E-15
0.9876E+00	0.2104E+00	0.2000E-15
0.9876E+00	0.2153E+00	0.2000E-15
0.9876E+00	0.2203E+00	0.2000E-15
0.9876E+00	0.2252E+00	0.2000E-15
0.9876E+00	0.2302E+00	0.2000E-15
0.9876E+00	0.2351E+00	0.2000E-15
0.9876E+00	0.2401E+00	0.2000E-15
0.9876E+00	0.2450E+00	0.2000E-15
0.9876E+00	0.2500E+00	0.2000E-15
0.9876E+00	0.2550E+00	0.2000E-15
0.9876E+00	0.2599E+00	0.2000E-15
0.9876E+00	0.2649E+00	0.2000E-15
0.9876E+00	0.2698E+00	0.2000E-15
0.9876E+00	0.2748E+00	0.2000E-15
0.9876E+00	0.2797E+00	0.2000E-15
0.9876E+00	0.2847E+00	0.2000E-15
0.9876E+00	0.2896E+00	0.2000E-15
0.9876E+00	0.2946E+00	0.2000E-15
0.9876E+00	0.2995E+00	0.2000E-15
0.9876E+00	0.3045E+00	0.2000E-15
0.9876E+00	0.3094E+00	0.2000E-15
0.9876E+00	0.3144E+00	0.2000E-15
0.9876E+00	0.3193E+00	0.2000E-15
0.9876E+00	0.3243E+00	0.2000E-15
0.9876E+00	0.3292E+00	0.2000E-15
0.9876E+00	0.3342E+00	0.2000E-15
0.9876E+00	0.3391E+00	0.2000E-15
0.9876E+00	0.3441E+00	0.2000E-15
0.9876E+00	0.3490E+00	0.2000E-15
0.9876E+00	0.3540E+00	0.2000E-15
0.9876E+00	0.3589E+00	0.2000E-15
0.9876E+00	0.3639E+00	0.2000E-15
0.9876E+00	0.3688E+00	0.2000E-15
0.9876E+00	0.3738E+00	0.2000E-15
0.9876E+00	0.3787E+00	0.2000E-15
0.9876E+00	0.3837E+00	0.2000E-15
0.9876E+00	0.3886E+00	0.2000E-15
0.9876E+00	0.3936E+00	0.2000E-15
0.9876E+00	0.3985E+00	0.2000E-15
0.9876E+00	0.4035E+00	0.2000E-15
0.9876E+00	0.4084E+00	0.2000E-15
0.9876E+00	0.4134E+00	0.2000E-15
0.9876E+00	0.4183E+00	0.2000E-15
0.9876E+00	0.4233E+00	0.2000E-15
0.9876E+00	0.4282E+00	0.2000E-15
0.9876E+00	0.4332E+00	0.2000E-15
0.9876E+00	0.4381E+00	0.2000E-15
0.9876E+00	0.4431E+00	0.2000E-15
0.9876E+00	0.4480E+00	0.2000E-15
0.9876E+00	0.4530E+00	0.2000E-15
0.9876E+00	0.4579E+00	0.2000E-15
0.9876E+00	0.4629E+00	0.2000E-15
0.9876E+00	0.4678E+00	0.2000E-15
0.9876E+00	0.4728E+00	0.2000E-15
0.9876E+00	0.4777E+00	0.2000E-15
0.9876E+00	0.4827E+00	0.2000E-15
0.9876E+00	0.4876E+00	0.2000E-15
0.9876E+00	0.4926E+00	0.2000E-15
0.9876E+00	0.4975E+00	0.2000E-15
0.9876E+00	0.5025E+00	0.2000E-15
0.9876E+00	0.5074E+00	0.2000E-15
0.9876E+00	0.5124E+00	0.2000E-15
0.9876E+00	0.5173E+00	0.2000E-15
0.9876E+00	0.5223E+00	0.2000E-15
0.9876E+00	0.5272E+00	0.2000E-15
0.9876E+00	0.5322E+00	0.2000E-15
0.9876E+00	0.5371E+00	0.2000E-15
0.9876E+00	0.5421E+00	0.2000E-15
0.9876E+00	0.5470E+00	0.2000E-15
0.9876E+00	0.5520E+00	0.2000E-15
0.9876E+00	0.5569E+00	0.2000E-15
0.9876E+00	0.5619E+00	0.2000E-15
0.9876E+00	0.5668E+00	0.2000E-15
0.9876E+00	0.5718E+00	0.2000E-15
0.9876E+00	0.5767E+00	0.2000E-15
0.9876E+00	0.5817E+00	0.2000E-15
0.9876E+00	0.5866E+00	0.2000E-15
0.9876E+00	0.5916E+00	0.2000E-15
0.9876E+00	0.5965E+00	0.2000E-15
0.9876E+00	0.6015E+00	0.2000E-15
0.9876E+00	0.6064E+00	0.2000E-15
0.9876E+00	0.6114E+00	0.2000E-15
0.9876E+00	0.6163E+00	0.2000E-15
0.9876E+00	0.6213E+00	0.2000E-15
0.9876E+00	0.6262E+00	0.2000E-15
0.9876E+00	0.6312E+00	0.2000E-15
0.9876E+00	0.6361E+00	0.2000E-15
0.9876E+00	0.6411E+00	0.2000E-15
0.9876E+00	0.6460E+00	0.2000E-15
0.9876E+00	0.6510E+00	0.2000E-15
0.9876E+00	0.6559E+00	0.2000E-15
0.9876E+00	0.6609E+00	0.2000E-15
0.9876E+00	0.6658E+00	0.2000E-15
0.9876E+00	0.6708E+00	0.2000E-15
0.9876E+00	0.6757E+00	0.2000E-15
0.9876E+00	0.6807E+00	0.2000E-15
0.9876E+00	0.6856E+00	0.2000E-15
0.9876E+00	0.6906E+00	0.2000E-15
0.9876E+00	0.6955E+00	0.2000E-15
0.9876E+00	0.7005E+00	0.2000E-15
0.9876E+00	0.7054E+00	0.2000E-15
0.9876E+00	0.7104E+00	0.2000E-15
0.9876E+00	0.7153E+00	0.2000E-15
0.9876E+00	0.7203E+00	0.2000E-15
0.9876E+00	0.7252E+00	0.2000E-15
0.9876E+00	0.7302E+00	0.2000E-15
0.9876E+00	0.7351E+00	0.2000E-15
0.9876E+00	0.7401E+00	0.2000E-15
0.9876E+00	0.7450E+00	0.2000E-15
0.9876E+00	0.7500E+00	0.2000E-15
0.9876E+00	0.7550E+00	0.2000E-15
0.9876E+00	0.7599E+00	0.2000E-15
0.9876E+00	0.7649E+00	0.2000E-15
0.9876E+00	0.7698E+00	0.2000E-15
0.9876E+00	0.7748E+00	0.2000E-15
0.9876E+00	0.7797E+00	0.2000E-15
0.9876E+00	0.7847E+00	0.2000E-15
0.9876E+00	0.7896E+00	0.2000E-15
0.9876E+00	0.7946E+00	0.2000E-15
0.9876E+00	0.7995E+00	0.2000E-15
0.9876E+00	0.8045E+00	0.2000E-15
0.9876E+00	0.8094E+00	0.2000E-15
0.9876E+00	0.8144E+00	0.2000E-15
0.9876E+00	0.8193E+00	0.2000E-15
0.9876E+00	0.8243E+00	0.2000E-15
0.9876E+00	0.8292E+00	0.2000E-15
0.9876E+00	0.8342E+00	0.2000E-15
0.9876E+00	0.8391E+00	0.2000E-15
0.9876E+00	0.8441E+00	0.2000E-15
0.9876E+00	0.8490E+00	0.1014E+00
0.9876E+00	0.8540E+00	0.2072E+00
0.9876E+00	0.8589E+00	0.2461E+00
0.9876E+00	0.8639E+00	0.2629E+00
0.9876E+00	0.8688E+00	0.2717E+00
0.9876E+00	0.8738E+00	0.2803E+00
0.9876E+00	0.8787E+00	0.2903E+00
0.9876E+00	0.8837E+00	0.3006E+00
0.9876E+00	0.8886E+00	0.3105E+00
0.9876E+00	0.8936E+00	0.3191E+00
0.9876E+00	0.8985E+00	0.3268E+00
0.9876E+00	0.9035E+00	0.3342E+00
0.9876E+00	0.9084E+00	0.3396E+00
0.9876E+00	0.9134E+00	0.3437E+00
0.9876E+00	0.9183E+00	0.3466E+00
0.9876E+00	0.9233E+00	0.3494E+00
0.9876E+00	0.9282E+00	0.3522E+00
0.9876E+00	0.9332E+00	0.3542E+00
0.9876E+00	0.9381E+00	0.3562E+00
0.9876E+00	0.9431E+00	0.3587E+00
0.9876E+00	0.9480E+00	0.3620E+00
0.9876E+00	0.9530E+00	0.3660E+00
0.9876E+00	0.9579E+00	0.3692E+00
0.9876E+00	0.9629E+00	0.3714E+00
0.9876E+00	0.9678E+00	0.3624E+00
0.9876E+00	0.9728E+00	0.3144E+00
0.9876E+00	0.9777E+00	0.2000E-15
0.9876E+00	0.9827E+00	0.2000E-15
0.9876E+00	0.9876E+00	0.2000E-15
0.9876E+00	0.9926E+00	0.2000E-15
0.9876E+00	0.9975E+00	0.2000E-15
0.9827E+00	0.2475E-02	0.2000E-15
0.9827E+00	0.7426E-02	0.2000E-15
0.9827E+00	0.1238E-01	0.2000E-15
0.9827E+00	0.1733E-01	0.4793E+00
0.9827E+00	0.2228E-01	0.6985E+00
0.9827E+00	0.2723E-01	0.7313E+00
0.9827E+00	0.3218E-01	0.7346E+00
0.9827E+00	0.3713E-01	0.7269E+00
0.9827E+00	0.4208E-01	0.7209E+00
0.9827E+00	0.4703E-01	0.7186E+00
0.9827E+00	0.5198E-01	0.7181E+00
0.9827E+00	0.5693E-01	0.7188E+00
0.9827E+00	0.6188E-01	0.7224E+00
0.9827E+00	0.6683E-01	0.7240E+00
0.9827E+00	0.7178E-01	0.7248E+00
0.9827E+00	0.7673E-01	0.7247E+00
0.9827E+00	0.8168E-01	0.7241E+00
0.9827E+00	0.8663E-01	0.7197E+00
0.9827E+00	0.9158E-01	0.7111E+00
0.9827E+00	0.9653E-01	0.7000E+00
0.9827E+00	0.1015E+00	0.6895E+00
0.9827E+00	0.1064E+00	0.6803E+00
0.9827E+00	0.1114E+00	0.6725E+00
0.9827E+00	0.1163E+00	0.6687E+00
0.9827E+00	0.1213E+00	0.6629E+00
0.9827E+00	0.1262E+00	0.6544E+00
0.9827E+00	0.1312E+00	0.6377E+00
0.9827E+00	0.1361E+00	0.6177E+00
0.9827E+00	0.1411E+00	0.5997E+00
0.9827E+00	0.1460E+00	0.5924E+00
0.9827E+00	0.1510E+00	0.5826E+00
0.9827E+00	0.1559E+00	0.4811E+00
0.9827E+00	0.1609E+00	0.1512E+00
0.9827E+00	0.1658E+00	0.2000E-15
0.9827E+00	0.1708E+00	0.2000E-15
0.9827E+00	0.1757E+00	0.2000E-15
0.9827E+00	0.1807E+00	0.2000E-15
0.9827E+00	0.1856E+00	0.7713E-01
0.9827E+00	0.1906E+00	0.6649E+00
0.9827E+00	0.1955E+00	0.8026E+00
0.9827E+00	0.2005E+00	0.8252E+00
0.9827E+00	0.2054E+00	0.8291E+00
0.9827E+00	0.2104E+00	0.8300E+00
0.9827E+00	0.2153E+00	0.8319E+00
0.9827E+00	0.2203E+00	0.8340E+00
0.9827E+00	0.2252E+00	0.8362E+00
0.9827E+00	0.2302E+00	0.8386E+00
0.9827E+00	0.2351E+00	0.8407E+00
0.9827E+00	0.2401E+00	0.8422E+00
0.9827E+00	0.2450E+00	0.8435E+00
0.9827E+00	0.2500E+00	0.8441E+00
0.9827E+00	0.2550E+00	0.8444E+00
0.9827E+00	0.2599E+00	0.8446E+00
0.9827E+00	0.2649E+00	0.8448E+00
0.9827E+00	0.2698E+00	0.8448E+00
0.9827E+00	0.2748E+00	0.8448E+00
0.9827E+00	0.2797E+00	0.8445E+00
0.9827E+00	0.2847E+00	0.8443E+00
0.9827E+00	0.2896E+00	0.8441E+00
0.9827E+00	0.2946E+00	0.8437E+00
0.9827E+00	0.2995E+00	0.8433E+00
0.9827E+00	0.3045E+00	0.8431E+00
0.9827E+00	0.3094E+00	0.8431E+00
0.9827E+00	0.3144E+00	0.8436E+00
0.9827E+00	0.3193E+00	0.8442E+00
0.9827E+00	0.3243E+00	0.8426E+00
0.9827E+00	0.3292E+00	0.7367E+00
0.9827E+00	0.3342E+00	0.2367E+00
0.9827E+00	0.3391E+00	0.2000E-15
0.9827E+00	0.3441E+00	0.2000E-15
0.9827E+00	0.3490E+00	0.2000E-15
0.9827E+00	0.3540E+00	0.2000E-15
0.9827E+00	0.3589E+00	0.2000E-15
0.9827E+00	0.3639E+00	0.2946E+00
0.9827E+00	0.3688E+00	0.5464E+00
0.9827E+00	0.3738E+00	0.5926E+00
0.9827E+00	0.3787E+00	0.5992E+00
0.9827E+00	0.3837E+00	0.5900E+00
0.9827E+00	0.3886E+00	0.5644E+00
0.9827E+00	0.3936E+00	0.4866E+00
0.9827E+00	0.3985E+00	0.2856E+00
0.9827E+00	0.4035E+00	0.2614E-01
0.9827E+00	0.4084E+00	0.2000E-15
0.9827E+00	0.4134E+00	0.2000E-15
0.9827E+00	0.4183E+00	0.2000E-15
0.9827E+00	0.4233E+00	0.2000E-15
0.9827E+00	0.4282E+00	0.2000E-15
0.9827E+00	0.4332E+00	0.2000E-15
0.9827E+00	0.4381E+00	0.3101E-01
0.9827E+00	0.4431E+00	0.3761E+00
0.9827E+00	0.4480E+00	0.5133E+00
0.9827E+00	0.4530E+00	0.5542E+00
0.9827E+00	0.4579E+00	0.5684E+00
0.9827E+00	0.4629E+00	0.5771E+00
0.9827E+00	0.4678E+00	0.5916E+00
0.9827E+00	0.4728E+00	0.6095E+00
0.9827E+00	0.4777E+00	0.6265E+00
0.9827E+00	0.4827E+00	0.6399E+00
0.9827E+00	0.4876E+00	0.6484E+00
0.9827E+00	0.4926E+00	0.6535E+00
0.9827E+00	0.4975E+00	0.6578E+00
0.9827E+00	0.5025E+00	0.6624E+00
0.9827E+00	0.5074E+00	0.6667E+00
0.9827E+00	0.5124E+00	0.6711E+00
0.9827E+00	0.5173E+00	0.6754E+00
0.9827E+00	0.5223E+00	0.6800E+00
0.9827E+00	0.5272E+00	0.6846E+00
0.9827E+00	0.5322E+00	0.6887E+00
0.9827E+00	0.5371E+00	0.6922E+00
0.9827E+00	0.5421E+00	0.6955E+00
0.9827E+00	0.5470E+00	0.6980E+00
0.9827E+00	0.5520E+00	0.7000E+00
0.9827E+00	0.5569E+00	0.7017E+00
0.9827E+00	0.5619E+00	0.7027E+00
0.9827E+00	0.5668E+00	0.7035E+00
0.9827E+00	0.5718E+00	0.7051E+00
0.9827E+00	0.5767E+00	0.7081E+00
0.9827E+00	0.5817E+00	0.7121E+00
0.9827E+00	0.5866E+00	0.7169E+00
0.9827E+00	0.5916E+00	0.7221E+00
0.9827E+00	0.5965E+00	0.7273E+00
0.9827E+00	0.6015E+00	0.7322E+00
0.9827E+00	0.6064E+00	0.7358E+00
0.9827E+00	0.6114E+00	0.7382E+00
0.9827E+00	0.6163E+00	0.7409E+00
0.9827E+00	0.6213E+00	0.7443E+00
0.9827E+00	0.6262E+00	0.7488E+00
0.9827E+00	0.6312E+00	0.7541E+00
0.9827E+00	0.6361E+00	0.7578E+00
0.9827E+00	0.6411E+00	0.7615E+00
0.9827E+00	0.6460E+00	0.7636E+00
0.9827E+00	0.6510E+00	0.7645E+00
0.9827E+00	0.6559E+00	0.7649E+00
0.9827E+00	0.6609E+00	0.7641E+00
0.9827E+00	0.6658E+00	0.7632E+00
0.9827E+00	0.6708E+00	0.7631E+00
0.9827E+00	0.6757E+00	0.7631E+00
0.9827E+00	0.6807E+00	0.7631E+00
0.9827E+00	0.6856E+00	0.7631E+00
0.9827E+00	0.6906E+00	0.7644E+00
0.9827E+00	0.6955E+00	0.7657E+00
0.9827E+00	0.7005E+00	0.7672E+00
0.9827E+00	0.7054E+00	0.7687E+00
0.9827E+00	0.7104E+00	0.7704E+00
0.9827E+00	0.7153E+00	0.7720E+00
0.9827E+00	0.7203E+00	0.7739E+00
0.9827E+00	0.7252E+00	0.7759E+00
0.9827E+00	0.7302E+00	0.7782E+00
0.9827E+00	0.7351E+00	0.7807E+00
0.9827E+00	0.7401E+00	0.7830E+00
0.9827E+00	0.7450E+00	0.7853E+00
0.9827E+00	0.7500E+00	0.7877E+00
0.9827E+00	0.7550E+00	0.7903E+00
0.9827E+00	0.7599E+00	0.7931E+00
0.9827E+00	0.7649E+00	0.7962E+00
0.9827E+00	0.7698E+00	0.7997E+00
0.9827E+00	0.7748E+00	0.8036E+00
0.9827E+00	0.7797E+00	0.8081E+00
0.9827E+00	0.7847E+00	0.8132E+00
0.9827E+00	0.7896E+00	0.8191E+00
0.9827E+00	0.7946E+00	0.8255E+00
0.9827E+00	0.7995E+00	0.8323E+00
0.9827E+00	0.8045E+00	0.8394E+00
0.9827E+00	0.8094E+00	0.8467E+00
0.9827E+00	0.8144E+00	0.8541E+00
0.9827E+00	0.8193E+00	0.8617E+00
0.9827E+00	0.8243E+00	0.8695E+00
0.9827E+00	0.8292E+00	0.8777E+00
0.9827E+00	0.8342E+00	0.8845E+00
0.9827E+00	0.8391E+00	0.8859E+00
0.9827E+00	0.8441E+00	0.8705E+00
0.9827E+00	0.8490E+00	0.7777E+00
0.9827E+00	0.8540E+00	0.6994E+00
0.9827E+00	0.8589E+00	0.6762E+00
0.9827E+00	0.8639E+00	0.6687E+00
0.9827E+00	0.8688E+00	0.6657E+00
0.9827E+00	0.8738E+00	0.6639E+00
0.9827E+00	0.8787E+00	0.6622E+00
0.9827E+00	0.8837E+00	0.6606E+00
0.9827E+00	0.8886E+00	0.6589E+00
0.9827E+00	0.8936E+00	0.6573E+00
0.9827E+00	0.8985E+00	0.6567E+00
0.9827E+00	0.9035E+00	0.6567E+00
0.9827E+00	0.9084E+00	0.6573E+00
0.9827E+00	0.9134E+00	0.6582E+00
0.9827E+00	0.9183E+00	0.6591E+00
0.9827E+00	0.9233E+00	0.6595E+00
0.9827E+00	0.9282E+00	0.6589E+00
0.9827E+00	0.9332E+00	0.6581E+00
0.9827E+00	0.9381E+00	0.6566E+00
0.9827E+00	0.9431E+00	0.6547E+00
0.9827E+00	0.9480E+00	0.6527E+00
0.9827E+00	0.9530E+00	0.6512E+00
0.9827E+00	0.9579E+00	0.6510E+00
0.9827E+00	0.9629E+00	0.6512E+00
0.9827E+00	0.9678E+00	0.6505E+00
0.9827E+00	0.9728E+00	0.6534E+00
0.9827E+00	0.9777E+00	0.7688E+00
0.9827E+00	0.9827E+00	0.7618E+00
0.9827E+00	0.9876E+00	0.2000E-15
0.9827E+00	0.9926E+00	0.2000E-15
0.9827E+00	0.9975E+00	0.2000E-15
0.9777E+00	0.2475E-02	0.2000E-15
0.9777E+00	0.7426E-02	0.2000E-15
0.9777E+00	0.1238E-01	0.5913E-01
0.9777E+00	0.1733E-01	0.6827E+00
0.9777E+00	0.2228E-01	0.7521E+00
0.9777E+00	0.2723E-01	0.7552E+00
0.9777E+00	0.3218E-01	0.7544E+00
0.9777E+00	0.3713E-01	0.7495E+00
0.9777E+00	0.4208E-01	0.7475E+00
0.9777E+00	0.4703E-01	0.7482E+00
0.9777E+00	0.5198E-01	0.7506E+00
0.9777E+00	0.5693E-01	0.7521E+00
0.9777E+00	0.6188E-01	0.7529E+00
0.9777E+00	0.6683E-01	0.7534E+00
0.9777E+00	0.7178E-01	0.7535E+00
0.9777E+00	0.7673E-01	0.7532E+00
0.9777E+00	0.8168E-01	0.7519E+00
0.9777E+00	0.8663E-01	0.7503E+00
0.9777E+00	0.9158E-01	0.7479E+00
0.9777E+00	0.9653E-01	0.7445E+00
0.9777E+00	0.1015E+00	0.7403E+00
0.9777E+00	0.1064E+00	0.7349E+00
0.9777E+00	0.1114E+00	0.7261E+00
0.9777E+00	0.1163E+00	0.7228E+00
0.9777E+00	0.1213E+00	0.7232E+00
0.9777E+00	0.1262E+00	0.7231E+00
0.9777E+00	0.1312E+00	0.7198E+00
0.9777E+00	0.1361E+00	0.7017E+00
0.9777E+00	0.1411E+00	0.7074E+00
0.9777E+00	0.1460E+00	0.7097E+00
0.9777E+00	0.1510E+00	0.7074E+00
0.9777E+00	0.1559E+00	0.6916E+00
0.9777E+00	0.1609E+00	0.4165E+00
0.9777E+00	0.1658E+00	0.2000E-15
0.9777E+00	0.1708E+00	0.2000E-15
0.9777E+00	0.1757E+00	0.2000E-15
0.9777E+00	0.1807E+00	0.2000E-15
0.9777E+00	0.1856E+00	0.3452E+00
0.9777E+00	0.1906E+00	0.7571E+00
0.9777E+00	0.1955E+00	0.8137E+00
0.9777E+00	0.2005E+00	0.8181E+00
0.9777E+00	0.2054E+00	0.8199E+00
0.9777E+00	0.2104E+00	0.8210E+00
0.9777E+00	0.2153E+00	0.8224E+00
0.9777E+00	0.2203E+00	0.8236E+00
0.9777E+00	0.2252E+00	0.8245E+00
0.9777E+00	0.2302E+00	0.8253E+00
0.9777E+00	0.2351E+00	0.8260E+00
0.9777E+00	0.2401E+00	0.8269E+00
0.9777E+00	0.2450E+00	0.8278E+00
0.9777E+00	0.2500E+00	0.8283E+00
0.9777E+00	0.2550E+00	0.8289E+00
0.9777E+00	0.2599E+00	0.8295E+00
0.9777E+00	0.2649E+00	0.8298E+00
0.9777E+00	0.2698E+00	0.8301E+00
0.9777E+00	0.2748E+00	0.8303E+00
0.9777E+00	0.2797E+00	0.8305E+00
0.9777E+00	0.2847E+00	0.8304E+00
0.9777E+00	0.2896E+00	0.8304E+00
0.9777E+00	0.2946E+00	0.8305E+00
0.9777E+00	0.2995E+00	0.8307E+00
0.9777E+00	0.3045E+00	0.8308E+00
0.9777E+00	0.3094E+00	0.8310E+00
0.9777E+00	0.3144E+00	0.8313E+00
0.9777E+00	0.3193E+00	0.8317E+00
0.9777E+00	0.3243E+00	0.8315E+00
0.9777E+00	0.3292E+00	0.7833E+00
0.9777E+00	0.3342E+00	0.3743E+00
0.9777E+00	0.3391E+00	0.2000E-15
0.9777E+00	0.3441E+00	0.2000E-15
0.9777E+00	0.3490E+00	0.2000E-15
0.9777E+00	0.3540E+00	0.2000E-15
0.9777E+00	0.3589E+00	0.2062E+00
0.9777E+00	0.3639E+00	0.6035E+00
0.9777E+00	0.3688E+00	0.7067E+00
0.9777E+00	0.3738E+00	0.7225E+00
0.9777E+00	0.3787E+00	0.7234E+00
0.9777E+00	0.3837E+00	0.7213E+00
0.9777E+00	0.3886E+00	0.7077E+00
0.9777E+00	0.3936E+00	0.6783E+00
0.9777E+00	0.3985E+00	0.5796E+00
0.9777E+00	0.4035E+00	0.2950E+00
0.9777E+00	0.4084E+00	0.2000E-15
0.9777E+00	0.4134E+00	0.2000E-15
0.9777E+00	0.4183E+00	0.2000E-15
0.9777E+00	0.4233E+00	0.2000E-15
0.9777E+00	0.4282E+00	0.2000E-15
0.9777E+00	0.4332E+00	0.6598E-02
0.9777E+00	0.4381E+00	0.3951E+00
0.9777E+00	0.4431E+00	0.6331E+00
0.9777E+00	0.4480E+00	0.6795E+00
0.9777E+00	0.4530E+00	0.6865E+00
0.9777E+00	0.4579E+00	0.6904E+00
0.9777E+00	0.4629E+00	0.6969E+00
0.9777E+00	0.4678E+00	0.7041E+00
0.9777E+00	0.4728E+00	0.7118E+00
0.9777E+00	0.4777E+00	0.7184E+00
0.9777E+00	0.4827E+00	0.7209E+00
0.9777E+00	0.4876E+00	0.7220E+00
0.9777E+00	0.4926E+00	0.7227E+00
0.9777E+00	0.4975E+00	0.7228E+00
0.9777E+00	0.5025E+00	0.7176E+00
0.9777E+00	0.5074E+00	0.7095E+00
0.9777E+00	0.5124E+00	0.7006E+00
0.9777E+00	0.5173E+00	0.6919E+00
0.9777E+00	0.5223E+00	0.6849E+00
0.9777E+00	0.5272E+00	0.6812E+00
0.9777E+00	0.5322E+00	0.6799E+00
0.9777E+00	0.5371E+00	0.6797E+00
0.9777E+00	0.5421E+00	0.6815E+00
0.9777E+00	0.5470E+00	0.6826E+00
0.9777E+00	0.5520E+00	0.6827E+00
0.9777E+00	0.5569E+00	0.6801E+00
0.9777E+00	0.5619E+00	0.6758E+00
0.9777E+00	0.5668E+00	0.6715E+00
0.9777E+00	0.5718E+00	0.6672E+00
0.9777E+00	0.5767E+00	0.6634E+00
0.9777E+00	0.5817E+00	0.6603E+00
0.9777E+00	0.5866E+00	0.6570E+00
0.9777E+00	0.5916E+00	0.6530E+00
0.9777E+00	0.5965E+00	0.6474E+00
0.9777E+00	0.6015E+00	0.6404E+00
0.9777E+00	0.6064E+00	0.6326E+00
0.9777E+00	0.6114E+00	0.6248E+00
0.9777E+00	0.6163E+00	0.6175E+00
0.9777E+00	0.6213E+00	0.6118E+00
0.9777E+00	0.6262E+00	0.6093E+00
0.9777E+00	0.6312E+00	0.6091E+00
0.9777E+00	0.6361E+00	0.6126E+00
0.9777E+00	0.6411E+00	0.6207E+00
0.9777E+00	0.6460E+00	0.6314E+00
0.9777E+00	0.6510E+00	0.6435E+00
0.9777E+00	0.6559E+00	0.6568E+00
0.9777E+00	0.6609E+00	0.6709E+00
0.9777E+00	0.6658E+00	0.6849E+00
0.9777E+00	0.6708E+00	0.6965E+00
0.9777E+00	0.6757E+00	0.7040E+00
0.9777E+00	0.6807E+00	0.7093E+00
0.9777E+00	0.6856E+00	0.7130E+00
0.9777E+00	0.6906E+00	0.7152E+00
0.9777E+00	0.6955E+00	0.7168E+00
0.9777E+00	0.7005E+00	0.7180E+00
0.9777E+00	0.7054E+00	0.7188E+00
0.9777E+00	0.7104E+00	0.7193E+00
0.9777E+00	0.7153E+00	0.7196E+00
0.9777E+00	0.7203E+00	0.7195E+00
0.9777E+00	0.7252E+00	0.7192E+00
0.9777E+00	0.7302E+00	0.7189E+00
0.9777E+00	0.7351E+00	0.7185E+00
0.9777E+00	0.7401E+00	0.7182E+00
0.9777E+00	0.7450E+00	0.7179E+00
0.9777E+00	0.7500E+00	0.7176E+00
0.9777E+00	0.7550E+00	0.7175E+00
0.9777E+00	0.7599E+00	0.7177E+00
0.9777E+00	0.7649E+00	0.7189E+00
0.9777E+00	0.7698E+00	0.7199E+00
0.9777E+00	0.7748E+00	0.7211E+00
0.9777E+00	0.7797E+00	0.7227E+00
0.9777E+00	0.7847E+00	0.7245E+00
0.9777E+00	0.7896E+00	0.7264E+00
0.9777E+00	0.7946E+00	0.7283E+00
0.9777E+00	0.7995E+00	0.7301E+00
0.9777E+00	0.8045E+00	0.7317E+00
0.9777E+00	0.8094E+00	0.7330E+00
0.9777E+00	0.8144E+00	0.7340E+00
0.9777E+00	0.8193E+00	0.7353E+00
0.9777E+00	0.8243E+00	0.7371E+00
0.9777E+00	0.8292E+00	0.7392E+00
0.9777E+00	0.8342E+00	0.7417E+00
0.9777E+00	0.8391E+00	0.7432E+00
0.9777E+00	0.8441E+00	0.7429E+00
0.9777E+00	0.8490E+00	0.7379E+00
0.9777E+00	0.8540E+00	0.7316E+00
0.9777E+00	0.8589E+00	0.7279E+00
0.9777E+00	0.8639E+00	0.7267E+00
0.9777E+00	0.8688E+00	0.7273E+00
0.9777E+00	0.8738E+00	0.7282E+00
0.9777E+00	0.8787E+00	0.7286E+00
0.9777E+00	0.8837E+00	0.7282E+00
0.9777E+00	0.8886E+00	0.7270E+00
0.9777E+00	0.8936E+00	0.7259E+00
0.9777E+00	0.8985E+00	0.7257E+00
0.9777E+00	0.9035E+00	0.7258E+00
0.9777E+00	0.9084E+00	0.7268E+00
0.9777E+00	0.9134E+00	0.7284E+00
0.9777E+00	0.9183E+00	0.7297E+00
0.9777E+00	0.9233E+00	0.7305E+00
0.9777E+00	0.9282E+00	0.7308E+00
0.9777E+00	0.9332E+00	0.7300E+00
0.9777E+00	0.9381E+00	0.7280E+00
0.9777E+00	0.9431E+00	0.7251E+00
0.9777E+00	0.9480E+00	0.7211E+00
0.9777E+00	0.9530E+00	0.7173E+00
0.9777E+00	0.9579E+00	0.7148E+00
0.9777E+00	0.9629E+00	0.7137E+00
0.9777E+00	0.9678E+00	0.7133E+00
0.9777E+00	0.9728E+00	0.7156E+00
0.9777E+00	0.9777E+00	0.7180E+00
0.9777E+00	0.9827E+00	0.7381E+00
0.9777E+00	0.9876E+00	0.2334E+00
0.9777E+00	0.9926E+00	0.2000E-15
0.9777E+00	0.9975E+00	0.2000E-15
0.9728E+00	0.2475E-02	0.2000E-15
0.9728E+00	0.7426E-02	0.2000E-15
0.9728E+00	0.1238E-01	0.2172E+00
0.9728E+00	0.1733E-01	0.6810E+00
0.9728E+00	0.2228E-01	0.7412E+00
0.9728E+00	0.2723E-01	0.7398E+00
0.9728E+00	0.3218E-01	0.7385E+00
0.9728E+00	0.3713E-01	0.7378E+00
0.9728E+00	0.4208E-01	0.7377E+00
0.9728E+00	0.4703E-01	0.7397E+00
0.9728E+00	0.5198E-01	0.7416E+00
0.9728E+00	0.5693E-01	0.7428E+00
0.9728E+00	0.6188E-01	0.7427E+00
0.9728E+00	0.6683E-01	0.7422E+00
0.9728E+00	0.7178E-01	0.7411E+00
0.9728E+00	0.7673E-01	0.7390E+00
0.9728E+00	0.8168E-01	0.7370E+00
0.9728E+00	0.8663E-01	0.7351E+00
0.9728E+00	0.9158E-01	0.7331E+00
0.9728E+00	0.9653E-01	0.7302E+00
0.9728E+00	0.1015E+00	0.7260E+00
0.9728E+00	0.1064E+00	0.7216E+00
0.9728E+00	0.1114E+00	0.7183E+00
0.9728E+00	0.1163E+00	0.7179E+00
0.9728E+00	0.1213E+00	0.7183E+00
0.9728E+00	0.1262E+00	0.7194E+00
0.9728E+00	0.1312E+00	0.7190E+00
0.9728E+00	0.1361E+00	0.7093E+00
0.9728E+00	0.1411E+00	0.7234E+00
0.9728E+00	0.1460E+00	0.7245E+00
0.9728E+00	0.1510E+00	0.7231E+00
0.9728E+00	0.1559E+00	0.7196E+00
0.9728E+00	0.1609E+00	0.5453E+00
0.9728E+00	0.1658E+00	0.2000E-15
0.9728E+00	0.1708E+00	0.2000E-15
0.9728E+00	0.1757E+00	0.2000E-15
0.9728E+00	0.1807E+00	0.2000E-15
0.9728E+00	0.1856E+00	0.4558E+00
0.9728E+00	0.1906E+00	0.7383E+00
0.9728E+00	0.1955E+00	0.7674E+00
0.9728E+00	0.2005E+00	0.7655E+00
0.9728E+00	0.2054E+00	0.7672E+00
0.9728E+00	0.2104E+00	0.7692E+00
0.9728E+00	0.2153E+00	0.7698E+00
0.9728E+00	0.2203E+00	0.7704E+00
0.9728E+00	0.2252E+00	0.7710E+00
0.9728E+00	0.2302E+00	0.7713E+00
0.9728E+00	0.2351E+00	0.7712E+00
0.9728E+00	0.2401E+00	0.7716E+00
0.9728E+00	0.2450E+00	0.7724E+00
0.9728E+00	0.2500E+00	0.7736E+00
0.9728E+00	0.2550E+00	0.7748E+00
0.9728E+00	0.2599E+00	0.7758E+00
0.9728E+00	0.2649E+00	0.7767E+00
0.9728E+00	0.2698E+00	0.7774E+00
0.9728E+00	0.2748E+00	0.7779E+00
0.9728E+00	0.2797E+00	0.7783E+00
0.9728E+00	0.2847E+00	0.7787E+00
0.9728E+00	0.2896E+00	0.7791E+00
0.9728E+00	0.2946E+00	0.7795E+00
0.9728E+00	0.2995E+00	0.7804E+00
0.9728E+00	0.3045E+00	0.7811E+00
0.9728E+00	0.3094E+00	0.7815E+00
0.9728E+00	0.3144E+00	0.7817E+00
0.9728E+00	0.3193E+00	0.7821E+00
0.9728E+00	0.3243E+00	0.7833E+00
0.9728E+00	0.3292E+00	0.7341E+00
0.9728E+00	0.3342E+00	0.3531E+00
0.9728E+00	0.3391E+00	0.2000E-15
0.9728E+00	0.3441E+00	0.2000E-15
0.9728E+00	0.3490E+00	0.2000E-15
0.9728E+00	0.3540E+00	0.1733E-01
0.9728E+00	0.3589E+00	0.4549E+00
0.9728E+00	0.3639E+00	0.6984E+00
0.9728E+00	0.3688E+00	0.7351E+00
0.9728E+00	0.3738E+00	0.7386E+00
0.9728E+00	0.3787E+00	0.7365E+00
0.9728E+00	0.3837E+00	0.7339E+00
0.9728E+00	0.3886E+00	0.7243E+00
0.9728E+00	0.3936E+00	0.7127E+00
0.9728E+00	0.3985E+00	0.6979E+00
0.9728E+00	0.4035E+00	0.4921E+00
0.9728E+00	0.4084E+00	0.1218E+00
0.9728E+00	0.4134E+00	0.2000E-15
0.9728E+00	0.4183E+00	0.2000E-15
0.9728E+00	0.4233E+00	0.2000E-15
0.9728E+00	0.4282E+00	0.2000E-15
0.9728E+00	0.4332E+00	0.1206E+00
0.9728E+00	0.4381E+00	0.5320E+00
0.9728E+00	0.4431E+00	0.6720E+00
0.9728E+00	0.4480E+00	0.6918E+00
0.9728E+00	0.4530E+00	0.6946E+00
0.9728E+00	0.4579E+00	0.6955E+00
0.9728E+00	0.4629E+00	0.6970E+00
0.9728E+00	0.4678E+00	0.6988E+00
0.9728E+00	0.4728E+00	0.7007E+00
0.9728E+00	0.4777E+00	0.7028E+00
0.9728E+00	0.4827E+00	0.7049E+00
0.9728E+00	0.4876E+00	0.7053E+00
0.9728E+00	0.4926E+00	0.7041E+00
0.9728E+00	0.4975E+00	0.6914E+00
0.9728E+00	0.5025E+00	0.6739E+00
0.9728E+00	0.5074E+00	0.6513E+00
0.9728E+00	0.5124E+00	0.6240E+00
0.9728E+00	0.5173E+00	0.5941E+00
0.9728E+00	0.5223E+00	0.5659E+00
0.9728E+00	0.5272E+00	0.5534E+00
0.9728E+00	0.5322E+00	0.5485E+00
0.9728E+00	0.5371E+00	0.5472E+00
0.9728E+00	0.5421E+00	0.5501E+00
0.9728E+00	0.5470E+00	0.5530E+00
0.9728E+00	0.5520E+00	0.5532E+00
0.9728E+00	0.5569E+00	0.5496E+00
0.9728E+00	0.5619E+00	0.5431E+00
0.9728E+00	0.5668E+00	0.5367E+00
0.9728E+00	0.5718E+00	0.5311E+00
0.9728E+00	0.5767E+00	0.5273E+00
0.9728E+00	0.5817E+00	0.5256E+00
0.9728E+00	0.5866E+00	0.5247E+00
0.9728E+00	0.5916E+00	0.5235E+00
0.9728E+00	0.5965E+00	0.5202E+00
0.9728E+00	0.6015E+00	0.5132E+00
0.9728E+00	0.6064E+00	0.5041E+00
0.9728E+00	0.6114E+00	0.4951E+00
0.9728E+00	0.6163E+00	0.4864E+00
0.9728E+00	0.6213E+00	0.4786E+00
0.9728E+00	0.6262E+00	0.4709E+00
0.9728E+00	0.6312E+00	0.4674E+00
0.9728E+00	0.6361E+00	0.4671E+00
0.9728E+00	0.6411E+00	0.4698E+00
0.9728E+00	0.6460E+00	0.4750E+00
0.9728E+00	0.6510E+00	0.4818E+00
0.9728E+00	0.6559E+00	0.4907E+00
0.9728E+00	0.6609E+00	0.5019E+00
0.9728E+00	0.6658E+00	0.5148E+00
0.9728E+00	0.6708E+00	0.5283E+00
0.9728E+00	0.6757E+00	0.5420E+00
0.9728E+00	0.6807E+00	0.5548E+00
0.9728E+00	0.6856E+00	0.5652E+00
0.9728E+00	0.6906E+00	0.5734E+00
0.9728E+00	0.6955E+00	0.5792E+00
0.9728E+00	0.7005E+00	0.5836E+00
0.9728E+00	0.7054E+00	0.5866E+00
0.9728E+00	0.7104E+00	0.5886E+00
0.9728E+00	0.7153E+00	0.5905E+00
0.9728E+00	0.7203E+00	0.5918E+00
0.9728E+00	0.7252E+00	0.5931E+00
0.9728E+00	0.7302E+00	0.5938E+00
0.9728E+00	0.7351E+00	0.5946E+00
0.9728E+00	0.7401E+00	0.5950E+00
0.9728E+00	0.7450E+00	0.5954E+00
0.9728E+00	0.7500E+00	0.5952E+00
0.9728E+00	0.7550E+00	0.5948E+00
0.9728E+00	0.7599E+00	0.5941E+00
0.9728E+00	0.7649E+00	0.5935E+00
0.9728E+00	0.7698E+00	0.5930E+00
0.9728E+00	0.7748E+00	0.5931E+00
0.9728E+00	0.7797E+00	0.5934E+00
0.9728E+00	0.7847E+00	0.5935E+00
0.9728E+00	0.7896E+00	0.5926E+00
0.9728E+00	0.7946E+00	0.5909E+00
0.9728E+00	0.7995E+00	0.5885E+00
0.9728E+00	0.8045E+00	0.5856E+00
0.9728E+00	0.8094E+00	0.5824E+00
0.9728E+00	0.8144E+00	0.5801E+00
0.9728E+00	0.8193E+00	0.5788E+00
0.9728E+00	0.8243E+00	0.5780E+00
0.9728E+00	0.8292E+00	0.5778E+00
0.9728E+00	0.8342E+00	0.5782E+00
0.9728E+00	0.8391E+00	0.5791E+00
0.9728E+00	0.8441E+00	0.5803E+00
0.9728E+00	0.8490E+00	0.5827E+00
0.9728E+00	0.8540E+00	0.5873E+00
0.9728E+00	0.8589E+00	0.5909E+00
0.9728E+00	0.8639E+00	0.5941E+00
0.9728E+00	0.8688E+00	0.5976E+00
0.9728E+00	0.8738E+00	0.6020E+00
0.9728E+00	0.8787E+00	0.6077E+00
0.9728E+00	0.8837E+00	0.6145E+00
0.9728E+00	0.8886E+00	0.6221E+00
0.9728E+00	0.8936E+00	0.6297E+00
0.9728E+00	0.8985E+00	0.6369E+00
0.9728E+00	0.9035E+00	0.6429E+00
0.9728E+00	0.9084E+00	0.6478E+00
0.9728E+00	0.9134E+00	0.6514E+00
0.9728E+00	0.9183E+00	0.6543E+00
0.9728E+00	0.9233E+00	0.6575E+00
0.9728E+00	0.9282E+00	0.6607E+00
0.9728E+00	0.9332E+00	0.6634E+00
0.9728E+00	0.9381E+00	0.6657E+00
0.9728E+00	0.9431E+00	0.6669E+00
0.9728E+00	0.9480E+00	0.6661E+00
0.9728E+00	0.9530E+00	0.6653E+00
0.9728E+00	0.9579E+00	0.6647E+00
0.9728E+00	0.9629E+00	0.6632E+00
0.9728E+00	0.9678E+00	0.6610E+00
0.9728E+00	0.9728E+00	0.6542E+00
0.9728E+00	0.9777E+00	0.6533E+00
0.9728E+00	0.9827E+00	0.7128E+00
0.9728E+00	0.9876E+00	0.4225E+00
0.9728E+00	0.9926E+00	0.2000E-15
0.9728E+00	0.9975E+00	0.2000E-15
0.9678E+00	0.2475E-02	0.2000E-15
0.9678E+00	0.7426E-02	0.2000E-15
0.9678E+00	0.1238E-01	0.3270E+00
0.9678E+00	0.1733E-01	0.6744E+00
0.9678E+00	0.2228E-01	0.7284E+00
0.9678E+00	0.2723E-01	0.7275E+00
0.9678E+00	0.3218E-01	0.7258E+00
0.9678E+00	0.3713E-01	0.7260E+00
0.9678E+00	0.4208E-01	0.7265E+00
0.9678E+00	0.4703E-01	0.7269E+00
0.9678E+00	0.5198E-01	0.7281E+00
0.9678E+00	0.5693E-01	0.7287E+00
0.9678E+00	0.6188E-01	0.7283E+00
0.9678E+00	0.6683E-01	0.7274E+00
0.9678E+00	0.7178E-01	0.7259E+00
0.9678E+00	0.7673E-01	0.7234E+00
0.9678E+00	0.8168E-01	0.7199E+00
0.9678E+00	0.8663E-01	0.7161E+00
0.9678E+00	0.9158E-01	0.7126E+00
0.9678E+00	0.9653E-01	0.7100E+00
0.9678E+00	0.1015E+00	0.7092E+00
0.9678E+00	0.1064E+00	0.7096E+00
0.9678E+00	0.1114E+00	0.7104E+00
0.9678E+00	0.1163E+00	0.7107E+00
0.9678E+00	0.1213E+00	0.7101E+00
0.9678E+00	0.1262E+00	0.7082E+00
0.9678E+00	0.1312E+00	0.7084E+00
0.9678E+00	0.1361E+00	0.7051E+00
0.9678E+00	0.1411E+00	0.7115E+00
0.9678E+00	0.1460E+00	0.7107E+00
0.9678E+00	0.1510E+00	0.7117E+00
0.9678E+00	0.1559E+00	0.7141E+00
0.9678E+00	0.1609E+00	0.5531E+00
0.9678E+00	0.1658E+00	0.5208E-01
0.9678E+00	0.1708E+00	0.2000E-15
0.9678E+00	0.1757E+00	0.2000E-15
0.9678E+00	0.1807E+00	0.2000E-15
0.9678E+00	0.1856E+00	0.4900E+00
0.9678E+00	0.1906E+00	0.7097E+00
0.9678E+00	0.1955E+00	0.7276E+00
0.9678E+00	0.2005E+00	0.7224E+00
0.9678E+00	0.2054E+00	0.7230E+00
0.9678E+00	0.2104E+00	0.7251E+00
0.9678E+00	0.2153E+00	0.7270E+00
0.9678E+00	0.2203E+00	0.7285E+00
0.9678E+00	0.2252E+00	0.7301E+00
0.9678E+00	0.2302E+00	0.7317E+00
0.9678E+00	0.2351E+00	0.7333E+00
0.9678E+00	0.2401E+00	0.7348E+00
0.9678E+00	0.2450E+00	0.7352E+00
0.9678E+00	0.2500E+00	0.7352E+00
0.9678E+00	0.2550E+00	0.7357E+00
0.9678E+00	0.2599E+00	0.7368E+00
0.9678E+00	0.2649E+00	0.7381E+00
0.9678E+00	0.2698E+00	0.7391E+00
0.9678E+00	0.2748E+00	0.7394E+00
0.9678E+00	0.2797E+00	0.7394E+00
0.9678E+00	0.2847E+00	0.7391E+00
0.9678E+00	0.2896E+00	0.7388E+00
0.9678E+00	0.2946E+00	0.7389E+00
0.9678E+00	0.2995E+00	0.7390E+00
0.9678E+00	0.3045E+00	0.7388E+00
0.9678E+00	0.3094E+00	0.7383E+00
0.9678E+00	0.3144E+00	0.7384E+00
0.9678E+00	0.3193E+00	0.7408E+00
0.9678E+00	0.3243E+00	0.7432E+00
0.9678E+00	0.3292E+00	0.6535E+00
0.9678E+00	0.3342E+00	0.2812E+00
0.9678E+00	0.3391E+00	0.7781E-02
0.9678E+00	0.3441E+00	0.2000E-15
0.9678E+00	0.3490E+00	0.2000E-15
0.9678E+00	0.3540E+00	0.2169E+00
0.9678E+00	0.3589E+00	0.5873E+00
0.9678E+00	0.3639E+00	0.6883E+00
0.9678E+00	0.3688E+00	0.6992E+00
0.9678E+00	0.3738E+00	0.6969E+00
0.9678E+00	0.3787E+00	0.6965E+00
0.9678E+00	0.3837E+00	0.7015E+00
0.9678E+00	0.3886E+00	0.7058E+00
0.9678E+00	0.3936E+00	0.7070E+00
0.9678E+00	0.3985E+00	0.7059E+00
0.9678E+00	0.4035E+00	0.5961E+00
0.9678E+00	0.4084E+00	0.2228E+00
0.9678E+00	0.4134E+00	0.2000E-15
0.9678E+00	0.4183E+00	0.2000E-15
0.9678E+00	0.4233E+00	0.2000E-15
0.9678E+00	0.4282E+00	0.2000E-15
0.9678E+00	0.4332E+00	0.1719E+00
0.9678E+00	0.4381E+00	0.5409E+00
0.9678E+00	0.4431E+00	0.6505E+00
0.9678E+00	0.4480E+00	0.6620E+00
0.9678E+00	0.4530E+00	0.6598E+00
0.9678E+00	0.4579E+00	0.6583E+00
0.9678E+00	0.4629E+00	0.6587E+00
0.9678E+00	0.4678E+00	0.6599E+00
0.9678E+00	0.4728E+00	0.6607E+00
0.9678E+00	0.4777E+00	0.6613E+00
0.9678E+00	0.4827E+00	0.6605E+00
0.9678E+00	0.4876E+00	0.6477E+00
0.9678E+00	0.4926E+00	0.6297E+00
0.9678E+00	0.4975E+00	0.6036E+00
0.9678E+00	0.5025E+00	0.5706E+00
0.9678E+00	0.5074E+00	0.5338E+00
0.9678E+00	0.5124E+00	0.4970E+00
0.9678E+00	0.5173E+00	0.4685E+00
0.9678E+00	0.5223E+00	0.4574E+00
0.9678E+00	0.5272E+00	0.4536E+00
0.9678E+00	0.5322E+00	0.4526E+00
0.9678E+00	0.5371E+00	0.4597E+00
0.9678E+00	0.5421E+00	0.4725E+00
0.9678E+00	0.5470E+00	0.4793E+00
0.9678E+00	0.5520E+00	0.4807E+00
0.9678E+00	0.5569E+00	0.4805E+00
0.9678E+00	0.5619E+00	0.4785E+00
0.9678E+00	0.5668E+00	0.4760E+00
0.9678E+00	0.5718E+00	0.4736E+00
0.9678E+00	0.5767E+00	0.4723E+00
0.9678E+00	0.5817E+00	0.4719E+00
0.9678E+00	0.5866E+00	0.4719E+00
0.9678E+00	0.5916E+00	0.4723E+00
0.9678E+00	0.5965E+00	0.4724E+00
0.9678E+00	0.6015E+00	0.4665E+00
0.9678E+00	0.6064E+00	0.4579E+00
0.9678E+00	0.6114E+00	0.4495E+00
0.9678E+00	0.6163E+00	0.4409E+00
0.9678E+00	0.6213E+00	0.4327E+00
0.9678E+00	0.6262E+00	0.4253E+00
0.9678E+00	0.6312E+00	0.4219E+00
0.9678E+00	0.6361E+00	0.4214E+00
0.9678E+00	0.6411E+00	0.4221E+00
0.9678E+00	0.6460E+00	0.4242E+00
0.9678E+00	0.6510E+00	0.4269E+00
0.9678E+00	0.6559E+00	0.4301E+00
0.9678E+00	0.6609E+00	0.4342E+00
0.9678E+00	0.6658E+00	0.4393E+00
0.9678E+00	0.6708E+00	0.4453E+00
0.9678E+00	0.6757E+00	0.4522E+00
0.9678E+00	0.6807E+00	0.4599E+00
0.9678E+00	0.6856E+00	0.4676E+00
0.9678E+00	0.6906E+00	0.4751E+00
0.9678E+00	0.6955E+00	0.4818E+00
0.9678E+00	0.7005E+00	0.4878E+00
0.9678E+00	0.7054E+00	0.4929E+00
0.9678E+00	0.7104E+00	0.4965E+00
0.9678E+00	0.7153E+00	0.4996E+00
0.9678E+00	0.7203E+00	0.5020E+00
0.9678E+00	0.7252E+00	0.5039E+00
0.9678E+00	0.7302E+00	0.5052E+00
0.9678E+00	0.7351E+00	0.5063E+00
0.9678E+00	0.7401E+00	0.5074E+00
0.9678E+00	0.7450E+00	0.5083E+00
0.9678E+00	0.7500E+00	0.5089E+00
0.9678E+00	0.7550E+00	0.5106E+00
0.9678E+00	0.7599E+00	0.5130E+00
0.9678E+00	0.7649E+00	0.5150E+00
0.9678E+00	0.7698E+00	0.5168E+00
0.9678E+00	0.7748E+00	0.5179E+00
0.9678E+00	0.7797E+00	0.5182E+00
0.9678E+00	0.7847E+00	0.5177E+00
0.9678E+00	0.7896E+00	0.5163E+00
0.9678E+00	0.7946E+00	0.5142E+00
0.9678E+00	0.7995E+00	0.5118E+00
0.9678E+00	0.8045E+00	0.5097E+00
0.9678E+00	0.8094E+00	0.5080E+00
0.9678E+00	0.8144E+00	0.5078E+00
0.9678E+00	0.8193E+00	0.5086E+00
0.9678E+00	0.8243E+00	0.5096E+00
0.9678E+00	0.8292E+00	0.5112E+00
0.9678E+00	0.8342E+00	0.5130E+00
0.9678E+00	0.8391E+00	0.5151E+00
0.9678E+00	0.8441E+00	0.5173E+00
0.9678E+00	0.8490E+00	0.5197E+00
0.9678E+00	0.8540E+00	0.5222E+00
0.9678E+00	0.8589E+00	0.5247E+00
0.9678E+00	0.8639E+00	0.5274E+00
0.9678E+00	0.8688E+00	0.5301E+00
0.9678E+00	0.8738E+00	0.5331E+00
0.9678E+00	0.8787E+00	0.5363E+00
0.9678E+00	0.8837E+00	0.5400E+00
0.9678E+00	0.8886E+00	0.5443E+00
0.9678E+00	0.8936E+00	0.5493E+00
0.9678E+00	0.8985E+00	0.5544E+00
0.9678E+00	0.9035E+00	0.5596E+00
0.9678E+00	0.9084E+00	0.5641E+00
0.9678E+00	0.9134E+00	0.5680E+00
0.9678E+00	0.9183E+00	0.5711E+00
0.9678E+00	0.9233E+00	0.5736E+00
0.9678E+00	0.9282E+00	0.5759E+00
0.9678E+00	0.9332E+00	0.5780E+00
0.9678E+00	0.9381E+00	0.5806E+00
0.9678E+00	0.9431E+00	0.5835E+00
0.9678E+00	0.9480E+00	0.5885E+00
0.9678E+00	0.9530E+00	0.5947E+00
0.9678E+00	0.9579E+00	0.5996E+00
0.9678E+00	0.9629E+00	0.6010E+00
0.9678E+00	0.9678E+00	0.6014E+00
0.9678E+00	0.9728E+00	0.6001E+00
0.9678E+00	0.9777E+00	0.6214E+00
0.9678E+00	0.9827E+00	0.6814E+00
0.9678E+00	0.9876E+00	0.5321E+00
0.9678E+00	0.9926E+00	0.2000E-15
0.9678E+00	0.9975E+00	0.2000E-15
0.9629E+00	0.2475E-02	0.2000E-15
0.9629E+00	0.7426E-02	0.2000E-15
0.9629E+00	0.1238E-01	0.3815E+00
0.9629E+00	0.1733E-01	0.6710E+00
0.9629E+00	0.2228E-01	0.7154E+00
0.9629E+00	0.2723E-01	0.7131E+00
0.9629E+00	0.3218E-01	0.7119E+00
0.9629E+00	0.3713E-01	0.7122E+00
0.9629E+00	0.4208E-01	0.7121E+00
0.9629E+00	0.4703E-01	0.7109E+00
0.9629E+00	0.5198E-01	0.7094E+00
0.9629E+00	0.5693E-01	0.7094E+00
0.9629E+00	0.6188E-01	0.7100E+00
0.9629E+00	0.6683E-01	0.7101E+00
0.9629E+00	0.7178E-01	0.7096E+00
0.9629E+00	0.7673E-01	0.7086E+00
0.9629E+00	0.8168E-01	0.7077E+00
0.9629E+00	0.8663E-01	0.7054E+00
0.9629E+00	0.9158E-01	0.7027E+00
0.9629E+00	0.9653E-01	0.7019E+00
0.9629E+00	0.1015E+00	0.7026E+00
0.9629E+00	0.1064E+00	0.7060E+00
0.9629E+00	0.1114E+00	0.7077E+00
0.9629E+00	0.1163E+00	0.7075E+00
0.9629E+00	0.1213E+00	0.7030E+00
0.9629E+00	0.1262E+00	0.6992E+00
0.9629E+00	0.1312E+00	0.6981E+00
0.9629E+00	0.1361E+00	0.6975E+00
0.9629E+00	0.1411E+00	0.6973E+00
0.9629E+00	0.1460E+00	0.6950E+00
0.9629E+00	0.1510E+00	0.6977E+00
0.9629E+00	0.1559E+00	0.7015E+00
0.9629E+00	0.1609E+00	0.5457E+00
0.9629E+00	0.1658E+00	0.6810E-01
0.9629E+00	0.1708E+00	0.2000E-15
0.9629E+00	0.1757E+00	0.2000E-15
0.9629E+00	0.1807E+00	0.2000E-15
0.9629E+00	0.1856E+00	0.4701E+00
0.9629E+00	0.1906E+00	0.6819E+00
0.9629E+00	0.1955E+00	0.7008E+00
0.9629E+00	0.2005E+00	0.6973E+00
0.9629E+00	0.2054E+00	0.6971E+00
0.9629E+00	0.2104E+00	0.6984E+00
0.9629E+00	0.2153E+00	0.7010E+00
0.9629E+00	0.2203E+00	0.7038E+00
0.9629E+00	0.2252E+00	0.7065E+00
0.9629E+00	0.2302E+00	0.7088E+00
0.9629E+00	0.2351E+00	0.7105E+00
0.9629E+00	0.2401E+00	0.7117E+00
0.9629E+00	0.2450E+00	0.7131E+00
0.9629E+00	0.2500E+00	0.7145E+00
0.9629E+00	0.2550E+00	0.7158E+00
0.9629E+00	0.2599E+00	0.7167E+00
0.9629E+00	0.2649E+00	0.7172E+00
0.9629E+00	0.2698E+00	0.7175E+00
0.9629E+00	0.2748E+00	0.7169E+00
0.9629E+00	0.2797E+00	0.7161E+00
0.9629E+00	0.2847E+00	0.7152E+00
0.9629E+00	0.2896E+00	0.7142E+00
0.9629E+00	0.2946E+00	0.7130E+00
0.9629E+00	0.2995E+00	0.7115E+00
0.9629E+00	0.3045E+00	0.7097E+00
0.9629E+00	0.3094E+00	0.7084E+00
0.9629E+00	0.3144E+00	0.7105E+00
0.9629E+00	0.3193E+00	0.7149E+00
0.9629E+00	0.3243E+00	0.7113E+00
0.9629E+00	0.3292E+00	0.4916E+00
0.9629E+00	0.3342E+00	0.1679E+00
0.9629E+00	0.3391E+00	0.1908E-01
0.9629E+00	0.3441E+00	0.2000E-15
0.9629E+00	0.3490E+00	0.9665E-01
0.9629E+00	0.3540E+00	0.4119E+00
0.9629E+00	0.3589E+00	0.6075E+00
0.9629E+00	0.3639E+00	0.6405E+00
0.9629E+00	0.3688E+00	0.6428E+00
0.9629E+00	0.3738E+00	0.6474E+00
0.9629E+00	0.3787E+00	0.6507E+00
0.9629E+00	0.3837E+00	0.6521E+00
0.9629E+00	0.3886E+00	0.6539E+00
0.9629E+00	0.3936E+00	0.6569E+00
0.9629E+00	0.3985E+00	0.6591E+00
0.9629E+00	0.4035E+00	0.6239E+00
0.9629E+00	0.4084E+00	0.3146E+00
0.9629E+00	0.4134E+00	0.1692E-01
0.9629E+00	0.4183E+00	0.2000E-15
0.9629E+00	0.4233E+00	0.2000E-15
0.9629E+00	0.4282E+00	0.2000E-15
0.9629E+00	0.4332E+00	0.1819E+00
0.9629E+00	0.4381E+00	0.5145E+00
0.9629E+00	0.4431E+00	0.6104E+00
0.9629E+00	0.4480E+00	0.6180E+00
0.9629E+00	0.4530E+00	0.6135E+00
0.9629E+00	0.4579E+00	0.6117E+00
0.9629E+00	0.4629E+00	0.6128E+00
0.9629E+00	0.4678E+00	0.6148E+00
0.9629E+00	0.4728E+00	0.6152E+00
0.9629E+00	0.4777E+00	0.6055E+00
0.9629E+00	0.4827E+00	0.5900E+00
0.9629E+00	0.4876E+00	0.5691E+00
0.9629E+00	0.4926E+00	0.5422E+00
0.9629E+00	0.4975E+00	0.5106E+00
0.9629E+00	0.5025E+00	0.4772E+00
0.9629E+00	0.5074E+00	0.4442E+00
0.9629E+00	0.5124E+00	0.4178E+00
0.9629E+00	0.5173E+00	0.4086E+00
0.9629E+00	0.5223E+00	0.4066E+00
0.9629E+00	0.5272E+00	0.4066E+00
0.9629E+00	0.5322E+00	0.4098E+00
0.9629E+00	0.5371E+00	0.4265E+00
0.9629E+00	0.5421E+00	0.4431E+00
0.9629E+00	0.5470E+00	0.4561E+00
0.9629E+00	0.5520E+00	0.4588E+00
0.9629E+00	0.5569E+00	0.4580E+00
0.9629E+00	0.5619E+00	0.4564E+00
0.9629E+00	0.5668E+00	0.4542E+00
0.9629E+00	0.5718E+00	0.4522E+00
0.9629E+00	0.5767E+00	0.4510E+00
0.9629E+00	0.5817E+00	0.4505E+00
0.9629E+00	0.5866E+00	0.4503E+00
0.9629E+00	0.5916E+00	0.4501E+00
0.9629E+00	0.5965E+00	0.4494E+00
0.9629E+00	0.6015E+00	0.4438E+00
0.9629E+00	0.6064E+00	0.4359E+00
0.9629E+00	0.6114E+00	0.4276E+00
0.9629E+00	0.6163E+00	0.4189E+00
0.9629E+00	0.6213E+00	0.4103E+00
0.9629E+00	0.6262E+00	0.4056E+00
0.9629E+00	0.6312E+00	0.4039E+00
0.9629E+00	0.6361E+00	0.4040E+00
0.9629E+00	0.6411E+00	0.4052E+00
0.9629E+00	0.6460E+00	0.4081E+00
0.9629E+00	0.6510E+00	0.4113E+00
0.9629E+00	0.6559E+00	0.4145E+00
0.9629E+00	0.6609E+00	0.4175E+00
0.9629E+00	0.6658E+00	0.4206E+00
0.9629E+00	0.6708E+00	0.4241E+00
0.9629E+00	0.6757E+00	0.4279E+00
0.9629E+00	0.6807E+00	0.4321E+00
0.9629E+00	0.6856E+00	0.4366E+00
0.9629E+00	0.6906E+00	0.4415E+00
0.9629E+00	0.6955E+00	0.4472E+00
0.9629E+00	0.7005E+00	0.4525E+00
0.9629E+00	0.7054E+00	0.4577E+00
0.9629E+00	0.7104E+00	0.4622E+00
0.9629E+00	0.7153E+00	0.4658E+00
0.9629E+00	0.7203E+00	0.4683E+00
0.9629E+00	0.7252E+00	0.4700E+00
0.9629E+00	0.7302E+00	0.4718E+00
0.9629E+00	0.7351E+00	0.4732E+00
0.9629E+00	0.7401E+00	0.4741E+00
0.9629E+00	0.7450E+00	0.4748E+00
0.9629E+00	0.7500E+00	0.4753E+00
0.9629E+00	0.7550E+00	0.4766E+00
0.9629E+00	0.7599E+00	0.4796E+00
0.9629E+00	0.7649E+00	0.4826E+00
0.9629E+00	0.7698E+00	0.4857E+00
0.9629E+00	0.7748E+00	0.4877E+00
0.9629E+00	0.7797E+00	0.4879E+00
0.9629E+00	0.7847E+00	0.4872E+00
0.9629E+00	0.7896E+00	0.4859E+00
0.9629E+00	0.7946E+00	0.4843E+00
0.9629E+00	0.7995E+00	0.4829E+00
0.9629E+00	0.8045E+00	0.4824E+00
0.9629E+00	0.8094E+00	0.4824E+00
0.9629E+00	0.8144E+00	0.4838E+00
0.9629E+00	0.8193E+00	0.4860E+00
0.9629E+00	0.8243E+00	0.4887E+00
0.9629E+00	0.8292E+00	0.4919E+00
0.9629E+00	0.8342E+00	0.4952E+00
0.9629E+00	0.8391E+00	0.4984E+00
0.9629E+00	0.8441E+00	0.5019E+00
0.9629E+00	0.8490E+00	0.5053E+00
0.9629E+00	0.8540E+00	0.5089E+00
0.9629E+00	0.8589E+00	0.5124E+00
0.9629E+00	0.8639E+00	0.5156E+00
0.9629E+00	0.8688E+00	0.5185E+00
0.9629E+00	0.8738E+00	0.5210E+00
0.9629E+00	0.8787E+00	0.5230E+00
0.9629E+00	0.8837E+00	0.5248E+00
0.9629E+00	0.8886E+00	0.5265E+00
0.9629E+00	0.8936E+00	0.5282E+00
0.9629E+00	0.8985E+00	0.5302E+00
0.9629E+00	0.9035E+00	0.5322E+00
0.9629E+00	0.9084E+00	0.5345E+00
0.9629E+00	0.9134E+00	0.5367E+00
0.9629E+00	0.9183E+00	0.5390E+00
0.9629E+00	0.9233E+00	0.5406E+00
0.9629E+00	0.9282E+00	0.5415E+00
0.9629E+00	0.9332E+00	0.5418E+00
0.9629E+00	0.9381E+00	0.5424E+00
0.9629E+00	0.9431E+00	0.5439E+00
0.9629E+00	0.9480E+00	0.5475E+00
0.9629E+00	0.9530E+00	0.5521E+00
0.9629E+00	0.9579E+00	0.5566E+00
0.9629E+00	0.9629E+00	0.5627E+00
0.9629E+00	0.9678E+00	0.5684E+00
0.9629E+00	0.9728E+00	0.5726E+00
0.9629E+00	0.9777E+00	0.5747E+00
0.9629E+00	0.9827E+00	0.5991E+00
0.9629E+00	0.9876E+00	0.5574E+00
0.9629E+00	0.9926E+00	0.1574E-01
0.9629E+00	0.9975E+00	0.1574E-01
0.9579E+00	0.2475E-02	0.2000E-15
0.9579E+00	0.7426E-02	0.2000E-15
0.9579E+00	0.1238E-01	0.4134E+00
0.9579E+00	0.1733E-01	0.6618E+00
0.9579E+00	0.2228E-01	0.6751E+00
0.9579E+00	0.2723E-01	0.6632E+00
0.9579E+00	0.3218E-01	0.6619E+00
0.9579E+00	0.3713E-01	0.6628E+00
0.9579E+00	0.4208E-01	0.6648E+00
0.9579E+00	0.4703E-01	0.6673E+00
0.9579E+00	0.5198E-01	0.6701E+00
0.9579E+00	0.5693E-01	0.6728E+00
0.9579E+00	0.6188E-01	0.6755E+00
0.9579E+00	0.6683E-01	0.6782E+00
0.9579E+00	0.7178E-01	0.6809E+00
0.9579E+00	0.7673E-01	0.6839E+00
0.9579E+00	0.8168E-01	0.6873E+00
0.9579E+00	0.8663E-01	0.6914E+00
0.9579E+00	0.9158E-01	0.6945E+00
0.9579E+00	0.9653E-01	0.6965E+00
0.9579E+00	0.1015E+00	0.6988E+00
0.9579E+00	0.1064E+00	0.6999E+00
0.9579E+00	0.1114E+00	0.6989E+00
0.9579E+00	0.1163E+00	0.6972E+00
0.9579E+00	0.1213E+00	0.6926E+00
0.9579E+00	0.1262E+00	0.6877E+00
0.9579E+00	0.1312E+00	0.6851E+00
0.9579E+00	0.1361E+00	0.6845E+00
0.9579E+00	0.1411E+00	0.6839E+00
0.9579E+00	0.1460E+00	0.6863E+00
0.9579E+00	0.1510E+00	0.6896E+00
0.9579E+00	0.1559E+00	0.6904E+00
0.9579E+00	0.1609E+00	0.5202E+00
0.9579E+00	0.1658E+00	0.5841E-01
0.9579E+00	0.1708E+00	0.2000E-15
0.9579E+00	0.1757E+00	0.2000E-15
0.9579E+00	0.1807E+00	0.2000E-15
0.9579E+00	0.1856E+00	0.4335E+00
0.9579E+00	0.1906E+00	0.6579E+00
0.9579E+00	0.1955E+00	0.6833E+00
0.9579E+00	0.2005E+00	0.6815E+00
0.9579E+00	0.2054E+00	0.6794E+00
0.9579E+00	0.2104E+00	0.6798E+00
0.9579E+00	0.2153E+00	0.6819E+00
0.9579E+00	0.2203E+00	0.6843E+00
0.9579E+00	0.2252E+00	0.6854E+00
0.9579E+00	0.2302E+00	0.6859E+00
0.9579E+00	0.2351E+00	0.6857E+00
0.9579E+00	0.2401E+00	0.6851E+00
0.9579E+00	0.2450E+00	0.6845E+00
0.9579E+00	0.2500E+00	0.6838E+00
0.9579E+00	0.2550E+00	0.6828E+00
0.9579E+00	0.2599E+00	0.6811E+00
0.9579E+00	0.2649E+00	0.6792E+00
0.9579E+00	0.2698E+00	0.6786E+00
0.9579E+00	0.2748E+00	0.6788E+00
0.9579E+00	0.2797E+00	0.6791E+00
0.9579E+00	0.2847E+00	0.6791E+00
0.9579E+00	0.2896E+00	0.6791E+00
0.9579E+00	0.2946E+00	0.6791E+00
0.9579E+00	0.2995E+00	0.6784E+00
0.9579E+00	0.3045E+00	0.6792E+00
0.9579E+00	0.3094E+00	0.6858E+00
0.9579E+00	0.3144E+00	0.6934E+00
0.9579E+00	0.3193E+00	0.6953E+00
0.9579E+00	0.3243E+00	0.5488E+00
0.9579E+00	0.3292E+00	0.2775E+00
0.9579E+00	0.3342E+00	0.8611E-01
0.9579E+00	0.3391E+00	0.3845E-01
0.9579E+00	0.3441E+00	0.5646E-01
0.9579E+00	0.3490E+00	0.2944E+00
0.9579E+00	0.3540E+00	0.5170E+00
0.9579E+00	0.3589E+00	0.5772E+00
0.9579E+00	0.3639E+00	0.5822E+00
0.9579E+00	0.3688E+00	0.5811E+00
0.9579E+00	0.3738E+00	0.5777E+00
0.9579E+00	0.3787E+00	0.5732E+00
0.9579E+00	0.3837E+00	0.5705E+00
0.9579E+00	0.3886E+00	0.5699E+00
0.9579E+00	0.3936E+00	0.5739E+00
0.9579E+00	0.3985E+00	0.5870E+00
0.9579E+00	0.4035E+00	0.5939E+00
0.9579E+00	0.4084E+00	0.3930E+00
0.9579E+00	0.4134E+00	0.8181E-01
0.9579E+00	0.4183E+00	0.2000E-15
0.9579E+00	0.4233E+00	0.2000E-15
0.9579E+00	0.4282E+00	0.2000E-15
0.9579E+00	0.4332E+00	0.1739E+00
0.9579E+00	0.4381E+00	0.4765E+00
0.9579E+00	0.4431E+00	0.5723E+00
0.9579E+00	0.4480E+00	0.5845E+00
0.9579E+00	0.4530E+00	0.5802E+00
0.9579E+00	0.4579E+00	0.5772E+00
0.9579E+00	0.4629E+00	0.5786E+00
0.9579E+00	0.4678E+00	0.5787E+00
0.9579E+00	0.4728E+00	0.5657E+00
0.9579E+00	0.4777E+00	0.5469E+00
0.9579E+00	0.4827E+00	0.5243E+00
0.9579E+00	0.4876E+00	0.4978E+00
0.9579E+00	0.4926E+00	0.4692E+00
0.9579E+00	0.4975E+00	0.4402E+00
0.9579E+00	0.5025E+00	0.4116E+00
0.9579E+00	0.5074E+00	0.3867E+00
0.9579E+00	0.5124E+00	0.3677E+00
0.9579E+00	0.5173E+00	0.3595E+00
0.9579E+00	0.5223E+00	0.3575E+00
0.9579E+00	0.5272E+00	0.3577E+00
0.9579E+00	0.5322E+00	0.3669E+00
0.9579E+00	0.5371E+00	0.3931E+00
0.9579E+00	0.5421E+00	0.4184E+00
0.9579E+00	0.5470E+00	0.4415E+00
0.9579E+00	0.5520E+00	0.4475E+00
0.9579E+00	0.5569E+00	0.4464E+00
0.9579E+00	0.5619E+00	0.4434E+00
0.9579E+00	0.5668E+00	0.4388E+00
0.9579E+00	0.5718E+00	0.4353E+00
0.9579E+00	0.5767E+00	0.4330E+00
0.9579E+00	0.5817E+00	0.4315E+00
0.9579E+00	0.5866E+00	0.4301E+00
0.9579E+00	0.5916E+00	0.4282E+00
0.9579E+00	0.5965E+00	0.4250E+00
0.9579E+00	0.6015E+00	0.4200E+00
0.9579E+00	0.6064E+00	0.4135E+00
0.9579E+00	0.6114E+00	0.4061E+00
0.9579E+00	0.6163E+00	0.3977E+00
0.9579E+00	0.6213E+00	0.3927E+00
0.9579E+00	0.6262E+00	0.3917E+00
0.9579E+00	0.6312E+00	0.3921E+00
0.9579E+00	0.6361E+00	0.3932E+00
0.9579E+00	0.6411E+00	0.3958E+00
0.9579E+00	0.6460E+00	0.3995E+00
0.9579E+00	0.6510E+00	0.4036E+00
0.9579E+00	0.6559E+00	0.4077E+00
0.9579E+00	0.6609E+00	0.4118E+00
0.9579E+00	0.6658E+00	0.4150E+00
0.9579E+00	0.6708E+00	0.4180E+00
0.9579E+00	0.6757E+00	0.4212E+00
0.9579E+00	0.6807E+00	0.4244E+00
0.9579E+00	0.6856E+00	0.4277E+00
0.9579E+00	0.6906E+00	0.4312E+00
0.9579E+00	0.6955E+00	0.4349E+00
0.9579E+00	0.7005E+00	0.4388E+00
0.9579E+00	0.7054E+00	0.4429E+00
0.9579E+00	0.7104E+00	0.4471E+00
0.9579E+00	0.7153E+00	0.4514E+00
0.9579E+00	0.7203E+00	0.4556E+00
0.9579E+00	0.7252E+00	0.4593E+00
0.9579E+00	0.7302E+00	0.4623E+00
0.9579E+00	0.7351E+00	0.4646E+00
0.9579E+00	0.7401E+00	0.4660E+00
0.9579E+00	0.7450E+00	0.4670E+00
0.9579E+00	0.7500E+00	0.4677E+00
0.9579E+00	0.7550E+00	0.4684E+00
0.9579E+00	0.7599E+00	0.4699E+00
0.9579E+00	0.7649E+00	0.4718E+00
0.9579E+00	0.7698E+00	0.4735E+00
0.9579E+00	0.7748E+00	0.4744E+00
0.9579E+00	0.7797E+00	0.4748E+00
0.9579E+00	0.7847E+00	0.4739E+00
0.9579E+00	0.7896E+00	0.4724E+00
0.9579E+00	0.7946E+00	0.4708E+00
0.9579E+00	0.7995E+00	0.4703E+00
0.9579E+00	0.8045E+00	0.4701E+00
0.9579E+00	0.8094E+00	0.4710E+00
0.9579E+00	0.8144E+00	0.4732E+00
0.9579E+00	0.8193E+00	0.4758E+00
0.9579E+00	0.8243E+00	0.4799E+00
0.9579E+00	0.8292E+00	0.4848E+00
0.9579E+00	0.8342E+00	0.4897E+00
0.9579E+00	0.8391E+00	0.4942E+00
0.9579E+00	0.8441E+00	0.4985E+00
0.9579E+00	0.8490E+00	0.5026E+00
0.9579E+00	0.8540E+00	0.5068E+00
0.9579E+00	0.8589E+00	0.5109E+00
0.9579E+00	0.8639E+00	0.5146E+00
0.9579E+00	0.8688E+00	0.5176E+00
0.9579E+00	0.8738E+00	0.5200E+00
0.9579E+00	0.8787E+00	0.5216E+00
0.9579E+00	0.8837E+00	0.5229E+00
0.9579E+00	0.8886E+00	0.5238E+00
0.9579E+00	0.8936E+00	0.5246E+00
0.9579E+00	0.8985E+00	0.5253E+00
0.9579E+00	0.9035E+00	0.5261E+00
0.9579E+00	0.9084E+00	0.5271E+00
0.9579E+00	0.9134E+00	0.5284E+00
0.9579E+00	0.9183E+00	0.5301E+00
0.9579E+00	0.9233E+00	0.5314E+00
0.9579E+00	0.9282E+00	0.5314E+00
0.9579E+00	0.9332E+00	0.5316E+00
0.9579E+00	0.9381E+00	0.5323E+00
0.9579E+00	0.9431E+00	0.5329E+00
0.9579E+00	0.9480E+00	0.5342E+00
0.9579E+00	0.9530E+00	0.5358E+00
0.9579E+00	0.9579E+00	0.5374E+00
0.9579E+00	0.9629E+00	0.5406E+00
0.9579E+00	0.9678E+00	0.5468E+00
0.9579E+00	0.9728E+00	0.5528E+00
0.9579E+00	0.9777E+00	0.5536E+00
0.9579E+00	0.9827E+00	0.5636E+00
0.9579E+00	0.9876E+00	0.5497E+00
0.9579E+00	0.9926E+00	0.5625E-01
0.9579E+00	0.9975E+00	0.5625E-01
0.9530E+00	0.2475E-02	0.2000E-15
0.9530E+00	0.7426E-02	0.2000E-15
0.9530E+00	0.1238E-01	0.4209E+00
0.9530E+00	0.1733E-01	0.6474E+00
0.9530E+00	0.2228E-01	0.5999E+00
0.9530E+00	0.2723E-01	0.5724E+00
0.9530E+00	0.3218E-01	0.5663E+00
0.9530E+00	0.3713E-01	0.5689E+00
0.9530E+00	0.4208E-01	0.5752E+00
0.9530E+00	0.4703E-01	0.5849E+00
0.9530E+00	0.5198E-01	0.5957E+00
0.9530E+00	0.5693E-01	0.6056E+00
0.9530E+00	0.6188E-01	0.6144E+00
0.9530E+00	0.6683E-01	0.6223E+00
0.9530E+00	0.7178E-01	0.6293E+00
0.9530E+00	0.7673E-01	0.6354E+00
0.9530E+00	0.8168E-01	0.6411E+00
0.9530E+00	0.8663E-01	0.6483E+00
0.9530E+00	0.9158E-01	0.6581E+00
0.9530E+00	0.9653E-01	0.6689E+00
0.9530E+00	0.1015E+00	0.6778E+00
0.9530E+00	0.1064E+00	0.6824E+00
0.9530E+00	0.1114E+00	0.6832E+00
0.9530E+00	0.1163E+00	0.6832E+00
0.9530E+00	0.1213E+00	0.6819E+00
0.9530E+00	0.1262E+00	0.6799E+00
0.9530E+00	0.1312E+00	0.6759E+00
0.9530E+00	0.1361E+00	0.6755E+00
0.9530E+00	0.1411E+00	0.6802E+00
0.9530E+00	0.1460E+00	0.6842E+00
0.9530E+00	0.1510E+00	0.6845E+00
0.9530E+00	0.1559E+00	0.6818E+00
0.9530E+00	0.1609E+00	0.4614E+00
0.9530E+00	0.1658E+00	0.3491E-01
0.9530E+00	0.1708E+00	0.2000E-15
0.9530E+00	0.1757E+00	0.2000E-15
0.9530E+00	0.1807E+00	0.2000E-15
0.9530E+00	0.1856E+00	0.3781E+00
0.9530E+00	0.1906E+00	0.6365E+00
0.9530E+00	0.1955E+00	0.6687E+00
0.9530E+00	0.2005E+00	0.6659E+00
0.9530E+00	0.2054E+00	0.6612E+00
0.9530E+00	0.2104E+00	0.6604E+00
0.9530E+00	0.2153E+00	0.6606E+00
0.9530E+00	0.2203E+00	0.6607E+00
0.9530E+00	0.2252E+00	0.6580E+00
0.9530E+00	0.2302E+00	0.6542E+00
0.9530E+00	0.2351E+00	0.6498E+00
0.9530E+00	0.2401E+00	0.6451E+00
0.9530E+00	0.2450E+00	0.6399E+00
0.9530E+00	0.2500E+00	0.6343E+00
0.9530E+00	0.2550E+00	0.6282E+00
0.9530E+00	0.2599E+00	0.6234E+00
0.9530E+00	0.2649E+00	0.6218E+00
0.9530E+00	0.2698E+00	0.6218E+00
0.9530E+00	0.2748E+00	0.6251E+00
0.9530E+00	0.2797E+00	0.6299E+00
0.9530E+00	0.2847E+00	0.6338E+00
0.9530E+00	0.2896E+00	0.6370E+00
0.9530E+00	0.2946E+00	0.6423E+00
0.9530E+00	0.2995E+00	0.6487E+00
0.9530E+00	0.3045E+00	0.6581E+00
0.9530E+00	0.3094E+00	0.6667E+00
0.9530E+00	0.3144E+00	0.6622E+00
0.9530E+00	0.3193E+00	0.5158E+00
0.9530E+00	0.3243E+00	0.3009E+00
0.9530E+00	0.3292E+00	0.1274E+00
0.9530E+00	0.3342E+00	0.8184E-01
0.9530E+00	0.3391E+00	0.8094E-01
0.9530E+00	0.3441E+00	0.2414E+00
0.9530E+00	0.3490E+00	0.4367E+00
0.9530E+00	0.3540E+00	0.5159E+00
0.9530E+00	0.3589E+00	0.5252E+00
0.9530E+00	0.3639E+00	0.5120E+00
0.9530E+00	0.3688E+00	0.4959E+00
0.9530E+00	0.3738E+00	0.4896E+00
0.9530E+00	0.3787E+00	0.4852E+00
0.9530E+00	0.3837E+00	0.4820E+00
0.9530E+00	0.3886E+00	0.4814E+00
0.9530E+00	0.3936E+00	0.4971E+00
0.9530E+00	0.3985E+00	0.5252E+00
0.9530E+00	0.4035E+00	0.5347E+00
0.9530E+00	0.4084E+00	0.4433E+00
0.9530E+00	0.4134E+00	0.1532E+00
0.9530E+00	0.4183E+00	0.3573E-02
0.9530E+00	0.4233E+00	0.2000E-15
0.9530E+00	0.4282E+00	0.2000E-15
0.9530E+00	0.4332E+00	0.1473E+00
0.9530E+00	0.4381E+00	0.4314E+00
0.9530E+00	0.4431E+00	0.5402E+00
0.9530E+00	0.4480E+00	0.5603E+00
0.9530E+00	0.4530E+00	0.5586E+00
0.9530E+00	0.4579E+00	0.5522E+00
0.9530E+00	0.4629E+00	0.5452E+00
0.9530E+00	0.4678E+00	0.5314E+00
0.9530E+00	0.4728E+00	0.5133E+00
0.9530E+00	0.4777E+00	0.4900E+00
0.9530E+00	0.4827E+00	0.4639E+00
0.9530E+00	0.4876E+00	0.4370E+00
0.9530E+00	0.4926E+00	0.4102E+00
0.9530E+00	0.4975E+00	0.3846E+00
0.9530E+00	0.5025E+00	0.3605E+00
0.9530E+00	0.5074E+00	0.3375E+00
0.9530E+00	0.5124E+00	0.3174E+00
0.9530E+00	0.5173E+00	0.3066E+00
0.9530E+00	0.5223E+00	0.3036E+00
0.9530E+00	0.5272E+00	0.3044E+00
0.9530E+00	0.5322E+00	0.3294E+00
0.9530E+00	0.5371E+00	0.3679E+00
0.9530E+00	0.5421E+00	0.4056E+00
0.9530E+00	0.5470E+00	0.4332E+00
0.9530E+00	0.5520E+00	0.4363E+00
0.9530E+00	0.5569E+00	0.4331E+00
0.9530E+00	0.5619E+00	0.4285E+00
0.9530E+00	0.5668E+00	0.4230E+00
0.9530E+00	0.5718E+00	0.4186E+00
0.9530E+00	0.5767E+00	0.4153E+00
0.9530E+00	0.5817E+00	0.4130E+00
0.9530E+00	0.5866E+00	0.4107E+00
0.9530E+00	0.5916E+00	0.4080E+00
0.9530E+00	0.5965E+00	0.4046E+00
0.9530E+00	0.6015E+00	0.4004E+00
0.9530E+00	0.6064E+00	0.3960E+00
0.9530E+00	0.6114E+00	0.3915E+00
0.9530E+00	0.6163E+00	0.3878E+00
0.9530E+00	0.6213E+00	0.3854E+00
0.9530E+00	0.6262E+00	0.3844E+00
0.9530E+00	0.6312E+00	0.3844E+00
0.9530E+00	0.6361E+00	0.3848E+00
0.9530E+00	0.6411E+00	0.3867E+00
0.9530E+00	0.6460E+00	0.3907E+00
0.9530E+00	0.6510E+00	0.3948E+00
0.9530E+00	0.6559E+00	0.3987E+00
0.9530E+00	0.6609E+00	0.4028E+00
0.9530E+00	0.6658E+00	0.4067E+00
0.9530E+00	0.6708E+00	0.4101E+00
0.9530E+00	0.6757E+00	0.4140E+00
0.9530E+00	0.6807E+00	0.4181E+00
0.9530E+00	0.6856E+00	0.4223E+00
0.9530E+00	0.6906E+00	0.4263E+00
0.9530E+00	0.6955E+00	0.4303E+00
0.9530E+00	0.7005E+00	0.4338E+00
0.9530E+00	0.7054E+00	0.4372E+00
0.9530E+00	0.7104E+00	0.4407E+00
0.9530E+00	0.7153E+00	0.4441E+00
0.9530E+00	0.7203E+00	0.4474E+00
0.9530E+00	0.7252E+00	0.4505E+00
0.9530E+00	0.7302E+00	0.4534E+00
0.9530E+00	0.7351E+00	0.4559E+00
0.9530E+00	0.7401E+00	0.4579E+00
0.9530E+00	0.7450E+00	0.4597E+00
0.9530E+00	0.7500E+00	0.4609E+00
0.9530E+00	0.7550E+00	0.4618E+00
0.9530E+00	0.7599E+00	0.4631E+00
0.9530E+00	0.7649E+00	0.4646E+00
0.9530E+00	0.7698E+00	0.4657E+00
0.9530E+00	0.7748E+00	0.4652E+00
0.9530E+00	0.7797E+00	0.4630E+00
0.9530E+00	0.7847E+00	0.4600E+00
0.9530E+00	0.7896E+00	0.4577E+00
0.9530E+00	0.7946E+00	0.4558E+00
0.9530E+00	0.7995E+00	0.4555E+00
0.9530E+00	0.8045E+00	0.4550E+00
0.9530E+00	0.8094E+00	0.4558E+00
0.9530E+00	0.8144E+00	0.4586E+00
0.9530E+00	0.8193E+00	0.4629E+00
0.9530E+00	0.8243E+00	0.4692E+00
0.9530E+00	0.8292E+00	0.4764E+00
0.9530E+00	0.8342E+00	0.4837E+00
0.9530E+00	0.8391E+00	0.4907E+00
0.9530E+00	0.8441E+00	0.4968E+00
0.9530E+00	0.8490E+00	0.5017E+00
0.9530E+00	0.8540E+00	0.5063E+00
0.9530E+00	0.8589E+00	0.5111E+00
0.9530E+00	0.8639E+00	0.5154E+00
0.9530E+00	0.8688E+00	0.5186E+00
0.9530E+00	0.8738E+00	0.5203E+00
0.9530E+00	0.8787E+00	0.5214E+00
0.9530E+00	0.8837E+00	0.5222E+00
[truncated: 38,807 more rows]

## Sheet: C2_FeO_content
0.9975E+00	0.2475E-02	0.7042E-01
[truncated: 40,803 more rows]

[truncated: 5 more sheets: C2_temperature, C2_melt_fraction, C1_melt_fraction, C1_FeO_content, C1_temperature]
