# Supplementary material for: Solidification of Earth’s mantle led inevitably to a basal magma ocean
Source: Nature. 2025 Mar 26;640(8057):114–9. doi: 10.1038/s41586-025-08701-z (PMC11964929; doi:10.1038/s41586-025-08701-z)
Supplement: Supplementary file 7 — Source Data Fig. 2 [file 41586_2025_8701_MOESM7_ESM.xlsx]

## Sheet: Trace Elements
x	y	Sm sol	Sm liq	Nd sol	Nd liq	Lu sol	Lu liq	Hf sol	Hf liq									W sol	W liq
0.9975E+00	0.2475E-02	0.4997E+03	0.9094E-10	0.1507E+04	0.7233E-09	0.8562E+02	0.4281E-12	0.3867E+03	0.6961E-10	0.2498E+02	0.2498E-09	0.2020E+04	0.4040E-08	0.8294E+03	0.1659E-08	0.1930E+03	0.7722E-09	0.3500E+02	0.1330E-09	0.9595E+02	0.3646E-09	0.6610E+06	0.2644E-05	0.7954E+03	0.4932E-09
0.9975E+00	0.7426E-02	0.4997E+03	0.9094E-10	0.1507E+04	0.7233E-09	0.8562E+02	0.4281E-12	0.3867E+03	0.6961E-10	0.2498E+02	0.2498E-09	0.2020E+04	0.4040E-08	0.8294E+03	0.1659E-08	0.1930E+03	0.7722E-09	0.3500E+02	0.1330E-09	0.9595E+02	0.3646E-09	0.6610E+06	0.2644E-05	0.7954E+03	0.4932E-09
0.9975E+00	0.1238E-01	0.3738E+03	0.6804E-10	0.1142E+04	0.5483E-09	0.6412E+02	0.3206E-12	0.2741E+03	0.4934E-10	0.1874E+02	0.1874E-09	0.1528E+04	0.3056E-08	0.6132E+03	0.1226E-08	0.1417E+03	0.5667E-09	0.2649E+02	0.1007E-09	0.7262E+02	0.2759E-09	0.5007E+06	0.2003E-05	0.6013E+03	0.3728E-09
0.9975E+00	0.1733E-01	0.3303E+03	0.6011E-10	0.1012E+04	0.4857E-09	0.5740E+02	0.2870E-12	0.2404E+03	0.4327E-10	0.1657E+02	0.1657E-09	0.1353E+04	0.2707E-08	0.5419E+03	0.1084E-08	0.1251E+03	0.5004E-09	0.2346E+02	0.8916E-10	0.6432E+02	0.2444E-09	0.4435E+06	0.1774E-05	0.5325E+03	0.3301E-09
0.9975E+00	0.2228E-01	0.3111E+03	0.5662E-10	0.9545E+03	0.4582E-09	0.5458E+02	0.2729E-12	0.2250E+03	0.4049E-10	0.1562E+02	0.1562E-09	0.1278E+04	0.2556E-08	0.5107E+03	0.1021E-08	0.1178E+03	0.4711E-09	0.2214E+02	0.8412E-10	0.6069E+02	0.2306E-09	0.4183E+06	0.1673E-05	0.5021E+03	0.3113E-09
0.9975E+00	0.2723E-01	0.2969E+03	0.5403E-10	0.9109E+03	0.4372E-09	0.5270E+02	0.2635E-12	0.2130E+03	0.3834E-10	0.1493E+02	0.1493E-09	0.1224E+04	0.2447E-08	0.4878E+03	0.9757E-09	0.1124E+03	0.4494E-09	0.2115E+02	0.8039E-10	0.5799E+02	0.2204E-09	0.3994E+06	0.1598E-05	0.4790E+03	0.2970E-09
0.9975E+00	0.3218E-01	0.2898E+03	0.5274E-10	0.8876E+03	0.4261E-09	0.5162E+02	0.2581E-12	0.2070E+03	0.3726E-10	0.1457E+02	0.1457E-09	0.1195E+04	0.2390E-08	0.4759E+03	0.9519E-09	0.1096E+03	0.4385E-09	0.2066E+02	0.7850E-10	0.5663E+02	0.2152E-09	0.3898E+06	0.1559E-05	0.4673E+03	0.2897E-09
0.9975E+00	0.3713E-01	0.2835E+03	0.5160E-10	0.8656E+03	0.4155E-09	0.5083E+02	0.2541E-12	0.2010E+03	0.3618E-10	0.1425E+02	0.1425E-09	0.1170E+04	0.2340E-08	0.4654E+03	0.9308E-09	0.1072E+03	0.4289E-09	0.2024E+02	0.7693E-10	0.5550E+02	0.2109E-09	0.3816E+06	0.1527E-05	0.4572E+03	0.2835E-09
0.9975E+00	0.4208E-01	0.2805E+03	0.5104E-10	0.8553E+03	0.4105E-09	0.5035E+02	0.2517E-12	0.1981E+03	0.3566E-10	0.1410E+02	0.1410E-09	0.1158E+04	0.2316E-08	0.4604E+03	0.9207E-09	0.1061E+03	0.4244E-09	0.2005E+02	0.7619E-10	0.5496E+02	0.2089E-09	0.3777E+06	0.1511E-05	0.4525E+03	0.2805E-09
0.9975E+00	0.4703E-01	0.2771E+03	0.5043E-10	0.8446E+03	0.4054E-09	0.5000E+02	0.2500E-12	0.1950E+03	0.3510E-10	0.1394E+02	0.1394E-09	0.1146E+04	0.2291E-08	0.4548E+03	0.9097E-09	0.1049E+03	0.4195E-09	0.1984E+02	0.7538E-10	0.5438E+02	0.2066E-09	0.3735E+06	0.1494E-05	0.4473E+03	0.2773E-09
0.9975E+00	0.5198E-01	0.2747E+03	0.4999E-10	0.8386E+03	0.4025E-09	0.4971E+02	0.2486E-12	0.1932E+03	0.3478E-10	0.1383E+02	0.1383E-09	0.1137E+04	0.2273E-08	0.4508E+03	0.9015E-09	0.1039E+03	0.4157E-09	0.1967E+02	0.7475E-10	0.5393E+02	0.2049E-09	0.3703E+06	0.1481E-05	0.4436E+03	0.2750E-09
0.9975E+00	0.5693E-01	0.2718E+03	0.4947E-10	0.8309E+03	0.3988E-09	0.4939E+02	0.2470E-12	0.1911E+03	0.3440E-10	0.1370E+02	0.1370E-09	0.1126E+04	0.2252E-08	0.4460E+03	0.8920E-09	0.1028E+03	0.4113E-09	0.1948E+02	0.7402E-10	0.5340E+02	0.2029E-09	0.3665E+06	0.1466E-05	0.4392E+03	0.2723E-09
0.9975E+00	0.6188E-01	0.2691E+03	0.4898E-10	0.8231E+03	0.3951E-09	0.4908E+02	0.2454E-12	0.1893E+03	0.3408E-10	0.1357E+02	0.1357E-09	0.1115E+04	0.2230E-08	0.4413E+03	0.8827E-09	0.1017E+03	0.4070E-09	0.1930E+02	0.7332E-10	0.5290E+02	0.2010E-09	0.3628E+06	0.1451E-05	0.4350E+03	0.2697E-09
0.9975E+00	0.6683E-01	0.2671E+03	0.4861E-10	0.8157E+03	0.3915E-09	0.4878E+02	0.2439E-12	0.1875E+03	0.3375E-10	0.1346E+02	0.1346E-09	0.1108E+04	0.2215E-08	0.4380E+03	0.8759E-09	0.1010E+03	0.4040E-09	0.1918E+02	0.7289E-10	0.5258E+02	0.1998E-09	0.3602E+06	0.1441E-05	0.4319E+03	0.2678E-09
0.9975E+00	0.7178E-01	0.2662E+03	0.4846E-10	0.8116E+03	0.3895E-09	0.4861E+02	0.2430E-12	0.1864E+03	0.3356E-10	0.1342E+02	0.1342E-09	0.1105E+04	0.2209E-08	0.4366E+03	0.8732E-09	0.1007E+03	0.4027E-09	0.1913E+02	0.7270E-10	0.5245E+02	0.1993E-09	0.3592E+06	0.1437E-05	0.4306E+03	0.2670E-09
0.9975E+00	0.7673E-01	0.2657E+03	0.4836E-10	0.8093E+03	0.3885E-09	0.4843E+02	0.2421E-12	0.1856E+03	0.3341E-10	0.1339E+02	0.1339E-09	0.1103E+04	0.2206E-08	0.4359E+03	0.8718E-09	0.1005E+03	0.4020E-09	0.1910E+02	0.7259E-10	0.5237E+02	0.1990E-09	0.3586E+06	0.1434E-05	0.4298E+03	0.2665E-09
0.9975E+00	0.8168E-01	0.2653E+03	0.4828E-10	0.8075E+03	0.3876E-09	0.4824E+02	0.2412E-12	0.1852E+03	0.3334E-10	0.1337E+02	0.1337E-09	0.1102E+04	0.2203E-08	0.4352E+03	0.8704E-09	0.1004E+03	0.4015E-09	0.1908E+02	0.7249E-10	0.5230E+02	0.1987E-09	0.3580E+06	0.1432E-05	0.4290E+03	0.2660E-09
0.9975E+00	0.8663E-01	0.2650E+03	0.4823E-10	0.8059E+03	0.3868E-09	0.4806E+02	0.2403E-12	0.1849E+03	0.3327E-10	0.1334E+02	0.1334E-09	0.1100E+04	0.2200E-08	0.4346E+03	0.8692E-09	0.1002E+03	0.4010E-09	0.1906E+02	0.7243E-10	0.5225E+02	0.1986E-09	0.3575E+06	0.1430E-05	0.4284E+03	0.2656E-09
0.9975E+00	0.9158E-01	0.2647E+03	0.4818E-10	0.8043E+03	0.3861E-09	0.4789E+02	0.2395E-12	0.1846E+03	0.3323E-10	0.1332E+02	0.1332E-09	0.1098E+04	0.2196E-08	0.4342E+03	0.8684E-09	0.1001E+03	0.4005E-09	0.1905E+02	0.7237E-10	0.5221E+02	0.1984E-09	0.3573E+06	0.1429E-05	0.4278E+03	0.2652E-09
0.9975E+00	0.9653E-01	0.2643E+03	0.4811E-10	0.8033E+03	0.3856E-09	0.4774E+02	0.2387E-12	0.1843E+03	0.3318E-10	0.1329E+02	0.1329E-09	0.1095E+04	0.2191E-08	0.4336E+03	0.8672E-09	0.9993E+02	0.3997E-09	0.1902E+02	0.7228E-10	0.5214E+02	0.1981E-09	0.3568E+06	0.1427E-05	0.4272E+03	0.2649E-09
0.9975E+00	0.1015E+00	0.2638E+03	0.4802E-10	0.8024E+03	0.3851E-09	0.4766E+02	0.2383E-12	0.1840E+03	0.3312E-10	0.1326E+02	0.1326E-09	0.1092E+04	0.2184E-08	0.4327E+03	0.8654E-09	0.9969E+02	0.3987E-09	0.1899E+02	0.7215E-10	0.5205E+02	0.1978E-09	0.3562E+06	0.1425E-05	0.4267E+03	0.2646E-09
0.9975E+00	0.1064E+00	0.2633E+03	0.4792E-10	0.8020E+03	0.3849E-09	0.4762E+02	0.2381E-12	0.1836E+03	0.3305E-10	0.1324E+02	0.1324E-09	0.1089E+04	0.2178E-08	0.4316E+03	0.8631E-09	0.9943E+02	0.3977E-09	0.1896E+02	0.7203E-10	0.5196E+02	0.1975E-09	0.3556E+06	0.1423E-05	0.4265E+03	0.2645E-09
0.9975E+00	0.1114E+00	0.2630E+03	0.4787E-10	0.8018E+03	0.3849E-09	0.4762E+02	0.2381E-12	0.1834E+03	0.3302E-10	0.1323E+02	0.1323E-09	0.1087E+04	0.2175E-08	0.4308E+03	0.8616E-09	0.9926E+02	0.3971E-09	0.1894E+02	0.7197E-10	0.5192E+02	0.1973E-09	0.3553E+06	0.1421E-05	0.4266E+03	0.2645E-09
0.9975E+00	0.1163E+00	0.2628E+03	0.4783E-10	0.8017E+03	0.3848E-09	0.4764E+02	0.2382E-12	0.1833E+03	0.3300E-10	0.1322E+02	0.1322E-09	0.1086E+04	0.2173E-08	0.4303E+03	0.8606E-09	0.9915E+02	0.3966E-09	0.1893E+02	0.7194E-10	0.5190E+02	0.1972E-09	0.3552E+06	0.1421E-05	0.4266E+03	0.2645E-09
0.9975E+00	0.1213E+00	0.2627E+03	0.4782E-10	0.8016E+03	0.3848E-09	0.4767E+02	0.2384E-12	0.1833E+03	0.3299E-10	0.1322E+02	0.1322E-09	0.1086E+04	0.2173E-08	0.4302E+03	0.8604E-09	0.9913E+02	0.3965E-09	0.1893E+02	0.7195E-10	0.5191E+02	0.1972E-09	0.3551E+06	0.1421E-05	0.4267E+03	0.2645E-09
0.9975E+00	0.1262E+00	0.2629E+03	0.4785E-10	0.8019E+03	0.3849E-09	0.4774E+02	0.2387E-12	0.1833E+03	0.3299E-10	0.1324E+02	0.1324E-09	0.1087E+04	0.2173E-08	0.4304E+03	0.8608E-09	0.9917E+02	0.3967E-09	0.1895E+02	0.7202E-10	0.5196E+02	0.1974E-09	0.3555E+06	0.1422E-05	0.4270E+03	0.2648E-09
0.9975E+00	0.1312E+00	0.2633E+03	0.4793E-10	0.8031E+03	0.3855E-09	0.4781E+02	0.2391E-12	0.1836E+03	0.3304E-10	0.1327E+02	0.1327E-09	0.1088E+04	0.2176E-08	0.4309E+03	0.8617E-09	0.9934E+02	0.3974E-09	0.1899E+02	0.7216E-10	0.5206E+02	0.1978E-09	0.3561E+06	0.1425E-05	0.4278E+03	0.2653E-09
0.9975E+00	0.1361E+00	0.2630E+03	0.4787E-10	0.8012E+03	0.3846E-09	0.4784E+02	0.2392E-12	0.1833E+03	0.3299E-10	0.1325E+02	0.1325E-09	0.1086E+04	0.2173E-08	0.4300E+03	0.8600E-09	0.9924E+02	0.3970E-09	0.1896E+02	0.7206E-10	0.5198E+02	0.1975E-09	0.3556E+06	0.1422E-05	0.4271E+03	0.2648E-09
0.9975E+00	0.1411E+00	0.2623E+03	0.4774E-10	0.7985E+03	0.3833E-09	0.4784E+02	0.2392E-12	0.1828E+03	0.3291E-10	0.1321E+02	0.1321E-09	0.1084E+04	0.2167E-08	0.4288E+03	0.8576E-09	0.9902E+02	0.3961E-09	0.1891E+02	0.7186E-10	0.5184E+02	0.1970E-09	0.3545E+06	0.1418E-05	0.4259E+03	0.2640E-09
0.9975E+00	0.1460E+00	0.2616E+03	0.4761E-10	0.7964E+03	0.3823E-09	0.4781E+02	0.2390E-12	0.1823E+03	0.3282E-10	0.1318E+02	0.1318E-09	0.1081E+04	0.2161E-08	0.4276E+03	0.8552E-09	0.9877E+02	0.3951E-09	0.1886E+02	0.7165E-10	0.5169E+02	0.1964E-09	0.3535E+06	0.1414E-05	0.4247E+03	0.2633E-09
0.9975E+00	0.1510E+00	0.2610E+03	0.4751E-10	0.7950E+03	0.3816E-09	0.4776E+02	0.2388E-12	0.1820E+03	0.3276E-10	0.1315E+02	0.1315E-09	0.1078E+04	0.2157E-08	0.4266E+03	0.8532E-09	0.9856E+02	0.3943E-09	0.1881E+02	0.7149E-10	0.5158E+02	0.1960E-09	0.3528E+06	0.1411E-05	0.4239E+03	0.2628E-09
0.9975E+00	0.1559E+00	0.2606E+03	0.4743E-10	0.7943E+03	0.3812E-09	0.4772E+02	0.2386E-12	0.1817E+03	0.3271E-10	0.1313E+02	0.1313E-09	0.1076E+04	0.2153E-08	0.4257E+03	0.8514E-09	0.9842E+02	0.3937E-09	0.1879E+02	0.7139E-10	0.5150E+02	0.1957E-09	0.3521E+06	0.1408E-05	0.4234E+03	0.2625E-09
0.9975E+00	0.1609E+00	0.2603E+03	0.4738E-10	0.7939E+03	0.3811E-09	0.4773E+02	0.2386E-12	0.1817E+03	0.3271E-10	0.1311E+02	0.1311E-09	0.1076E+04	0.2153E-08	0.4257E+03	0.8513E-09	0.9831E+02	0.3932E-09	0.1877E+02	0.7133E-10	0.5146E+02	0.1955E-09	0.3521E+06	0.1408E-05	0.4235E+03	0.2626E-09
0.9975E+00	0.1658E+00	0.2603E+03	0.4738E-10	0.7940E+03	0.3811E-09	0.4775E+02	0.2388E-12	0.1818E+03	0.3272E-10	0.1312E+02	0.1312E-09	0.1077E+04	0.2154E-08	0.4258E+03	0.8517E-09	0.9832E+02	0.3933E-09	0.1878E+02	0.7135E-10	0.5147E+02	0.1956E-09	0.3523E+06	0.1409E-05	0.4237E+03	0.2627E-09
0.9975E+00	0.1708E+00	0.2604E+03	0.4739E-10	0.7943E+03	0.3813E-09	0.4780E+02	0.2390E-12	0.1819E+03	0.3274E-10	0.1312E+02	0.1312E-09	0.1079E+04	0.2157E-08	0.4264E+03	0.8527E-09	0.9835E+02	0.3934E-09	0.1879E+02	0.7141E-10	0.5152E+02	0.1958E-09	0.3527E+06	0.1411E-05	0.4241E+03	0.2630E-09
0.9975E+00	0.1757E+00	0.2605E+03	0.4742E-10	0.7948E+03	0.3815E-09	0.4790E+02	0.2395E-12	0.1820E+03	0.3276E-10	0.1314E+02	0.1314E-09	0.1080E+04	0.2161E-08	0.4270E+03	0.8541E-09	0.9842E+02	0.3937E-09	0.1881E+02	0.7149E-10	0.5158E+02	0.1960E-09	0.3533E+06	0.1413E-05	0.4246E+03	0.2632E-09
0.9975E+00	0.1807E+00	0.2609E+03	0.4748E-10	0.7956E+03	0.3819E-09	0.4803E+02	0.2402E-12	0.1824E+03	0.3282E-10	0.1315E+02	0.1315E-09	0.1082E+04	0.2164E-08	0.4277E+03	0.8554E-09	0.9851E+02	0.3940E-09	0.1884E+02	0.7159E-10	0.5165E+02	0.1963E-09	0.3540E+06	0.1416E-05	0.4252E+03	0.2636E-09
0.9975E+00	0.1856E+00	0.2616E+03	0.4761E-10	0.7964E+03	0.3823E-09	0.4819E+02	0.2410E-12	0.1827E+03	0.3289E-10	0.1317E+02	0.1317E-09	0.1084E+04	0.2168E-08	0.4287E+03	0.8573E-09	0.9867E+02	0.3947E-09	0.1888E+02	0.7175E-10	0.5176E+02	0.1967E-09	0.3550E+06	0.1420E-05	0.4261E+03	0.2642E-09
0.9975E+00	0.1906E+00	0.2626E+03	0.4779E-10	0.7981E+03	0.3831E-09	0.4837E+02	0.2419E-12	0.1834E+03	0.3300E-10	0.1320E+02	0.1320E-09	0.1087E+04	0.2173E-08	0.4298E+03	0.8596E-09	0.9891E+02	0.3956E-09	0.1894E+02	0.7197E-10	0.5192E+02	0.1973E-09	0.3562E+06	0.1425E-05	0.4273E+03	0.2649E-09
0.9975E+00	0.1955E+00	0.2639E+03	0.4803E-10	0.8012E+03	0.3846E-09	0.4856E+02	0.2428E-12	0.1842E+03	0.3316E-10	0.1325E+02	0.1325E-09	0.1090E+04	0.2181E-08	0.4313E+03	0.8626E-09	0.9925E+02	0.3970E-09	0.1901E+02	0.7223E-10	0.5211E+02	0.1980E-09	0.3578E+06	0.1431E-05	0.4287E+03	0.2658E-09
0.9975E+00	0.2005E+00	0.2654E+03	0.4830E-10	0.8051E+03	0.3865E-09	0.4877E+02	0.2438E-12	0.1853E+03	0.3335E-10	0.1331E+02	0.1331E-09	0.1095E+04	0.2190E-08	0.4332E+03	0.8663E-09	0.9970E+02	0.3988E-09	0.1908E+02	0.7252E-10	0.5232E+02	0.1988E-09	0.3594E+06	0.1438E-05	0.4302E+03	0.2667E-09
0.9975E+00	0.2054E+00	0.2670E+03	0.4859E-10	0.8098E+03	0.3887E-09	0.4898E+02	0.2449E-12	0.1865E+03	0.3356E-10	0.1337E+02	0.1337E-09	0.1100E+04	0.2200E-08	0.4354E+03	0.8708E-09	0.1003E+03	0.4011E-09	0.1917E+02	0.7284E-10	0.5255E+02	0.1997E-09	0.3612E+06	0.1445E-05	0.4320E+03	0.2678E-09
0.9975E+00	0.2104E+00	0.2686E+03	0.4888E-10	0.8152E+03	0.3913E-09	0.4920E+02	0.2460E-12	0.1878E+03	0.3381E-10	0.1345E+02	0.1345E-09	0.1106E+04	0.2211E-08	0.4380E+03	0.8759E-09	0.1009E+03	0.4036E-09	0.1926E+02	0.7319E-10	0.5280E+02	0.2007E-09	0.3631E+06	0.1452E-05	0.4341E+03	0.2691E-09
0.9975E+00	0.2153E+00	0.2702E+03	0.4918E-10	0.8209E+03	0.3941E-09	0.4943E+02	0.2471E-12	0.1892E+03	0.3406E-10	0.1353E+02	0.1353E-09	0.1112E+04	0.2224E-08	0.4407E+03	0.8815E-09	0.1016E+03	0.4063E-09	0.1936E+02	0.7359E-10	0.5309E+02	0.2017E-09	0.3651E+06	0.1460E-05	0.4365E+03	0.2706E-09
0.9975E+00	0.2203E+00	0.2720E+03	0.4951E-10	0.8269E+03	0.3969E-09	0.4967E+02	0.2483E-12	0.1908E+03	0.3434E-10	0.1362E+02	0.1362E-09	0.1118E+04	0.2237E-08	0.4438E+03	0.8876E-09	0.1023E+03	0.4093E-09	0.1948E+02	0.7402E-10	0.5340E+02	0.2029E-09	0.3673E+06	0.1469E-05	0.4392E+03	0.2723E-09
0.9975E+00	0.2252E+00	0.2740E+03	0.4986E-10	0.8330E+03	0.3998E-09	0.4991E+02	0.2495E-12	0.1924E+03	0.3463E-10	0.1371E+02	0.1371E-09	0.1126E+04	0.2251E-08	0.4472E+03	0.8944E-09	0.1031E+03	0.4125E-09	0.1961E+02	0.7450E-10	0.5375E+02	0.2042E-09	0.3696E+06	0.1478E-05	0.4421E+03	0.2741E-09
0.9975E+00	0.2302E+00	0.2761E+03	0.5024E-10	0.8391E+03	0.4028E-09	0.5015E+02	0.2508E-12	0.1941E+03	0.3494E-10	0.1382E+02	0.1382E-09	0.1133E+04	0.2266E-08	0.4509E+03	0.9018E-09	0.1040E+03	0.4161E-09	0.1974E+02	0.7501E-10	0.5411E+02	0.2056E-09	0.3720E+06	0.1488E-05	0.4451E+03	0.2759E-09
0.9975E+00	0.2351E+00	0.2783E+03	0.5065E-10	0.8452E+03	0.4057E-09	0.5042E+02	0.2521E-12	0.1959E+03	0.3526E-10	0.1394E+02	0.1394E-09	0.1141E+04	0.2282E-08	0.4548E+03	0.9097E-09	0.1050E+03	0.4199E-09	0.1988E+02	0.7556E-10	0.5451E+02	0.2071E-09	0.3745E+06	0.1498E-05	0.4481E+03	0.2778E-09
0.9975E+00	0.2401E+00	0.2806E+03	0.5106E-10	0.8511E+03	0.4086E-09	0.5071E+02	0.2536E-12	0.1977E+03	0.3558E-10	0.1407E+02	0.1407E-09	0.1150E+04	0.2299E-08	0.4588E+03	0.9176E-09	0.1059E+03	0.4237E-09	0.2003E+02	0.7612E-10	0.5491E+02	0.2087E-09	0.3771E+06	0.1508E-05	0.4512E+03	0.2797E-09
0.9975E+00	0.2450E+00	0.2829E+03	0.5149E-10	0.8574E+03	0.4115E-09	0.5104E+02	0.2552E-12	0.1995E+03	0.3592E-10	0.1419E+02	0.1419E-09	0.1159E+04	0.2317E-08	0.4628E+03	0.9256E-09	0.1069E+03	0.4277E-09	0.2019E+02	0.7671E-10	0.5534E+02	0.2103E-09	0.3799E+06	0.1519E-05	0.4543E+03	0.2817E-09
0.9975E+00	0.2500E+00	0.2853E+03	0.5192E-10	0.8638E+03	0.4146E-09	0.5140E+02	0.2570E-12	0.2014E+03	0.3626E-10	0.1432E+02	0.1432E-09	0.1168E+04	0.2336E-08	0.4668E+03	0.9337E-09	0.1079E+03	0.4316E-09	0.2034E+02	0.7731E-10	0.5577E+02	0.2119E-09	0.3828E+06	0.1531E-05	0.4575E+03	0.2837E-09
0.9975E+00	0.2550E+00	0.2877E+03	0.5235E-10	0.8705E+03	0.4178E-09	0.5178E+02	0.2589E-12	0.2034E+03	0.3661E-10	0.1445E+02	0.1445E-09	0.1178E+04	0.2356E-08	0.4709E+03	0.9417E-09	0.1089E+03	0.4356E-09	0.2051E+02	0.7792E-10	0.5622E+02	0.2136E-09	0.3860E+06	0.1544E-05	0.4609E+03	0.2858E-09
0.9975E+00	0.2599E+00	0.2900E+03	0.5278E-10	0.8776E+03	0.4212E-09	0.5219E+02	0.2610E-12	0.2055E+03	0.3698E-10	0.1458E+02	0.1458E-09	0.1188E+04	0.2376E-08	0.4752E+03	0.9504E-09	0.1100E+03	0.4401E-09	0.2067E+02	0.7856E-10	0.5668E+02	0.2154E-09	0.3893E+06	0.1557E-05	0.4645E+03	0.2880E-09
0.9975E+00	0.2649E+00	0.2924E+03	0.5321E-10	0.8847E+03	0.4247E-09	0.5262E+02	0.2631E-12	0.2076E+03	0.3737E-10	0.1471E+02	0.1471E-09	0.1198E+04	0.2397E-08	0.4797E+03	0.9593E-09	0.1112E+03	0.4446E-09	0.2084E+02	0.7920E-10	0.5713E+02	0.2171E-09	0.3927E+06	0.1571E-05	0.4682E+03	0.2903E-09
0.9975E+00	0.2698E+00	0.2947E+03	0.5364E-10	0.8920E+03	0.4282E-09	0.5307E+02	0.2654E-12	0.2099E+03	0.3779E-10	0.1483E+02	0.1483E-09	0.1209E+04	0.2417E-08	0.4845E+03	0.9690E-09	0.1124E+03	0.4495E-09	0.2101E+02	0.7985E-10	0.5761E+02	0.2189E-09	0.3961E+06	0.1584E-05	0.4721E+03	0.2927E-09
0.9975E+00	0.2748E+00	0.2971E+03	0.5408E-10	0.8999E+03	0.4320E-09	0.5354E+02	0.2677E-12	0.2125E+03	0.3824E-10	0.1495E+02	0.1495E-09	0.1219E+04	0.2438E-08	0.4897E+03	0.9793E-09	0.1136E+03	0.4545E-09	0.2119E+02	0.8053E-10	0.5809E+02	0.2208E-09	0.3995E+06	0.1598E-05	0.4762E+03	0.2953E-09
0.9975E+00	0.2797E+00	0.2997E+03	0.5454E-10	0.9085E+03	0.4361E-09	0.5400E+02	0.2700E-12	0.2150E+03	0.3870E-10	0.1507E+02	0.1507E-09	0.1229E+04	0.2459E-08	0.4948E+03	0.9897E-09	0.1148E+03	0.4594E-09	0.2138E+02	0.8123E-10	0.5860E+02	0.2227E-09	0.4031E+06	0.1612E-05	0.4807E+03	0.2980E-09
0.9975E+00	0.2847E+00	0.3026E+03	0.5507E-10	0.9184E+03	0.4408E-09	0.5445E+02	0.2722E-12	0.2177E+03	0.3918E-10	0.1521E+02	0.1521E-09	0.1241E+04	0.2482E-08	0.5002E+03	0.1000E-08	0.1161E+03	0.4643E-09	0.2158E+02	0.8202E-10	0.5917E+02	0.2249E-09	0.4070E+06	0.1628E-05	0.4857E+03	0.3012E-09
0.9975E+00	0.2896E+00	0.3061E+03	0.5570E-10	0.9301E+03	0.4465E-09	0.5490E+02	0.2745E-12	0.2206E+03	0.3971E-10	0.1537E+02	0.1537E-09	0.1255E+04	0.2510E-08	0.5059E+03	0.1012E-08	0.1174E+03	0.4695E-09	0.2183E+02	0.8295E-10	0.5984E+02	0.2274E-09	0.4117E+06	0.1647E-05	0.4916E+03	0.3048E-09
0.9975E+00	0.2946E+00	0.3102E+03	0.5645E-10	0.9440E+03	0.4531E-09	0.5540E+02	0.2770E-12	0.2239E+03	0.4030E-10	0.1558E+02	0.1558E-09	0.1272E+04	0.2543E-08	0.5124E+03	0.1025E-08	0.1188E+03	0.4753E-09	0.2212E+02	0.8405E-10	0.6064E+02	0.2304E-09	0.4172E+06	0.1669E-05	0.4985E+03	0.3091E-09
0.9975E+00	0.2995E+00	0.3149E+03	0.5732E-10	0.9596E+03	0.4606E-09	0.5597E+02	0.2798E-12	0.2276E+03	0.4097E-10	0.1581E+02	0.1581E-09	0.1291E+04	0.2582E-08	0.5197E+03	0.1039E-08	0.1205E+03	0.4819E-09	0.2245E+02	0.8532E-10	0.6156E+02	0.2339E-09	0.4236E+06	0.1695E-05	0.5063E+03	0.3139E-09
0.9975E+00	0.3045E+00	0.3202E+03	0.5828E-10	0.9767E+03	0.4688E-09	0.5661E+02	0.2831E-12	0.2317E+03	0.4171E-10	0.1608E+02	0.1608E-09	0.1313E+04	0.2625E-08	0.5279E+03	0.1056E-08	0.1223E+03	0.4892E-09	0.2282E+02	0.8673E-10	0.6257E+02	0.2378E-09	0.4307E+06	0.1723E-05	0.5148E+03	0.3192E-09
0.9975E+00	0.3094E+00	0.3258E+03	0.5930E-10	0.9948E+03	0.4775E-09	0.5731E+02	0.2866E-12	0.2361E+03	0.4249E-10	0.1636E+02	0.1636E-09	0.1336E+04	0.2672E-08	0.5366E+03	0.1073E-08	0.1243E+03	0.4971E-09	0.2322E+02	0.8823E-10	0.6365E+02	0.2419E-09	0.4383E+06	0.1753E-05	0.5238E+03	0.3248E-09
0.9975E+00	0.3144E+00	0.3317E+03	0.6037E-10	0.1013E+04	0.4864E-09	0.5806E+02	0.2903E-12	0.2406E+03	0.4331E-10	0.1666E+02	0.1666E-09	0.1360E+04	0.2720E-08	0.5458E+03	0.1092E-08	0.1264E+03	0.5055E-09	0.2363E+02	0.8978E-10	0.6477E+02	0.2461E-09	0.4461E+06	0.1784E-05	0.5331E+03	0.3305E-09
0.9975E+00	0.3193E+00	0.3377E+03	0.6145E-10	0.1032E+04	0.4954E-09	0.5882E+02	0.2941E-12	0.2452E+03	0.4414E-10	0.1696E+02	0.1696E-09	0.1385E+04	0.2769E-08	0.5552E+03	0.1110E-08	0.1285E+03	0.5140E-09	0.2404E+02	0.9135E-10	0.6590E+02	0.2504E-09	0.4541E+06	0.1816E-05	0.5425E+03	0.3364E-09
0.9975E+00	0.3243E+00	0.3437E+03	0.6255E-10	0.1051E+04	0.5045E-09	0.5960E+02	0.2980E-12	0.2499E+03	0.4497E-10	0.1726E+02	0.1726E-09	0.1409E+04	0.2819E-08	0.5647E+03	0.1129E-08	0.1307E+03	0.5226E-09	0.2446E+02	0.9293E-10	0.6704E+02	0.2548E-09	0.4621E+06	0.1848E-05	0.5519E+03	0.3422E-09
0.9975E+00	0.3292E+00	0.3497E+03	0.6364E-10	0.1070E+04	0.5135E-09	0.6039E+02	0.3019E-12	0.2545E+03	0.4581E-10	0.1757E+02	0.1757E-09	0.1434E+04	0.2869E-08	0.5742E+03	0.1148E-08	0.1328E+03	0.5313E-09	0.2487E+02	0.9451E-10	0.6818E+02	0.2591E-09	0.4701E+06	0.1880E-05	0.5613E+03	0.3480E-09
0.9975E+00	0.3342E+00	0.3557E+03	0.6473E-10	0.1089E+04	0.5225E-09	0.6117E+02	0.3059E-12	0.2591E+03	0.4664E-10	0.1787E+02	0.1787E-09	0.1459E+04	0.2918E-08	0.5837E+03	0.1167E-08	0.1350E+03	0.5399E-09	0.2528E+02	0.9608E-10	0.6932E+02	0.2634E-09	0.4780E+06	0.1912E-05	0.5707E+03	0.3538E-09
0.9975E+00	0.3391E+00	0.3616E+03	0.6581E-10	0.1107E+04	0.5314E-09	0.6195E+02	0.3098E-12	0.2636E+03	0.4745E-10	0.1817E+02	0.1817E-09	0.1484E+04	0.2967E-08	0.5931E+03	0.1186E-08	0.1371E+03	0.5485E-09	0.2569E+02	0.9762E-10	0.7043E+02	0.2676E-09	0.4858E+06	0.1943E-05	0.5797E+03	0.3594E-09
0.9975E+00	0.3441E+00	0.3674E+03	0.6687E-10	0.1125E+04	0.5401E-09	0.6272E+02	0.3136E-12	0.2679E+03	0.4823E-10	0.1846E+02	0.1846E-09	0.1508E+04	0.3016E-08	0.6023E+03	0.1205E-08	0.1392E+03	0.5570E-09	0.2608E+02	0.9912E-10	0.7150E+02	0.2717E-09	0.4934E+06	0.1974E-05	0.5885E+03	0.3649E-09
0.9975E+00	0.3490E+00	0.3731E+03	0.6790E-10	0.1143E+04	0.5486E-09	0.6348E+02	0.3174E-12	0.2721E+03	0.4898E-10	0.1875E+02	0.1875E-09	0.1532E+04	0.3063E-08	0.6113E+03	0.1223E-08	0.1413E+03	0.5652E-09	0.2646E+02	0.1006E-09	0.7254E+02	0.2757E-09	0.5007E+06	0.2003E-05	0.5970E+03	0.3701E-09
0.9975E+00	0.3540E+00	0.3786E+03	0.6891E-10	0.1160E+04	0.5569E-09	0.6421E+02	0.3211E-12	0.2760E+03	0.4968E-10	0.1903E+02	0.1903E-09	0.1555E+04	0.3110E-08	0.6200E+03	0.1240E-08	0.1433E+03	0.5733E-09	0.2683E+02	0.1019E-09	0.7354E+02	0.2795E-09	0.5078E+06	0.2031E-05	0.6050E+03	0.3751E-09
0.9975E+00	0.3589E+00	0.3840E+03	0.6990E-10	0.1177E+04	0.5651E-09	0.6493E+02	0.3246E-12	0.2797E+03	0.5035E-10	0.1930E+02	0.1930E-09	0.1578E+04	0.3155E-08	0.6285E+03	0.1257E-08	0.1453E+03	0.5812E-09	0.2718E+02	0.1033E-09	0.7451E+02	0.2832E-09	0.5147E+06	0.2059E-05	0.6127E+03	0.3799E-09
0.9975E+00	0.3639E+00	0.3894E+03	0.7087E-10	0.1194E+04	0.5733E-09	0.6562E+02	0.3281E-12	0.2833E+03	0.5099E-10	0.1957E+02	0.1957E-09	0.1600E+04	0.3201E-08	0.6370E+03	0.1274E-08	0.1474E+03	0.5894E-09	0.2753E+02	0.1046E-09	0.7546E+02	0.2868E-09	0.5214E+06	0.2086E-05	0.6203E+03	0.3846E-09
0.9975E+00	0.3688E+00	0.3946E+03	0.7182E-10	0.1211E+04	0.5812E-09	0.6628E+02	0.3314E-12	0.2867E+03	0.5160E-10	0.1983E+02	0.1983E-09	0.1623E+04	0.3246E-08	0.6455E+03	0.1291E-08	0.1494E+03	0.5977E-09	0.2786E+02	0.1059E-09	0.7637E+02	0.2902E-09	0.5279E+06	0.2112E-05	0.6275E+03	0.3891E-09
0.9975E+00	0.3738E+00	0.4001E+03	0.7282E-10	0.1228E+04	0.5894E-09	0.6696E+02	0.3348E-12	0.2908E+03	0.5234E-10	0.2010E+02	0.2010E-09	0.1645E+04	0.3291E-08	0.6549E+03	0.1310E-08	0.1517E+03	0.6067E-09	0.2821E+02	0.1072E-09	0.7734E+02	0.2939E-09	0.5347E+06	0.2139E-05	0.6360E+03	0.3943E-09
0.9975E+00	0.3787E+00	0.4058E+03	0.7385E-10	0.1245E+04	0.5977E-09	0.6766E+02	0.3383E-12	0.2956E+03	0.5321E-10	0.2037E+02	0.2037E-09	0.1668E+04	0.3335E-08	0.6648E+03	0.1330E-08	0.1540E+03	0.6161E-09	0.2858E+02	0.1086E-09	0.7834E+02	0.2977E-09	0.5416E+06	0.2166E-05	0.6452E+03	0.4000E-09
0.9975E+00	0.3837E+00	0.4108E+03	0.7476E-10	0.1260E+04	0.6050E-09	0.6833E+02	0.3417E-12	0.2998E+03	0.5396E-10	0.2061E+02	0.2061E-09	0.1687E+04	0.3373E-08	0.6733E+03	0.1347E-08	0.1560E+03	0.6242E-09	0.2891E+02	0.1099E-09	0.7925E+02	0.3012E-09	0.5478E+06	0.2191E-05	0.6534E+03	0.4051E-09
0.9975E+00	0.3886E+00	0.4214E+03	0.7670E-10	0.1293E+04	0.6205E-09	0.6984E+02	0.3492E-12	0.3084E+03	0.5551E-10	0.2113E+02	0.2113E-09	0.1727E+04	0.3453E-08	0.6907E+03	0.1381E-08	0.1601E+03	0.6405E-09	0.2965E+02	0.1127E-09	0.8128E+02	0.3089E-09	0.5617E+06	0.2247E-05	0.6710E+03	0.4160E-09
0.9975E+00	0.3936E+00	0.4349E+03	0.7916E-10	0.1335E+04	0.6410E-09	0.7163E+02	0.3582E-12	0.3199E+03	0.5759E-10	0.2182E+02	0.2182E-09	0.1781E+04	0.3563E-08	0.7140E+03	0.1428E-08	0.1654E+03	0.6617E-09	0.3065E+02	0.1165E-09	0.8402E+02	0.3193E-09	0.5805E+06	0.2322E-05	0.6938E+03	0.4301E-09
0.9975E+00	0.3985E+00	0.4518E+03	0.8222E-10	0.1385E+04	0.6650E-09	0.7398E+02	0.3699E-12	0.3338E+03	0.6008E-10	0.2266E+02	0.2266E-09	0.1848E+04	0.3695E-08	0.7420E+03	0.1484E-08	0.1718E+03	0.6871E-09	0.3184E+02	0.1210E-09	0.8729E+02	0.3317E-09	0.6029E+06	0.2411E-05	0.7208E+03	0.4469E-09
0.9975E+00	0.4035E+00	0.4913E+03	0.8942E-10	0.1501E+04	0.7206E-09	0.8026E+02	0.4013E-12	0.3703E+03	0.6666E-10	0.2464E+02	0.2464E-09	0.2003E+04	0.4006E-08	0.8102E+03	0.1620E-08	0.1878E+03	0.7514E-09	0.3458E+02	0.1314E-09	0.9479E+02	0.3602E-09	0.6544E+06	0.2618E-05	0.7820E+03	0.4848E-09
0.9975E+00	0.4084E+00	0.5722E+03	0.1041E-09	0.1736E+04	0.8333E-09	0.9478E+02	0.4739E-12	0.4307E+03	0.7752E-10	0.2851E+02	0.2851E-09	0.2321E+04	0.4641E-08	0.9399E+03	0.1880E-08	0.2177E+03	0.8708E-09	0.4002E+02	0.1521E-09	0.1097E+03	0.4169E-09	0.7577E+06	0.3031E-05	0.9083E+03	0.5631E-09
0.9975E+00	0.4134E+00	0.6233E+03	0.1134E-09	0.1926E+04	0.9243E-09	0.9922E+02	0.4961E-12	0.4396E+03	0.7913E-10	0.3125E+02	0.3125E-09	0.2580E+04	0.5160E-08	0.1000E+04	0.2001E-08	0.2288E+03	0.9153E-09	0.4474E+02	0.1700E-09	0.1226E+03	0.4660E-09	0.8476E+06	0.3390E-05	0.1019E+04	0.6317E-09
0.9975E+00	0.4183E+00	0.5937E+03	0.1080E-09	0.1866E+04	0.8957E-09	0.9428E+02	0.4714E-12	0.4230E+03	0.7613E-10	0.3019E+02	0.3019E-09	0.2510E+04	0.5020E-08	0.9684E+03	0.1937E-08	0.2223E+03	0.8893E-09	0.4361E+02	0.1657E-09	0.1196E+03	0.4543E-09	0.8280E+06	0.3312E-05	0.9919E+03	0.6150E-09
0.9975E+00	0.4233E+00	0.5590E+03	0.1017E-09	0.1770E+04	0.8496E-09	0.8825E+02	0.4412E-12	0.4036E+03	0.7264E-10	0.2864E+02	0.2864E-09	0.2386E+04	0.4773E-08	0.9236E+03	0.1847E-08	0.2129E+03	0.8516E-09	0.4142E+02	0.1574E-09	0.1135E+03	0.4315E-09	0.7878E+06	0.3151E-05	0.9412E+03	0.5835E-09
0.9975E+00	0.4282E+00	0.5390E+03	0.9811E-10	0.1698E+04	0.8149E-09	0.8640E+02	0.4320E-12	0.3886E+03	0.6996E-10	0.2748E+02	0.2748E-09	0.2287E+04	0.4575E-08	0.8890E+03	0.1778E-08	0.2051E+03	0.8202E-09	0.3969E+02	0.1508E-09	0.1088E+03	0.4134E-09	0.7551E+06	0.3020E-05	0.9022E+03	0.5593E-09
0.9975E+00	0.4332E+00	0.5288E+03	0.9624E-10	0.1648E+04	0.7910E-09	0.8602E+02	0.4301E-12	0.3782E+03	0.6808E-10	0.2669E+02	0.2669E-09	0.2214E+04	0.4428E-08	0.8649E+03	0.1730E-08	0.1987E+03	0.7949E-09	0.3844E+02	0.1461E-09	0.1054E+03	0.4005E-09	0.7306E+06	0.2922E-05	0.8747E+03	0.5423E-09
0.9975E+00	0.4381E+00	0.5214E+03	0.9490E-10	0.1619E+04	0.7771E-09	0.8584E+02	0.4292E-12	0.3721E+03	0.6698E-10	0.2619E+02	0.2619E-09	0.2170E+04	0.4339E-08	0.8504E+03	0.1701E-08	0.1952E+03	0.7809E-09	0.3768E+02	0.1432E-09	0.1033E+03	0.3925E-09	0.7156E+06	0.2862E-05	0.8583E+03	0.5322E-09
0.9975E+00	0.4431E+00	0.5192E+03	0.9449E-10	0.1611E+04	0.7735E-09	0.8565E+02	0.4282E-12	0.3706E+03	0.6670E-10	0.2605E+02	0.2605E-09	0.2158E+04	0.4316E-08	0.8465E+03	0.1693E-08	0.1944E+03	0.7776E-09	0.3746E+02	0.1424E-09	0.1027E+03	0.3903E-09	0.7115E+06	0.2846E-05	0.8541E+03	0.5295E-09
0.9975E+00	0.4480E+00	0.5188E+03	0.9443E-10	0.1610E+04	0.7730E-09	0.8559E+02	0.4280E-12	0.3704E+03	0.6667E-10	0.2603E+02	0.2603E-09	0.2156E+04	0.4312E-08	0.8459E+03	0.1692E-08	0.1943E+03	0.7771E-09	0.3743E+02	0.1422E-09	0.1026E+03	0.3899E-09	0.7108E+06	0.2843E-05	0.8535E+03	0.5292E-09
0.9975E+00	0.4530E+00	0.5197E+03	0.9459E-10	0.1614E+04	0.7746E-09	0.8560E+02	0.4280E-12	0.3711E+03	0.6680E-10	0.2606E+02	0.2606E-09	0.2158E+04	0.4317E-08	0.8471E+03	0.1694E-08	0.1947E+03	0.7787E-09	0.3747E+02	0.1424E-09	0.1027E+03	0.3903E-09	0.7114E+06	0.2846E-05	0.8549E+03	0.5300E-09
0.9975E+00	0.4579E+00	0.5232E+03	0.9523E-10	0.1625E+04	0.7798E-09	0.8584E+02	0.4292E-12	0.3735E+03	0.6722E-10	0.2622E+02	0.2622E-09	0.2172E+04	0.4345E-08	0.8523E+03	0.1705E-08	0.1959E+03	0.7837E-09	0.3771E+02	0.1433E-09	0.1034E+03	0.3928E-09	0.7159E+06	0.2864E-05	0.8606E+03	0.5336E-09
0.9975E+00	0.4629E+00	0.5266E+03	0.9584E-10	0.1635E+04	0.7847E-09	0.8612E+02	0.4306E-12	0.3757E+03	0.6763E-10	0.2640E+02	0.2640E-09	0.2187E+04	0.4373E-08	0.8574E+03	0.1715E-08	0.1972E+03	0.7886E-09	0.3795E+02	0.1442E-09	0.1040E+03	0.3954E-09	0.7206E+06	0.2882E-05	0.8661E+03	0.5370E-09
0.9975E+00	0.4678E+00	0.5297E+03	0.9640E-10	0.1644E+04	0.7892E-09	0.8637E+02	0.4318E-12	0.3777E+03	0.6799E-10	0.2655E+02	0.2655E-09	0.2199E+04	0.4399E-08	0.8622E+03	0.1724E-08	0.1983E+03	0.7933E-09	0.3817E+02	0.1451E-09	0.1046E+03	0.3976E-09	0.7248E+06	0.2899E-05	0.8711E+03	0.5401E-09
0.9975E+00	0.4728E+00	0.5329E+03	0.9699E-10	0.1654E+04	0.7939E-09	0.8661E+02	0.4331E-12	0.3797E+03	0.6835E-10	0.2671E+02	0.2671E-09	0.2213E+04	0.4425E-08	0.8672E+03	0.1734E-08	0.1995E+03	0.7981E-09	0.3839E+02	0.1459E-09	0.1053E+03	0.4000E-09	0.7291E+06	0.2916E-05	0.8762E+03	0.5433E-09
0.9975E+00	0.4777E+00	0.5363E+03	0.9761E-10	0.1664E+04	0.7988E-09	0.8687E+02	0.4344E-12	0.3816E+03	0.6868E-10	0.2688E+02	0.2688E-09	0.2227E+04	0.4453E-08	0.8723E+03	0.1745E-08	0.2007E+03	0.8027E-09	0.3863E+02	0.1468E-09	0.1059E+03	0.4024E-09	0.7336E+06	0.2934E-05	0.8816E+03	0.5466E-09
0.9975E+00	0.4827E+00	0.5399E+03	0.9827E-10	0.1676E+04	0.8043E-09	0.8717E+02	0.4359E-12	0.3834E+03	0.6902E-10	0.2707E+02	0.2707E-09	0.2242E+04	0.4484E-08	0.8777E+03	0.1755E-08	0.2019E+03	0.8075E-09	0.3889E+02	0.1478E-09	0.1066E+03	0.4051E-09	0.7386E+06	0.2954E-05	0.8875E+03	0.5503E-09
0.9975E+00	0.4876E+00	0.5437E+03	0.9895E-10	0.1687E+04	0.8100E-09	0.8751E+02	0.4375E-12	0.3855E+03	0.6938E-10	0.2726E+02	0.2726E-09	0.2258E+04	0.4516E-08	0.8833E+03	0.1767E-08	0.2030E+03	0.8121E-09	0.3916E+02	0.1488E-09	0.1073E+03	0.4079E-09	0.7438E+06	0.2975E-05	0.8937E+03	0.5541E-09
0.9975E+00	0.4926E+00	0.5474E+03	0.9963E-10	0.1699E+04	0.8156E-09	0.8787E+02	0.4394E-12	0.3877E+03	0.6978E-10	0.2745E+02	0.2745E-09	0.2274E+04	0.4548E-08	0.8884E+03	0.1777E-08	0.2041E+03	0.8162E-09	0.3942E+02	0.1498E-09	0.1081E+03	0.4107E-09	0.7489E+06	0.2996E-05	0.8998E+03	0.5579E-09
0.9975E+00	0.4975E+00	0.5509E+03	0.1003E-09	0.1710E+04	0.8209E-09	0.8824E+02	0.4412E-12	0.3901E+03	0.7022E-10	0.2762E+02	0.2762E-09	0.2288E+04	0.4577E-08	0.8934E+03	0.1787E-08	0.2052E+03	0.8208E-09	0.3966E+02	0.1507E-09	0.1087E+03	0.4132E-09	0.7535E+06	0.3014E-05	0.9053E+03	0.5613E-09
0.9975E+00	0.5025E+00	0.5545E+03	0.1009E-09	0.1721E+04	0.8259E-09	0.8861E+02	0.4431E-12	0.3927E+03	0.7068E-10	0.2779E+02	0.2779E-09	0.2302E+04	0.4604E-08	0.8987E+03	0.1797E-08	0.2064E+03	0.8257E-09	0.3989E+02	0.1516E-09	0.1094E+03	0.4156E-09	0.7579E+06	0.3032E-05	0.9105E+03	0.5645E-09
0.9975E+00	0.5074E+00	0.5582E+03	0.1016E-09	0.1731E+04	0.8310E-09	0.8894E+02	0.4447E-12	0.3953E+03	0.7115E-10	0.2796E+02	0.2796E-09	0.2316E+04	0.4633E-08	0.9042E+03	0.1808E-08	0.2077E+03	0.8307E-09	0.4013E+02	0.1525E-09	0.1100E+03	0.4181E-09	0.7625E+06	0.3050E-05	0.9159E+03	0.5679E-09
0.9975E+00	0.5124E+00	0.5618E+03	0.1023E-09	0.1742E+04	0.8359E-09	0.8919E+02	0.4459E-12	0.3979E+03	0.7162E-10	0.2813E+02	0.2813E-09	0.2330E+04	0.4660E-08	0.9097E+03	0.1819E-08	0.2089E+03	0.8357E-09	0.4037E+02	0.1534E-09	0.1107E+03	0.4205E-09	0.7670E+06	0.3068E-05	0.9212E+03	0.5711E-09
0.9975E+00	0.5173E+00	0.5652E+03	0.1029E-09	0.1750E+04	0.8402E-09	0.8939E+02	0.4469E-12	0.4004E+03	0.7207E-10	0.2827E+02	0.2827E-09	0.2342E+04	0.4683E-08	0.9146E+03	0.1829E-08	0.2100E+03	0.8402E-09	0.4056E+02	0.1541E-09	0.1112E+03	0.4225E-09	0.7708E+06	0.3083E-05	0.9256E+03	0.5739E-09
0.9975E+00	0.5223E+00	0.5681E+03	0.1034E-09	0.1758E+04	0.8436E-09	0.8964E+02	0.4482E-12	0.4026E+03	0.7247E-10	0.2838E+02	0.2838E-09	0.2351E+04	0.4702E-08	0.9186E+03	0.1837E-08	0.2110E+03	0.8438E-09	0.4070E+02	0.1547E-09	0.1116E+03	0.4240E-09	0.7737E+06	0.3095E-05	0.9289E+03	0.5759E-09
0.9975E+00	0.5272E+00	0.5708E+03	0.1039E-09	0.1765E+04	0.8473E-09	0.8994E+02	0.4497E-12	0.4045E+03	0.7281E-10	0.2850E+02	0.2850E-09	0.2361E+04	0.4721E-08	0.9222E+03	0.1844E-08	0.2117E+03	0.8470E-09	0.4084E+02	0.1552E-09	0.1120E+03	0.4255E-09	0.7767E+06	0.3107E-05	0.9319E+03	0.5778E-09
0.9975E+00	0.5322E+00	0.5736E+03	0.1044E-09	0.1773E+04	0.8512E-09	0.9033E+02	0.4516E-12	0.4061E+03	0.7309E-10	0.2863E+02	0.2863E-09	0.2371E+04	0.4743E-08	0.9261E+03	0.1852E-08	0.2125E+03	0.8500E-09	0.4100E+02	0.1558E-09	0.1124E+03	0.4271E-09	0.7800E+06	0.3120E-05	0.9353E+03	0.5799E-09
0.9975E+00	0.5371E+00	0.5765E+03	0.1049E-09	0.1782E+04	0.8554E-09	0.9080E+02	0.4540E-12	0.4075E+03	0.7335E-10	0.2878E+02	0.2878E-09	0.2383E+04	0.4766E-08	0.9301E+03	0.1860E-08	0.2133E+03	0.8532E-09	0.4118E+02	0.1565E-09	0.1129E+03	0.4290E-09	0.7835E+06	0.3134E-05	0.9392E+03	0.5823E-09
0.9975E+00	0.5421E+00	0.5795E+03	0.1055E-09	0.1791E+04	0.8598E-09	0.9135E+02	0.4567E-12	0.4090E+03	0.7362E-10	0.2893E+02	0.2893E-09	0.2395E+04	0.4790E-08	0.9342E+03	0.1868E-08	0.2141E+03	0.8564E-09	0.4138E+02	0.1573E-09	0.1134E+03	0.4311E-09	0.7873E+06	0.3149E-05	0.9437E+03	0.5851E-09
0.9975E+00	0.5470E+00	0.5826E+03	0.1060E-09	0.1801E+04	0.8643E-09	0.9192E+02	0.4596E-12	0.4105E+03	0.7388E-10	0.2909E+02	0.2909E-09	0.2408E+04	0.4816E-08	0.9384E+03	0.1877E-08	0.2149E+03	0.8597E-09	0.4160E+02	0.1581E-09	0.1140E+03	0.4334E-09	0.7914E+06	0.3165E-05	0.9485E+03	0.5881E-09
0.9975E+00	0.5520E+00	0.5857E+03	0.1066E-09	0.1810E+04	0.8687E-09	0.9249E+02	0.4625E-12	0.4118E+03	0.7413E-10	0.2925E+02	0.2925E-09	0.2421E+04	0.4841E-08	0.9426E+03	0.1885E-08	0.2157E+03	0.8630E-09	0.4183E+02	0.1589E-09	0.1147E+03	0.4357E-09	0.7954E+06	0.3181E-05	0.9534E+03	0.5911E-09
0.9975E+00	0.5569E+00	0.5884E+03	0.1071E-09	0.1818E+04	0.8726E-09	0.9302E+02	0.4651E-12	0.4131E+03	0.7436E-10	0.2939E+02	0.2939E-09	0.2432E+04	0.4863E-08	0.9466E+03	0.1893E-08	0.2165E+03	0.8660E-09	0.4204E+02	0.1598E-09	0.1153E+03	0.4380E-09	0.7990E+06	0.3196E-05	0.9581E+03	0.5940E-09
0.9975E+00	0.5619E+00	0.5904E+03	0.1075E-09	0.1823E+04	0.8751E-09	0.9345E+02	0.4672E-12	0.4140E+03	0.7452E-10	0.2949E+02	0.2949E-09	0.2439E+04	0.4879E-08	0.9494E+03	0.1899E-08	0.2171E+03	0.8683E-09	0.4221E+02	0.1604E-09	0.1157E+03	0.4397E-09	0.8016E+06	0.3207E-05	0.9617E+03	0.5963E-09
0.9975E+00	0.5668E+00	0.5916E+03	0.1077E-09	0.1826E+04	0.8764E-09	0.9379E+02	0.4690E-12	0.4145E+03	0.7461E-10	0.2955E+02	0.2955E-09	0.2443E+04	0.4887E-08	0.9512E+03	0.1902E-08	0.2174E+03	0.8696E-09	0.4231E+02	0.1608E-09	0.1160E+03	0.4407E-09	0.8030E+06	0.3212E-05	0.9640E+03	0.5977E-09
0.9975E+00	0.5718E+00	0.5921E+03	0.1078E-09	0.1827E+04	0.8769E-09	0.9406E+02	0.4703E-12	0.4147E+03	0.7465E-10	0.2957E+02	0.2957E-09	0.2445E+04	0.4890E-08	0.9523E+03	0.1905E-08	0.2176E+03	0.8703E-09	0.4234E+02	0.1609E-09	0.1161E+03	0.4411E-09	0.8035E+06	0.3214E-05	0.9650E+03	0.5983E-09
0.9975E+00	0.5767E+00	0.5922E+03	0.1078E-09	0.1827E+04	0.8770E-09	0.9417E+02	0.4709E-12	0.4148E+03	0.7466E-10	0.2958E+02	0.2958E-09	0.2445E+04	0.4890E-08	0.9528E+03	0.1906E-08	0.2176E+03	0.8705E-09	0.4236E+02	0.1610E-09	0.1161E+03	0.4412E-09	0.8037E+06	0.3215E-05	0.9654E+03	0.5985E-09
0.9975E+00	0.5817E+00	0.5923E+03	0.1078E-09	0.1827E+04	0.8768E-09	0.9421E+02	0.4710E-12	0.4148E+03	0.7466E-10	0.2958E+02	0.2958E-09	0.2445E+04	0.4889E-08	0.9529E+03	0.1906E-08	0.2176E+03	0.8706E-09	0.4236E+02	0.1610E-09	0.1161E+03	0.4413E-09	0.8035E+06	0.3214E-05	0.9654E+03	0.5986E-09
0.9975E+00	0.5866E+00	0.5917E+03	0.1077E-09	0.1824E+04	0.8754E-09	0.9421E+02	0.4711E-12	0.4145E+03	0.7461E-10	0.2954E+02	0.2954E-09	0.2441E+04	0.4881E-08	0.9529E+03	0.1906E-08	0.2176E+03	0.8705E-09	0.4232E+02	0.1608E-09	0.1160E+03	0.4409E-09	0.8023E+06	0.3209E-05	0.9650E+03	0.5983E-09
0.9975E+00	0.5916E+00	0.5908E+03	0.1075E-09	0.1821E+04	0.8739E-09	0.9416E+02	0.4708E-12	0.4141E+03	0.7455E-10	0.2950E+02	0.2950E-09	0.2437E+04	0.4873E-08	0.9524E+03	0.1905E-08	0.2174E+03	0.8696E-09	0.4227E+02	0.1606E-09	0.1159E+03	0.4403E-09	0.8010E+06	0.3204E-05	0.9635E+03	0.5974E-09
0.9975E+00	0.5965E+00	0.5901E+03	0.1074E-09	0.1817E+04	0.8723E-09	0.9408E+02	0.4704E-12	0.4136E+03	0.7446E-10	0.2947E+02	0.2947E-09	0.2434E+04	0.4867E-08	0.9515E+03	0.1903E-08	0.2171E+03	0.8685E-09	0.4225E+02	0.1605E-09	0.1158E+03	0.4401E-09	0.8002E+06	0.3201E-05	0.9622E+03	0.5966E-09
0.9975E+00	0.6015E+00	0.5893E+03	0.1073E-09	0.1814E+04	0.8708E-09	0.9404E+02	0.4702E-12	0.4130E+03	0.7434E-10	0.2946E+02	0.2946E-09	0.2433E+04	0.4865E-08	0.9502E+03	0.1900E-08	0.2168E+03	0.8671E-09	0.4224E+02	0.1605E-09	0.1158E+03	0.4400E-09	0.8000E+06	0.3200E-05	0.9611E+03	0.5959E-09
0.9975E+00	0.6064E+00	0.5887E+03	0.1071E-09	0.1811E+04	0.8694E-09	0.9402E+02	0.4701E-12	0.4122E+03	0.7419E-10	0.2945E+02	0.2945E-09	0.2432E+04	0.4865E-08	0.9486E+03	0.1897E-08	0.2164E+03	0.8655E-09	0.4224E+02	0.1605E-09	0.1158E+03	0.4401E-09	0.7999E+06	0.3200E-05	0.9605E+03	0.5955E-09
0.9975E+00	0.6114E+00	0.5881E+03	0.1070E-09	0.1810E+04	0.8687E-09	0.9400E+02	0.4700E-12	0.4113E+03	0.7403E-10	0.2945E+02	0.2945E-09	0.2432E+04	0.4864E-08	0.9467E+03	0.1893E-08	0.2159E+03	0.8637E-09	0.4225E+02	0.1605E-09	0.1158E+03	0.4401E-09	0.7998E+06	0.3199E-05	0.9603E+03	0.5954E-09
0.9975E+00	0.6163E+00	0.5873E+03	0.1069E-09	0.1809E+04	0.8682E-09	0.9393E+02	0.4697E-12	0.4103E+03	0.7386E-10	0.2943E+02	0.2943E-09	0.2431E+04	0.4863E-08	0.9446E+03	0.1889E-08	0.2155E+03	0.8618E-09	0.4225E+02	0.1605E-09	0.1158E+03	0.4401E-09	0.7996E+06	0.3198E-05	0.9600E+03	0.5952E-09
0.9975E+00	0.6213E+00	0.5862E+03	0.1067E-09	0.1807E+04	0.8672E-09	0.9382E+02	0.4691E-12	0.4094E+03	0.7369E-10	0.2936E+02	0.2936E-09	0.2427E+04	0.4853E-08	0.9426E+03	0.1885E-08	0.2150E+03	0.8599E-09	0.4218E+02	0.1603E-09	0.1156E+03	0.4394E-09	0.7980E+06	0.3192E-05	0.9590E+03	0.5946E-09
0.9975E+00	0.6262E+00	0.5850E+03	0.1065E-09	0.1804E+04	0.8660E-09	0.9368E+02	0.4684E-12	0.4087E+03	0.7357E-10	0.2930E+02	0.2930E-09	0.2421E+04	0.4841E-08	0.9410E+03	0.1882E-08	0.2146E+03	0.8586E-09	0.4208E+02	0.1599E-09	0.1154E+03	0.4384E-09	0.7960E+06	0.3184E-05	0.9576E+03	0.5937E-09
0.9975E+00	0.6312E+00	0.5839E+03	0.1063E-09	0.1801E+04	0.8647E-09	0.9353E+02	0.4677E-12	0.4082E+03	0.7348E-10	0.2922E+02	0.2922E-09	0.2415E+04	0.4829E-08	0.9397E+03	0.1879E-08	0.2144E+03	0.8575E-09	0.4198E+02	0.1595E-09	0.1151E+03	0.4373E-09	0.7940E+06	0.3176E-05	0.9561E+03	0.5928E-09
0.9975E+00	0.6361E+00	0.5829E+03	0.1061E-09	0.1799E+04	0.8634E-09	0.9339E+02	0.4669E-12	0.4080E+03	0.7344E-10	0.2915E+02	0.2915E-09	0.2408E+04	0.4817E-08	0.9388E+03	0.1878E-08	0.2142E+03	0.8570E-09	0.4188E+02	0.1592E-09	0.1148E+03	0.4363E-09	0.7920E+06	0.3168E-05	0.9548E+03	0.5920E-09
0.9975E+00	0.6411E+00	0.5822E+03	0.1060E-09	0.1797E+04	0.8625E-09	0.9330E+02	0.4665E-12	0.4079E+03	0.7342E-10	0.2908E+02	0.2908E-09	0.2403E+04	0.4806E-08	0.9385E+03	0.1877E-08	0.2142E+03	0.8568E-09	0.4180E+02	0.1588E-09	0.1146E+03	0.4354E-09	0.7902E+06	0.3161E-05	0.9541E+03	0.5916E-09
0.9975E+00	0.6460E+00	0.5818E+03	0.1059E-09	0.1796E+04	0.8619E-09	0.9325E+02	0.4663E-12	0.4080E+03	0.7344E-10	0.2903E+02	0.2903E-09	0.2398E+04	0.4796E-08	0.9385E+03	0.1877E-08	0.2142E+03	0.8568E-09	0.4172E+02	0.1585E-09	0.1144E+03	0.4346E-09	0.7887E+06	0.3155E-05	0.9535E+03	0.5912E-09
0.9975E+00	0.6510E+00	0.5816E+03	0.1059E-09	0.1795E+04	0.8615E-09	0.9324E+02	0.4662E-12	0.4083E+03	0.7350E-10	0.2899E+02	0.2899E-09	0.2396E+04	0.4791E-08	0.9390E+03	0.1878E-08	0.2144E+03	0.8575E-09	0.4168E+02	0.1584E-09	0.1143E+03	0.4342E-09	0.7879E+06	0.3151E-05	0.9531E+03	0.5909E-09
0.9975E+00	0.6559E+00	0.5815E+03	0.1058E-09	0.1795E+04	0.8614E-09	0.9332E+02	0.4666E-12	0.4087E+03	0.7357E-10	0.2898E+02	0.2898E-09	0.2394E+04	0.4789E-08	0.9395E+03	0.1879E-08	0.2145E+03	0.8581E-09	0.4166E+02	0.1583E-09	0.1142E+03	0.4340E-09	0.7875E+06	0.3150E-05	0.9530E+03	0.5909E-09
0.9975E+00	0.6609E+00	0.5815E+03	0.1058E-09	0.1795E+04	0.8614E-09	0.9343E+02	0.4671E-12	0.4092E+03	0.7365E-10	0.2898E+02	0.2898E-09	0.2394E+04	0.4789E-08	0.9403E+03	0.1881E-08	0.2147E+03	0.8588E-09	0.4166E+02	0.1583E-09	0.1142E+03	0.4340E-09	0.7874E+06	0.3150E-05	0.9534E+03	0.5911E-09
0.9975E+00	0.6658E+00	0.5819E+03	0.1059E-09	0.1796E+04	0.8620E-09	0.9357E+02	0.4679E-12	0.4097E+03	0.7375E-10	0.2900E+02	0.2900E-09	0.2397E+04	0.4793E-08	0.9412E+03	0.1882E-08	0.2149E+03	0.8597E-09	0.4170E+02	0.1585E-09	0.1143E+03	0.4344E-09	0.7883E+06	0.3153E-05	0.9540E+03	0.5915E-09
0.9975E+00	0.6708E+00	0.5824E+03	0.1060E-09	0.1797E+04	0.8627E-09	0.9374E+02	0.4687E-12	0.4103E+03	0.7386E-10	0.2904E+02	0.2904E-09	0.2400E+04	0.4799E-08	0.9422E+03	0.1884E-08	0.2152E+03	0.8607E-09	0.4175E+02	0.1586E-09	0.1144E+03	0.4349E-09	0.7892E+06	0.3157E-05	0.9549E+03	0.5921E-09
0.9975E+00	0.6757E+00	0.5830E+03	0.1061E-09	0.1799E+04	0.8636E-09	0.9390E+02	0.4695E-12	0.4110E+03	0.7398E-10	0.2908E+02	0.2908E-09	0.2404E+04	0.4807E-08	0.9433E+03	0.1887E-08	0.2154E+03	0.8618E-09	0.4181E+02	0.1589E-09	0.1146E+03	0.4356E-09	0.7906E+06	0.3162E-05	0.9560E+03	0.5927E-09
0.9975E+00	0.6807E+00	0.5837E+03	0.1062E-09	0.1801E+04	0.8647E-09	0.9405E+02	0.4702E-12	0.4117E+03	0.7411E-10	0.2914E+02	0.2914E-09	0.2408E+04	0.4817E-08	0.9444E+03	0.1889E-08	0.2157E+03	0.8628E-09	0.4189E+02	0.1592E-09	0.1148E+03	0.4364E-09	0.7922E+06	0.3169E-05	0.9572E+03	0.5935E-09
0.9975E+00	0.6856E+00	0.5845E+03	0.1064E-09	0.1804E+04	0.8658E-09	0.9422E+02	0.4711E-12	0.4124E+03	0.7423E-10	0.2920E+02	0.2920E-09	0.2414E+04	0.4827E-08	0.9456E+03	0.1891E-08	0.2160E+03	0.8639E-09	0.4198E+02	0.1595E-09	0.1151E+03	0.4373E-09	0.7939E+06	0.3176E-05	0.9585E+03	0.5943E-09
0.9975E+00	0.6906E+00	0.5853E+03	0.1065E-09	0.1806E+04	0.8671E-09	0.9441E+02	0.4721E-12	0.4130E+03	0.7435E-10	0.2927E+02	0.2927E-09	0.2419E+04	0.4839E-08	0.9468E+03	0.1894E-08	0.2163E+03	0.8651E-09	0.4207E+02	0.1599E-09	0.1153E+03	0.4383E-09	0.7958E+06	0.3183E-05	0.9598E+03	0.5951E-09
0.9975E+00	0.6955E+00	0.5862E+03	0.1067E-09	0.1809E+04	0.8685E-09	0.9461E+02	0.4730E-12	0.4136E+03	0.7446E-10	0.2933E+02	0.2933E-09	0.2425E+04	0.4850E-08	0.9482E+03	0.1896E-08	0.2166E+03	0.8663E-09	0.4217E+02	0.1602E-09	0.1156E+03	0.4392E-09	0.7977E+06	0.3191E-05	0.9612E+03	0.5959E-09
0.9975E+00	0.7005E+00	0.5872E+03	0.1069E-09	0.1813E+04	0.8700E-09	0.9481E+02	0.4740E-12	0.4143E+03	0.7457E-10	0.2940E+02	0.2940E-09	0.2431E+04	0.4862E-08	0.9498E+03	0.1900E-08	0.2169E+03	0.8678E-09	0.4226E+02	0.1606E-09	0.1159E+03	0.4402E-09	0.7996E+06	0.3199E-05	0.9627E+03	0.5969E-09
0.9975E+00	0.7054E+00	0.5882E+03	0.1071E-09	0.1816E+04	0.8717E-09	0.9500E+02	0.4750E-12	0.4150E+03	0.7470E-10	0.2948E+02	0.2948E-09	0.2437E+04	0.4874E-08	0.9516E+03	0.1903E-08	0.2174E+03	0.8694E-09	0.4236E+02	0.1610E-09	0.1161E+03	0.4412E-09	0.8016E+06	0.3206E-05	0.9643E+03	0.5979E-09
0.9975E+00	0.7104E+00	0.5894E+03	0.1073E-09	0.1820E+04	0.8735E-09	0.9518E+02	0.4759E-12	0.4158E+03	0.7484E-10	0.2955E+02	0.2955E-09	0.2443E+04	0.4886E-08	0.9537E+03	0.1907E-08	0.2178E+03	0.8713E-09	0.4245E+02	0.1613E-09	0.1164E+03	0.4422E-09	0.8035E+06	0.3214E-05	0.9661E+03	0.5990E-09
0.9975E+00	0.7153E+00	0.5907E+03	0.1075E-09	0.1824E+04	0.8755E-09	0.9535E+02	0.4768E-12	0.4167E+03	0.7501E-10	0.2961E+02	0.2961E-09	0.2449E+04	0.4897E-08	0.9560E+03	0.1912E-08	0.2183E+03	0.8733E-09	0.4254E+02	0.1617E-09	0.1166E+03	0.4432E-09	0.8054E+06	0.3222E-05	0.9679E+03	0.6001E-09
0.9975E+00	0.7203E+00	0.5920E+03	0.1077E-09	0.1828E+04	0.8775E-09	0.9553E+02	0.4777E-12	0.4177E+03	0.7519E-10	0.2968E+02	0.2968E-09	0.2454E+04	0.4909E-08	0.9584E+03	0.1917E-08	0.2189E+03	0.8755E-09	0.4263E+02	0.1620E-09	0.1169E+03	0.4441E-09	0.8073E+06	0.3229E-05	0.9699E+03	0.6013E-09
0.9975E+00	0.7252E+00	0.5933E+03	0.1080E-09	0.1833E+04	0.8796E-09	0.9571E+02	0.4786E-12	0.4187E+03	0.7536E-10	0.2975E+02	0.2975E-09	0.2460E+04	0.4919E-08	0.9609E+03	0.1922E-08	0.2193E+03	0.8774E-09	0.4271E+02	0.1623E-09	0.1171E+03	0.4449E-09	0.8090E+06	0.3236E-05	0.9718E+03	0.6025E-09
0.9975E+00	0.7302E+00	0.5946E+03	0.1082E-09	0.1837E+04	0.8816E-09	0.9588E+02	0.4794E-12	0.4194E+03	0.7549E-10	0.2981E+02	0.2981E-09	0.2465E+04	0.4929E-08	0.9631E+03	0.1926E-08	0.2198E+03	0.8790E-09	0.4278E+02	0.1626E-09	0.1173E+03	0.4457E-09	0.8106E+06	0.3242E-05	0.9736E+03	0.6036E-09
0.9975E+00	0.7351E+00	0.5958E+03	0.1084E-09	0.1841E+04	0.8834E-09	0.9604E+02	0.4802E-12	0.4201E+03	0.7561E-10	0.2986E+02	0.2986E-09	0.2469E+04	0.4938E-08	0.9649E+03	0.1930E-08	0.2201E+03	0.8804E-09	0.4285E+02	0.1628E-09	0.1175E+03	0.4464E-09	0.8120E+06	0.3248E-05	0.9754E+03	0.6047E-09
0.9975E+00	0.7401E+00	0.5971E+03	0.1087E-09	0.1844E+04	0.8852E-09	0.9618E+02	0.4809E-12	0.4207E+03	0.7572E-10	0.2991E+02	0.2991E-09	0.2473E+04	0.4945E-08	0.9666E+03	0.1933E-08	0.2204E+03	0.8817E-09	0.4292E+02	0.1631E-09	0.1177E+03	0.4471E-09	0.8133E+06	0.3253E-05	0.9773E+03	0.6059E-09
0.9975E+00	0.7450E+00	0.5984E+03	0.1089E-09	0.1848E+04	0.8871E-09	0.9631E+02	0.4816E-12	0.4213E+03	0.7583E-10	0.2995E+02	0.2995E-09	0.2476E+04	0.4952E-08	0.9681E+03	0.1936E-08	0.2207E+03	0.8829E-09	0.4298E+02	0.1633E-09	0.1178E+03	0.4477E-09	0.8146E+06	0.3258E-05	0.9792E+03	0.6071E-09
0.9975E+00	0.7500E+00	0.5995E+03	0.1091E-09	0.1852E+04	0.8889E-09	0.9643E+02	0.4821E-12	0.4218E+03	0.7592E-10	0.2999E+02	0.2999E-09	0.2479E+04	0.4958E-08	0.9695E+03	0.1939E-08	0.2210E+03	0.8839E-09	0.4303E+02	0.1635E-09	0.1180E+03	0.4483E-09	0.8157E+06	0.3263E-05	0.9811E+03	0.6083E-09
0.9975E+00	0.7550E+00	0.6007E+03	0.1093E-09	0.1855E+04	0.8905E-09	0.9653E+02	0.4827E-12	0.4222E+03	0.7599E-10	0.3002E+02	0.3002E-09	0.2482E+04	0.4963E-08	0.9708E+03	0.1942E-08	0.2212E+03	0.8847E-09	0.4308E+02	0.1637E-09	0.1181E+03	0.4487E-09	0.8166E+06	0.3266E-05	0.9829E+03	0.6094E-09
0.9975E+00	0.7599E+00	0.6017E+03	0.1095E-09	0.1858E+04	0.8920E-09	0.9662E+02	0.4831E-12	0.4225E+03	0.7604E-10	0.3005E+02	0.3005E-09	0.2484E+04	0.4968E-08	0.9718E+03	0.1944E-08	0.2213E+03	0.8853E-09	0.4312E+02	0.1639E-09	0.1182E+03	0.4492E-09	0.8175E+06	0.3270E-05	0.9846E+03	0.6104E-09
0.9975E+00	0.7649E+00	0.6026E+03	0.1097E-09	0.1861E+04	0.8933E-09	0.9670E+02	0.4835E-12	0.4227E+03	0.7608E-10	0.3008E+02	0.3008E-09	0.2486E+04	0.4973E-08	0.9726E+03	0.1945E-08	0.2214E+03	0.8857E-09	0.4316E+02	0.1640E-09	0.1183E+03	0.4496E-09	0.8182E+06	0.3273E-05	0.9860E+03	0.6113E-09
0.9975E+00	0.7698E+00	0.6033E+03	0.1098E-09	0.1863E+04	0.8943E-09	0.9676E+02	0.4838E-12	0.4227E+03	0.7609E-10	0.3010E+02	0.3010E-09	0.2489E+04	0.4977E-08	0.9732E+03	0.1946E-08	0.2215E+03	0.8860E-09	0.4319E+02	0.1641E-09	0.1184E+03	0.4499E-09	0.8188E+06	0.3275E-05	0.9872E+03	0.6121E-09
0.9975E+00	0.7748E+00	0.6038E+03	0.1099E-09	0.1865E+04	0.8951E-09	0.9681E+02	0.4840E-12	0.4227E+03	0.7608E-10	0.3012E+02	0.3012E-09	0.2491E+04	0.4981E-08	0.9736E+03	0.1947E-08	0.2216E+03	0.8863E-09	0.4322E+02	0.1643E-09	0.1185E+03	0.4503E-09	0.8194E+06	0.3278E-05	0.9881E+03	0.6126E-09
0.9975E+00	0.7797E+00	0.6041E+03	0.1099E-09	0.1866E+04	0.8957E-09	0.9684E+02	0.4842E-12	0.4227E+03	0.7609E-10	0.3014E+02	0.3014E-09	0.2492E+04	0.4985E-08	0.9738E+03	0.1948E-08	0.2217E+03	0.8866E-09	0.4325E+02	0.1644E-09	0.1186E+03	0.4506E-09	0.8200E+06	0.3280E-05	0.9887E+03	0.6130E-09
0.9975E+00	0.7847E+00	0.6042E+03	0.1100E-09	0.1867E+04	0.8961E-09	0.9687E+02	0.4843E-12	0.4227E+03	0.7609E-10	0.3016E+02	0.3016E-09	0.2494E+04	0.4988E-08	0.9740E+03	0.1948E-08	0.2217E+03	0.8868E-09	0.4328E+02	0.1645E-09	0.1186E+03	0.4509E-09	0.8204E+06	0.3282E-05	0.9891E+03	0.6132E-09
0.9975E+00	0.7896E+00	0.6043E+03	0.1100E-09	0.1867E+04	0.8963E-09	0.9688E+02	0.4844E-12	0.4227E+03	0.7609E-10	0.3018E+02	0.3018E-09	0.2496E+04	0.4992E-08	0.9742E+03	0.1948E-08	0.2217E+03	0.8870E-09	0.4330E+02	0.1646E-09	0.1187E+03	0.4511E-09	0.8209E+06	0.3284E-05	0.9892E+03	0.6133E-09
0.9975E+00	0.7946E+00	0.6042E+03	0.1100E-09	0.1867E+04	0.8963E-09	0.9689E+02	0.4845E-12	0.4227E+03	0.7608E-10	0.3020E+02	0.3020E-09	0.2497E+04	0.4995E-08	0.9743E+03	0.1949E-08	0.2218E+03	0.8871E-09	0.4333E+02	0.1646E-09	0.1188E+03	0.4513E-09	0.8213E+06	0.3285E-05	0.9892E+03	0.6133E-09
0.9975E+00	0.7995E+00	0.6041E+03	0.1099E-09	0.1867E+04	0.8964E-09	0.9690E+02	0.4845E-12	0.4227E+03	0.7608E-10	0.3021E+02	0.3021E-09	0.2499E+04	0.4998E-08	0.9744E+03	0.1949E-08	0.2218E+03	0.8871E-09	0.4334E+02	0.1647E-09	0.1188E+03	0.4515E-09	0.8217E+06	0.3287E-05	0.9892E+03	0.6133E-09
0.9975E+00	0.8045E+00	0.6040E+03	0.1099E-09	0.1867E+04	0.8964E-09	0.9691E+02	0.4845E-12	0.4226E+03	0.7607E-10	0.3023E+02	0.3023E-09	0.2500E+04	0.5001E-08	0.9743E+03	0.1949E-08	0.2218E+03	0.8871E-09	0.4336E+02	0.1648E-09	0.1189E+03	0.4517E-09	0.8221E+06	0.3288E-05	0.9892E+03	0.6133E-09
0.9975E+00	0.8094E+00	0.6039E+03	0.1099E-09	0.1868E+04	0.8965E-09	0.9692E+02	0.4846E-12	0.4226E+03	0.7607E-10	0.3025E+02	0.3025E-09	0.2502E+04	0.5003E-08	0.9743E+03	0.1949E-08	0.2218E+03	0.8871E-09	0.4338E+02	0.1648E-09	0.1189E+03	0.4519E-09	0.8224E+06	0.3290E-05	0.9892E+03	0.6133E-09
0.9975E+00	0.8144E+00	0.6039E+03	0.1099E-09	0.1868E+04	0.8966E-09	0.9692E+02	0.4846E-12	0.4225E+03	0.7606E-10	0.3026E+02	0.3026E-09	0.2503E+04	0.5006E-08	0.9743E+03	0.1949E-08	0.2218E+03	0.8871E-09	0.4340E+02	0.1649E-09	0.1190E+03	0.4521E-09	0.8228E+06	0.3291E-05	0.9892E+03	0.6133E-09
0.9975E+00	0.8193E+00	0.6039E+03	0.1099E-09	0.1868E+04	0.8968E-09	0.9693E+02	0.4846E-12	0.4225E+03	0.7605E-10	0.3028E+02	0.3028E-09	0.2504E+04	0.5008E-08	0.9743E+03	0.1949E-08	0.2218E+03	0.8871E-09	0.4341E+02	0.1650E-09	0.1190E+03	0.4522E-09	0.8231E+06	0.3293E-05	0.9893E+03	0.6134E-09
0.9975E+00	0.8243E+00	0.6039E+03	0.1099E-09	0.1869E+04	0.8971E-09	0.9693E+02	0.4847E-12	0.4225E+03	0.7605E-10	0.3029E+02	0.3029E-09	0.2505E+04	0.5011E-08	0.9743E+03	0.1949E-08	0.2218E+03	0.8871E-09	0.4343E+02	0.1650E-09	0.1191E+03	0.4524E-09	0.8235E+06	0.3294E-05	0.9895E+03	0.6135E-09
0.9975E+00	0.8292E+00	0.6041E+03	0.1099E-09	0.1870E+04	0.8974E-09	0.9694E+02	0.4847E-12	0.4225E+03	0.7605E-10	0.3031E+02	0.3031E-09	0.2506E+04	0.5013E-08	0.9743E+03	0.1949E-08	0.2218E+03	0.8872E-09	0.4345E+02	0.1651E-09	0.1191E+03	0.4526E-09	0.8239E+06	0.3296E-05	0.9898E+03	0.6137E-09
0.9975E+00	0.8342E+00	0.6043E+03	0.1100E-09	0.1870E+04	0.8978E-09	0.9697E+02	0.4848E-12	0.4225E+03	0.7606E-10	0.3033E+02	0.3033E-09	0.2508E+04	0.5015E-08	0.9745E+03	0.1949E-08	0.2218E+03	0.8874E-09	0.4346E+02	0.1652E-09	0.1192E+03	0.4528E-09	0.8244E+06	0.3298E-05	0.9901E+03	0.6139E-09
0.9975E+00	0.8391E+00	0.6047E+03	0.1101E-09	0.1871E+04	0.8983E-09	0.9702E+02	0.4851E-12	0.4226E+03	0.7607E-10	0.3035E+02	0.3035E-09	0.2509E+04	0.5019E-08	0.9748E+03	0.1950E-08	0.2219E+03	0.8877E-09	0.4349E+02	0.1653E-09	0.1192E+03	0.4530E-09	0.8251E+06	0.3300E-05	0.9905E+03	0.6141E-09
0.9975E+00	0.8441E+00	0.6052E+03	0.1101E-09	0.1873E+04	0.8990E-09	0.9708E+02	0.4854E-12	0.4227E+03	0.7609E-10	0.3037E+02	0.3037E-09	0.2511E+04	0.5022E-08	0.9752E+03	0.1950E-08	0.2220E+03	0.8880E-09	0.4352E+02	0.1654E-09	0.1193E+03	0.4533E-09	0.8257E+06	0.3303E-05	0.9912E+03	0.6145E-09
0.9975E+00	0.8490E+00	0.6057E+03	0.1102E-09	0.1875E+04	0.8999E-09	0.9715E+02	0.4858E-12	0.4228E+03	0.7610E-10	0.3040E+02	0.3040E-09	0.2513E+04	0.5027E-08	0.9757E+03	0.1951E-08	0.2221E+03	0.8884E-09	0.4355E+02	0.1655E-09	0.1194E+03	0.4537E-09	0.8265E+06	0.3306E-05	0.9920E+03	0.6150E-09
0.9975E+00	0.8540E+00	0.6063E+03	0.1104E-09	0.1877E+04	0.9009E-09	0.9724E+02	0.4862E-12	0.4229E+03	0.7613E-10	0.3043E+02	0.3043E-09	0.2516E+04	0.5031E-08	0.9762E+03	0.1952E-08	0.2222E+03	0.8888E-09	0.4359E+02	0.1656E-09	0.1195E+03	0.4541E-09	0.8273E+06	0.3309E-05	0.9930E+03	0.6157E-09
0.9975E+00	0.8589E+00	0.6071E+03	0.1105E-09	0.1879E+04	0.9020E-09	0.9734E+02	0.4867E-12	0.4231E+03	0.7616E-10	0.3046E+02	0.3046E-09	0.2518E+04	0.5036E-08	0.9769E+03	0.1954E-08	0.2223E+03	0.8893E-09	0.4363E+02	0.1658E-09	0.1196E+03	0.4546E-09	0.8282E+06	0.3313E-05	0.9941E+03	0.6163E-09
0.9975E+00	0.8639E+00	0.6079E+03	0.1106E-09	0.1882E+04	0.9032E-09	0.9745E+02	0.4873E-12	0.4233E+03	0.7620E-10	0.3050E+02	0.3050E-09	0.2521E+04	0.5042E-08	0.9776E+03	0.1955E-08	0.2225E+03	0.8898E-09	0.4368E+02	0.1660E-09	0.1198E+03	0.4551E-09	0.8292E+06	0.3317E-05	0.9953E+03	0.6171E-09
0.9975E+00	0.8688E+00	0.6088E+03	0.1108E-09	0.1884E+04	0.9045E-09	0.9759E+02	0.4880E-12	0.4235E+03	0.7623E-10	0.3054E+02	0.3054E-09	0.2524E+04	0.5048E-08	0.9784E+03	0.1957E-08	0.2226E+03	0.8903E-09	0.4374E+02	0.1662E-09	0.1199E+03	0.4556E-09	0.8303E+06	0.3321E-05	0.9967E+03	0.6180E-09
0.9975E+00	0.8738E+00	0.6097E+03	0.1110E-09	0.1887E+04	0.9059E-09	0.9773E+02	0.4887E-12	0.4237E+03	0.7626E-10	0.3058E+02	0.3058E-09	0.2527E+04	0.5055E-08	0.9791E+03	0.1958E-08	0.2227E+03	0.8908E-09	0.4380E+02	0.1664E-09	0.1201E+03	0.4562E-09	0.8314E+06	0.3326E-05	0.9982E+03	0.6189E-09
0.9975E+00	0.8787E+00	0.6107E+03	0.1112E-09	0.1890E+04	0.9073E-09	0.9788E+02	0.4894E-12	0.4238E+03	0.7628E-10	0.3062E+02	0.3062E-09	0.2531E+04	0.5062E-08	0.9798E+03	0.1960E-08	0.2228E+03	0.8912E-09	0.4386E+02	0.1667E-09	0.1202E+03	0.4569E-09	0.8326E+06	0.3331E-05	0.9997E+03	0.6198E-09
0.9975E+00	0.8837E+00	0.6117E+03	0.1113E-09	0.1893E+04	0.9088E-09	0.9803E+02	0.4902E-12	0.4239E+03	0.7630E-10	0.3067E+02	0.3067E-09	0.2535E+04	0.5070E-08	0.9804E+03	0.1961E-08	0.2229E+03	0.8915E-09	0.4393E+02	0.1669E-09	0.1204E+03	0.4576E-09	0.8339E+06	0.3335E-05	0.1001E+04	0.6208E-09
0.9975E+00	0.8886E+00	0.6128E+03	0.1115E-09	0.1896E+04	0.9103E-09	0.9818E+02	0.4909E-12	0.4240E+03	0.7632E-10	0.3072E+02	0.3072E-09	0.2539E+04	0.5078E-08	0.9808E+03	0.1962E-08	0.2230E+03	0.8918E-09	0.4400E+02	0.1672E-09	0.1206E+03	0.4584E-09	0.8351E+06	0.3340E-05	0.1003E+04	0.6218E-09
0.9975E+00	0.8936E+00	0.6137E+03	0.1117E-09	0.1899E+04	0.9117E-09	0.9833E+02	0.4916E-12	0.4241E+03	0.7634E-10	0.3076E+02	0.3076E-09	0.2543E+04	0.5086E-08	0.9812E+03	0.1962E-08	0.2230E+03	0.8922E-09	0.4407E+02	0.1675E-09	0.1208E+03	0.4591E-09	0.8363E+06	0.3345E-05	0.1004E+04	0.6227E-09
0.9975E+00	0.8985E+00	0.6146E+03	0.1119E-09	0.1902E+04	0.9130E-09	0.9846E+02	0.4923E-12	0.4242E+03	0.7636E-10	0.3080E+02	0.3080E-09	0.2547E+04	0.5093E-08	0.9815E+03	0.1963E-08	0.2231E+03	0.8925E-09	0.4413E+02	0.1677E-09	0.1210E+03	0.4598E-09	0.8373E+06	0.3349E-05	0.1006E+04	0.6236E-09
0.9975E+00	0.9035E+00	0.6153E+03	0.1120E-09	0.1904E+04	0.9141E-09	0.9857E+02	0.4929E-12	0.4244E+03	0.7639E-10	0.3084E+02	0.3084E-09	0.2549E+04	0.5099E-08	0.9819E+03	0.1964E-08	0.2232E+03	0.8929E-09	0.4419E+02	0.1679E-09	0.1211E+03	0.4603E-09	0.8382E+06	0.3353E-05	0.1007E+04	0.6243E-09
0.9975E+00	0.9084E+00	0.6158E+03	0.1121E-09	0.1906E+04	0.9148E-09	0.9863E+02	0.4932E-12	0.4245E+03	0.7641E-10	0.3087E+02	0.3087E-09	0.2551E+04	0.5103E-08	0.9823E+03	0.1965E-08	0.2233E+03	0.8933E-09	0.4423E+02	0.1681E-09	0.1213E+03	0.4608E-09	0.8386E+06	0.3355E-05	0.1008E+04	0.6249E-09
0.9975E+00	0.9134E+00	0.6160E+03	0.1121E-09	0.1907E+04	0.9152E-09	0.9863E+02	0.4932E-12	0.4247E+03	0.7645E-10	0.3087E+02	0.3087E-09	0.2552E+04	0.5105E-08	0.9828E+03	0.1966E-08	0.2234E+03	0.8937E-09	0.4424E+02	0.1681E-09	0.1213E+03	0.4608E-09	0.8388E+06	0.3355E-05	0.1008E+04	0.6250E-09
0.9975E+00	0.9183E+00	0.6162E+03	0.1122E-09	0.1907E+04	0.9154E-09	0.9864E+02	0.4932E-12	0.4249E+03	0.7648E-10	0.3088E+02	0.3088E-09	0.2553E+04	0.5106E-08	0.9833E+03	0.1967E-08	0.2236E+03	0.8942E-09	0.4424E+02	0.1681E-09	0.1213E+03	0.4609E-09	0.8389E+06	0.3355E-05	0.1008E+04	0.6251E-09
0.9975E+00	0.9233E+00	0.6165E+03	0.1122E-09	0.1908E+04	0.9156E-09	0.9864E+02	0.4932E-12	0.4251E+03	0.7651E-10	0.3089E+02	0.3089E-09	0.2553E+04	0.5107E-08	0.9838E+03	0.1968E-08	0.2237E+03	0.8947E-09	0.4425E+02	0.1682E-09	0.1213E+03	0.4610E-09	0.8391E+06	0.3356E-05	0.1008E+04	0.6252E-09
0.9975E+00	0.9282E+00	0.6168E+03	0.1123E-09	0.1908E+04	0.9160E-09	0.9866E+02	0.4933E-12	0.4253E+03	0.7655E-10	0.3090E+02	0.3090E-09	0.2554E+04	0.5109E-08	0.9843E+03	0.1969E-08	0.2238E+03	0.8951E-09	0.4426E+02	0.1682E-09	0.1213E+03	0.4611E-09	0.8393E+06	0.3357E-05	0.1009E+04	0.6253E-09
0.9975E+00	0.9332E+00	0.6171E+03	0.1123E-09	0.1909E+04	0.9163E-09	0.9868E+02	0.4934E-12	0.4255E+03	0.7659E-10	0.3091E+02	0.3091E-09	0.2555E+04	0.5110E-08	0.9849E+03	0.1970E-08	0.2239E+03	0.8957E-09	0.4427E+02	0.1682E-09	0.1214E+03	0.4611E-09	0.8395E+06	0.3358E-05	0.1009E+04	0.6254E-09
0.9975E+00	0.9381E+00	0.6174E+03	0.1124E-09	0.1910E+04	0.9167E-09	0.9870E+02	0.4935E-12	0.4258E+03	0.7664E-10	0.3092E+02	0.3092E-09	0.2556E+04	0.5112E-08	0.9856E+03	0.1971E-08	0.2241E+03	0.8964E-09	0.4428E+02	0.1682E-09	0.1214E+03	0.4612E-09	0.8397E+06	0.3359E-05	0.1009E+04	0.6255E-09
0.9975E+00	0.9431E+00	0.6178E+03	0.1124E-09	0.1911E+04	0.9170E-09	0.9871E+02	0.4936E-12	0.4261E+03	0.7670E-10	0.3093E+02	0.3093E-09	0.2557E+04	0.5114E-08	0.9864E+03	0.1973E-08	0.2243E+03	0.8972E-09	0.4429E+02	0.1683E-09	0.1214E+03	0.4613E-09	0.8400E+06	0.3360E-05	0.1009E+04	0.6257E-09
0.9975E+00	0.9480E+00	0.6182E+03	0.1125E-09	0.1911E+04	0.9175E-09	0.9874E+02	0.4937E-12	0.4265E+03	0.7677E-10	0.3095E+02	0.3095E-09	0.2558E+04	0.5116E-08	0.9873E+03	0.1975E-08	0.2245E+03	0.8980E-09	0.4430E+02	0.1683E-09	0.1214E+03	0.4615E-09	0.8404E+06	0.3361E-05	0.1009E+04	0.6258E-09
0.9975E+00	0.9530E+00	0.6187E+03	0.1126E-09	0.1913E+04	0.9180E-09	0.9877E+02	0.4939E-12	0.4266E+03	0.7680E-10	0.3097E+02	0.3097E-09	0.2559E+04	0.5119E-08	0.9883E+03	0.1977E-08	0.2246E+03	0.8983E-09	0.4431E+02	0.1684E-09	0.1215E+03	0.4616E-09	0.8408E+06	0.3363E-05	0.1010E+04	0.6260E-09
0.9975E+00	0.9579E+00	0.6192E+03	0.1127E-09	0.1913E+04	0.9184E-09	0.9882E+02	0.4941E-12	0.4266E+03	0.7679E-10	0.3099E+02	0.3099E-09	0.2560E+04	0.5121E-08	0.9885E+03	0.1977E-08	0.2246E+03	0.8983E-09	0.4432E+02	0.1684E-09	0.1215E+03	0.4617E-09	0.8411E+06	0.3365E-05	0.1010E+04	0.6260E-09
0.9975E+00	0.9629E+00	0.6193E+03	0.1127E-09	0.1913E+04	0.9184E-09	0.9887E+02	0.4944E-12	0.4266E+03	0.7678E-10	0.3100E+02	0.3100E-09	0.2560E+04	0.5121E-08	0.9885E+03	0.1977E-08	0.2246E+03	0.8982E-09	0.4432E+02	0.1684E-09	0.1215E+03	0.4617E-09	0.8411E+06	0.3365E-05	0.1010E+04	0.6260E-09
0.9975E+00	0.9678E+00	0.6193E+03	0.1127E-09	0.1913E+04	0.9183E-09	0.9889E+02	0.4945E-12	0.4262E+03	0.7672E-10	0.3100E+02	0.3100E-09	0.2560E+04	0.5120E-08	0.9882E+03	0.1976E-08	0.2244E+03	0.8976E-09	0.4431E+02	0.1684E-09	0.1215E+03	0.4616E-09	0.8410E+06	0.3364E-05	0.1009E+04	0.6258E-09
0.9975E+00	0.9728E+00	0.6188E+03	0.1126E-09	0.1911E+04	0.9173E-09	0.9889E+02	0.4944E-12	0.4251E+03	0.7652E-10	0.3098E+02	0.3098E-09	0.2557E+04	0.5114E-08	0.9869E+03	0.1974E-08	0.2239E+03	0.8957E-09	0.4426E+02	0.1682E-09	0.1213E+03	0.4610E-09	0.8401E+06	0.3360E-05	0.1008E+04	0.6251E-09
0.9975E+00	0.9777E+00	0.6172E+03	0.1123E-09	0.1905E+04	0.9145E-09	0.9884E+02	0.4942E-12	0.4233E+03	0.7619E-10	0.3091E+02	0.3091E-09	0.2550E+04	0.5099E-08	0.9832E+03	0.1966E-08	0.2229E+03	0.8914E-09	0.4411E+02	0.1676E-09	0.1209E+03	0.4596E-09	0.8376E+06	0.3350E-05	0.1005E+04	0.6229E-09
0.9975E+00	0.9827E+00	0.6128E+03	0.1115E-09	0.1892E+04	0.9081E-09	0.9863E+02	0.4932E-12	0.4195E+03	0.7551E-10	0.3072E+02	0.3072E-09	0.2532E+04	0.5064E-08	0.9749E+03	0.1950E-08	0.2208E+03	0.8832E-09	0.4381E+02	0.1665E-09	0.1201E+03	0.4563E-09	0.8316E+06	0.3327E-05	0.9979E+03	0.6187E-09
0.9975E+00	0.9876E+00	0.6004E+03	0.1093E-09	0.1858E+04	0.8918E-09	0.9687E+02	0.4844E-12	0.4075E+03	0.7335E-10	0.3016E+02	0.3016E-09	0.2485E+04	0.4970E-08	0.9526E+03	0.1905E-08	0.2148E+03	0.8594E-09	0.4301E+02	0.1635E-09	0.1179E+03	0.4481E-09	0.8161E+06	0.3265E-05	0.9805E+03	0.6079E-09
0.9975E+00	0.9926E+00	0.5593E+03	0.1018E-09	0.1735E+04	0.8328E-09	0.9130E+02	0.4565E-12	0.3904E+03	0.7027E-10	0.2817E+02	0.2817E-09	0.2319E+04	0.4639E-08	0.8986E+03	0.1797E-08	0.2036E+03	0.8145E-09	0.4020E+02	0.1528E-09	0.1102E+03	0.4188E-09	0.7614E+06	0.3045E-05	0.9163E+03	0.5681E-09
0.9975E+00	0.9975E+00	0.5593E+03	0.1018E-09	0.1735E+04	0.8328E-09	0.9130E+02	0.4565E-12	0.3904E+03	0.7027E-10	0.2817E+02	0.2817E-09	0.2319E+04	0.4639E-08	0.8986E+03	0.1797E-08	0.2036E+03	0.8145E-09	0.4020E+02	0.1528E-09	0.1102E+03	0.4188E-09	0.7614E+06	0.3045E-05	0.9163E+03	0.5681E-09
0.9926E+00	0.2475E-02	0.4997E+03	0.9094E-10	0.1507E+04	0.7233E-09	0.8562E+02	0.4281E-12	0.3867E+03	0.6961E-10	0.2498E+02	0.2498E-09	0.2020E+04	0.4040E-08	0.8294E+03	0.1659E-08	0.1930E+03	0.7722E-09	0.3500E+02	0.1330E-09	0.9595E+02	0.3646E-09	0.6610E+06	0.2644E-05	0.7954E+03	0.4932E-09
0.9926E+00	0.7426E-02	0.4997E+03	0.9094E-10	0.1507E+04	0.7233E-09	0.8562E+02	0.4281E-12	0.3867E+03	0.6961E-10	0.2498E+02	0.2498E-09	0.2020E+04	0.4040E-08	0.8294E+03	0.1659E-08	0.1930E+03	0.7722E-09	0.3500E+02	0.1330E-09	0.9595E+02	0.3646E-09	0.6610E+06	0.2644E-05	0.7954E+03	0.4932E-09
0.9926E+00	0.1238E-01	0.3738E+03	0.6804E-10	0.1142E+04	0.5483E-09	0.6412E+02	0.3206E-12	0.2741E+03	0.4934E-10	0.1874E+02	0.1874E-09	0.1528E+04	0.3056E-08	0.6132E+03	0.1226E-08	0.1417E+03	0.5667E-09	0.2649E+02	0.1007E-09	0.7262E+02	0.2759E-09	0.5007E+06	0.2003E-05	0.6013E+03	0.3728E-09
0.9926E+00	0.1733E-01	0.3303E+03	0.6011E-10	0.1012E+04	0.4857E-09	0.5740E+02	0.2870E-12	0.2404E+03	0.4327E-10	0.1657E+02	0.1657E-09	0.1353E+04	0.2707E-08	0.5419E+03	0.1084E-08	0.1251E+03	0.5004E-09	0.2346E+02	0.8916E-10	0.6432E+02	0.2444E-09	0.4435E+06	0.1774E-05	0.5325E+03	0.3301E-09
0.9926E+00	0.2228E-01	0.3111E+03	0.5662E-10	0.9545E+03	0.4582E-09	0.5458E+02	0.2729E-12	0.2250E+03	0.4049E-10	0.1562E+02	0.1562E-09	0.1278E+04	0.2556E-08	0.5107E+03	0.1021E-08	0.1178E+03	0.4711E-09	0.2214E+02	0.8412E-10	0.6069E+02	0.2306E-09	0.4183E+06	0.1673E-05	0.5021E+03	0.3113E-09
0.9926E+00	0.2723E-01	0.2969E+03	0.5403E-10	0.9109E+03	0.4372E-09	0.5270E+02	0.2635E-12	0.2130E+03	0.3834E-10	0.1493E+02	0.1493E-09	0.1224E+04	0.2447E-08	0.4878E+03	0.9757E-09	0.1124E+03	0.4494E-09	0.2115E+02	0.8039E-10	0.5799E+02	0.2204E-09	0.3994E+06	0.1598E-05	0.4790E+03	0.2970E-09
0.9926E+00	0.3218E-01	0.2898E+03	0.5274E-10	0.8876E+03	0.4261E-09	0.5162E+02	0.2581E-12	0.2070E+03	0.3726E-10	0.1457E+02	0.1457E-09	0.1195E+04	0.2390E-08	0.4759E+03	0.9519E-09	0.1096E+03	0.4385E-09	0.2066E+02	0.7850E-10	0.5663E+02	0.2152E-09	0.3898E+06	0.1559E-05	0.4673E+03	0.2897E-09
0.9926E+00	0.3713E-01	0.2835E+03	0.5160E-10	0.8656E+03	0.4155E-09	0.5083E+02	0.2541E-12	0.2010E+03	0.3618E-10	0.1425E+02	0.1425E-09	0.1170E+04	0.2340E-08	0.4654E+03	0.9308E-09	0.1072E+03	0.4289E-09	0.2024E+02	0.7693E-10	0.5550E+02	0.2109E-09	0.3816E+06	0.1527E-05	0.4572E+03	0.2835E-09
0.9926E+00	0.4208E-01	0.2805E+03	0.5104E-10	0.8553E+03	0.4105E-09	0.5035E+02	0.2517E-12	0.1981E+03	0.3566E-10	0.1410E+02	0.1410E-09	0.1158E+04	0.2316E-08	0.4604E+03	0.9207E-09	0.1061E+03	0.4244E-09	0.2005E+02	0.7619E-10	0.5496E+02	0.2089E-09	0.3777E+06	0.1511E-05	0.4525E+03	0.2805E-09
0.9926E+00	0.4703E-01	0.2771E+03	0.5043E-10	0.8446E+03	0.4054E-09	0.5000E+02	0.2500E-12	0.1950E+03	0.3510E-10	0.1394E+02	0.1394E-09	0.1146E+04	0.2291E-08	0.4548E+03	0.9097E-09	0.1049E+03	0.4195E-09	0.1984E+02	0.7538E-10	0.5438E+02	0.2066E-09	0.3735E+06	0.1494E-05	0.4473E+03	0.2773E-09
0.9926E+00	0.5198E-01	0.2747E+03	0.4999E-10	0.8386E+03	0.4025E-09	0.4971E+02	0.2486E-12	0.1932E+03	0.3478E-10	0.1383E+02	0.1383E-09	0.1137E+04	0.2273E-08	0.4508E+03	0.9015E-09	0.1039E+03	0.4157E-09	0.1967E+02	0.7475E-10	0.5393E+02	0.2049E-09	0.3703E+06	0.1481E-05	0.4436E+03	0.2750E-09
0.9926E+00	0.5693E-01	0.2718E+03	0.4947E-10	0.8309E+03	0.3988E-09	0.4939E+02	0.2470E-12	0.1911E+03	0.3440E-10	0.1370E+02	0.1370E-09	0.1126E+04	0.2252E-08	0.4460E+03	0.8920E-09	0.1028E+03	0.4113E-09	0.1948E+02	0.7402E-10	0.5340E+02	0.2029E-09	0.3665E+06	0.1466E-05	0.4392E+03	0.2723E-09
0.9926E+00	0.6188E-01	0.2691E+03	0.4898E-10	0.8231E+03	0.3951E-09	0.4908E+02	0.2454E-12	0.1893E+03	0.3408E-10	0.1357E+02	0.1357E-09	0.1115E+04	0.2230E-08	0.4413E+03	0.8827E-09	0.1017E+03	0.4070E-09	0.1930E+02	0.7332E-10	0.5290E+02	0.2010E-09	0.3628E+06	0.1451E-05	0.4350E+03	0.2697E-09
0.9926E+00	0.6683E-01	0.2671E+03	0.4861E-10	0.8157E+03	0.3915E-09	0.4878E+02	0.2439E-12	0.1875E+03	0.3375E-10	0.1346E+02	0.1346E-09	0.1108E+04	0.2215E-08	0.4380E+03	0.8759E-09	0.1010E+03	0.4040E-09	0.1918E+02	0.7289E-10	0.5258E+02	0.1998E-09	0.3602E+06	0.1441E-05	0.4319E+03	0.2678E-09
0.9926E+00	0.7178E-01	0.2662E+03	0.4846E-10	0.8116E+03	0.3895E-09	0.4861E+02	0.2430E-12	0.1864E+03	0.3356E-10	0.1342E+02	0.1342E-09	0.1105E+04	0.2209E-08	0.4366E+03	0.8732E-09	0.1007E+03	0.4027E-09	0.1913E+02	0.7270E-10	0.5245E+02	0.1993E-09	0.3592E+06	0.1437E-05	0.4306E+03	0.2670E-09
0.9926E+00	0.7673E-01	0.2657E+03	0.4836E-10	0.8093E+03	0.3885E-09	0.4843E+02	0.2421E-12	0.1856E+03	0.3341E-10	0.1339E+02	0.1339E-09	0.1103E+04	0.2206E-08	0.4359E+03	0.8718E-09	0.1005E+03	0.4020E-09	0.1910E+02	0.7259E-10	0.5237E+02	0.1990E-09	0.3586E+06	0.1434E-05	0.4298E+03	0.2665E-09
0.9926E+00	0.8168E-01	0.2653E+03	0.4828E-10	0.8075E+03	0.3876E-09	0.4824E+02	0.2412E-12	0.1852E+03	0.3334E-10	0.1337E+02	0.1337E-09	0.1102E+04	0.2203E-08	0.4352E+03	0.8704E-09	0.1004E+03	0.4015E-09	0.1908E+02	0.7249E-10	0.5230E+02	0.1987E-09	0.3580E+06	0.1432E-05	0.4290E+03	0.2660E-09
0.9926E+00	0.8663E-01	0.2650E+03	0.4823E-10	0.8059E+03	0.3868E-09	0.4806E+02	0.2403E-12	0.1849E+03	0.3327E-10	0.1334E+02	0.1334E-09	0.1100E+04	0.2200E-08	0.4346E+03	0.8692E-09	0.1002E+03	0.4010E-09	0.1906E+02	0.7243E-10	0.5225E+02	0.1986E-09	0.3575E+06	0.1430E-05	0.4284E+03	0.2656E-09
0.9926E+00	0.9158E-01	0.2647E+03	0.4818E-10	0.8043E+03	0.3861E-09	0.4789E+02	0.2395E-12	0.1846E+03	0.3323E-10	0.1332E+02	0.1332E-09	0.1098E+04	0.2196E-08	0.4342E+03	0.8684E-09	0.1001E+03	0.4005E-09	0.1905E+02	0.7237E-10	0.5221E+02	0.1984E-09	0.3573E+06	0.1429E-05	0.4278E+03	0.2652E-09
0.9926E+00	0.9653E-01	0.2643E+03	0.4811E-10	0.8033E+03	0.3856E-09	0.4774E+02	0.2387E-12	0.1843E+03	0.3318E-10	0.1329E+02	0.1329E-09	0.1095E+04	0.2191E-08	0.4336E+03	0.8672E-09	0.9993E+02	0.3997E-09	0.1902E+02	0.7228E-10	0.5214E+02	0.1981E-09	0.3568E+06	0.1427E-05	0.4272E+03	0.2649E-09
0.9926E+00	0.1015E+00	0.2638E+03	0.4802E-10	0.8024E+03	0.3851E-09	0.4766E+02	0.2383E-12	0.1840E+03	0.3312E-10	0.1326E+02	0.1326E-09	0.1092E+04	0.2184E-08	0.4327E+03	0.8654E-09	0.9969E+02	0.3987E-09	0.1899E+02	0.7215E-10	0.5205E+02	0.1978E-09	0.3562E+06	0.1425E-05	0.4267E+03	0.2646E-09
0.9926E+00	0.1064E+00	0.2633E+03	0.4792E-10	0.8020E+03	0.3849E-09	0.4762E+02	0.2381E-12	0.1836E+03	0.3305E-10	0.1324E+02	0.1324E-09	0.1089E+04	0.2178E-08	0.4316E+03	0.8631E-09	0.9943E+02	0.3977E-09	0.1896E+02	0.7203E-10	0.5196E+02	0.1975E-09	0.3556E+06	0.1423E-05	0.4265E+03	0.2645E-09
0.9926E+00	0.1114E+00	0.2630E+03	0.4787E-10	0.8018E+03	0.3849E-09	0.4762E+02	0.2381E-12	0.1834E+03	0.3302E-10	0.1323E+02	0.1323E-09	0.1087E+04	0.2175E-08	0.4308E+03	0.8616E-09	0.9926E+02	0.3971E-09	0.1894E+02	0.7197E-10	0.5192E+02	0.1973E-09	0.3553E+06	0.1421E-05	0.4266E+03	0.2645E-09
0.9926E+00	0.1163E+00	0.2628E+03	0.4783E-10	0.8017E+03	0.3848E-09	0.4764E+02	0.2382E-12	0.1833E+03	0.3300E-10	0.1322E+02	0.1322E-09	0.1086E+04	0.2173E-08	0.4303E+03	0.8606E-09	0.9915E+02	0.3966E-09	0.1893E+02	0.7194E-10	0.5190E+02	0.1972E-09	0.3552E+06	0.1421E-05	0.4266E+03	0.2645E-09
0.9926E+00	0.1213E+00	0.2627E+03	0.4782E-10	0.8016E+03	0.3848E-09	0.4767E+02	0.2384E-12	0.1833E+03	0.3299E-10	0.1322E+02	0.1322E-09	0.1086E+04	0.2173E-08	0.4302E+03	0.8604E-09	0.9913E+02	0.3965E-09	0.1893E+02	0.7195E-10	0.5191E+02	0.1972E-09	0.3551E+06	0.1421E-05	0.4267E+03	0.2645E-09
0.9926E+00	0.1262E+00	0.2629E+03	0.4785E-10	0.8019E+03	0.3849E-09	0.4774E+02	0.2387E-12	0.1833E+03	0.3299E-10	0.1324E+02	0.1324E-09	0.1087E+04	0.2173E-08	0.4304E+03	0.8608E-09	0.9917E+02	0.3967E-09	0.1895E+02	0.7202E-10	0.5196E+02	0.1974E-09	0.3555E+06	0.1422E-05	0.4270E+03	0.2648E-09
0.9926E+00	0.1312E+00	0.2633E+03	0.4793E-10	0.8031E+03	0.3855E-09	0.4781E+02	0.2391E-12	0.1836E+03	0.3304E-10	0.1327E+02	0.1327E-09	0.1088E+04	0.2176E-08	0.4309E+03	0.8617E-09	0.9934E+02	0.3974E-09	0.1899E+02	0.7216E-10	0.5206E+02	0.1978E-09	0.3561E+06	0.1425E-05	0.4278E+03	0.2653E-09
0.9926E+00	0.1361E+00	0.2630E+03	0.4787E-10	0.8012E+03	0.3846E-09	0.4784E+02	0.2392E-12	0.1833E+03	0.3299E-10	0.1325E+02	0.1325E-09	0.1086E+04	0.2173E-08	0.4300E+03	0.8600E-09	0.9924E+02	0.3970E-09	0.1896E+02	0.7206E-10	0.5198E+02	0.1975E-09	0.3556E+06	0.1422E-05	0.4271E+03	0.2648E-09
0.9926E+00	0.1411E+00	0.2623E+03	0.4774E-10	0.7985E+03	0.3833E-09	0.4784E+02	0.2392E-12	0.1828E+03	0.3291E-10	0.1321E+02	0.1321E-09	0.1084E+04	0.2167E-08	0.4288E+03	0.8576E-09	0.9902E+02	0.3961E-09	0.1891E+02	0.7186E-10	0.5184E+02	0.1970E-09	0.3545E+06	0.1418E-05	0.4259E+03	0.2640E-09
0.9926E+00	0.1460E+00	0.2616E+03	0.4761E-10	0.7964E+03	0.3823E-09	0.4781E+02	0.2390E-12	0.1823E+03	0.3282E-10	0.1318E+02	0.1318E-09	0.1081E+04	0.2161E-08	0.4276E+03	0.8552E-09	0.9877E+02	0.3951E-09	0.1886E+02	0.7165E-10	0.5169E+02	0.1964E-09	0.3535E+06	0.1414E-05	0.4247E+03	0.2633E-09
0.9926E+00	0.1510E+00	0.2610E+03	0.4751E-10	0.7950E+03	0.3816E-09	0.4776E+02	0.2388E-12	0.1820E+03	0.3276E-10	0.1315E+02	0.1315E-09	0.1078E+04	0.2157E-08	0.4266E+03	0.8532E-09	0.9856E+02	0.3943E-09	0.1881E+02	0.7149E-10	0.5158E+02	0.1960E-09	0.3528E+06	0.1411E-05	0.4239E+03	0.2628E-09
0.9926E+00	0.1559E+00	0.2606E+03	0.4743E-10	0.7943E+03	0.3812E-09	0.4772E+02	0.2386E-12	0.1817E+03	0.3271E-10	0.1313E+02	0.1313E-09	0.1076E+04	0.2153E-08	0.4257E+03	0.8514E-09	0.9842E+02	0.3937E-09	0.1879E+02	0.7139E-10	0.5150E+02	0.1957E-09	0.3521E+06	0.1408E-05	0.4234E+03	0.2625E-09
0.9926E+00	0.1609E+00	0.2603E+03	0.4738E-10	0.7939E+03	0.3811E-09	0.4773E+02	0.2386E-12	0.1817E+03	0.3271E-10	0.1311E+02	0.1311E-09	0.1076E+04	0.2153E-08	0.4257E+03	0.8513E-09	0.9831E+02	0.3932E-09	0.1877E+02	0.7133E-10	0.5146E+02	0.1955E-09	0.3521E+06	0.1408E-05	0.4235E+03	0.2626E-09
0.9926E+00	0.1658E+00	0.2603E+03	0.4738E-10	0.7940E+03	0.3811E-09	0.4775E+02	0.2388E-12	0.1818E+03	0.3272E-10	0.1312E+02	0.1312E-09	0.1077E+04	0.2154E-08	0.4258E+03	0.8517E-09	0.9832E+02	0.3933E-09	0.1878E+02	0.7135E-10	0.5147E+02	0.1956E-09	0.3523E+06	0.1409E-05	0.4237E+03	0.2627E-09
0.9926E+00	0.1708E+00	0.2604E+03	0.4739E-10	0.7943E+03	0.3813E-09	0.4780E+02	0.2390E-12	0.1819E+03	0.3274E-10	0.1312E+02	0.1312E-09	0.1079E+04	0.2157E-08	0.4264E+03	0.8527E-09	0.9835E+02	0.3934E-09	0.1879E+02	0.7141E-10	0.5152E+02	0.1958E-09	0.3527E+06	0.1411E-05	0.4241E+03	0.2630E-09
0.9926E+00	0.1757E+00	0.2605E+03	0.4742E-10	0.7948E+03	0.3815E-09	0.4790E+02	0.2395E-12	0.1820E+03	0.3276E-10	0.1314E+02	0.1314E-09	0.1080E+04	0.2161E-08	0.4270E+03	0.8541E-09	0.9842E+02	0.3937E-09	0.1881E+02	0.7149E-10	0.5158E+02	0.1960E-09	0.3533E+06	0.1413E-05	0.4246E+03	0.2632E-09
0.9926E+00	0.1807E+00	0.2609E+03	0.4748E-10	0.7956E+03	0.3819E-09	0.4803E+02	0.2402E-12	0.1824E+03	0.3282E-10	0.1315E+02	0.1315E-09	0.1082E+04	0.2164E-08	0.4277E+03	0.8554E-09	0.9851E+02	0.3940E-09	0.1884E+02	0.7159E-10	0.5165E+02	0.1963E-09	0.3540E+06	0.1416E-05	0.4252E+03	0.2636E-09
0.9926E+00	0.1856E+00	0.2616E+03	0.4761E-10	0.7964E+03	0.3823E-09	0.4819E+02	0.2410E-12	0.1827E+03	0.3289E-10	0.1317E+02	0.1317E-09	0.1084E+04	0.2168E-08	0.4287E+03	0.8573E-09	0.9867E+02	0.3947E-09	0.1888E+02	0.7175E-10	0.5176E+02	0.1967E-09	0.3550E+06	0.1420E-05	0.4261E+03	0.2642E-09
0.9926E+00	0.1906E+00	0.2626E+03	0.4779E-10	0.7981E+03	0.3831E-09	0.4837E+02	0.2419E-12	0.1834E+03	0.3300E-10	0.1320E+02	0.1320E-09	0.1087E+04	0.2173E-08	0.4298E+03	0.8596E-09	0.9891E+02	0.3956E-09	0.1894E+02	0.7197E-10	0.5192E+02	0.1973E-09	0.3562E+06	0.1425E-05	0.4273E+03	0.2649E-09
0.9926E+00	0.1955E+00	0.2639E+03	0.4803E-10	0.8012E+03	0.3846E-09	0.4856E+02	0.2428E-12	0.1842E+03	0.3316E-10	0.1325E+02	0.1325E-09	0.1090E+04	0.2181E-08	0.4313E+03	0.8626E-09	0.9925E+02	0.3970E-09	0.1901E+02	0.7223E-10	0.5211E+02	0.1980E-09	0.3578E+06	0.1431E-05	0.4287E+03	0.2658E-09
0.9926E+00	0.2005E+00	0.2654E+03	0.4830E-10	0.8051E+03	0.3865E-09	0.4877E+02	0.2438E-12	0.1853E+03	0.3335E-10	0.1331E+02	0.1331E-09	0.1095E+04	0.2190E-08	0.4332E+03	0.8663E-09	0.9970E+02	0.3988E-09	0.1908E+02	0.7252E-10	0.5232E+02	0.1988E-09	0.3594E+06	0.1438E-05	0.4302E+03	0.2667E-09
0.9926E+00	0.2054E+00	0.2670E+03	0.4859E-10	0.8098E+03	0.3887E-09	0.4898E+02	0.2449E-12	0.1865E+03	0.3356E-10	0.1337E+02	0.1337E-09	0.1100E+04	0.2200E-08	0.4354E+03	0.8708E-09	0.1003E+03	0.4011E-09	0.1917E+02	0.7284E-10	0.5255E+02	0.1997E-09	0.3612E+06	0.1445E-05	0.4320E+03	0.2678E-09
0.9926E+00	0.2104E+00	0.2686E+03	0.4888E-10	0.8152E+03	0.3913E-09	0.4920E+02	0.2460E-12	0.1878E+03	0.3381E-10	0.1345E+02	0.1345E-09	0.1106E+04	0.2211E-08	0.4380E+03	0.8759E-09	0.1009E+03	0.4036E-09	0.1926E+02	0.7319E-10	0.5280E+02	0.2007E-09	0.3631E+06	0.1452E-05	0.4341E+03	0.2691E-09
0.9926E+00	0.2153E+00	0.2702E+03	0.4918E-10	0.8209E+03	0.3941E-09	0.4943E+02	0.2471E-12	0.1892E+03	0.3406E-10	0.1353E+02	0.1353E-09	0.1112E+04	0.2224E-08	0.4407E+03	0.8815E-09	0.1016E+03	0.4063E-09	0.1936E+02	0.7359E-10	0.5309E+02	0.2017E-09	0.3651E+06	0.1460E-05	0.4365E+03	0.2706E-09
0.9926E+00	0.2203E+00	0.2720E+03	0.4951E-10	0.8269E+03	0.3969E-09	0.4967E+02	0.2483E-12	0.1908E+03	0.3434E-10	0.1362E+02	0.1362E-09	0.1118E+04	0.2237E-08	0.4438E+03	0.8876E-09	0.1023E+03	0.4093E-09	0.1948E+02	0.7402E-10	0.5340E+02	0.2029E-09	0.3673E+06	0.1469E-05	0.4392E+03	0.2723E-09
0.9926E+00	0.2252E+00	0.2740E+03	0.4986E-10	0.8330E+03	0.3998E-09	0.4991E+02	0.2495E-12	0.1924E+03	0.3463E-10	0.1371E+02	0.1371E-09	0.1126E+04	0.2251E-08	0.4472E+03	0.8944E-09	0.1031E+03	0.4125E-09	0.1961E+02	0.7450E-10	0.5375E+02	0.2042E-09	0.3696E+06	0.1478E-05	0.4421E+03	0.2741E-09
0.9926E+00	0.2302E+00	0.2761E+03	0.5024E-10	0.8391E+03	0.4028E-09	0.5015E+02	0.2508E-12	0.1941E+03	0.3494E-10	0.1382E+02	0.1382E-09	0.1133E+04	0.2266E-08	0.4509E+03	0.9018E-09	0.1040E+03	0.4161E-09	0.1974E+02	0.7501E-10	0.5411E+02	0.2056E-09	0.3720E+06	0.1488E-05	0.4451E+03	0.2759E-09
0.9926E+00	0.2351E+00	0.2783E+03	0.5065E-10	0.8452E+03	0.4057E-09	0.5042E+02	0.2521E-12	0.1959E+03	0.3526E-10	0.1394E+02	0.1394E-09	0.1141E+04	0.2282E-08	0.4548E+03	0.9097E-09	0.1050E+03	0.4199E-09	0.1988E+02	0.7556E-10	0.5451E+02	0.2071E-09	0.3745E+06	0.1498E-05	0.4481E+03	0.2778E-09
0.9926E+00	0.2401E+00	0.2806E+03	0.5106E-10	0.8511E+03	0.4086E-09	0.5071E+02	0.2536E-12	0.1977E+03	0.3558E-10	0.1407E+02	0.1407E-09	0.1150E+04	0.2299E-08	0.4588E+03	0.9176E-09	0.1059E+03	0.4237E-09	0.2003E+02	0.7612E-10	0.5491E+02	0.2087E-09	0.3771E+06	0.1508E-05	0.4512E+03	0.2797E-09
0.9926E+00	0.2450E+00	0.2829E+03	0.5149E-10	0.8574E+03	0.4115E-09	0.5104E+02	0.2552E-12	0.1995E+03	0.3592E-10	0.1419E+02	0.1419E-09	0.1159E+04	0.2317E-08	0.4628E+03	0.9256E-09	0.1069E+03	0.4277E-09	0.2019E+02	0.7671E-10	0.5534E+02	0.2103E-09	0.3799E+06	0.1519E-05	0.4543E+03	0.2817E-09
0.9926E+00	0.2500E+00	0.2853E+03	0.5192E-10	0.8638E+03	0.4146E-09	0.5140E+02	0.2570E-12	0.2014E+03	0.3626E-10	0.1432E+02	0.1432E-09	0.1168E+04	0.2336E-08	0.4668E+03	0.9337E-09	0.1079E+03	0.4316E-09	0.2034E+02	0.7731E-10	0.5577E+02	0.2119E-09	0.3828E+06	0.1531E-05	0.4575E+03	0.2837E-09
0.9926E+00	0.2550E+00	0.2877E+03	0.5235E-10	0.8705E+03	0.4178E-09	0.5178E+02	0.2589E-12	0.2034E+03	0.3661E-10	0.1445E+02	0.1445E-09	0.1178E+04	0.2356E-08	0.4709E+03	0.9417E-09	0.1089E+03	0.4356E-09	0.2051E+02	0.7792E-10	0.5622E+02	0.2136E-09	0.3860E+06	0.1544E-05	0.4609E+03	0.2858E-09
0.9926E+00	0.2599E+00	0.2900E+03	0.5278E-10	0.8776E+03	0.4212E-09	0.5219E+02	0.2610E-12	0.2055E+03	0.3698E-10	0.1458E+02	0.1458E-09	0.1188E+04	0.2376E-08	0.4752E+03	0.9504E-09	0.1100E+03	0.4401E-09	0.2067E+02	0.7856E-10	0.5668E+02	0.2154E-09	0.3893E+06	0.1557E-05	0.4645E+03	0.2880E-09
0.9926E+00	0.2649E+00	0.2924E+03	0.5321E-10	0.8847E+03	0.4247E-09	0.5262E+02	0.2631E-12	0.2076E+03	0.3737E-10	0.1471E+02	0.1471E-09	0.1198E+04	0.2397E-08	0.4797E+03	0.9593E-09	0.1112E+03	0.4446E-09	0.2084E+02	0.7920E-10	0.5713E+02	0.2171E-09	0.3927E+06	0.1571E-05	0.4682E+03	0.2903E-09
0.9926E+00	0.2698E+00	0.2947E+03	0.5364E-10	0.8920E+03	0.4282E-09	0.5307E+02	0.2654E-12	0.2099E+03	0.3779E-10	0.1483E+02	0.1483E-09	0.1209E+04	0.2417E-08	0.4845E+03	0.9690E-09	0.1124E+03	0.4495E-09	0.2101E+02	0.7985E-10	0.5761E+02	0.2189E-09	0.3961E+06	0.1584E-05	0.4721E+03	0.2927E-09
0.9926E+00	0.2748E+00	0.2971E+03	0.5408E-10	0.8999E+03	0.4320E-09	0.5354E+02	0.2677E-12	0.2125E+03	0.3824E-10	0.1495E+02	0.1495E-09	0.1219E+04	0.2438E-08	0.4897E+03	0.9793E-09	0.1136E+03	0.4545E-09	0.2119E+02	0.8053E-10	0.5809E+02	0.2208E-09	0.3995E+06	0.1598E-05	0.4762E+03	0.2953E-09
0.9926E+00	0.2797E+00	0.2997E+03	0.5454E-10	0.9085E+03	0.4361E-09	0.5400E+02	0.2700E-12	0.2150E+03	0.3870E-10	0.1507E+02	0.1507E-09	0.1229E+04	0.2459E-08	0.4948E+03	0.9897E-09	0.1148E+03	0.4594E-09	0.2138E+02	0.8123E-10	0.5860E+02	0.2227E-09	0.4031E+06	0.1612E-05	0.4807E+03	0.2980E-09
0.9926E+00	0.2847E+00	0.3026E+03	0.5507E-10	0.9184E+03	0.4408E-09	0.5445E+02	0.2722E-12	0.2177E+03	0.3918E-10	0.1521E+02	0.1521E-09	0.1241E+04	0.2482E-08	0.5002E+03	0.1000E-08	0.1161E+03	0.4643E-09	0.2158E+02	0.8202E-10	0.5917E+02	0.2249E-09	0.4070E+06	0.1628E-05	0.4857E+03	0.3012E-09
0.9926E+00	0.2896E+00	0.3061E+03	0.5570E-10	0.9301E+03	0.4465E-09	0.5490E+02	0.2745E-12	0.2206E+03	0.3971E-10	0.1537E+02	0.1537E-09	0.1255E+04	0.2510E-08	0.5059E+03	0.1012E-08	0.1174E+03	0.4695E-09	0.2183E+02	0.8295E-10	0.5984E+02	0.2274E-09	0.4117E+06	0.1647E-05	0.4916E+03	0.3048E-09
0.9926E+00	0.2946E+00	0.3102E+03	0.5645E-10	0.9440E+03	0.4531E-09	0.5540E+02	0.2770E-12	0.2239E+03	0.4030E-10	0.1558E+02	0.1558E-09	0.1272E+04	0.2543E-08	0.5124E+03	0.1025E-08	0.1188E+03	0.4753E-09	0.2212E+02	0.8405E-10	0.6064E+02	0.2304E-09	0.4172E+06	0.1669E-05	0.4985E+03	0.3091E-09
0.9926E+00	0.2995E+00	0.3149E+03	0.5732E-10	0.9596E+03	0.4606E-09	0.5597E+02	0.2798E-12	0.2276E+03	0.4097E-10	0.1581E+02	0.1581E-09	0.1291E+04	0.2582E-08	0.5197E+03	0.1039E-08	0.1205E+03	0.4819E-09	0.2245E+02	0.8532E-10	0.6156E+02	0.2339E-09	0.4236E+06	0.1695E-05	0.5063E+03	0.3139E-09
0.9926E+00	0.3045E+00	0.3202E+03	0.5828E-10	0.9767E+03	0.4688E-09	0.5661E+02	0.2831E-12	0.2317E+03	0.4171E-10	0.1608E+02	0.1608E-09	0.1313E+04	0.2625E-08	0.5279E+03	0.1056E-08	0.1223E+03	0.4892E-09	0.2282E+02	0.8673E-10	0.6257E+02	0.2378E-09	0.4307E+06	0.1723E-05	0.5148E+03	0.3192E-09
0.9926E+00	0.3094E+00	0.3258E+03	0.5930E-10	0.9948E+03	0.4775E-09	0.5731E+02	0.2866E-12	0.2361E+03	0.4249E-10	0.1636E+02	0.1636E-09	0.1336E+04	0.2672E-08	0.5366E+03	0.1073E-08	0.1243E+03	0.4971E-09	0.2322E+02	0.8823E-10	0.6365E+02	0.2419E-09	0.4383E+06	0.1753E-05	0.5238E+03	0.3248E-09
0.9926E+00	0.3144E+00	0.3317E+03	0.6037E-10	0.1013E+04	0.4864E-09	0.5806E+02	0.2903E-12	0.2406E+03	0.4331E-10	0.1666E+02	0.1666E-09	0.1360E+04	0.2720E-08	0.5458E+03	0.1092E-08	0.1264E+03	0.5055E-09	0.2363E+02	0.8978E-10	0.6477E+02	0.2461E-09	0.4461E+06	0.1784E-05	0.5331E+03	0.3305E-09
0.9926E+00	0.3193E+00	0.3377E+03	0.6145E-10	0.1032E+04	0.4954E-09	0.5882E+02	0.2941E-12	0.2452E+03	0.4414E-10	0.1696E+02	0.1696E-09	0.1385E+04	0.2769E-08	0.5552E+03	0.1110E-08	0.1285E+03	0.5140E-09	0.2404E+02	0.9135E-10	0.6590E+02	0.2504E-09	0.4541E+06	0.1816E-05	0.5425E+03	0.3364E-09
0.9926E+00	0.3243E+00	0.3437E+03	0.6255E-10	0.1051E+04	0.5045E-09	0.5960E+02	0.2980E-12	0.2499E+03	0.4497E-10	0.1726E+02	0.1726E-09	0.1409E+04	0.2819E-08	0.5647E+03	0.1129E-08	0.1307E+03	0.5226E-09	0.2446E+02	0.9293E-10	0.6704E+02	0.2548E-09	0.4621E+06	0.1848E-05	0.5519E+03	0.3422E-09
0.9926E+00	0.3292E+00	0.3497E+03	0.6364E-10	0.1070E+04	0.5135E-09	0.6039E+02	0.3019E-12	0.2545E+03	0.4581E-10	0.1757E+02	0.1757E-09	0.1434E+04	0.2869E-08	0.5742E+03	0.1148E-08	0.1328E+03	0.5313E-09	0.2487E+02	0.9451E-10	0.6818E+02	0.2591E-09	0.4701E+06	0.1880E-05	0.5613E+03	0.3480E-09
0.9926E+00	0.3342E+00	0.3557E+03	0.6473E-10	0.1089E+04	0.5225E-09	0.6117E+02	0.3059E-12	0.2591E+03	0.4664E-10	0.1787E+02	0.1787E-09	0.1459E+04	0.2918E-08	0.5837E+03	0.1167E-08	0.1350E+03	0.5399E-09	0.2528E+02	0.9608E-10	0.6932E+02	0.2634E-09	0.4780E+06	0.1912E-05	0.5707E+03	0.3538E-09
0.9926E+00	0.3391E+00	0.3616E+03	0.6581E-10	0.1107E+04	0.5314E-09	0.6195E+02	0.3098E-12	0.2636E+03	0.4745E-10	0.1817E+02	0.1817E-09	0.1484E+04	0.2967E-08	0.5931E+03	0.1186E-08	0.1371E+03	0.5485E-09	0.2569E+02	0.9762E-10	0.7043E+02	0.2676E-09	0.4858E+06	0.1943E-05	0.5797E+03	0.3594E-09
0.9926E+00	0.3441E+00	0.3674E+03	0.6687E-10	0.1125E+04	0.5401E-09	0.6272E+02	0.3136E-12	0.2679E+03	0.4823E-10	0.1846E+02	0.1846E-09	0.1508E+04	0.3016E-08	0.6023E+03	0.1205E-08	0.1392E+03	0.5570E-09	0.2608E+02	0.9912E-10	0.7150E+02	0.2717E-09	0.4934E+06	0.1974E-05	0.5885E+03	0.3649E-09
0.9926E+00	0.3490E+00	0.3731E+03	0.6790E-10	0.1143E+04	0.5486E-09	0.6348E+02	0.3174E-12	0.2721E+03	0.4898E-10	0.1875E+02	0.1875E-09	0.1532E+04	0.3063E-08	0.6113E+03	0.1223E-08	0.1413E+03	0.5652E-09	0.2646E+02	0.1006E-09	0.7254E+02	0.2757E-09	0.5007E+06	0.2003E-05	0.5970E+03	0.3701E-09
0.9926E+00	0.3540E+00	0.3786E+03	0.6891E-10	0.1160E+04	0.5569E-09	0.6421E+02	0.3211E-12	0.2760E+03	0.4968E-10	0.1903E+02	0.1903E-09	0.1555E+04	0.3110E-08	0.6200E+03	0.1240E-08	0.1433E+03	0.5733E-09	0.2683E+02	0.1019E-09	0.7354E+02	0.2795E-09	0.5078E+06	0.2031E-05	0.6050E+03	0.3751E-09
0.9926E+00	0.3589E+00	0.3840E+03	0.6990E-10	0.1177E+04	0.5651E-09	0.6493E+02	0.3246E-12	0.2797E+03	0.5035E-10	0.1930E+02	0.1930E-09	0.1578E+04	0.3155E-08	0.6285E+03	0.1257E-08	0.1453E+03	0.5812E-09	0.2718E+02	0.1033E-09	0.7451E+02	0.2832E-09	0.5147E+06	0.2059E-05	0.6127E+03	0.3799E-09
0.9926E+00	0.3639E+00	0.3894E+03	0.7087E-10	0.1194E+04	0.5733E-09	0.6562E+02	0.3281E-12	0.2833E+03	0.5099E-10	0.1957E+02	0.1957E-09	0.1600E+04	0.3201E-08	0.6370E+03	0.1274E-08	0.1474E+03	0.5894E-09	0.2753E+02	0.1046E-09	0.7546E+02	0.2868E-09	0.5214E+06	0.2086E-05	0.6203E+03	0.3846E-09
0.9926E+00	0.3688E+00	0.3946E+03	0.7182E-10	0.1211E+04	0.5812E-09	0.6628E+02	0.3314E-12	0.2867E+03	0.5160E-10	0.1983E+02	0.1983E-09	0.1623E+04	0.3246E-08	0.6455E+03	0.1291E-08	0.1494E+03	0.5977E-09	0.2786E+02	0.1059E-09	0.7637E+02	0.2902E-09	0.5279E+06	0.2112E-05	0.6275E+03	0.3891E-09
0.9926E+00	0.3738E+00	0.4001E+03	0.7282E-10	0.1228E+04	0.5894E-09	0.6696E+02	0.3348E-12	0.2908E+03	0.5234E-10	0.2010E+02	0.2010E-09	0.1645E+04	0.3291E-08	0.6549E+03	0.1310E-08	0.1517E+03	0.6067E-09	0.2821E+02	0.1072E-09	0.7734E+02	0.2939E-09	0.5347E+06	0.2139E-05	0.6360E+03	0.3943E-09
0.9926E+00	0.3787E+00	0.4058E+03	0.7385E-10	0.1245E+04	0.5977E-09	0.6766E+02	0.3383E-12	0.2956E+03	0.5321E-10	0.2037E+02	0.2037E-09	0.1668E+04	0.3335E-08	0.6648E+03	0.1330E-08	0.1540E+03	0.6161E-09	0.2858E+02	0.1086E-09	0.7834E+02	0.2977E-09	0.5416E+06	0.2166E-05	0.6452E+03	0.4000E-09
0.9926E+00	0.3837E+00	0.4108E+03	0.7476E-10	0.1260E+04	0.6050E-09	0.6833E+02	0.3417E-12	0.2998E+03	0.5396E-10	0.2061E+02	0.2061E-09	0.1687E+04	0.3373E-08	0.6733E+03	0.1347E-08	0.1560E+03	0.6242E-09	0.2891E+02	0.1099E-09	0.7925E+02	0.3012E-09	0.5478E+06	0.2191E-05	0.6534E+03	0.4051E-09
0.9926E+00	0.3886E+00	0.4214E+03	0.7670E-10	0.1293E+04	0.6205E-09	0.6984E+02	0.3492E-12	0.3084E+03	0.5551E-10	0.2113E+02	0.2113E-09	0.1727E+04	0.3453E-08	0.6907E+03	0.1381E-08	0.1601E+03	0.6405E-09	0.2965E+02	0.1127E-09	0.8128E+02	0.3089E-09	0.5617E+06	0.2247E-05	0.6710E+03	0.4160E-09
0.9926E+00	0.3936E+00	0.4349E+03	0.7916E-10	0.1335E+04	0.6410E-09	0.7163E+02	0.3582E-12	0.3199E+03	0.5759E-10	0.2182E+02	0.2182E-09	0.1781E+04	0.3563E-08	0.7140E+03	0.1428E-08	0.1654E+03	0.6617E-09	0.3065E+02	0.1165E-09	0.8402E+02	0.3193E-09	0.5805E+06	0.2322E-05	0.6938E+03	0.4301E-09
0.9926E+00	0.3985E+00	0.4518E+03	0.8222E-10	0.1385E+04	0.6650E-09	0.7398E+02	0.3699E-12	0.3338E+03	0.6008E-10	0.2266E+02	0.2266E-09	0.1848E+04	0.3695E-08	0.7420E+03	0.1484E-08	0.1718E+03	0.6871E-09	0.3184E+02	0.1210E-09	0.8729E+02	0.3317E-09	0.6029E+06	0.2411E-05	0.7208E+03	0.4469E-09
0.9926E+00	0.4035E+00	0.4913E+03	0.8942E-10	0.1501E+04	0.7206E-09	0.8026E+02	0.4013E-12	0.3703E+03	0.6666E-10	0.2464E+02	0.2464E-09	0.2003E+04	0.4006E-08	0.8102E+03	0.1620E-08	0.1878E+03	0.7514E-09	0.3458E+02	0.1314E-09	0.9479E+02	0.3602E-09	0.6544E+06	0.2618E-05	0.7820E+03	0.4848E-09
0.9926E+00	0.4084E+00	0.5722E+03	0.1041E-09	0.1736E+04	0.8333E-09	0.9478E+02	0.4739E-12	0.4307E+03	0.7752E-10	0.2851E+02	0.2851E-09	0.2321E+04	0.4641E-08	0.9399E+03	0.1880E-08	0.2177E+03	0.8708E-09	0.4002E+02	0.1521E-09	0.1097E+03	0.4169E-09	0.7577E+06	0.3031E-05	0.9083E+03	0.5631E-09
0.9926E+00	0.4134E+00	0.6233E+03	0.1134E-09	0.1926E+04	0.9243E-09	0.9922E+02	0.4961E-12	0.4396E+03	0.7913E-10	0.3125E+02	0.3125E-09	0.2580E+04	0.5160E-08	0.1000E+04	0.2001E-08	0.2288E+03	0.9153E-09	0.4474E+02	0.1700E-09	0.1226E+03	0.4660E-09	0.8476E+06	0.3390E-05	0.1019E+04	0.6317E-09
0.9926E+00	0.4183E+00	0.5937E+03	0.1080E-09	0.1866E+04	0.8957E-09	0.9428E+02	0.4714E-12	0.4230E+03	0.7613E-10	0.3019E+02	0.3019E-09	0.2510E+04	0.5020E-08	0.9684E+03	0.1937E-08	0.2223E+03	0.8893E-09	0.4361E+02	0.1657E-09	0.1196E+03	0.4543E-09	0.8280E+06	0.3312E-05	0.9919E+03	0.6150E-09
0.9926E+00	0.4233E+00	0.5590E+03	0.1017E-09	0.1770E+04	0.8496E-09	0.8825E+02	0.4412E-12	0.4036E+03	0.7264E-10	0.2864E+02	0.2864E-09	0.2386E+04	0.4773E-08	0.9236E+03	0.1847E-08	0.2129E+03	0.8516E-09	0.4142E+02	0.1574E-09	0.1135E+03	0.4315E-09	0.7878E+06	0.3151E-05	0.9412E+03	0.5835E-09
0.9926E+00	0.4282E+00	0.5390E+03	0.9811E-10	0.1698E+04	0.8149E-09	0.8640E+02	0.4320E-12	0.3886E+03	0.6996E-10	0.2748E+02	0.2748E-09	0.2287E+04	0.4575E-08	0.8890E+03	0.1778E-08	0.2051E+03	0.8202E-09	0.3969E+02	0.1508E-09	0.1088E+03	0.4134E-09	0.7551E+06	0.3020E-05	0.9022E+03	0.5593E-09
0.9926E+00	0.4332E+00	0.5288E+03	0.9624E-10	0.1648E+04	0.7910E-09	0.8602E+02	0.4301E-12	0.3782E+03	0.6808E-10	0.2669E+02	0.2669E-09	0.2214E+04	0.4428E-08	0.8649E+03	0.1730E-08	0.1987E+03	0.7949E-09	0.3844E+02	0.1461E-09	0.1054E+03	0.4005E-09	0.7306E+06	0.2922E-05	0.8747E+03	0.5423E-09
0.9926E+00	0.4381E+00	0.5214E+03	0.9490E-10	0.1619E+04	0.7771E-09	0.8584E+02	0.4292E-12	0.3721E+03	0.6698E-10	0.2619E+02	0.2619E-09	0.2170E+04	0.4339E-08	0.8504E+03	0.1701E-08	0.1952E+03	0.7809E-09	0.3768E+02	0.1432E-09	0.1033E+03	0.3925E-09	0.7156E+06	0.2862E-05	0.8583E+03	0.5322E-09
0.9926E+00	0.4431E+00	0.5192E+03	0.9449E-10	0.1611E+04	0.7735E-09	0.8565E+02	0.4282E-12	0.3706E+03	0.6670E-10	0.2605E+02	0.2605E-09	0.2158E+04	0.4316E-08	0.8465E+03	0.1693E-08	0.1944E+03	0.7776E-09	0.3746E+02	0.1424E-09	0.1027E+03	0.3903E-09	0.7115E+06	0.2846E-05	0.8541E+03	0.5295E-09
0.9926E+00	0.4480E+00	0.5188E+03	0.9443E-10	0.1610E+04	0.7730E-09	0.8559E+02	0.4280E-12	0.3704E+03	0.6667E-10	0.2603E+02	0.2603E-09	0.2156E+04	0.4312E-08	0.8459E+03	0.1692E-08	0.1943E+03	0.7771E-09	0.3743E+02	0.1422E-09	0.1026E+03	0.3899E-09	0.7108E+06	0.2843E-05	0.8535E+03	0.5292E-09
0.9926E+00	0.4530E+00	0.5197E+03	0.9459E-10	0.1614E+04	0.7746E-09	0.8560E+02	0.4280E-12	0.3711E+03	0.6680E-10	0.2606E+02	0.2606E-09	0.2158E+04	0.4317E-08	0.8471E+03	0.1694E-08	0.1947E+03	0.7787E-09	0.3747E+02	0.1424E-09	0.1027E+03	0.3903E-09	0.7114E+06	0.2846E-05	0.8549E+03	0.5300E-09
0.9926E+00	0.4579E+00	0.5232E+03	0.9523E-10	0.1625E+04	0.7798E-09	0.8584E+02	0.4292E-12	0.3735E+03	0.6722E-10	0.2622E+02	0.2622E-09	0.2172E+04	0.4345E-08	0.8523E+03	0.1705E-08	0.1959E+03	0.7837E-09	0.3771E+02	0.1433E-09	0.1034E+03	0.3928E-09	0.7159E+06	0.2864E-05	0.8606E+03	0.5336E-09
0.9926E+00	0.4629E+00	0.5266E+03	0.9584E-10	0.1635E+04	0.7847E-09	0.8612E+02	0.4306E-12	0.3757E+03	0.6763E-10	0.2640E+02	0.2640E-09	0.2187E+04	0.4373E-08	0.8574E+03	0.1715E-08	0.1972E+03	0.7886E-09	0.3795E+02	0.1442E-09	0.1040E+03	0.3954E-09	0.7206E+06	0.2882E-05	0.8661E+03	0.5370E-09
0.9926E+00	0.4678E+00	0.5297E+03	0.9640E-10	0.1644E+04	0.7892E-09	0.8637E+02	0.4318E-12	0.3777E+03	0.6799E-10	0.2655E+02	0.2655E-09	0.2199E+04	0.4399E-08	0.8622E+03	0.1724E-08	0.1983E+03	0.7933E-09	0.3817E+02	0.1451E-09	0.1046E+03	0.3976E-09	0.7248E+06	0.2899E-05	0.8711E+03	0.5401E-09
0.9926E+00	0.4728E+00	0.5329E+03	0.9699E-10	0.1654E+04	0.7939E-09	0.8661E+02	0.4331E-12	0.3797E+03	0.6835E-10	0.2671E+02	0.2671E-09	0.2213E+04	0.4425E-08	0.8672E+03	0.1734E-08	0.1995E+03	0.7981E-09	0.3839E+02	0.1459E-09	0.1053E+03	0.4000E-09	0.7291E+06	0.2916E-05	0.8762E+03	0.5433E-09
0.9926E+00	0.4777E+00	0.5363E+03	0.9761E-10	0.1664E+04	0.7988E-09	0.8687E+02	0.4344E-12	0.3816E+03	0.6868E-10	0.2688E+02	0.2688E-09	0.2227E+04	0.4453E-08	0.8723E+03	0.1745E-08	0.2007E+03	0.8027E-09	0.3863E+02	0.1468E-09	0.1059E+03	0.4024E-09	0.7336E+06	0.2934E-05	0.8816E+03	0.5466E-09
0.9926E+00	0.4827E+00	0.5399E+03	0.9827E-10	0.1676E+04	0.8043E-09	0.8717E+02	0.4359E-12	0.3834E+03	0.6902E-10	0.2707E+02	0.2707E-09	0.2242E+04	0.4484E-08	0.8777E+03	0.1755E-08	0.2019E+03	0.8075E-09	0.3889E+02	0.1478E-09	0.1066E+03	0.4051E-09	0.7386E+06	0.2954E-05	0.8875E+03	0.5503E-09
0.9926E+00	0.4876E+00	0.5437E+03	0.9895E-10	0.1687E+04	0.8100E-09	0.8751E+02	0.4375E-12	0.3855E+03	0.6938E-10	0.2726E+02	0.2726E-09	0.2258E+04	0.4516E-08	0.8833E+03	0.1767E-08	0.2030E+03	0.8121E-09	0.3916E+02	0.1488E-09	0.1073E+03	0.4079E-09	0.7438E+06	0.2975E-05	0.8937E+03	0.5541E-09
0.9926E+00	0.4926E+00	0.5474E+03	0.9963E-10	0.1699E+04	0.8156E-09	0.8787E+02	0.4394E-12	0.3877E+03	0.6978E-10	0.2745E+02	0.2745E-09	0.2274E+04	0.4548E-08	0.8884E+03	0.1777E-08	0.2041E+03	0.8162E-09	0.3942E+02	0.1498E-09	0.1081E+03	0.4107E-09	0.7489E+06	0.2996E-05	0.8998E+03	0.5579E-09
0.9926E+00	0.4975E+00	0.5509E+03	0.1003E-09	0.1710E+04	0.8209E-09	0.8824E+02	0.4412E-12	0.3901E+03	0.7022E-10	0.2762E+02	0.2762E-09	0.2288E+04	0.4577E-08	0.8934E+03	0.1787E-08	0.2052E+03	0.8208E-09	0.3966E+02	0.1507E-09	0.1087E+03	0.4132E-09	0.7535E+06	0.3014E-05	0.9053E+03	0.5613E-09
0.9926E+00	0.5025E+00	0.5545E+03	0.1009E-09	0.1721E+04	0.8259E-09	0.8861E+02	0.4431E-12	0.3927E+03	0.7068E-10	0.2779E+02	0.2779E-09	0.2302E+04	0.4604E-08	0.8987E+03	0.1797E-08	0.2064E+03	0.8257E-09	0.3989E+02	0.1516E-09	0.1094E+03	0.4156E-09	0.7579E+06	0.3032E-05	0.9105E+03	0.5645E-09
0.9926E+00	0.5074E+00	0.5582E+03	0.1016E-09	0.1731E+04	0.8310E-09	0.8894E+02	0.4447E-12	0.3953E+03	0.7115E-10	0.2796E+02	0.2796E-09	0.2316E+04	0.4633E-08	0.9042E+03	0.1808E-08	0.2077E+03	0.8307E-09	0.4013E+02	0.1525E-09	0.1100E+03	0.4181E-09	0.7625E+06	0.3050E-05	0.9159E+03	0.5679E-09
0.9926E+00	0.5124E+00	0.5618E+03	0.1023E-09	0.1742E+04	0.8359E-09	0.8919E+02	0.4459E-12	0.3979E+03	0.7162E-10	0.2813E+02	0.2813E-09	0.2330E+04	0.4660E-08	0.9097E+03	0.1819E-08	0.2089E+03	0.8357E-09	0.4037E+02	0.1534E-09	0.1107E+03	0.4205E-09	0.7670E+06	0.3068E-05	0.9212E+03	0.5711E-09
0.9926E+00	0.5173E+00	0.5652E+03	0.1029E-09	0.1750E+04	0.8402E-09	0.8939E+02	0.4469E-12	0.4004E+03	0.7207E-10	0.2827E+02	0.2827E-09	0.2342E+04	0.4683E-08	0.9146E+03	0.1829E-08	0.2100E+03	0.8402E-09	0.4056E+02	0.1541E-09	0.1112E+03	0.4225E-09	0.7708E+06	0.3083E-05	0.9256E+03	0.5739E-09
0.9926E+00	0.5223E+00	0.5681E+03	0.1034E-09	0.1758E+04	0.8436E-09	0.8964E+02	0.4482E-12	0.4026E+03	0.7247E-10	0.2838E+02	0.2838E-09	0.2351E+04	0.4702E-08	0.9186E+03	0.1837E-08	0.2110E+03	0.8438E-09	0.4070E+02	0.1547E-09	0.1116E+03	0.4240E-09	0.7737E+06	0.3095E-05	0.9289E+03	0.5759E-09
0.9926E+00	0.5272E+00	0.5708E+03	0.1039E-09	0.1765E+04	0.8473E-09	0.8994E+02	0.4497E-12	0.4045E+03	0.7281E-10	0.2850E+02	0.2850E-09	0.2361E+04	0.4721E-08	0.9222E+03	0.1844E-08	0.2117E+03	0.8470E-09	0.4084E+02	0.1552E-09	0.1120E+03	0.4255E-09	0.7767E+06	0.3107E-05	0.9319E+03	0.5778E-09
0.9926E+00	0.5322E+00	0.5736E+03	0.1044E-09	0.1773E+04	0.8512E-09	0.9033E+02	0.4516E-12	0.4061E+03	0.7309E-10	0.2863E+02	0.2863E-09	0.2371E+04	0.4743E-08	0.9261E+03	0.1852E-08	0.2125E+03	0.8500E-09	0.4100E+02	0.1558E-09	0.1124E+03	0.4271E-09	0.7800E+06	0.3120E-05	0.9353E+03	0.5799E-09
0.9926E+00	0.5371E+00	0.5765E+03	0.1049E-09	0.1782E+04	0.8554E-09	0.9080E+02	0.4540E-12	0.4075E+03	0.7335E-10	0.2878E+02	0.2878E-09	0.2383E+04	0.4766E-08	0.9301E+03	0.1860E-08	0.2133E+03	0.8532E-09	0.4118E+02	0.1565E-09	0.1129E+03	0.4290E-09	0.7835E+06	0.3134E-05	0.9392E+03	0.5823E-09
0.9926E+00	0.5421E+00	0.5795E+03	0.1055E-09	0.1791E+04	0.8598E-09	0.9135E+02	0.4567E-12	0.4090E+03	0.7362E-10	0.2893E+02	0.2893E-09	0.2395E+04	0.4790E-08	0.9342E+03	0.1868E-08	0.2141E+03	0.8564E-09	0.4138E+02	0.1573E-09	0.1134E+03	0.4311E-09	0.7873E+06	0.3149E-05	0.9437E+03	0.5851E-09
0.9926E+00	0.5470E+00	0.5826E+03	0.1060E-09	0.1801E+04	0.8643E-09	0.9192E+02	0.4596E-12	0.4105E+03	0.7388E-10	0.2909E+02	0.2909E-09	0.2408E+04	0.4816E-08	0.9384E+03	0.1877E-08	0.2149E+03	0.8597E-09	0.4160E+02	0.1581E-09	0.1140E+03	0.4334E-09	0.7914E+06	0.3165E-05	0.9485E+03	0.5881E-09
0.9926E+00	0.5520E+00	0.5857E+03	0.1066E-09	0.1810E+04	0.8687E-09	0.9249E+02	0.4625E-12	0.4118E+03	0.7413E-10	0.2925E+02	0.2925E-09	0.2421E+04	0.4841E-08	0.9426E+03	0.1885E-08	0.2157E+03	0.8630E-09	0.4183E+02	0.1589E-09	0.1147E+03	0.4357E-09	0.7954E+06	0.3181E-05	0.9534E+03	0.5911E-09
0.9926E+00	0.5569E+00	0.5884E+03	0.1071E-09	0.1818E+04	0.8726E-09	0.9302E+02	0.4651E-12	0.4131E+03	0.7436E-10	0.2939E+02	0.2939E-09	0.2432E+04	0.4863E-08	0.9466E+03	0.1893E-08	0.2165E+03	0.8660E-09	0.4204E+02	0.1598E-09	0.1153E+03	0.4380E-09	0.7990E+06	0.3196E-05	0.9581E+03	0.5940E-09
0.9926E+00	0.5619E+00	0.5904E+03	0.1075E-09	0.1823E+04	0.8751E-09	0.9345E+02	0.4672E-12	0.4140E+03	0.7452E-10	0.2949E+02	0.2949E-09	0.2439E+04	0.4879E-08	0.9494E+03	0.1899E-08	0.2171E+03	0.8683E-09	0.4221E+02	0.1604E-09	0.1157E+03	0.4397E-09	0.8016E+06	0.3207E-05	0.9617E+03	0.5963E-09
0.9926E+00	0.5668E+00	0.5916E+03	0.1077E-09	0.1826E+04	0.8764E-09	0.9379E+02	0.4690E-12	0.4145E+03	0.7461E-10	0.2955E+02	0.2955E-09	0.2443E+04	0.4887E-08	0.9512E+03	0.1902E-08	0.2174E+03	0.8696E-09	0.4231E+02	0.1608E-09	0.1160E+03	0.4407E-09	0.8030E+06	0.3212E-05	0.9640E+03	0.5977E-09
0.9926E+00	0.5718E+00	0.5921E+03	0.1078E-09	0.1827E+04	0.8769E-09	0.9406E+02	0.4703E-12	0.4147E+03	0.7465E-10	0.2957E+02	0.2957E-09	0.2445E+04	0.4890E-08	0.9523E+03	0.1905E-08	0.2176E+03	0.8703E-09	0.4234E+02	0.1609E-09	0.1161E+03	0.4411E-09	0.8035E+06	0.3214E-05	0.9650E+03	0.5983E-09
0.9926E+00	0.5767E+00	0.5922E+03	0.1078E-09	0.1827E+04	0.8770E-09	0.9417E+02	0.4709E-12	0.4148E+03	0.7466E-10	0.2958E+02	0.2958E-09	0.2445E+04	0.4890E-08	0.9528E+03	0.1906E-08	0.2176E+03	0.8705E-09	0.4236E+02	0.1610E-09	0.1161E+03	0.4412E-09	0.8037E+06	0.3215E-05	0.9654E+03	0.5985E-09
0.9926E+00	0.5817E+00	0.5923E+03	0.1078E-09	0.1827E+04	0.8768E-09	0.9421E+02	0.4710E-12	0.4148E+03	0.7466E-10	0.2958E+02	0.2958E-09	0.2445E+04	0.4889E-08	0.9529E+03	0.1906E-08	0.2176E+03	0.8706E-09	0.4236E+02	0.1610E-09	0.1161E+03	0.4413E-09	0.8035E+06	0.3214E-05	0.9654E+03	0.5986E-09
0.9926E+00	0.5866E+00	0.5917E+03	0.1077E-09	0.1824E+04	0.8754E-09	0.9421E+02	0.4711E-12	0.4145E+03	0.7461E-10	0.2954E+02	0.2954E-09	0.2441E+04	0.4881E-08	0.9529E+03	0.1906E-08	0.2176E+03	0.8705E-09	0.4232E+02	0.1608E-09	0.1160E+03	0.4409E-09	0.8023E+06	0.3209E-05	0.9650E+03	0.5983E-09
0.9926E+00	0.5916E+00	0.5908E+03	0.1075E-09	0.1821E+04	0.8739E-09	0.9416E+02	0.4708E-12	0.4141E+03	0.7455E-10	0.2950E+02	0.2950E-09	0.2437E+04	0.4873E-08	0.9524E+03	0.1905E-08	0.2174E+03	0.8696E-09	0.4227E+02	0.1606E-09	0.1159E+03	0.4403E-09	0.8010E+06	0.3204E-05	0.9635E+03	0.5974E-09
0.9926E+00	0.5965E+00	0.5901E+03	0.1074E-09	0.1817E+04	0.8723E-09	0.9408E+02	0.4704E-12	0.4136E+03	0.7446E-10	0.2947E+02	0.2947E-09	0.2434E+04	0.4867E-08	0.9515E+03	0.1903E-08	0.2171E+03	0.8685E-09	0.4225E+02	0.1605E-09	0.1158E+03	0.4401E-09	0.8002E+06	0.3201E-05	0.9622E+03	0.5966E-09
0.9926E+00	0.6015E+00	0.5893E+03	0.1073E-09	0.1814E+04	0.8708E-09	0.9404E+02	0.4702E-12	0.4130E+03	0.7434E-10	0.2946E+02	0.2946E-09	0.2433E+04	0.4865E-08	0.9502E+03	0.1900E-08	0.2168E+03	0.8671E-09	0.4224E+02	0.1605E-09	0.1158E+03	0.4400E-09	0.8000E+06	0.3200E-05	0.9611E+03	0.5959E-09
0.9926E+00	0.6064E+00	0.5887E+03	0.1071E-09	0.1811E+04	0.8694E-09	0.9402E+02	0.4701E-12	0.4122E+03	0.7419E-10	0.2945E+02	0.2945E-09	0.2432E+04	0.4865E-08	0.9486E+03	0.1897E-08	0.2164E+03	0.8655E-09	0.4224E+02	0.1605E-09	0.1158E+03	0.4401E-09	0.7999E+06	0.3200E-05	0.9605E+03	0.5955E-09
0.9926E+00	0.6114E+00	0.5881E+03	0.1070E-09	0.1810E+04	0.8687E-09	0.9400E+02	0.4700E-12	0.4113E+03	0.7403E-10	0.2945E+02	0.2945E-09	0.2432E+04	0.4864E-08	0.9467E+03	0.1893E-08	0.2159E+03	0.8637E-09	0.4225E+02	0.1605E-09	0.1158E+03	0.4401E-09	0.7998E+06	0.3199E-05	0.9603E+03	0.5954E-09
0.9926E+00	0.6163E+00	0.5873E+03	0.1069E-09	0.1809E+04	0.8682E-09	0.9393E+02	0.4697E-12	0.4103E+03	0.7386E-10	0.2943E+02	0.2943E-09	0.2431E+04	0.4863E-08	0.9446E+03	0.1889E-08	0.2155E+03	0.8618E-09	0.4225E+02	0.1605E-09	0.1158E+03	0.4401E-09	0.7996E+06	0.3198E-05	0.9600E+03	0.5952E-09
0.9926E+00	0.6213E+00	0.5862E+03	0.1067E-09	0.1807E+04	0.8672E-09	0.9382E+02	0.4691E-12	0.4094E+03	0.7369E-10	0.2936E+02	0.2936E-09	0.2427E+04	0.4853E-08	0.9426E+03	0.1885E-08	0.2150E+03	0.8599E-09	0.4218E+02	0.1603E-09	0.1156E+03	0.4394E-09	0.7980E+06	0.3192E-05	0.9590E+03	0.5946E-09
0.9926E+00	0.6262E+00	0.5850E+03	0.1065E-09	0.1804E+04	0.8660E-09	0.9368E+02	0.4684E-12	0.4087E+03	0.7357E-10	0.2930E+02	0.2930E-09	0.2421E+04	0.4841E-08	0.9410E+03	0.1882E-08	0.2146E+03	0.8586E-09	0.4208E+02	0.1599E-09	0.1154E+03	0.4384E-09	0.7960E+06	0.3184E-05	0.9576E+03	0.5937E-09
0.9926E+00	0.6312E+00	0.5839E+03	0.1063E-09	0.1801E+04	0.8647E-09	0.9353E+02	0.4677E-12	0.4082E+03	0.7348E-10	0.2922E+02	0.2922E-09	0.2415E+04	0.4829E-08	0.9397E+03	0.1879E-08	0.2144E+03	0.8575E-09	0.4198E+02	0.1595E-09	0.1151E+03	0.4373E-09	0.7940E+06	0.3176E-05	0.9561E+03	0.5928E-09
0.9926E+00	0.6361E+00	0.5829E+03	0.1061E-09	0.1799E+04	0.8634E-09	0.9339E+02	0.4669E-12	0.4080E+03	0.7344E-10	0.2915E+02	0.2915E-09	0.2408E+04	0.4817E-08	0.9388E+03	0.1878E-08	0.2142E+03	0.8570E-09	0.4188E+02	0.1592E-09	0.1148E+03	0.4363E-09	0.7920E+06	0.3168E-05	0.9548E+03	0.5920E-09
0.9926E+00	0.6411E+00	0.5822E+03	0.1060E-09	0.1797E+04	0.8625E-09	0.9330E+02	0.4665E-12	0.4079E+03	0.7342E-10	0.2908E+02	0.2908E-09	0.2403E+04	0.4806E-08	0.9385E+03	0.1877E-08	0.2142E+03	0.8568E-09	0.4180E+02	0.1588E-09	0.1146E+03	0.4354E-09	0.7902E+06	0.3161E-05	0.9541E+03	0.5916E-09
0.9926E+00	0.6460E+00	0.5818E+03	0.1059E-09	0.1796E+04	0.8619E-09	0.9325E+02	0.4663E-12	0.4080E+03	0.7344E-10	0.2903E+02	0.2903E-09	0.2398E+04	0.4796E-08	0.9385E+03	0.1877E-08	0.2142E+03	0.8568E-09	0.4172E+02	0.1585E-09	0.1144E+03	0.4346E-09	0.7887E+06	0.3155E-05	0.9535E+03	0.5912E-09
0.9926E+00	0.6510E+00	0.5816E+03	0.1059E-09	0.1795E+04	0.8615E-09	0.9324E+02	0.4662E-12	0.4083E+03	0.7350E-10	0.2899E+02	0.2899E-09	0.2396E+04	0.4791E-08	0.9390E+03	0.1878E-08	0.2144E+03	0.8575E-09	0.4168E+02	0.1584E-09	0.1143E+03	0.4342E-09	0.7879E+06	0.3151E-05	0.9531E+03	0.5909E-09
0.9926E+00	0.6559E+00	0.5815E+03	0.1058E-09	0.1795E+04	0.8614E-09	0.9332E+02	0.4666E-12	0.4087E+03	0.7357E-10	0.2898E+02	0.2898E-09	0.2394E+04	0.4789E-08	0.9395E+03	0.1879E-08	0.2145E+03	0.8581E-09	0.4166E+02	0.1583E-09	0.1142E+03	0.4340E-09	0.7875E+06	0.3150E-05	0.9530E+03	0.5909E-09
0.9926E+00	0.6609E+00	0.5815E+03	0.1058E-09	0.1795E+04	0.8614E-09	0.9343E+02	0.4671E-12	0.4092E+03	0.7365E-10	0.2898E+02	0.2898E-09	0.2394E+04	0.4789E-08	0.9403E+03	0.1881E-08	0.2147E+03	0.8588E-09	0.4166E+02	0.1583E-09	0.1142E+03	0.4340E-09	0.7874E+06	0.3150E-05	0.9534E+03	0.5911E-09
0.9926E+00	0.6658E+00	0.5819E+03	0.1059E-09	0.1796E+04	0.8620E-09	0.9357E+02	0.4679E-12	0.4097E+03	0.7375E-10	0.2900E+02	0.2900E-09	0.2397E+04	0.4793E-08	0.9412E+03	0.1882E-08	0.2149E+03	0.8597E-09	0.4170E+02	0.1585E-09	0.1143E+03	0.4344E-09	0.7883E+06	0.3153E-05	0.9540E+03	0.5915E-09
0.9926E+00	0.6708E+00	0.5824E+03	0.1060E-09	0.1797E+04	0.8627E-09	0.9374E+02	0.4687E-12	0.4103E+03	0.7386E-10	0.2904E+02	0.2904E-09	0.2400E+04	0.4799E-08	0.9422E+03	0.1884E-08	0.2152E+03	0.8607E-09	0.4175E+02	0.1586E-09	0.1144E+03	0.4349E-09	0.7892E+06	0.3157E-05	0.9549E+03	0.5921E-09
0.9926E+00	0.6757E+00	0.5830E+03	0.1061E-09	0.1799E+04	0.8636E-09	0.9390E+02	0.4695E-12	0.4110E+03	0.7398E-10	0.2908E+02	0.2908E-09	0.2404E+04	0.4807E-08	0.9433E+03	0.1887E-08	0.2154E+03	0.8618E-09	0.4181E+02	0.1589E-09	0.1146E+03	0.4356E-09	0.7906E+06	0.3162E-05	0.9560E+03	0.5927E-09
0.9926E+00	0.6807E+00	0.5837E+03	0.1062E-09	0.1801E+04	0.8647E-09	0.9405E+02	0.4702E-12	0.4117E+03	0.7411E-10	0.2914E+02	0.2914E-09	0.2408E+04	0.4817E-08	0.9444E+03	0.1889E-08	0.2157E+03	0.8628E-09	0.4189E+02	0.1592E-09	0.1148E+03	0.4364E-09	0.7922E+06	0.3169E-05	0.9572E+03	0.5935E-09
0.9926E+00	0.6856E+00	0.5845E+03	0.1064E-09	0.1804E+04	0.8658E-09	0.9422E+02	0.4711E-12	0.4124E+03	0.7423E-10	0.2920E+02	0.2920E-09	0.2414E+04	0.4827E-08	0.9456E+03	0.1891E-08	0.2160E+03	0.8639E-09	0.4198E+02	0.1595E-09	0.1151E+03	0.4373E-09	0.7939E+06	0.3176E-05	0.9585E+03	0.5943E-09
0.9926E+00	0.6906E+00	0.5853E+03	0.1065E-09	0.1806E+04	0.8671E-09	0.9441E+02	0.4721E-12	0.4130E+03	0.7435E-10	0.2927E+02	0.2927E-09	0.2419E+04	0.4839E-08	0.9468E+03	0.1894E-08	0.2163E+03	0.8651E-09	0.4207E+02	0.1599E-09	0.1153E+03	0.4383E-09	0.7958E+06	0.3183E-05	0.9598E+03	0.5951E-09
0.9926E+00	0.6955E+00	0.5862E+03	0.1067E-09	0.1809E+04	0.8685E-09	0.9461E+02	0.4730E-12	0.4136E+03	0.7446E-10	0.2933E+02	0.2933E-09	0.2425E+04	0.4850E-08	0.9482E+03	0.1896E-08	0.2166E+03	0.8663E-09	0.4217E+02	0.1602E-09	0.1156E+03	0.4392E-09	0.7977E+06	0.3191E-05	0.9612E+03	0.5959E-09
0.9926E+00	0.7005E+00	0.5872E+03	0.1069E-09	0.1813E+04	0.8700E-09	0.9481E+02	0.4740E-12	0.4143E+03	0.7457E-10	0.2940E+02	0.2940E-09	0.2431E+04	0.4862E-08	0.9498E+03	0.1900E-08	0.2169E+03	0.8678E-09	0.4226E+02	0.1606E-09	0.1159E+03	0.4402E-09	0.7996E+06	0.3199E-05	0.9627E+03	0.5969E-09
0.9926E+00	0.7054E+00	0.5882E+03	0.1071E-09	0.1816E+04	0.8717E-09	0.9500E+02	0.4750E-12	0.4150E+03	0.7470E-10	0.2948E+02	0.2948E-09	0.2437E+04	0.4874E-08	0.9516E+03	0.1903E-08	0.2174E+03	0.8694E-09	0.4236E+02	0.1610E-09	0.1161E+03	0.4412E-09	0.8016E+06	0.3206E-05	0.9643E+03	0.5979E-09
0.9926E+00	0.7104E+00	0.5894E+03	0.1073E-09	0.1820E+04	0.8735E-09	0.9518E+02	0.4759E-12	0.4158E+03	0.7484E-10	0.2955E+02	0.2955E-09	0.2443E+04	0.4886E-08	0.9537E+03	0.1907E-08	0.2178E+03	0.8713E-09	0.4245E+02	0.1613E-09	0.1164E+03	0.4422E-09	0.8035E+06	0.3214E-05	0.9661E+03	0.5990E-09
0.9926E+00	0.7153E+00	0.5907E+03	0.1075E-09	0.1824E+04	0.8755E-09	0.9535E+02	0.4768E-12	0.4167E+03	0.7501E-10	0.2961E+02	0.2961E-09	0.2449E+04	0.4897E-08	0.9560E+03	0.1912E-08	0.2183E+03	0.8733E-09	0.4254E+02	0.1617E-09	0.1166E+03	0.4432E-09	0.8054E+06	0.3222E-05	0.9679E+03	0.6001E-09
0.9926E+00	0.7203E+00	0.5920E+03	0.1077E-09	0.1828E+04	0.8775E-09	0.9553E+02	0.4777E-12	0.4177E+03	0.7519E-10	0.2968E+02	0.2968E-09	0.2454E+04	0.4909E-08	0.9584E+03	0.1917E-08	0.2189E+03	0.8755E-09	0.4263E+02	0.1620E-09	0.1169E+03	0.4441E-09	0.8073E+06	0.3229E-05	0.9699E+03	0.6013E-09
0.9926E+00	0.7252E+00	0.5933E+03	0.1080E-09	0.1833E+04	0.8796E-09	0.9571E+02	0.4786E-12	0.4187E+03	0.7536E-10	0.2975E+02	0.2975E-09	0.2460E+04	0.4919E-08	0.9609E+03	0.1922E-08	0.2193E+03	0.8774E-09	0.4271E+02	0.1623E-09	0.1171E+03	0.4449E-09	0.8090E+06	0.3236E-05	0.9718E+03	0.6025E-09
0.9926E+00	0.7302E+00	0.5946E+03	0.1082E-09	0.1837E+04	0.8816E-09	0.9588E+02	0.4794E-12	0.4194E+03	0.7549E-10	0.2981E+02	0.2981E-09	0.2465E+04	0.4929E-08	0.9631E+03	0.1926E-08	0.2198E+03	0.8790E-09	0.4278E+02	0.1626E-09	0.1173E+03	0.4457E-09	0.8106E+06	0.3242E-05	0.9736E+03	0.6036E-09
0.9926E+00	0.7351E+00	0.5958E+03	0.1084E-09	0.1841E+04	0.8834E-09	0.9604E+02	0.4802E-12	0.4201E+03	0.7561E-10	0.2986E+02	0.2986E-09	0.2469E+04	0.4938E-08	0.9649E+03	0.1930E-08	0.2201E+03	0.8804E-09	0.4285E+02	0.1628E-09	0.1175E+03	0.4464E-09	0.8120E+06	0.3248E-05	0.9754E+03	0.6047E-09
0.9926E+00	0.7401E+00	0.5971E+03	0.1087E-09	0.1844E+04	0.8852E-09	0.9618E+02	0.4809E-12	0.4207E+03	0.7572E-10	0.2991E+02	0.2991E-09	0.2473E+04	0.4945E-08	0.9666E+03	0.1933E-08	0.2204E+03	0.8817E-09	0.4292E+02	0.1631E-09	0.1177E+03	0.4471E-09	0.8133E+06	0.3253E-05	0.9773E+03	0.6059E-09
0.9926E+00	0.7450E+00	0.5984E+03	0.1089E-09	0.1848E+04	0.8871E-09	0.9631E+02	0.4816E-12	0.4213E+03	0.7583E-10	0.2995E+02	0.2995E-09	0.2476E+04	0.4952E-08	0.9681E+03	0.1936E-08	0.2207E+03	0.8829E-09	0.4298E+02	0.1633E-09	0.1178E+03	0.4477E-09	0.8146E+06	0.3258E-05	0.9792E+03	0.6071E-09
0.9926E+00	0.7500E+00	0.5995E+03	0.1091E-09	0.1852E+04	0.8889E-09	0.9643E+02	0.4821E-12	0.4218E+03	0.7592E-10	0.2999E+02	0.2999E-09	0.2479E+04	0.4958E-08	0.9695E+03	0.1939E-08	0.2210E+03	0.8839E-09	0.4303E+02	0.1635E-09	0.1180E+03	0.4483E-09	0.8157E+06	0.3263E-05	0.9811E+03	0.6083E-09
0.9926E+00	0.7550E+00	0.6007E+03	0.1093E-09	0.1855E+04	0.8905E-09	0.9653E+02	0.4827E-12	0.4222E+03	0.7599E-10	0.3002E+02	0.3002E-09	0.2482E+04	0.4963E-08	0.9708E+03	0.1942E-08	0.2212E+03	0.8847E-09	0.4308E+02	0.1637E-09	0.1181E+03	0.4487E-09	0.8166E+06	0.3266E-05	0.9829E+03	0.6094E-09
0.9926E+00	0.7599E+00	0.6017E+03	0.1095E-09	0.1858E+04	0.8920E-09	0.9662E+02	0.4831E-12	0.4225E+03	0.7604E-10	0.3005E+02	0.3005E-09	0.2484E+04	0.4968E-08	0.9718E+03	0.1944E-08	0.2213E+03	0.8853E-09	0.4312E+02	0.1639E-09	0.1182E+03	0.4492E-09	0.8175E+06	0.3270E-05	0.9846E+03	0.6104E-09
0.9926E+00	0.7649E+00	0.6026E+03	0.1097E-09	0.1861E+04	0.8933E-09	0.9670E+02	0.4835E-12	0.4227E+03	0.7608E-10	0.3008E+02	0.3008E-09	0.2486E+04	0.4973E-08	0.9726E+03	0.1945E-08	0.2214E+03	0.8857E-09	0.4316E+02	0.1640E-09	0.1183E+03	0.4496E-09	0.8182E+06	0.3273E-05	0.9860E+03	0.6113E-09
0.9926E+00	0.7698E+00	0.6033E+03	0.1098E-09	0.1863E+04	0.8943E-09	0.9676E+02	0.4838E-12	0.4227E+03	0.7609E-10	0.3010E+02	0.3010E-09	0.2489E+04	0.4977E-08	0.9732E+03	0.1946E-08	0.2215E+03	0.8860E-09	0.4319E+02	0.1641E-09	0.1184E+03	0.4499E-09	0.8188E+06	0.3275E-05	0.9872E+03	0.6121E-09
0.9926E+00	0.7748E+00	0.6038E+03	0.1099E-09	0.1865E+04	0.8951E-09	0.9681E+02	0.4840E-12	0.4227E+03	0.7608E-10	0.3012E+02	0.3012E-09	0.2491E+04	0.4981E-08	0.9736E+03	0.1947E-08	0.2216E+03	0.8863E-09	0.4322E+02	0.1643E-09	0.1185E+03	0.4503E-09	0.8194E+06	0.3278E-05	0.9881E+03	0.6126E-09
0.9926E+00	0.7797E+00	0.6041E+03	0.1099E-09	0.1866E+04	0.8957E-09	0.9684E+02	0.4842E-12	0.4227E+03	0.7609E-10	0.3014E+02	0.3014E-09	0.2492E+04	0.4985E-08	0.9738E+03	0.1948E-08	0.2217E+03	0.8866E-09	0.4325E+02	0.1644E-09	0.1186E+03	0.4506E-09	0.8200E+06	0.3280E-05	0.9887E+03	0.6130E-09
0.9926E+00	0.7847E+00	0.6042E+03	0.1100E-09	0.1867E+04	0.8961E-09	0.9687E+02	0.4843E-12	0.4227E+03	0.7609E-10	0.3016E+02	0.3016E-09	0.2494E+04	0.4988E-08	0.9740E+03	0.1948E-08	0.2217E+03	0.8868E-09	0.4328E+02	0.1645E-09	0.1186E+03	0.4509E-09	0.8204E+06	0.3282E-05	0.9891E+03	0.6132E-09
0.9926E+00	0.7896E+00	0.6043E+03	0.1100E-09	0.1867E+04	0.8963E-09	0.9688E+02	0.4844E-12	0.4227E+03	0.7609E-10	0.3018E+02	0.3018E-09	0.2496E+04	0.4992E-08	0.9742E+03	0.1948E-08	0.2217E+03	0.8870E-09	0.4330E+02	0.1646E-09	0.1187E+03	0.4511E-09	0.8209E+06	0.3284E-05	0.9892E+03	0.6133E-09
0.9926E+00	0.7946E+00	0.6042E+03	0.1100E-09	0.1867E+04	0.8963E-09	0.9689E+02	0.4845E-12	0.4227E+03	0.7608E-10	0.3020E+02	0.3020E-09	0.2497E+04	0.4995E-08	0.9743E+03	0.1949E-08	0.2218E+03	0.8871E-09	0.4333E+02	0.1646E-09	0.1188E+03	0.4513E-09	0.8213E+06	0.3285E-05	0.9892E+03	0.6133E-09
0.9926E+00	0.7995E+00	0.6041E+03	0.1099E-09	0.1867E+04	0.8964E-09	0.9690E+02	0.4845E-12	0.4227E+03	0.7608E-10	0.3021E+02	0.3021E-09	0.2499E+04	0.4998E-08	0.9744E+03	0.1949E-08	0.2218E+03	0.8871E-09	0.4334E+02	0.1647E-09	0.1188E+03	0.4515E-09	0.8217E+06	0.3287E-05	0.9892E+03	0.6133E-09
0.9926E+00	0.8045E+00	0.6040E+03	0.1099E-09	0.1867E+04	0.8964E-09	0.9691E+02	0.4845E-12	0.4226E+03	0.7607E-10	0.3023E+02	0.3023E-09	0.2500E+04	0.5001E-08	0.9743E+03	0.1949E-08	0.2218E+03	0.8871E-09	0.4336E+02	0.1648E-09	0.1189E+03	0.4517E-09	0.8221E+06	0.3288E-05	0.9892E+03	0.6133E-09
0.9926E+00	0.8094E+00	0.6039E+03	0.1099E-09	0.1868E+04	0.8965E-09	0.9692E+02	0.4846E-12	0.4226E+03	0.7607E-10	0.3025E+02	0.3025E-09	0.2502E+04	0.5003E-08	0.9743E+03	0.1949E-08	0.2218E+03	0.8871E-09	0.4338E+02	0.1648E-09	0.1189E+03	0.4519E-09	0.8224E+06	0.3290E-05	0.9892E+03	0.6133E-09
0.9926E+00	0.8144E+00	0.6039E+03	0.1099E-09	0.1868E+04	0.8966E-09	0.9692E+02	0.4846E-12	0.4225E+03	0.7606E-10	0.3026E+02	0.3026E-09	0.2503E+04	0.5006E-08	0.9743E+03	0.1949E-08	0.2218E+03	0.8871E-09	0.4340E+02	0.1649E-09	0.1190E+03	0.4521E-09	0.8228E+06	0.3291E-05	0.9892E+03	0.6133E-09
0.9926E+00	0.8193E+00	0.6039E+03	0.1099E-09	0.1868E+04	0.8968E-09	0.9693E+02	0.4846E-12	0.4225E+03	0.7605E-10	0.3028E+02	0.3028E-09	0.2504E+04	0.5008E-08	0.9743E+03	0.1949E-08	0.2218E+03	0.8871E-09	0.4341E+02	0.1650E-09	0.1190E+03	0.4522E-09	0.8231E+06	0.3293E-05	0.9893E+03	0.6134E-09
0.9926E+00	0.8243E+00	0.6039E+03	0.1099E-09	0.1869E+04	0.8971E-09	0.9693E+02	0.4847E-12	0.4225E+03	0.7605E-10	0.3029E+02	0.3029E-09	0.2505E+04	0.5011E-08	0.9743E+03	0.1949E-08	0.2218E+03	0.8871E-09	0.4343E+02	0.1650E-09	0.1191E+03	0.4524E-09	0.8235E+06	0.3294E-05	0.9895E+03	0.6135E-09
0.9926E+00	0.8292E+00	0.6041E+03	0.1099E-09	0.1870E+04	0.8974E-09	0.9694E+02	0.4847E-12	0.4225E+03	0.7605E-10	0.3031E+02	0.3031E-09	0.2506E+04	0.5013E-08	0.9743E+03	0.1949E-08	0.2218E+03	0.8872E-09	0.4345E+02	0.1651E-09	0.1191E+03	0.4526E-09	0.8239E+06	0.3296E-05	0.9898E+03	0.6137E-09
0.9926E+00	0.8342E+00	0.6043E+03	0.1100E-09	0.1870E+04	0.8978E-09	0.9697E+02	0.4848E-12	0.4225E+03	0.7606E-10	0.3033E+02	0.3033E-09	0.2508E+04	0.5015E-08	0.9745E+03	0.1949E-08	0.2218E+03	0.8874E-09	0.4346E+02	0.1652E-09	0.1192E+03	0.4528E-09	0.8244E+06	0.3298E-05	0.9901E+03	0.6139E-09
0.9926E+00	0.8391E+00	0.6047E+03	0.1101E-09	0.1871E+04	0.8983E-09	0.9702E+02	0.4851E-12	0.4226E+03	0.7607E-10	0.3035E+02	0.3035E-09	0.2509E+04	0.5019E-08	0.9748E+03	0.1950E-08	0.2219E+03	0.8877E-09	0.4349E+02	0.1653E-09	0.1192E+03	0.4530E-09	0.8251E+06	0.3300E-05	0.9905E+03	0.6141E-09
0.9926E+00	0.8441E+00	0.6052E+03	0.1101E-09	0.1873E+04	0.8990E-09	0.9708E+02	0.4854E-12	0.4227E+03	0.7609E-10	0.3037E+02	0.3037E-09	0.2511E+04	0.5022E-08	0.9752E+03	0.1950E-08	0.2220E+03	0.8880E-09	0.4352E+02	0.1654E-09	0.1193E+03	0.4533E-09	0.8257E+06	0.3303E-05	0.9912E+03	0.6145E-09
0.9926E+00	0.8490E+00	0.6057E+03	0.1102E-09	0.1875E+04	0.8999E-09	0.9715E+02	0.4858E-12	0.4228E+03	0.7610E-10	0.3040E+02	0.3040E-09	0.2513E+04	0.5027E-08	0.9757E+03	0.1951E-08	0.2221E+03	0.8884E-09	0.4355E+02	0.1655E-09	0.1194E+03	0.4537E-09	0.8265E+06	0.3306E-05	0.9920E+03	0.6150E-09
0.9926E+00	0.8540E+00	0.6063E+03	0.1104E-09	0.1877E+04	0.9009E-09	0.9724E+02	0.4862E-12	0.4229E+03	0.7613E-10	0.3043E+02	0.3043E-09	0.2516E+04	0.5031E-08	0.9762E+03	0.1952E-08	0.2222E+03	0.8888E-09	0.4359E+02	0.1656E-09	0.1195E+03	0.4541E-09	0.8273E+06	0.3309E-05	0.9930E+03	0.6157E-09
0.9926E+00	0.8589E+00	0.6071E+03	0.1105E-09	0.1879E+04	0.9020E-09	0.9734E+02	0.4867E-12	0.4231E+03	0.7616E-10	0.3046E+02	0.3046E-09	0.2518E+04	0.5036E-08	0.9769E+03	0.1954E-08	0.2223E+03	0.8893E-09	0.4363E+02	0.1658E-09	0.1196E+03	0.4546E-09	0.8282E+06	0.3313E-05	0.9941E+03	0.6163E-09
0.9926E+00	0.8639E+00	0.6079E+03	0.1106E-09	0.1882E+04	0.9032E-09	0.9745E+02	0.4873E-12	0.4233E+03	0.7620E-10	0.3050E+02	0.3050E-09	0.2521E+04	0.5042E-08	0.9776E+03	0.1955E-08	0.2225E+03	0.8898E-09	0.4368E+02	0.1660E-09	0.1198E+03	0.4551E-09	0.8292E+06	0.3317E-05	0.9953E+03	0.6171E-09
0.9926E+00	0.8688E+00	0.6088E+03	0.1108E-09	0.1884E+04	0.9045E-09	0.9759E+02	0.4880E-12	0.4235E+03	0.7623E-10	0.3054E+02	0.3054E-09	0.2524E+04	0.5048E-08	0.9784E+03	0.1957E-08	0.2226E+03	0.8903E-09	0.4374E+02	0.1662E-09	0.1199E+03	0.4556E-09	0.8303E+06	0.3321E-05	0.9967E+03	0.6180E-09
0.9926E+00	0.8738E+00	0.6097E+03	0.1110E-09	0.1887E+04	0.9059E-09	0.9773E+02	0.4887E-12	0.4237E+03	0.7626E-10	0.3058E+02	0.3058E-09	0.2527E+04	0.5055E-08	0.9791E+03	0.1958E-08	0.2227E+03	0.8908E-09	0.4380E+02	0.1664E-09	0.1201E+03	0.4562E-09	0.8314E+06	0.3326E-05	0.9982E+03	0.6189E-09
0.9926E+00	0.8787E+00	0.6107E+03	0.1112E-09	0.1890E+04	0.9073E-09	0.9788E+02	0.4894E-12	0.4238E+03	0.7628E-10	0.3062E+02	0.3062E-09	0.2531E+04	0.5062E-08	0.9798E+03	0.1960E-08	0.2228E+03	0.8912E-09	0.4386E+02	0.1667E-09	0.1202E+03	0.4569E-09	0.8326E+06	0.3331E-05	0.9997E+03	0.6198E-09
0.9926E+00	0.8837E+00	0.6117E+03	0.1113E-09	0.1893E+04	0.9088E-09	0.9803E+02	0.4902E-12	0.4239E+03	0.7630E-10	0.3067E+02	0.3067E-09	0.2535E+04	0.5070E-08	0.9804E+03	0.1961E-08	0.2229E+03	0.8915E-09	0.4393E+02	0.1669E-09	0.1204E+03	0.4576E-09	0.8339E+06	0.3335E-05	0.1001E+04	0.6208E-09
0.9926E+00	0.8886E+00	0.6128E+03	0.1115E-09	0.1896E+04	0.9103E-09	0.9818E+02	0.4909E-12	0.4240E+03	0.7632E-10	0.3072E+02	0.3072E-09	0.2539E+04	0.5078E-08	0.9808E+03	0.1962E-08	0.2230E+03	0.8918E-09	0.4400E+02	0.1672E-09	0.1206E+03	0.4584E-09	0.8351E+06	0.3340E-05	0.1003E+04	0.6218E-09
0.9926E+00	0.8936E+00	0.6137E+03	0.1117E-09	0.1899E+04	0.9117E-09	0.9833E+02	0.4916E-12	0.4241E+03	0.7634E-10	0.3076E+02	0.3076E-09	0.2543E+04	0.5086E-08	0.9812E+03	0.1962E-08	0.2230E+03	0.8922E-09	0.4407E+02	0.1675E-09	0.1208E+03	0.4591E-09	0.8363E+06	0.3345E-05	0.1004E+04	0.6227E-09
0.9926E+00	0.8985E+00	0.6146E+03	0.1119E-09	0.1902E+04	0.9130E-09	0.9846E+02	0.4923E-12	0.4242E+03	0.7636E-10	0.3080E+02	0.3080E-09	0.2547E+04	0.5093E-08	0.9815E+03	0.1963E-08	0.2231E+03	0.8925E-09	0.4413E+02	0.1677E-09	0.1210E+03	0.4598E-09	0.8373E+06	0.3349E-05	0.1006E+04	0.6236E-09
0.9926E+00	0.9035E+00	0.6153E+03	0.1120E-09	0.1904E+04	0.9141E-09	0.9857E+02	0.4929E-12	0.4244E+03	0.7639E-10	0.3084E+02	0.3084E-09	0.2549E+04	0.5099E-08	0.9819E+03	0.1964E-08	0.2232E+03	0.8929E-09	0.4419E+02	0.1679E-09	0.1211E+03	0.4603E-09	0.8382E+06	0.3353E-05	0.1007E+04	0.6243E-09
0.9926E+00	0.9084E+00	0.6158E+03	0.1121E-09	0.1906E+04	0.9148E-09	0.9863E+02	0.4932E-12	0.4245E+03	0.7641E-10	0.3087E+02	0.3087E-09	0.2551E+04	0.5103E-08	0.9823E+03	0.1965E-08	0.2233E+03	0.8933E-09	0.4423E+02	0.1681E-09	0.1213E+03	0.4608E-09	0.8386E+06	0.3355E-05	0.1008E+04	0.6249E-09
0.9926E+00	0.9134E+00	0.6160E+03	0.1121E-09	0.1907E+04	0.9152E-09	0.9863E+02	0.4932E-12	0.4247E+03	0.7645E-10	0.3087E+02	0.3087E-09	0.2552E+04	0.5105E-08	0.9828E+03	0.1966E-08	0.2234E+03	0.8937E-09	0.4424E+02	0.1681E-09	0.1213E+03	0.4608E-09	0.8388E+06	0.3355E-05	0.1008E+04	0.6250E-09
0.9926E+00	0.9183E+00	0.6162E+03	0.1122E-09	0.1907E+04	0.9154E-09	0.9864E+02	0.4932E-12	0.4249E+03	0.7648E-10	0.3088E+02	0.3088E-09	0.2553E+04	0.5106E-08	0.9833E+03	0.1967E-08	0.2236E+03	0.8942E-09	0.4424E+02	0.1681E-09	0.1213E+03	0.4609E-09	0.8389E+06	0.3355E-05	0.1008E+04	0.6251E-09
0.9926E+00	0.9233E+00	0.6165E+03	0.1122E-09	0.1908E+04	0.9156E-09	0.9864E+02	0.4932E-12	0.4251E+03	0.7651E-10	0.3089E+02	0.3089E-09	0.2553E+04	0.5107E-08	0.9838E+03	0.1968E-08	0.2237E+03	0.8947E-09	0.4425E+02	0.1682E-09	0.1213E+03	0.4610E-09	0.8391E+06	0.3356E-05	0.1008E+04	0.6252E-09
0.9926E+00	0.9282E+00	0.6168E+03	0.1123E-09	0.1908E+04	0.9160E-09	0.9866E+02	0.4933E-12	0.4253E+03	0.7655E-10	0.3090E+02	0.3090E-09	0.2554E+04	0.5109E-08	0.9843E+03	0.1969E-08	0.2238E+03	0.8951E-09	0.4426E+02	0.1682E-09	0.1213E+03	0.4611E-09	0.8393E+06	0.3357E-05	0.1009E+04	0.6253E-09
0.9926E+00	0.9332E+00	0.6171E+03	0.1123E-09	0.1909E+04	0.9163E-09	0.9868E+02	0.4934E-12	0.4255E+03	0.7659E-10	0.3091E+02	0.3091E-09	0.2555E+04	0.5110E-08	0.9849E+03	0.1970E-08	0.2239E+03	0.8957E-09	0.4427E+02	0.1682E-09	0.1214E+03	0.4611E-09	0.8395E+06	0.3358E-05	0.1009E+04	0.6254E-09
0.9926E+00	0.9381E+00	0.6174E+03	0.1124E-09	0.1910E+04	0.9167E-09	0.9870E+02	0.4935E-12	0.4258E+03	0.7664E-10	0.3092E+02	0.3092E-09	0.2556E+04	0.5112E-08	0.9856E+03	0.1971E-08	0.2241E+03	0.8964E-09	0.4428E+02	0.1682E-09	0.1214E+03	0.4612E-09	0.8397E+06	0.3359E-05	0.1009E+04	0.6255E-09
0.9926E+00	0.9431E+00	0.6178E+03	0.1124E-09	0.1911E+04	0.9170E-09	0.9871E+02	0.4936E-12	0.4261E+03	0.7670E-10	0.3093E+02	0.3093E-09	0.2557E+04	0.5114E-08	0.9864E+03	0.1973E-08	0.2243E+03	0.8972E-09	0.4429E+02	0.1683E-09	0.1214E+03	0.4613E-09	0.8400E+06	0.3360E-05	0.1009E+04	0.6257E-09
0.9926E+00	0.9480E+00	0.6182E+03	0.1125E-09	0.1911E+04	0.9175E-09	0.9874E+02	0.4937E-12	0.4265E+03	0.7677E-10	0.3095E+02	0.3095E-09	0.2558E+04	0.5116E-08	0.9873E+03	0.1975E-08	0.2245E+03	0.8980E-09	0.4430E+02	0.1683E-09	0.1214E+03	0.4615E-09	0.8404E+06	0.3361E-05	0.1009E+04	0.6258E-09
0.9926E+00	0.9530E+00	0.6187E+03	0.1126E-09	0.1913E+04	0.9180E-09	0.9877E+02	0.4939E-12	0.4266E+03	0.7680E-10	0.3097E+02	0.3097E-09	0.2559E+04	0.5119E-08	0.9883E+03	0.1977E-08	0.2246E+03	0.8983E-09	0.4431E+02	0.1684E-09	0.1215E+03	0.4616E-09	0.8408E+06	0.3363E-05	0.1010E+04	0.6260E-09
0.9926E+00	0.9579E+00	0.6192E+03	0.1127E-09	0.1913E+04	0.9184E-09	0.9882E+02	0.4941E-12	0.4266E+03	0.7679E-10	0.3099E+02	0.3099E-09	0.2560E+04	0.5121E-08	0.9885E+03	0.1977E-08	0.2246E+03	0.8983E-09	0.4432E+02	0.1684E-09	0.1215E+03	0.4617E-09	0.8411E+06	0.3365E-05	0.1010E+04	0.6260E-09
0.9926E+00	0.9629E+00	0.6193E+03	0.1127E-09	0.1913E+04	0.9184E-09	0.9887E+02	0.4944E-12	0.4266E+03	0.7678E-10	0.3100E+02	0.3100E-09	0.2560E+04	0.5121E-08	0.9885E+03	0.1977E-08	0.2246E+03	0.8982E-09	0.4432E+02	0.1684E-09	0.1215E+03	0.4617E-09	0.8411E+06	0.3365E-05	0.1010E+04	0.6260E-09
0.9926E+00	0.9678E+00	0.6193E+03	0.1127E-09	0.1913E+04	0.9183E-09	0.9889E+02	0.4945E-12	0.4262E+03	0.7672E-10	0.3100E+02	0.3100E-09	0.2560E+04	0.5120E-08	0.9882E+03	0.1976E-08	0.2244E+03	0.8976E-09	0.4431E+02	0.1684E-09	0.1215E+03	0.4616E-09	0.8410E+06	0.3364E-05	0.1009E+04	0.6258E-09
0.9926E+00	0.9728E+00	0.6188E+03	0.1126E-09	0.1911E+04	0.9173E-09	0.9889E+02	0.4944E-12	0.4251E+03	0.7652E-10	0.3098E+02	0.3098E-09	0.2557E+04	0.5114E-08	0.9869E+03	0.1974E-08	0.2239E+03	0.8957E-09	0.4426E+02	0.1682E-09	0.1213E+03	0.4610E-09	0.8401E+06	0.3360E-05	0.1008E+04	0.6251E-09
0.9926E+00	0.9777E+00	0.6172E+03	0.1123E-09	0.1905E+04	0.9145E-09	0.9884E+02	0.4942E-12	0.4233E+03	0.7619E-10	0.3091E+02	0.3091E-09	0.2550E+04	0.5099E-08	0.9832E+03	0.1966E-08	0.2229E+03	0.8914E-09	0.4411E+02	0.1676E-09	0.1209E+03	0.4596E-09	0.8376E+06	0.3350E-05	0.1005E+04	0.6229E-09
0.9926E+00	0.9827E+00	0.6128E+03	0.1115E-09	0.1892E+04	0.9081E-09	0.9863E+02	0.4932E-12	0.4195E+03	0.7551E-10	0.3072E+02	0.3072E-09	0.2532E+04	0.5064E-08	0.9749E+03	0.1950E-08	0.2208E+03	0.8832E-09	0.4381E+02	0.1665E-09	0.1201E+03	0.4563E-09	0.8316E+06	0.3327E-05	0.9979E+03	0.6187E-09
0.9926E+00	0.9876E+00	0.6004E+03	0.1093E-09	0.1858E+04	0.8918E-09	0.9687E+02	0.4844E-12	0.4075E+03	0.7335E-10	0.3016E+02	0.3016E-09	0.2485E+04	0.4970E-08	0.9526E+03	0.1905E-08	0.2148E+03	0.8594E-09	0.4301E+02	0.1635E-09	0.1179E+03	0.4481E-09	0.8161E+06	0.3265E-05	0.9805E+03	0.6079E-09
0.9926E+00	0.9926E+00	0.5593E+03	0.1018E-09	0.1735E+04	0.8328E-09	0.9130E+02	0.4565E-12	0.3904E+03	0.7027E-10	0.2817E+02	0.2817E-09	0.2319E+04	0.4639E-08	0.8986E+03	0.1797E-08	0.2036E+03	0.8145E-09	0.4020E+02	0.1528E-09	0.1102E+03	0.4188E-09	0.7614E+06	0.3045E-05	0.9163E+03	0.5681E-09
0.9926E+00	0.9975E+00	0.5593E+03	0.1018E-09	0.1735E+04	0.8328E-09	0.9130E+02	0.4565E-12	0.3904E+03	0.7027E-10	0.2817E+02	0.2817E-09	0.2319E+04	0.4639E-08	0.8986E+03	0.1797E-08	0.2036E+03	0.8145E-09	0.4020E+02	0.1528E-09	0.1102E+03	0.4188E-09	0.7614E+06	0.3045E-05	0.9163E+03	0.5681E-09
0.9876E+00	0.2475E-02	0.5020E+03	0.9137E-10	0.1513E+04	0.7264E-09	0.8609E+02	0.4305E-12	0.3892E+03	0.7006E-10	0.2510E+02	0.2510E-09	0.2028E+04	0.4057E-08	0.8338E+03	0.1668E-08	0.1941E+03	0.7765E-09	0.3515E+02	0.1336E-09	0.9636E+02	0.3662E-09	0.6638E+06	0.2655E-05	0.7989E+03	0.4953E-09
0.9876E+00	0.7426E-02	0.5020E+03	0.9137E-10	0.1513E+04	0.7264E-09	0.8609E+02	0.4305E-12	0.3892E+03	0.7006E-10	0.2510E+02	0.2510E-09	0.2028E+04	0.4057E-08	0.8338E+03	0.1668E-08	0.1941E+03	0.7765E-09	0.3515E+02	0.1336E-09	0.9636E+02	0.3662E-09	0.6638E+06	0.2655E-05	0.7989E+03	0.4953E-09
0.9876E+00	0.1238E-01	0.3687E+03	0.6711E-10	0.1128E+04	0.5414E-09	0.6319E+02	0.3160E-12	0.2695E+03	0.4852E-10	0.1849E+02	0.1849E-09	0.1509E+04	0.3018E-08	0.6046E+03	0.1209E-08	0.1396E+03	0.5584E-09	0.2617E+02	0.9944E-10	0.7174E+02	0.2726E-09	0.4947E+06	0.1979E-05	0.5939E+03	0.3682E-09
0.9876E+00	0.1733E-01	0.3135E+03	0.5705E-10	0.9615E+03	0.4615E-09	0.5462E+02	0.2731E-12	0.2283E+03	0.4109E-10	0.1572E+02	0.1572E-09	0.1285E+04	0.2571E-08	0.5149E+03	0.1030E-08	0.1189E+03	0.4755E-09	0.2235E+02	0.8493E-10	0.6127E+02	0.2328E-09	0.4226E+06	0.1690E-05	0.5074E+03	0.3146E-09
0.9876E+00	0.2228E-01	0.2833E+03	0.5155E-10	0.8710E+03	0.4181E-09	0.5049E+02	0.2524E-12	0.2029E+03	0.3653E-10	0.1426E+02	0.1426E-09	0.1169E+04	0.2339E-08	0.4660E+03	0.9320E-09	0.1073E+03	0.4294E-09	0.2032E+02	0.7720E-10	0.5569E+02	0.2116E-09	0.3840E+06	0.1536E-05	0.4608E+03	0.2857E-09
0.9876E+00	0.2723E-01	0.2668E+03	0.4855E-10	0.8187E+03	0.3930E-09	0.4842E+02	0.2421E-12	0.1885E+03	0.3392E-10	0.1349E+02	0.1349E-09	0.1108E+04	0.2216E-08	0.4393E+03	0.8785E-09	0.1011E+03	0.4043E-09	0.1909E+02	0.7253E-10	0.5233E+02	0.1988E-09	0.3599E+06	0.1440E-05	0.4311E+03	0.2673E-09
0.9876E+00	0.3218E-01	0.2571E+03	0.4679E-10	0.7851E+03	0.3769E-09	0.4720E+02	0.2360E-12	0.1801E+03	0.3243E-10	0.1295E+02	0.1295E-09	0.1067E+04	0.2133E-08	0.4234E+03	0.8467E-09	0.9723E+02	0.3889E-09	0.1842E+02	0.7001E-10	0.5051E+02	0.1919E-09	0.3469E+06	0.1387E-05	0.4156E+03	0.2577E-09
0.9876E+00	0.3713E-01	0.2512E+03	0.4572E-10	0.7707E+03	0.3699E-09	0.4659E+02	0.2329E-12	0.1761E+03	0.3169E-10	0.1270E+02	0.1270E-09	0.1048E+04	0.2095E-08	0.4140E+03	0.8280E-09	0.9515E+02	0.3806E-09	0.1807E+02	0.6867E-10	0.4954E+02	0.1883E-09	0.3397E+06	0.1359E-05	0.4073E+03	0.2525E-09
0.9876E+00	0.4208E-01	0.2438E+03	0.4438E-10	0.7553E+03	0.3625E-09	0.4563E+02	0.2282E-12	0.1717E+03	0.3091E-10	0.1242E+02	0.1242E-09	0.1024E+04	0.2049E-08	0.4020E+03	0.8040E-09	0.9238E+02	0.3695E-09	0.1762E+02	0.6694E-10	0.4829E+02	0.1835E-09	0.3307E+06	0.1323E-05	0.3969E+03	0.2461E-09
0.9876E+00	0.4703E-01	0.2363E+03	0.4300E-10	0.7358E+03	0.3532E-09	0.4453E+02	0.2227E-12	0.1671E+03	0.3008E-10	0.1206E+02	0.1206E-09	0.9963E+03	0.1993E-08	0.3894E+03	0.7788E-09	0.8936E+02	0.3574E-09	0.1710E+02	0.6499E-10	0.4688E+02	0.1782E-09	0.3207E+06	0.1283E-05	0.3855E+03	0.2390E-09
0.9876E+00	0.5198E-01	0.2305E+03	0.4195E-10	0.7158E+03	0.3436E-09	0.4337E+02	0.2169E-12	0.1633E+03	0.2939E-10	0.1169E+02	0.1169E-09	0.9683E+03	0.1937E-08	0.3779E+03	0.7559E-09	0.8648E+02	0.3459E-09	0.1660E+02	0.6309E-10	0.4552E+02	0.1730E-09	0.3112E+06	0.1245E-05	0.3743E+03	0.2321E-09
0.9876E+00	0.5693E-01	0.2278E+03	0.4146E-10	0.6962E+03	0.3342E-09	0.4219E+02	0.2110E-12	0.1610E+03	0.2898E-10	0.1135E+02	0.1135E-09	0.9473E+03	0.1895E-08	0.3722E+03	0.7444E-09	0.8464E+02	0.3386E-09	0.1623E+02	0.6167E-10	0.4449E+02	0.1691E-09	0.3047E+06	0.1219E-05	0.3648E+03	0.2262E-09
0.9876E+00	0.6188E-01	0.2264E+03	0.4120E-10	0.6802E+03	0.3265E-09	0.4104E+02	0.2052E-12	0.1598E+03	0.2877E-10	0.1113E+02	0.1113E-09	0.9371E+03	0.1874E-08	0.3695E+03	0.7390E-09	0.8373E+02	0.3349E-09	0.1604E+02	0.6096E-10	0.4398E+02	0.1671E-09	0.3015E+06	0.1206E-05	0.3586E+03	0.2224E-09
0.9876E+00	0.6683E-01	0.2253E+03	0.4100E-10	0.6681E+03	0.3207E-09	0.4008E+02	0.2004E-12	0.1588E+03	0.2859E-10	0.1099E+02	0.1099E-09	0.9293E+03	0.1859E-08	0.3682E+03	0.7364E-09	0.8318E+02	0.3327E-09	0.1591E+02	0.6044E-10	0.4361E+02	0.1657E-09	0.2993E+06	0.1197E-05	0.3537E+03	0.2193E-09
0.9876E+00	0.7178E-01	0.2236E+03	0.4069E-10	0.6594E+03	0.3165E-09	0.3937E+02	0.1968E-12	0.1574E+03	0.2833E-10	0.1088E+02	0.1088E-09	0.9205E+03	0.1841E-08	0.3670E+03	0.7341E-09	0.8286E+02	0.3314E-09	0.1580E+02	0.6004E-10	0.4331E+02	0.1646E-09	0.2976E+06	0.1190E-05	0.3494E+03	0.2166E-09
0.9876E+00	0.7673E-01	0.2216E+03	0.4033E-10	0.6565E+03	0.3151E-09	0.3874E+02	0.1937E-12	0.1556E+03	0.2801E-10	0.1083E+02	0.1083E-09	0.9136E+03	0.1827E-08	0.3655E+03	0.7310E-09	0.8262E+02	0.3305E-09	0.1573E+02	0.5978E-10	0.4312E+02	0.1639E-09	0.2966E+06	0.1186E-05	0.3476E+03	0.2155E-09
0.9876E+00	0.8168E-01	0.2207E+03	0.4017E-10	0.6567E+03	0.3152E-09	0.3835E+02	0.1917E-12	0.1544E+03	0.2779E-10	0.1083E+02	0.1083E-09	0.9086E+03	0.1817E-08	0.3638E+03	0.7277E-09	0.8233E+02	0.3293E-09	0.1570E+02	0.5967E-10	0.4305E+02	0.1636E-09	0.2961E+06	0.1184E-05	0.3471E+03	0.2152E-09
0.9876E+00	0.8663E-01	0.2205E+03	0.4012E-10	0.6640E+03	0.3187E-09	0.3821E+02	0.1911E-12	0.1539E+03	0.2770E-10	0.1084E+02	0.1084E-09	0.9044E+03	0.1809E-08	0.3631E+03	0.7262E-09	0.8218E+02	0.3287E-09	0.1571E+02	0.5969E-10	0.4306E+02	0.1636E-09	0.2967E+06	0.1187E-05	0.3484E+03	0.2160E-09
0.9876E+00	0.9158E-01	0.2219E+03	0.4038E-10	0.6753E+03	0.3241E-09	0.3823E+02	0.1912E-12	0.1541E+03	0.2774E-10	0.1094E+02	0.1094E-09	0.9036E+03	0.1807E-08	0.3641E+03	0.7281E-09	0.8226E+02	0.3290E-09	0.1581E+02	0.6008E-10	0.4334E+02	0.1647E-09	0.2987E+06	0.1195E-05	0.3534E+03	0.2191E-09
0.9876E+00	0.9653E-01	0.2242E+03	0.4081E-10	0.6878E+03	0.3301E-09	0.3846E+02	0.1923E-12	0.1558E+03	0.2804E-10	0.1108E+02	0.1108E-09	0.9122E+03	0.1824E-08	0.3677E+03	0.7354E-09	0.8312E+02	0.3325E-09	0.1600E+02	0.6078E-10	0.4385E+02	0.1666E-09	0.3023E+06	0.1209E-05	0.3599E+03	0.2231E-09
0.9876E+00	0.1015E+00	0.2248E+03	0.4092E-10	0.6941E+03	0.3332E-09	0.3834E+02	0.1917E-12	0.1561E+03	0.2811E-10	0.1114E+02	0.1114E-09	0.9145E+03	0.1829E-08	0.3688E+03	0.7376E-09	0.8332E+02	0.3333E-09	0.1606E+02	0.6104E-10	0.4403E+02	0.1673E-09	0.3038E+06	0.1215E-05	0.3629E+03	0.2250E-09
0.9876E+00	0.1064E+00	0.2223E+03	0.4046E-10	0.6957E+03	0.3339E-09	0.3798E+02	0.1899E-12	0.1542E+03	0.2776E-10	0.1111E+02	0.1111E-09	0.9035E+03	0.1807E-08	0.3636E+03	0.7273E-09	0.8217E+02	0.3287E-09	0.1595E+02	0.6061E-10	0.4373E+02	0.1662E-09	0.3016E+06	0.1206E-05	0.3640E+03	0.2257E-09
0.9876E+00	0.1114E+00	0.2195E+03	0.3996E-10	0.6883E+03	0.3304E-09	0.3772E+02	0.1886E-12	0.1520E+03	0.2737E-10	0.1105E+02	0.1105E-09	0.8963E+03	0.1793E-08	0.3583E+03	0.7166E-09	0.8100E+02	0.3240E-09	0.1579E+02	0.6002E-10	0.4330E+02	0.1645E-09	0.2984E+06	0.1194E-05	0.3620E+03	0.2244E-09
0.9876E+00	0.1163E+00	0.2172E+03	0.3953E-10	0.6806E+03	0.3267E-09	0.3755E+02	0.1878E-12	0.1501E+03	0.2702E-10	0.1099E+02	0.1099E-09	0.8903E+03	0.1781E-08	0.3533E+03	0.7067E-09	0.7982E+02	0.3193E-09	0.1564E+02	0.5941E-10	0.4286E+02	0.1629E-09	0.2952E+06	0.1181E-05	0.3594E+03	0.2228E-09
0.9876E+00	0.1213E+00	0.2159E+03	0.3929E-10	0.6747E+03	0.3239E-09	0.3732E+02	0.1866E-12	0.1485E+03	0.2674E-10	0.1097E+02	0.1097E-09	0.8873E+03	0.1775E-08	0.3507E+03	0.7013E-09	0.7909E+02	0.3164E-09	0.1556E+02	0.5913E-10	0.4265E+02	0.1621E-09	0.2937E+06	0.1175E-05	0.3565E+03	0.2210E-09
0.9876E+00	0.1262E+00	0.2130E+03	0.3876E-10	0.6635E+03	0.3185E-09	0.3695E+02	0.1847E-12	0.1459E+03	0.2625E-10	0.1085E+02	0.1085E-09	0.8774E+03	0.1755E-08	0.3453E+03	0.6907E-09	0.7768E+02	0.3107E-09	0.1537E+02	0.5839E-10	0.4212E+02	0.1601E-09	0.2904E+06	0.1161E-05	0.3511E+03	0.2177E-09
0.9876E+00	0.1312E+00	0.2077E+03	0.3780E-10	0.6453E+03	0.3097E-09	0.3621E+02	0.1811E-12	0.1418E+03	0.2553E-10	0.1057E+02	0.1057E-09	0.8550E+03	0.1710E-08	0.3359E+03	0.6719E-09	0.7521E+02	0.3008E-09	0.1496E+02	0.5684E-10	0.4101E+02	0.1558E-09	0.2830E+06	0.1132E-05	0.3414E+03	0.2117E-09
0.9876E+00	0.1361E+00	0.2006E+03	0.3651E-10	0.6211E+03	0.2981E-09	0.3544E+02	0.1772E-12	0.1365E+03	0.2458E-10	0.1019E+02	0.1019E-09	0.8244E+03	0.1649E-08	0.3227E+03	0.6455E-09	0.7222E+02	0.2889E-09	0.1446E+02	0.5493E-10	0.3963E+02	0.1506E-09	0.2737E+06	0.1095E-05	0.3286E+03	0.2037E-09
0.9876E+00	0.1411E+00	0.1940E+03	0.3530E-10	0.6011E+03	0.2885E-09	0.3463E+02	0.1731E-12	0.1317E+03	0.2371E-10	0.9835E+01	0.9835E-10	0.7963E+03	0.1593E-08	0.3104E+03	0.6208E-09	0.6956E+02	0.2782E-09	0.1401E+02	0.5325E-10	0.3842E+02	0.1460E-09	0.2653E+06	0.1061E-05	0.3181E+03	0.1972E-09
0.9876E+00	0.1460E+00	0.1893E+03	0.3444E-10	0.5874E+03	0.2820E-09	0.3393E+02	0.1697E-12	0.1284E+03	0.2311E-10	0.9582E+01	0.9582E-10	0.7736E+03	0.1547E-08	0.2997E+03	0.5995E-09	0.6772E+02	0.2709E-09	0.1367E+02	0.5195E-10	0.3748E+02	0.1424E-09	0.2588E+06	0.1035E-05	0.3103E+03	0.1924E-09
0.9876E+00	0.1510E+00	0.1860E+03	0.3385E-10	0.5793E+03	0.2781E-09	0.3348E+02	0.1674E-12	0.1262E+03	0.2271E-10	0.9415E+01	0.9415E-10	0.7592E+03	0.1518E-08	0.2925E+03	0.5850E-09	0.6654E+02	0.2662E-09	0.1345E+02	0.5111E-10	0.3687E+02	0.1401E-09	0.2545E+06	0.1018E-05	0.3053E+03	0.1893E-09
0.9876E+00	0.1559E+00	0.1836E+03	0.3342E-10	0.5753E+03	0.2761E-09	0.3319E+02	0.1660E-12	0.1247E+03	0.2245E-10	0.9305E+01	0.9305E-10	0.7496E+03	0.1499E-08	0.2879E+03	0.5758E-09	0.6588E+02	0.2635E-09	0.1334E+02	0.5067E-10	0.3655E+02	0.1389E-09	0.2513E+06	0.1005E-05	0.3033E+03	0.1880E-09
0.9876E+00	0.1609E+00	0.1821E+03	0.3314E-10	0.5745E+03	0.2758E-09	0.3300E+02	0.1650E-12	0.1238E+03	0.2228E-10	0.9239E+01	0.9239E-10	0.7508E+03	0.1502E-08	0.2862E+03	0.5724E-09	0.6555E+02	0.2622E-09	0.1329E+02	0.5049E-10	0.3642E+02	0.1384E-09	0.2507E+06	0.1003E-05	0.3041E+03	0.1885E-09
0.9876E+00	0.1658E+00	0.1812E+03	0.3297E-10	0.5750E+03	0.2760E-09	0.3286E+02	0.1643E-12	0.1233E+03	0.2219E-10	0.9204E+01	0.9204E-10	0.7541E+03	0.1508E-08	0.2870E+03	0.5740E-09	0.6549E+02	0.2620E-09	0.1332E+02	0.5060E-10	0.3650E+02	0.1387E-09	0.2513E+06	0.1005E-05	0.3059E+03	0.1896E-09
0.9876E+00	0.1708E+00	0.1809E+03	0.3293E-10	0.5750E+03	0.2760E-09	0.3294E+02	0.1647E-12	0.1231E+03	0.2216E-10	0.9212E+01	0.9212E-10	0.7611E+03	0.1522E-08	0.2890E+03	0.5779E-09	0.6562E+02	0.2625E-09	0.1338E+02	0.5083E-10	0.3667E+02	0.1394E-09	0.2531E+06	0.1013E-05	0.3076E+03	0.1907E-09
0.9876E+00	0.1757E+00	0.1809E+03	0.3292E-10	0.5741E+03	0.2756E-09	0.3313E+02	0.1657E-12	0.1232E+03	0.2217E-10	0.9228E+01	0.9228E-10	0.7684E+03	0.1537E-08	0.2910E+03	0.5819E-09	0.6581E+02	0.2632E-09	0.1344E+02	0.5106E-10	0.3684E+02	0.1400E-09	0.2556E+06	0.1022E-05	0.3090E+03	0.1916E-09
0.9876E+00	0.1807E+00	0.1811E+03	0.3297E-10	0.5730E+03	0.2750E-09	0.3347E+02	0.1674E-12	0.1233E+03	0.2219E-10	0.9241E+01	0.9241E-10	0.7752E+03	0.1550E-08	0.2926E+03	0.5853E-09	0.6601E+02	0.2640E-09	0.1349E+02	0.5127E-10	0.3698E+02	0.1405E-09	0.2579E+06	0.1032E-05	0.3098E+03	0.1921E-09
0.9876E+00	0.1856E+00	0.1817E+03	0.3308E-10	0.5701E+03	0.2736E-09	0.3385E+02	0.1692E-12	0.1234E+03	0.2221E-10	0.9248E+01	0.9248E-10	0.7803E+03	0.1561E-08	0.2939E+03	0.5879E-09	0.6618E+02	0.2647E-09	0.1354E+02	0.5144E-10	0.3711E+02	0.1410E-09	0.2602E+06	0.1041E-05	0.3103E+03	0.1924E-09
0.9876E+00	0.1906E+00	0.1825E+03	0.3322E-10	0.5669E+03	0.2721E-09	0.3422E+02	0.1711E-12	0.1236E+03	0.2224E-10	0.9255E+01	0.9255E-10	0.7835E+03	0.1567E-08	0.2949E+03	0.5898E-09	0.6634E+02	0.2654E-09	0.1358E+02	0.5160E-10	0.3723E+02	0.1415E-09	0.2622E+06	0.1049E-05	0.3106E+03	0.1925E-09
0.9876E+00	0.1955E+00	0.1837E+03	0.3344E-10	0.5670E+03	0.2722E-09	0.3460E+02	0.1730E-12	0.1239E+03	0.2230E-10	0.9252E+01	0.9252E-10	0.7839E+03	0.1568E-08	0.2957E+03	0.5914E-09	0.6650E+02	0.2660E-09	0.1362E+02	0.5177E-10	0.3735E+02	0.1419E-09	0.2641E+06	0.1056E-05	0.3109E+03	0.1928E-09
0.9876E+00	0.2005E+00	0.1853E+03	0.3372E-10	0.5682E+03	0.2727E-09	0.3499E+02	0.1750E-12	0.1245E+03	0.2241E-10	0.9258E+01	0.9258E-10	0.7846E+03	0.1569E-08	0.2966E+03	0.5932E-09	0.6672E+02	0.2669E-09	0.1370E+02	0.5208E-10	0.3757E+02	0.1428E-09	0.2662E+06	0.1065E-05	0.3116E+03	0.1932E-09
0.9876E+00	0.2054E+00	0.1870E+03	0.3403E-10	0.5709E+03	0.2740E-09	0.3538E+02	0.1769E-12	0.1253E+03	0.2255E-10	0.9274E+01	0.9274E-10	0.7856E+03	0.1571E-08	0.2980E+03	0.5960E-09	0.6714E+02	0.2686E-09	0.1381E+02	0.5247E-10	0.3785E+02	0.1438E-09	0.2683E+06	0.1073E-05	0.3129E+03	0.1940E-09
0.9876E+00	0.2104E+00	0.1887E+03	0.3435E-10	0.5766E+03	0.2768E-09	0.3578E+02	0.1789E-12	0.1262E+03	0.2271E-10	0.9308E+01	0.9308E-10	0.7875E+03	0.1575E-08	0.2998E+03	0.5996E-09	0.6765E+02	0.2706E-09	0.1391E+02	0.5288E-10	0.3815E+02	0.1450E-09	0.2702E+06	0.1081E-05	0.3148E+03	0.1952E-09
0.9876E+00	0.2153E+00	0.1904E+03	0.3466E-10	0.5846E+03	0.2806E-09	0.3621E+02	0.1810E-12	0.1270E+03	0.2286E-10	0.9345E+01	0.9345E-10	0.7912E+03	0.1582E-08	0.3018E+03	0.6035E-09	0.6818E+02	0.2727E-09	0.1403E+02	0.5333E-10	0.3847E+02	0.1462E-09	0.2726E+06	0.1090E-05	0.3176E+03	0.1969E-09
0.9876E+00	0.2203E+00	0.1924E+03	0.3503E-10	0.5948E+03	0.2855E-09	0.3668E+02	0.1834E-12	0.1280E+03	0.2303E-10	0.9385E+01	0.9385E-10	0.7971E+03	0.1594E-08	0.3040E+03	0.6079E-09	0.6875E+02	0.2750E-09	0.1418E+02	0.5390E-10	0.3888E+02	0.1478E-09	0.2757E+06	0.1103E-05	0.3215E+03	0.1993E-09
0.9876E+00	0.2252E+00	0.1950E+03	0.3550E-10	0.6068E+03	0.2913E-09	0.3719E+02	0.1859E-12	0.1291E+03	0.2324E-10	0.9449E+01	0.9449E-10	0.8050E+03	0.1610E-08	0.3069E+03	0.6137E-09	0.6942E+02	0.2777E-09	0.1438E+02	0.5463E-10	0.3941E+02	0.1498E-09	0.2794E+06	0.1118E-05	0.3265E+03	0.2024E-09
0.9876E+00	0.2302E+00	0.1981E+03	0.3606E-10	0.6198E+03	0.2975E-09	0.3770E+02	0.1885E-12	0.1306E+03	0.2350E-10	0.9550E+01	0.9550E-10	0.8149E+03	0.1630E-08	0.3107E+03	0.6215E-09	0.7021E+02	0.2808E-09	0.1460E+02	0.5549E-10	0.4003E+02	0.1521E-09	0.2831E+06	0.1132E-05	0.3321E+03	0.2059E-09
0.9876E+00	0.2351E+00	0.2016E+03	0.3668E-10	0.6327E+03	0.3037E-09	0.3822E+02	0.1911E-12	0.1322E+03	0.2380E-10	0.9690E+01	0.9690E-10	0.8266E+03	0.1653E-08	0.3155E+03	0.6310E-09	0.7112E+02	0.2845E-09	0.1484E+02	0.5639E-10	0.4068E+02	0.1546E-09	0.2866E+06	0.1147E-05	0.3377E+03	0.2094E-09
0.9876E+00	0.2401E+00	0.2051E+03	0.3733E-10	0.6443E+03	0.3092E-09	0.3873E+02	0.1937E-12	0.1341E+03	0.2414E-10	0.9863E+01	0.9863E-10	0.8391E+03	0.1678E-08	0.3210E+03	0.6419E-09	0.7214E+02	0.2885E-09	0.1507E+02	0.5727E-10	0.4132E+02	0.1570E-09	0.2899E+06	0.1159E-05	0.3430E+03	0.2127E-09
0.9876E+00	0.2450E+00	0.2086E+03	0.3796E-10	0.6538E+03	0.3138E-09	0.3923E+02	0.1962E-12	0.1362E+03	0.2451E-10	0.1006E+02	0.1006E-09	0.8516E+03	0.1703E-08	0.3267E+03	0.6535E-09	0.7325E+02	0.2930E-09	0.1528E+02	0.5807E-10	0.4189E+02	0.1592E-09	0.2928E+06	0.1171E-05	0.3475E+03	0.2155E-09
0.9876E+00	0.2500E+00	0.2119E+03	0.3857E-10	0.6613E+03	0.3174E-09	0.3972E+02	0.1986E-12	0.1383E+03	0.2489E-10	0.1026E+02	0.1026E-09	0.8635E+03	0.1727E-08	0.3326E+03	0.6652E-09	0.7444E+02	0.2978E-09	0.1545E+02	0.5872E-10	0.4236E+02	0.1610E-09	0.2956E+06	0.1183E-05	0.3508E+03	0.2175E-09
0.9876E+00	0.2550E+00	0.2149E+03	0.3911E-10	0.6674E+03	0.3203E-09	0.4017E+02	0.2008E-12	0.1404E+03	0.2527E-10	0.1047E+02	0.1047E-09	0.8739E+03	0.1748E-08	0.3383E+03	0.6767E-09	0.7565E+02	0.3026E-09	0.1558E+02	0.5920E-10	0.4271E+02	0.1623E-09	0.2983E+06	0.1193E-05	0.3525E+03	0.2185E-09
0.9876E+00	0.2599E+00	0.2172E+03	0.3953E-10	0.6722E+03	0.3226E-09	0.4057E+02	0.2029E-12	0.1424E+03	0.2563E-10	0.1066E+02	0.1066E-09	0.8826E+03	0.1765E-08	0.3436E+03	0.6872E-09	0.7684E+02	0.3074E-09	0.1566E+02	0.5950E-10	0.4293E+02	0.1631E-09	0.3006E+06	0.1203E-05	0.3530E+03	0.2189E-09
0.9876E+00	0.2649E+00	0.2183E+03	0.3973E-10	0.6751E+03	0.3241E-09	0.4092E+02	0.2046E-12	0.1442E+03	0.2595E-10	0.1082E+02	0.1082E-09	0.8897E+03	0.1779E-08	0.3480E+03	0.6961E-09	0.7798E+02	0.3119E-09	0.1570E+02	0.5965E-10	0.4303E+02	0.1635E-09	0.3026E+06	0.1210E-05	0.3532E+03	0.2190E-09
0.9876E+00	0.2698E+00	0.2185E+03	0.3978E-10	0.6756E+03	0.3243E-09	0.4122E+02	0.2061E-12	0.1456E+03	0.2621E-10	0.1095E+02	0.1095E-09	0.8958E+03	0.1792E-08	0.3513E+03	0.7027E-09	0.7900E+02	0.3160E-09	0.1571E+02	0.5970E-10	0.4307E+02	0.1637E-09	0.3032E+06	0.1213E-05	0.3532E+03	0.2190E-09
0.9876E+00	0.2748E+00	0.2186E+03	0.3979E-10	0.6756E+03	0.3243E-09	0.4146E+02	0.2073E-12	0.1466E+03	0.2640E-10	0.1102E+02	0.1102E-09	0.9010E+03	0.1802E-08	0.3536E+03	0.7072E-09	0.7985E+02	0.3194E-09	0.1571E+02	0.5971E-10	0.4308E+02	0.1637E-09	0.3033E+06	0.1213E-05	0.3528E+03	0.2187E-09
0.9876E+00	0.2797E+00	0.2186E+03	0.3978E-10	0.6750E+03	0.3240E-09	0.4172E+02	0.2086E-12	0.1474E+03	0.2654E-10	0.1105E+02	0.1105E-09	0.9052E+03	0.1810E-08	0.3553E+03	0.7106E-09	0.8055E+02	0.3222E-09	0.1571E+02	0.5970E-10	0.4307E+02	0.1637E-09	0.3032E+06	0.1213E-05	0.3521E+03	0.2183E-09
0.9876E+00	0.2847E+00	0.2182E+03	0.3971E-10	0.6725E+03	0.3228E-09	0.4201E+02	0.2101E-12	0.1481E+03	0.2666E-10	0.1105E+02	0.1105E-09	0.9067E+03	0.1813E-08	0.3568E+03	0.7136E-09	0.8117E+02	0.3247E-09	0.1569E+02	0.5964E-10	0.4302E+02	0.1635E-09	0.3023E+06	0.1209E-05	0.3516E+03	0.2180E-09
0.9876E+00	0.2896E+00	0.2175E+03	0.3958E-10	0.6695E+03	0.3213E-09	0.4230E+02	0.2115E-12	0.1488E+03	0.2678E-10	0.1105E+02	0.1105E-09	0.9067E+03	0.1813E-08	0.3583E+03	0.7166E-09	0.8174E+02	0.3270E-09	0.1567E+02	0.5954E-10	0.4295E+02	0.1632E-09	0.3007E+06	0.1203E-05	0.3510E+03	0.2176E-09
0.9876E+00	0.2946E+00	0.2168E+03	0.3945E-10	0.6666E+03	0.3199E-09	0.4259E+02	0.2129E-12	0.1495E+03	0.2691E-10	0.1101E+02	0.1101E-09	0.9051E+03	0.1810E-08	0.3598E+03	0.7195E-09	0.8229E+02	0.3292E-09	0.1563E+02	0.5940E-10	0.4285E+02	0.1628E-09	0.2992E+06	0.1197E-05	0.3504E+03	0.2172E-09
0.9876E+00	0.2995E+00	0.2160E+03	0.3930E-10	0.6637E+03	0.3186E-09	0.4277E+02	0.2139E-12	0.1501E+03	0.2701E-10	0.1095E+02	0.1095E-09	0.9006E+03	0.1801E-08	0.3608E+03	0.7216E-09	0.8282E+02	0.3313E-09	0.1559E+02	0.5924E-10	0.4274E+02	0.1624E-09	0.2977E+06	0.1191E-05	0.3496E+03	0.2168E-09
0.9876E+00	0.3045E+00	0.2151E+03	0.3915E-10	0.6609E+03	0.3172E-09	0.4278E+02	0.2139E-12	0.1503E+03	0.2706E-10	0.1089E+02	0.1089E-09	0.8959E+03	0.1792E-08	0.3610E+03	0.7219E-09	0.8329E+02	0.3331E-09	0.1555E+02	0.5907E-10	0.4262E+02	0.1619E-09	0.2963E+06	0.1185E-05	0.3489E+03	0.2163E-09
0.9876E+00	0.3094E+00	0.2143E+03	0.3900E-10	0.6583E+03	0.3160E-09	0.4276E+02	0.2138E-12	0.1503E+03	0.2706E-10	0.1083E+02	0.1083E-09	0.8915E+03	0.1783E-08	0.3607E+03	0.7215E-09	0.8353E+02	0.3341E-09	0.1550E+02	0.5891E-10	0.4250E+02	0.1615E-09	0.2949E+06	0.1179E-05	0.3481E+03	0.2158E-09
0.9876E+00	0.3144E+00	0.2135E+03	0.3886E-10	0.6560E+03	0.3149E-09	0.4267E+02	0.2133E-12	0.1502E+03	0.2703E-10	0.1078E+02	0.1078E-09	0.8873E+03	0.1775E-08	0.3597E+03	0.7194E-09	0.8360E+02	0.3344E-09	0.1546E+02	0.5876E-10	0.4239E+02	0.1611E-09	0.2936E+06	0.1174E-05	0.3475E+03	0.2155E-09
0.9876E+00	0.3193E+00	0.2128E+03	0.3873E-10	0.6541E+03	0.3140E-09	0.4257E+02	0.2128E-12	0.1499E+03	0.2698E-10	0.1074E+02	0.1074E-09	0.8836E+03	0.1767E-08	0.3583E+03	0.7167E-09	0.8360E+02	0.3344E-09	0.1543E+02	0.5865E-10	0.4231E+02	0.1608E-09	0.2926E+06	0.1170E-05	0.3470E+03	0.2152E-09
0.9876E+00	0.3243E+00	0.2123E+03	0.3864E-10	0.6530E+03	0.3134E-09	0.4249E+02	0.2124E-12	0.1496E+03	0.2694E-10	0.1071E+02	0.1071E-09	0.8810E+03	0.1762E-08	0.3572E+03	0.7144E-09	0.8356E+02	0.3342E-09	0.1541E+02	0.5854E-10	0.4224E+02	0.1605E-09	0.2919E+06	0.1168E-05	0.3468E+03	0.2150E-09
0.9876E+00	0.3292E+00	0.2118E+03	0.3856E-10	0.6522E+03	0.3131E-09	0.4242E+02	0.2121E-12	0.1495E+03	0.2690E-10	0.1068E+02	0.1068E-09	0.8781E+03	0.1756E-08	0.3564E+03	0.7129E-09	0.8350E+02	0.3340E-09	0.1542E+02	0.5858E-10	0.4226E+02	0.1606E-09	0.2915E+06	0.1166E-05	0.3470E+03	0.2151E-09
0.9876E+00	0.3342E+00	0.2120E+03	0.3859E-10	0.6530E+03	0.3135E-09	0.4245E+02	0.2123E-12	0.1496E+03	0.2693E-10	0.1069E+02	0.1069E-09	0.8787E+03	0.1757E-08	0.3560E+03	0.7120E-09	0.8361E+02	0.3344E-09	0.1545E+02	0.5870E-10	0.4235E+02	0.1609E-09	0.2918E+06	0.1167E-05	0.3476E+03	0.2155E-09
0.9876E+00	0.3391E+00	0.2127E+03	0.3871E-10	0.6554E+03	0.3146E-09	0.4256E+02	0.2128E-12	0.1501E+03	0.2702E-10	0.1073E+02	0.1073E-09	0.8811E+03	0.1762E-08	0.3566E+03	0.7133E-09	0.8393E+02	0.3357E-09	0.1551E+02	0.5895E-10	0.4253E+02	0.1616E-09	0.2929E+06	0.1172E-05	0.3490E+03	0.2164E-09
0.9876E+00	0.3441E+00	0.2141E+03	0.3896E-10	0.6605E+03	0.3170E-09	0.4282E+02	0.2141E-12	0.1512E+03	0.2721E-10	0.1080E+02	0.1080E-09	0.8870E+03	0.1774E-08	0.3585E+03	0.7169E-09	0.8455E+02	0.3382E-09	0.1564E+02	0.5944E-10	0.4289E+02	0.1630E-09	0.2953E+06	0.1181E-05	0.3518E+03	0.2181E-09
0.9876E+00	0.3490E+00	0.2168E+03	0.3945E-10	0.6708E+03	0.3220E-09	0.4317E+02	0.2159E-12	0.1528E+03	0.2750E-10	0.1096E+02	0.1096E-09	0.8993E+03	0.1799E-08	0.3622E+03	0.7244E-09	0.8558E+02	0.3423E-09	0.1583E+02	0.6017E-10	0.4341E+02	0.1650E-09	0.2993E+06	0.1197E-05	0.3558E+03	0.2206E-09
0.9876E+00	0.3540E+00	0.2227E+03	0.4054E-10	0.6892E+03	0.3308E-09	0.4395E+02	0.2197E-12	0.1562E+03	0.2811E-10	0.1127E+02	0.1127E-09	0.9241E+03	0.1848E-08	0.3702E+03	0.7405E-09	0.8763E+02	0.3505E-09	0.1626E+02	0.6178E-10	0.4457E+02	0.1694E-09	0.3077E+06	0.1231E-05	0.3645E+03	0.2260E-09
0.9876E+00	0.3589E+00	0.2288E+03	0.4165E-10	0.7091E+03	0.3404E-09	0.4476E+02	0.2238E-12	0.1602E+03	0.2884E-10	0.1161E+02	0.1161E-09	0.9518E+03	0.1904E-08	0.3793E+03	0.7586E-09	0.8975E+02	0.3590E-09	0.1669E+02	0.6342E-10	0.4575E+02	0.1739E-09	0.3160E+06	0.1264E-05	0.3732E+03	0.2314E-09
0.9876E+00	0.3639E+00	0.2418E+03	0.4401E-10	0.7519E+03	0.3609E-09	0.4641E+02	0.2321E-12	0.1685E+03	0.3033E-10	0.1231E+02	0.1231E-09	0.1010E+04	0.2019E-08	0.3989E+03	0.7979E-09	0.9410E+02	0.3764E-09	0.1760E+02	0.6690E-10	0.4826E+02	0.1834E-09	0.3339E+06	0.1336E-05	0.3918E+03	0.2429E-09
0.9876E+00	0.3688E+00	0.2570E+03	0.4678E-10	0.7970E+03	0.3826E-09	0.4863E+02	0.2431E-12	0.1798E+03	0.3236E-10	0.1305E+02	0.1305E-09	0.1072E+04	0.2143E-08	0.4234E+03	0.8469E-09	0.9982E+02	0.3993E-09	0.1863E+02	0.7078E-10	0.5106E+02	0.1940E-09	0.3534E+06	0.1414E-05	0.4151E+03	0.2573E-09
0.9876E+00	0.3738E+00	0.2763E+03	0.5029E-10	0.8562E+03	0.4110E-09	0.5088E+02	0.2544E-12	0.1953E+03	0.3516E-10	0.1399E+02	0.1399E-09	0.1147E+04	0.2295E-08	0.4558E+03	0.9116E-09	0.1063E+03	0.4253E-09	0.1994E+02	0.7577E-10	0.5467E+02	0.2077E-09	0.3782E+06	0.1513E-05	0.4461E+03	0.2766E-09
0.9876E+00	0.3787E+00	0.2981E+03	0.5425E-10	0.9177E+03	0.4405E-09	0.5390E+02	0.2695E-12	0.2115E+03	0.3807E-10	0.1506E+02	0.1506E-09	0.1235E+04	0.2471E-08	0.4899E+03	0.9797E-09	0.1142E+03	0.4569E-09	0.2136E+02	0.8119E-10	0.5857E+02	0.2226E-09	0.4052E+06	0.1621E-05	0.4793E+03	0.2972E-09
0.9876E+00	0.3837E+00	0.3200E+03	0.5824E-10	0.9871E+03	0.4738E-09	0.5676E+02	0.2838E-12	0.2295E+03	0.4130E-10	0.1613E+02	0.1613E-09	0.1325E+04	0.2649E-08	0.5254E+03	0.1051E-08	0.1229E+03	0.4918E-09	0.2275E+02	0.8645E-10	0.6236E+02	0.2370E-09	0.4313E+06	0.1725E-05	0.5124E+03	0.3177E-09
0.9876E+00	0.3886E+00	0.3590E+03	0.6533E-10	0.1108E+04	0.5317E-09	0.6103E+02	0.3052E-12	0.2604E+03	0.4688E-10	0.1804E+02	0.1804E-09	0.1479E+04	0.2957E-08	0.5885E+03	0.1177E-08	0.1372E+03	0.5487E-09	0.2540E+02	0.9652E-10	0.6963E+02	0.2646E-09	0.4813E+06	0.1925E-05	0.5741E+03	0.3559E-09
0.9876E+00	0.3936E+00	0.3990E+03	0.7261E-10	0.1229E+04	0.5897E-09	0.6652E+02	0.3326E-12	0.2920E+03	0.5256E-10	0.2003E+02	0.2003E-09	0.1638E+04	0.3276E-08	0.6550E+03	0.1310E-08	0.1520E+03	0.6079E-09	0.2820E+02	0.1071E-09	0.7730E+02	0.2937E-09	0.5340E+06	0.2136E-05	0.6380E+03	0.3955E-09
0.9876E+00	0.3985E+00	0.4349E+03	0.7915E-10	0.1336E+04	0.6414E-09	0.7111E+02	0.3555E-12	0.3185E+03	0.5733E-10	0.2181E+02	0.2181E-09	0.1780E+04	0.3561E-08	0.7130E+03	0.1426E-08	0.1647E+03	0.6589E-09	0.3071E+02	0.1167E-09	0.8420E+02	0.3200E-09	0.5815E+06	0.2326E-05	0.6955E+03	0.4312E-09
0.9876E+00	0.4035E+00	0.4888E+03	0.8896E-10	0.1494E+04	0.7169E-09	0.8001E+02	0.4000E-12	0.3689E+03	0.6641E-10	0.2452E+02	0.2452E-09	0.1993E+04	0.3986E-08	0.8068E+03	0.1614E-08	0.1872E+03	0.7486E-09	0.3439E+02	0.1307E-09	0.9428E+02	0.3582E-09	0.6509E+06	0.2604E-05	0.7776E+03	0.4821E-09
0.9876E+00	0.4084E+00	0.5722E+03	0.1041E-09	0.1735E+04	0.8330E-09	0.9501E+02	0.4750E-12	0.4316E+03	0.7770E-10	0.2851E+02	0.2851E-09	0.2320E+04	0.4640E-08	0.9404E+03	0.1881E-08	0.2179E+03	0.8717E-09	0.4000E+02	0.1520E-09	0.1096E+03	0.4166E-09	0.7573E+06	0.3029E-05	0.9078E+03	0.5628E-09
0.9876E+00	0.4134E+00	0.6234E+03	0.1135E-09	0.1926E+04	0.9247E-09	0.9923E+02	0.4962E-12	0.4398E+03	0.7916E-10	0.3126E+02	0.3126E-09	0.2581E+04	0.5162E-08	0.1000E+04	0.2001E-08	0.2288E+03	0.9154E-09	0.4476E+02	0.1701E-09	0.1227E+03	0.4663E-09	0.8480E+06	0.3392E-05	0.1019E+04	0.6319E-09
0.9876E+00	0.4183E+00	0.5917E+03	0.1077E-09	0.1862E+04	0.8939E-09	0.9418E+02	0.4709E-12	0.4223E+03	0.7601E-10	0.3013E+02	0.3013E-09	0.2506E+04	0.5012E-08	0.9668E+03	0.1934E-08	0.2220E+03	0.8881E-09	0.4353E+02	0.1654E-09	0.1193E+03	0.4535E-09	0.8266E+06	0.3307E-05	0.9900E+03	0.6138E-09
0.9876E+00	0.4233E+00	0.5500E+03	0.1001E-09	0.1741E+04	0.8355E-09	0.8725E+02	0.4362E-12	0.3973E+03	0.7151E-10	0.2817E+02	0.2817E-09	0.2346E+04	0.4693E-08	0.9089E+03	0.1818E-08	0.2095E+03	0.8379E-09	0.4073E+02	0.1548E-09	0.1117E+03	0.4243E-09	0.7746E+06	0.3098E-05	0.9256E+03	0.5739E-09
0.9876E+00	0.4282E+00	0.5127E+03	0.9331E-10	0.1609E+04	0.7721E-09	0.8266E+02	0.4133E-12	0.3691E+03	0.6644E-10	0.2605E+02	0.2605E-09	0.2166E+04	0.4331E-08	0.8441E+03	0.1688E-08	0.1942E+03	0.7769E-09	0.3760E+02	0.1429E-09	0.1031E+03	0.3917E-09	0.7149E+06	0.2860E-05	0.8549E+03	0.5300E-09
0.9876E+00	0.4332E+00	0.4740E+03	0.8627E-10	0.1466E+04	0.7039E-09	0.7958E+02	0.3979E-12	0.3372E+03	0.6069E-10	0.2378E+02	0.2378E-09	0.1968E+04	0.3935E-08	0.7729E+03	0.1546E-08	0.1767E+03	0.7068E-09	0.3421E+02	0.1300E-09	0.9377E+02	0.3563E-09	0.6493E+06	0.2597E-05	0.7784E+03	0.4826E-09
0.9876E+00	0.4381E+00	0.4350E+03	0.7916E-10	0.1326E+04	0.6363E-09	0.7548E+02	0.3774E-12	0.3034E+03	0.5461E-10	0.2150E+02	0.2150E-09	0.1768E+04	0.3537E-08	0.7001E+03	0.1400E-08	0.1587E+03	0.6349E-09	0.3080E+02	0.1170E-09	0.8444E+02	0.3209E-09	0.5831E+06	0.2333E-05	0.7018E+03	0.4351E-09
0.9876E+00	0.4431E+00	0.4013E+03	0.7304E-10	0.1225E+04	0.5878E-09	0.7107E+02	0.3553E-12	0.2789E+03	0.5019E-10	0.1989E+02	0.1989E-09	0.1634E+04	0.3268E-08	0.6473E+03	0.1295E-08	0.1467E+03	0.5867E-09	0.2848E+02	0.1082E-09	0.7808E+02	0.2967E-09	0.5392E+06	0.2157E-05	0.6485E+03	0.4021E-09
0.9876E+00	0.4480E+00	0.3771E+03	0.6863E-10	0.1156E+04	0.5551E-09	0.6687E+02	0.3344E-12	0.2609E+03	0.4696E-10	0.1880E+02	0.1880E-09	0.1547E+04	0.3094E-08	0.6101E+03	0.1220E-08	0.1385E+03	0.5539E-09	0.2697E+02	0.1025E-09	0.7393E+02	0.2809E-09	0.5106E+06	0.2042E-05	0.6135E+03	0.3804E-09
0.9876E+00	0.4530E+00	0.3608E+03	0.6567E-10	0.1109E+04	0.5322E-09	0.6396E+02	0.3198E-12	0.2486E+03	0.4475E-10	0.1800E+02	0.1800E-09	0.1482E+04	0.2964E-08	0.5837E+03	0.1167E-08	0.1324E+03	0.5296E-09	0.2584E+02	0.9820E-10	0.7084E+02	0.2692E-09	0.4890E+06	0.1956E-05	0.5882E+03	0.3647E-09
0.9876E+00	0.4579E+00	0.3445E+03	0.6271E-10	0.1059E+04	0.5082E-09	0.6237E+02	0.3118E-12	0.2359E+03	0.4247E-10	0.1716E+02	0.1716E-09	0.1414E+04	0.2827E-08	0.5563E+03	0.1113E-08	0.1261E+03	0.5042E-09	0.2465E+02	0.9368E-10	0.6758E+02	0.2568E-09	0.4663E+06	0.1865E-05	0.5615E+03	0.3481E-09
0.9876E+00	0.4629E+00	0.3324E+03	0.6050E-10	0.1026E+04	0.4927E-09	0.6099E+02	0.3050E-12	0.2287E+03	0.4116E-10	0.1662E+02	0.1662E-09	0.1371E+04	0.2741E-08	0.5382E+03	0.1076E-08	0.1222E+03	0.4889E-09	0.2390E+02	0.9081E-10	0.6551E+02	0.2489E-09	0.4522E+06	0.1809E-05	0.5448E+03	0.3377E-09
0.9876E+00	0.4678E+00	0.3266E+03	0.5944E-10	0.1009E+04	0.4845E-09	0.6036E+02	0.3018E-12	0.2251E+03	0.4052E-10	0.1631E+02	0.1631E-09	0.1346E+04	0.2692E-08	0.5289E+03	0.1058E-08	0.1204E+03	0.4816E-09	0.2346E+02	0.8914E-10	0.6430E+02	0.2444E-09	0.4438E+06	0.1775E-05	0.5354E+03	0.3320E-09
0.9876E+00	0.4728E+00	0.3238E+03	0.5893E-10	0.1003E+04	0.4812E-09	0.6013E+02	0.3006E-12	0.2238E+03	0.4028E-10	0.1617E+02	0.1617E-09	0.1335E+04	0.2670E-08	0.5250E+03	0.1050E-08	0.1197E+03	0.4790E-09	0.2326E+02	0.8838E-10	0.6376E+02	0.2423E-09	0.4401E+06	0.1760E-05	0.5315E+03	0.3295E-09
0.9876E+00	0.4777E+00	0.3231E+03	0.5881E-10	0.1002E+04	0.4807E-09	0.6020E+02	0.3010E-12	0.2260E+03	0.4067E-10	0.1613E+02	0.1613E-09	0.1332E+04	0.2665E-08	0.5246E+03	0.1049E-08	0.1201E+03	0.4802E-09	0.2320E+02	0.8817E-10	0.6361E+02	0.2417E-09	0.4391E+06	0.1756E-05	0.5308E+03	0.3291E-09
0.9876E+00	0.4827E+00	0.3272E+03	0.5955E-10	0.1014E+04	0.4868E-09	0.6092E+02	0.3046E-12	0.2299E+03	0.4139E-10	0.1632E+02	0.1632E-09	0.1348E+04	0.2696E-08	0.5325E+03	0.1065E-08	0.1222E+03	0.4889E-09	0.2345E+02	0.8912E-10	0.6429E+02	0.2443E-09	0.4441E+06	0.1776E-05	0.5369E+03	0.3329E-09
0.9876E+00	0.4876E+00	0.3326E+03	0.6054E-10	0.1029E+04	0.4941E-09	0.6171E+02	0.3086E-12	0.2347E+03	0.4224E-10	0.1659E+02	0.1659E-09	0.1369E+04	0.2737E-08	0.5416E+03	0.1083E-08	0.1246E+03	0.4983E-09	0.2381E+02	0.9048E-10	0.6527E+02	0.2480E-09	0.4509E+06	0.1804E-05	0.5446E+03	0.3377E-09
0.9876E+00	0.4926E+00	0.3396E+03	0.6180E-10	0.1050E+04	0.5041E-09	0.6273E+02	0.3137E-12	0.2406E+03	0.4330E-10	0.1693E+02	0.1693E-09	0.1396E+04	0.2792E-08	0.5534E+03	0.1107E-08	0.1275E+03	0.5101E-09	0.2428E+02	0.9225E-10	0.6655E+02	0.2529E-09	0.4599E+06	0.1839E-05	0.5552E+03	0.3443E-09
0.9876E+00	0.4975E+00	0.3480E+03	0.6333E-10	0.1076E+04	0.5163E-09	0.6393E+02	0.3197E-12	0.2474E+03	0.4454E-10	0.1734E+02	0.1734E-09	0.1430E+04	0.2860E-08	0.5676E+03	0.1135E-08	0.1310E+03	0.5238E-09	0.2486E+02	0.9445E-10	0.6814E+02	0.2589E-09	0.4709E+06	0.1884E-05	0.5685E+03	0.3525E-09
0.9876E+00	0.5025E+00	0.3575E+03	0.6506E-10	0.1104E+04	0.5301E-09	0.6525E+02	0.3262E-12	0.2550E+03	0.4589E-10	0.1781E+02	0.1781E-09	0.1468E+04	0.2937E-08	0.5833E+03	0.1167E-08	0.1347E+03	0.5389E-09	0.2551E+02	0.9695E-10	0.6994E+02	0.2658E-09	0.4835E+06	0.1934E-05	0.5837E+03	0.3619E-09
0.9876E+00	0.5074E+00	0.3677E+03	0.6691E-10	0.1135E+04	0.5449E-09	0.6658E+02	0.3329E-12	0.2630E+03	0.4734E-10	0.1830E+02	0.1830E-09	0.1509E+04	0.3019E-08	0.6001E+03	0.1200E-08	0.1387E+03	0.5547E-09	0.2622E+02	0.9962E-10	0.7187E+02	0.2731E-09	0.4969E+06	0.1987E-05	0.6000E+03	0.3720E-09
0.9876E+00	0.5124E+00	0.3782E+03	0.6883E-10	0.1167E+04	0.5600E-09	0.6787E+02	0.3394E-12	0.2713E+03	0.4883E-10	0.1879E+02	0.1879E-09	0.1551E+04	0.3102E-08	0.6171E+03	0.1234E-08	0.1427E+03	0.5708E-09	0.2693E+02	0.1023E-09	0.7383E+02	0.2806E-09	0.5105E+06	0.2042E-05	0.6168E+03	0.3824E-09
0.9876E+00	0.5173E+00	0.3884E+03	0.7070E-10	0.1196E+04	0.5743E-09	0.6894E+02	0.3447E-12	0.2794E+03	0.5030E-10	0.1926E+02	0.1926E-09	0.1590E+04	0.3181E-08	0.6333E+03	0.1267E-08	0.1465E+03	0.5859E-09	0.2762E+02	0.1050E-09	0.7571E+02	0.2877E-09	0.5235E+06	0.2094E-05	0.6328E+03	0.3923E-09
0.9876E+00	0.5223E+00	0.3976E+03	0.7236E-10	0.1223E+04	0.5869E-09	0.6968E+02	0.3484E-12	0.2868E+03	0.5162E-10	0.1967E+02	0.1967E-09	0.1626E+04	0.3251E-08	0.6476E+03	0.1295E-08	0.1497E+03	0.5990E-09	0.2823E+02	0.1073E-09	0.7739E+02	0.2941E-09	0.5351E+06	0.2140E-05	0.6467E+03	0.4010E-09
0.9876E+00	0.5272E+00	0.4053E+03	0.7377E-10	0.1246E+04	0.5979E-09	0.7014E+02	0.3507E-12	0.2929E+03	0.5272E-10	0.2002E+02	0.2002E-09	0.1656E+04	0.3312E-08	0.6601E+03	0.1320E-08	0.1526E+03	0.6103E-09	0.2875E+02	0.1093E-09	0.7882E+02	0.2995E-09	0.5452E+06	0.2181E-05	0.6586E+03	0.4083E-09
0.9876E+00	0.5322E+00	0.4119E+03	0.7497E-10	0.1266E+04	0.6076E-09	0.7064E+02	0.3532E-12	0.2982E+03	0.5367E-10	0.2033E+02	0.2033E-09	0.1683E+04	0.3365E-08	0.6707E+03	0.1341E-08	0.1550E+03	0.6201E-09	0.2919E+02	0.1109E-09	0.8001E+02	0.3040E-09	0.5538E+06	0.2215E-05	0.6685E+03	0.4145E-09
0.9876E+00	0.5371E+00	0.4177E+03	0.7602E-10	0.1284E+04	0.6162E-09	0.7117E+02	0.3558E-12	0.3028E+03	0.5450E-10	0.2060E+02	0.2060E-09	0.1705E+04	0.3411E-08	0.6799E+03	0.1360E-08	0.1572E+03	0.6286E-09	0.2954E+02	0.1123E-09	0.8098E+02	0.3077E-09	0.5612E+06	0.2245E-05	0.6766E+03	0.4195E-09
0.9876E+00	0.5421E+00	0.4225E+03	0.7690E-10	0.1299E+04	0.6234E-09	0.7165E+02	0.3582E-12	0.3068E+03	0.5522E-10	0.2083E+02	0.2083E-09	0.1724E+04	0.3448E-08	0.6878E+03	0.1376E-08	0.1590E+03	0.6361E-09	0.2982E+02	0.1133E-09	0.8173E+02	0.3106E-09	0.5671E+06	0.2268E-05	0.6828E+03	0.4233E-09
0.9876E+00	0.5470E+00	0.4261E+03	0.7754E-10	0.1311E+04	0.6291E-09	0.7207E+02	0.3603E-12	0.3101E+03	0.5581E-10	0.2101E+02	0.2101E-09	0.1739E+04	0.3478E-08	0.6939E+03	0.1388E-08	0.1605E+03	0.6419E-09	0.3004E+02	0.1142E-09	0.8235E+02	0.3129E-09	0.5719E+06	0.2288E-05	0.6876E+03	0.4263E-09
0.9876E+00	0.5520E+00	0.4289E+03	0.7806E-10	0.1320E+04	0.6338E-09	0.7247E+02	0.3623E-12	0.3125E+03	0.5625E-10	0.2116E+02	0.2116E-09	0.1751E+04	0.3502E-08	0.6992E+03	0.1398E-08	0.1616E+03	0.6466E-09	0.3024E+02	0.1149E-09	0.8289E+02	0.3150E-09	0.5757E+06	0.2303E-05	0.6919E+03	0.4290E-09
0.9876E+00	0.5569E+00	0.4315E+03	0.7853E-10	0.1329E+04	0.6381E-09	0.7284E+02	0.3642E-12	0.3145E+03	0.5660E-10	0.2130E+02	0.2130E-09	0.1763E+04	0.3526E-08	0.7052E+03	0.1410E-08	0.1630E+03	0.6518E-09	0.3041E+02	0.1156E-09	0.8337E+02	0.3168E-09	0.5793E+06	0.2317E-05	0.6959E+03	0.4315E-09
0.9876E+00	0.5619E+00	0.4342E+03	0.7902E-10	0.1339E+04	0.6426E-09	0.7320E+02	0.3660E-12	0.3166E+03	0.5698E-10	0.2143E+02	0.2143E-09	0.1773E+04	0.3547E-08	0.7119E+03	0.1424E-08	0.1644E+03	0.6575E-09	0.3055E+02	0.1161E-09	0.8374E+02	0.3182E-09	0.5825E+06	0.2330E-05	0.7001E+03	0.4341E-09
0.9876E+00	0.5668E+00	0.4370E+03	0.7953E-10	0.1348E+04	0.6471E-09	0.7354E+02	0.3677E-12	0.3185E+03	0.5734E-10	0.2155E+02	0.2155E-09	0.1783E+04	0.3565E-08	0.7187E+03	0.1437E-08	0.1659E+03	0.6634E-09	0.3067E+02	0.1165E-09	0.8408E+02	0.3195E-09	0.5854E+06	0.2342E-05	0.7047E+03	0.4369E-09
0.9876E+00	0.5718E+00	0.4398E+03	0.8005E-10	0.1357E+04	0.6513E-09	0.7384E+02	0.3692E-12	0.3206E+03	0.5770E-10	0.2164E+02	0.2164E-09	0.1789E+04	0.3577E-08	0.7254E+03	0.1451E-08	0.1673E+03	0.6692E-09	0.3074E+02	0.1168E-09	0.8428E+02	0.3203E-09	0.5872E+06	0.2349E-05	0.7092E+03	0.4397E-09
0.9876E+00	0.5767E+00	0.4425E+03	0.8053E-10	0.1365E+04	0.6552E-09	0.7403E+02	0.3701E-12	0.3225E+03	0.5804E-10	0.2175E+02	0.2175E-09	0.1795E+04	0.3591E-08	0.7315E+03	0.1463E-08	0.1686E+03	0.6745E-09	0.3084E+02	0.1172E-09	0.8455E+02	0.3213E-09	0.5894E+06	0.2357E-05	0.7136E+03	0.4424E-09
0.9876E+00	0.5817E+00	0.4448E+03	0.8096E-10	0.1372E+04	0.6584E-09	0.7421E+02	0.3711E-12	0.3241E+03	0.5834E-10	0.2188E+02	0.2188E-09	0.1804E+04	0.3608E-08	0.7368E+03	0.1474E-08	0.1697E+03	0.6789E-09	0.3098E+02	0.1177E-09	0.8493E+02	0.3227E-09	0.5922E+06	0.2369E-05	0.7175E+03	0.4449E-09
0.9876E+00	0.5866E+00	0.4462E+03	0.8121E-10	0.1375E+04	0.6602E-09	0.7435E+02	0.3718E-12	0.3251E+03	0.5852E-10	0.2203E+02	0.2203E-09	0.1815E+04	0.3629E-08	0.7410E+03	0.1482E-08	0.1706E+03	0.6822E-09	0.3116E+02	0.1184E-09	0.8543E+02	0.3246E-09	0.5956E+06	0.2382E-05	0.7202E+03	0.4465E-09
0.9876E+00	0.5916E+00	0.4465E+03	0.8126E-10	0.1376E+04	0.6606E-09	0.7444E+02	0.3722E-12	0.3253E+03	0.5855E-10	0.2219E+02	0.2219E-09	0.1827E+04	0.3653E-08	0.7424E+03	0.1485E-08	0.1708E+03	0.6833E-09	0.3137E+02	0.1192E-09	0.8601E+02	0.3268E-09	0.5994E+06	0.2398E-05	0.7210E+03	0.4470E-09
0.9876E+00	0.5965E+00	0.4465E+03	0.8126E-10	0.1376E+04	0.6605E-09	0.7451E+02	0.3725E-12	0.3252E+03	0.5854E-10	0.2234E+02	0.2234E-09	0.1838E+04	0.3677E-08	0.7426E+03	0.1485E-08	0.1708E+03	0.6834E-09	0.3160E+02	0.1201E-09	0.8663E+02	0.3292E-09	0.6030E+06	0.2412E-05	0.7210E+03	0.4470E-09
0.9876E+00	0.6015E+00	0.4442E+03	0.8085E-10	0.1371E+04	0.6583E-09	0.7452E+02	0.3726E-12	0.3235E+03	0.5824E-10	0.2239E+02	0.2239E-09	0.1843E+04	0.3685E-08	0.7407E+03	0.1481E-08	0.1703E+03	0.6813E-09	0.3173E+02	0.1206E-09	0.8697E+02	0.3305E-09	0.6042E+06	0.2417E-05	0.7188E+03	0.4457E-09
0.9876E+00	0.6064E+00	0.4407E+03	0.8022E-10	0.1361E+04	0.6535E-09	0.7448E+02	0.3724E-12	0.3213E+03	0.5784E-10	0.2239E+02	0.2239E-09	0.1843E+04	0.3686E-08	0.7361E+03	0.1472E-08	0.1693E+03	0.6773E-09	0.3174E+02	0.1206E-09	0.8703E+02	0.3307E-09	0.6042E+06	0.2417E-05	0.7143E+03	0.4428E-09
0.9876E+00	0.6114E+00	0.4372E+03	0.7958E-10	0.1351E+04	0.6485E-09	0.7417E+02	0.3708E-12	0.3191E+03	0.5743E-10	0.2234E+02	0.2234E-09	0.1838E+04	0.3677E-08	0.7315E+03	0.1463E-08	0.1683E+03	0.6731E-09	0.3172E+02	0.1205E-09	0.8695E+02	0.3304E-09	0.6026E+06	0.2410E-05	0.7096E+03	0.4400E-09
0.9876E+00	0.6163E+00	0.4338E+03	0.7895E-10	0.1341E+04	0.6436E-09	0.7365E+02	0.3682E-12	0.3169E+03	0.5703E-10	0.2223E+02	0.2223E-09	0.1829E+04	0.3657E-08	0.7271E+03	0.1454E-08	0.1673E+03	0.6690E-09	0.3160E+02	0.1201E-09	0.8663E+02	0.3292E-09	0.5994E+06	0.2398E-05	0.7053E+03	0.4373E-09
0.9876E+00	0.6213E+00	0.4312E+03	0.7847E-10	0.1333E+04	0.6399E-09	0.7311E+02	0.3656E-12	0.3150E+03	0.5670E-10	0.2209E+02	0.2209E-09	0.1816E+04	0.3632E-08	0.7236E+03	0.1447E-08	0.1664E+03	0.6657E-09	0.3142E+02	0.1194E-09	0.8614E+02	0.3273E-09	0.5953E+06	0.2381E-05	0.7025E+03	0.4355E-09
0.9876E+00	0.6262E+00	0.4290E+03	0.7808E-10	0.1328E+04	0.6373E-09	0.7257E+02	0.3628E-12	0.3134E+03	0.5642E-10	0.2190E+02	0.2190E-09	0.1799E+04	0.3599E-08	0.7205E+03	0.1441E-08	0.1657E+03	0.6628E-09	0.3116E+02	0.1184E-09	0.8543E+02	0.3246E-09	0.5897E+06	0.2359E-05	0.7003E+03	0.4342E-09
0.9876E+00	0.6312E+00	0.4272E+03	0.7775E-10	0.1323E+04	0.6352E-09	0.7204E+02	0.3602E-12	0.3122E+03	0.5619E-10	0.2166E+02	0.2166E-09	0.1779E+04	0.3558E-08	0.7175E+03	0.1435E-08	0.1651E+03	0.6604E-09	0.3084E+02	0.1172E-09	0.8454E+02	0.3212E-09	0.5830E+06	0.2332E-05	0.6984E+03	0.4330E-09
0.9876E+00	0.6361E+00	0.4262E+03	0.7758E-10	0.1320E+04	0.6334E-09	0.7159E+02	0.3579E-12	0.3116E+03	0.5609E-10	0.2140E+02	0.2140E-09	0.1757E+04	0.3514E-08	0.7149E+03	0.1430E-08	0.1646E+03	0.6583E-09	0.3048E+02	0.1158E-09	0.8357E+02	0.3176E-09	0.5758E+06	0.2303E-05	0.6974E+03	0.4324E-09
0.9876E+00	0.6411E+00	0.4259E+03	0.7752E-10	0.1318E+04	0.6327E-09	0.7124E+02	0.3562E-12	0.3115E+03	0.5607E-10	0.2115E+02	0.2115E-09	0.1736E+04	0.3471E-08	0.7137E+03	0.1427E-08	0.1643E+03	0.6572E-09	0.3014E+02	0.1145E-09	0.8263E+02	0.3140E-09	0.5688E+06	0.2275E-05	0.6971E+03	0.4322E-09
0.9876E+00	0.6460E+00	0.4264E+03	0.7760E-10	0.1318E+04	0.6325E-09	0.7098E+02	0.3549E-12	0.3120E+03	0.5617E-10	0.2094E+02	0.2094E-09	0.1719E+04	0.3437E-08	0.7130E+03	0.1426E-08	0.1642E+03	0.6567E-09	0.2990E+02	0.1136E-09	0.8198E+02	0.3115E-09	0.5637E+06	0.2255E-05	0.6978E+03	0.4326E-09
0.9876E+00	0.6510E+00	0.4277E+03	0.7785E-10	0.1319E+04	0.6331E-09	0.7079E+02	0.3540E-12	0.3125E+03	0.5626E-10	0.2080E+02	0.2080E-09	0.1710E+04	0.3421E-08	0.7125E+03	0.1425E-08	0.1641E+03	0.6563E-09	0.2980E+02	0.1132E-09	0.8170E+02	0.3104E-09	0.5613E+06	0.2245E-05	0.6987E+03	0.4332E-09
0.9876E+00	0.6559E+00	0.4285E+03	0.7799E-10	0.1320E+04	0.6334E-09	0.7065E+02	0.3533E-12	0.3131E+03	0.5635E-10	0.2074E+02	0.2074E-09	0.1706E+04	0.3412E-08	0.7118E+03	0.1424E-08	0.1640E+03	0.6558E-09	0.2975E+02	0.1131E-09	0.8156E+02	0.3099E-09	0.5601E+06	0.2241E-05	0.6995E+03	0.4337E-09
0.9876E+00	0.6609E+00	0.4294E+03	0.7815E-10	0.1320E+04	0.6337E-09	0.7055E+02	0.3527E-12	0.3135E+03	0.5644E-10	0.2071E+02	0.2071E-09	0.1705E+04	0.3409E-08	0.7111E+03	0.1422E-08	0.1638E+03	0.6552E-09	0.2974E+02	0.1130E-09	0.8152E+02	0.3098E-09	0.5597E+06	0.2239E-05	0.7004E+03	0.4343E-09
0.9876E+00	0.6658E+00	0.4301E+03	0.7829E-10	0.1320E+04	0.6337E-09	0.7050E+02	0.3525E-12	0.3139E+03	0.5651E-10	0.2070E+02	0.2070E-09	0.1705E+04	0.3409E-08	0.7104E+03	0.1421E-08	0.1636E+03	0.6546E-09	0.2982E+02	0.1133E-09	0.8173E+02	0.3106E-09	0.5599E+06	0.2240E-05	0.7010E+03	0.4346E-09
0.9876E+00	0.6708E+00	0.4307E+03	0.7838E-10	0.1319E+04	0.6332E-09	0.7055E+02	0.3527E-12	0.3141E+03	0.5654E-10	0.2076E+02	0.2076E-09	0.1711E+04	0.3423E-08	0.7096E+03	0.1419E-08	0.1635E+03	0.6538E-09	0.2993E+02	0.1137E-09	0.8205E+02	0.3118E-09	0.5625E+06	0.2250E-05	0.7011E+03	0.4347E-09
0.9876E+00	0.6757E+00	0.4308E+03	0.7840E-10	0.1317E+04	0.6321E-09	0.7063E+02	0.3532E-12	0.3140E+03	0.5652E-10	0.2084E+02	0.2084E-09	0.1718E+04	0.3437E-08	0.7088E+03	0.1418E-08	0.1633E+03	0.6532E-09	0.3008E+02	0.1143E-09	0.8246E+02	0.3134E-09	0.5652E+06	0.2261E-05	0.7006E+03	0.4344E-09
0.9876E+00	0.6807E+00	0.4305E+03	0.7836E-10	0.1314E+04	0.6307E-09	0.7078E+02	0.3539E-12	0.3136E+03	0.5645E-10	0.2095E+02	0.2095E-09	0.1727E+04	0.3453E-08	0.7082E+03	0.1416E-08	0.1632E+03	0.6527E-09	0.3025E+02	0.1150E-09	0.8293E+02	0.3151E-09	0.5684E+06	0.2274E-05	0.6996E+03	0.4338E-09
0.9876E+00	0.6856E+00	0.4299E+03	0.7824E-10	0.1311E+04	0.6292E-09	0.7096E+02	0.3548E-12	0.3130E+03	0.5634E-10	0.2108E+02	0.2108E-09	0.1736E+04	0.3472E-08	0.7079E+03	0.1416E-08	0.1631E+03	0.6525E-09	0.3043E+02	0.1156E-09	0.8341E+02	0.3170E-09	0.5718E+06	0.2287E-05	0.6985E+03	0.4331E-09
0.9876E+00	0.6906E+00	0.4292E+03	0.7811E-10	0.1308E+04	0.6279E-09	0.7117E+02	0.3558E-12	0.3123E+03	0.5622E-10	0.2122E+02	0.2122E-09	0.1745E+04	0.3490E-08	0.7078E+03	0.1416E-08	0.1632E+03	0.6529E-09	0.3060E+02	0.1163E-09	0.8390E+02	0.3188E-09	0.5753E+06	0.2301E-05	0.6975E+03	0.4324E-09
0.9876E+00	0.6955E+00	0.4288E+03	0.7804E-10	0.1307E+04	0.6274E-09	0.7141E+02	0.3570E-12	0.3118E+03	0.5612E-10	0.2136E+02	0.2136E-09	0.1755E+04	0.3510E-08	0.7089E+03	0.1418E-08	0.1635E+03	0.6541E-09	0.3078E+02	0.1170E-09	0.8439E+02	0.3207E-09	0.5789E+06	0.2316E-05	0.6971E+03	0.4322E-09
0.9876E+00	0.7005E+00	0.4287E+03	0.7802E-10	0.1308E+04	0.6276E-09	0.7167E+02	0.3583E-12	0.3116E+03	0.5609E-10	0.2151E+02	0.2151E-09	0.1766E+04	0.3532E-08	0.7108E+03	0.1422E-08	0.1641E+03	0.6562E-09	0.3097E+02	0.1177E-09	0.8489E+02	0.3226E-09	0.5828E+06	0.2331E-05	0.6984E+03	0.4330E-09
0.9876E+00	0.7054E+00	0.4298E+03	0.7822E-10	0.1312E+04	0.6297E-09	0.7193E+02	0.3597E-12	0.3124E+03	0.5624E-10	0.2165E+02	0.2165E-09	0.1778E+04	0.3555E-08	0.7139E+03	0.1428E-08	0.1648E+03	0.6592E-09	0.3115E+02	0.1184E-09	0.8539E+02	0.3245E-09	0.5868E+06	0.2347E-05	0.7005E+03	0.4343E-09
0.9876E+00	0.7104E+00	0.4314E+03	0.7852E-10	0.1318E+04	0.6327E-09	0.7213E+02	0.3607E-12	0.3137E+03	0.5646E-10	0.2179E+02	0.2179E-09	0.1789E+04	0.3579E-08	0.7182E+03	0.1436E-08	0.1658E+03	0.6631E-09	0.3133E+02	0.1191E-09	0.8590E+02	0.3264E-09	0.5909E+06	0.2363E-05	0.7040E+03	0.4365E-09
0.9876E+00	0.7153E+00	0.4338E+03	0.7895E-10	0.1327E+04	0.6370E-09	0.7230E+02	0.3615E-12	0.3156E+03	0.5680E-10	0.2192E+02	0.2192E-09	0.1801E+04	0.3603E-08	0.7231E+03	0.1446E-08	0.1669E+03	0.6675E-09	0.3151E+02	0.1197E-09	0.8637E+02	0.3282E-09	0.5949E+06	0.2380E-05	0.7089E+03	0.4395E-09
0.9876E+00	0.7203E+00	0.4368E+03	0.7950E-10	0.1338E+04	0.6423E-09	0.7248E+02	0.3624E-12	0.3181E+03	0.5725E-10	0.2203E+02	0.2203E-09	0.1813E+04	0.3627E-08	0.7282E+03	0.1456E-08	0.1680E+03	0.6720E-09	0.3165E+02	0.1203E-09	0.8677E+02	0.3297E-09	0.5988E+06	0.2395E-05	0.7145E+03	0.4430E-09
0.9876E+00	0.7252E+00	0.4401E+03	0.8009E-10	0.1350E+04	0.6480E-09	0.7267E+02	0.3633E-12	0.3208E+03	0.5775E-10	0.2213E+02	0.2213E-09	0.1825E+04	0.3649E-08	0.7332E+03	0.1466E-08	0.1692E+03	0.6766E-09	0.3175E+02	0.1207E-09	0.8705E+02	0.3308E-09	0.6023E+06	0.2409E-05	0.7203E+03	0.4466E-09
0.9876E+00	0.7302E+00	0.4428E+03	0.8058E-10	0.1361E+04	0.6532E-09	0.7285E+02	0.3643E-12	0.3233E+03	0.5820E-10	0.2221E+02	0.2221E-09	0.1834E+04	0.3668E-08	0.7380E+03	0.1476E-08	0.1702E+03	0.6808E-09	0.3184E+02	0.1210E-09	0.8728E+02	0.3317E-09	0.6049E+06	0.2420E-05	0.7247E+03	0.4493E-09
0.9876E+00	0.7351E+00	0.4453E+03	0.8104E-10	0.1369E+04	0.6573E-09	0.7304E+02	0.3652E-12	0.3258E+03	0.5864E-10	0.2228E+02	0.2228E-09	0.1841E+04	0.3682E-08	0.7420E+03	0.1484E-08	0.1711E+03	0.6846E-09	0.3191E+02	0.1213E-09	0.8749E+02	0.3325E-09	0.6069E+06	0.2427E-05	0.7289E+03	0.4519E-09
0.9876E+00	0.7401E+00	0.4476E+03	0.8146E-10	0.1377E+04	0.6610E-09	0.7321E+02	0.3660E-12	0.3282E+03	0.5908E-10	0.2233E+02	0.2233E-09	0.1847E+04	0.3694E-08	0.7458E+03	0.1492E-08	0.1721E+03	0.6883E-09	0.3197E+02	0.1215E-09	0.8765E+02	0.3331E-09	0.6085E+06	0.2434E-05	0.7326E+03	0.4542E-09
0.9876E+00	0.7450E+00	0.4497E+03	0.8184E-10	0.1384E+04	0.6642E-09	0.7335E+02	0.3668E-12	0.3305E+03	0.5949E-10	0.2237E+02	0.2237E-09	0.1852E+04	0.3704E-08	0.7494E+03	0.1499E-08	0.1730E+03	0.6919E-09	0.3202E+02	0.1217E-09	0.8777E+02	0.3335E-09	0.6099E+06	0.2439E-05	0.7358E+03	0.4562E-09
0.9876E+00	0.7500E+00	0.4515E+03	0.8218E-10	0.1390E+04	0.6670E-09	0.7348E+02	0.3674E-12	0.3325E+03	0.5986E-10	0.2240E+02	0.2240E-09	0.1856E+04	0.3712E-08	0.7527E+03	0.1505E-08	0.1738E+03	0.6952E-09	0.3205E+02	0.1218E-09	0.8785E+02	0.3338E-09	0.6109E+06	0.2444E-05	0.7387E+03	0.4580E-09
0.9876E+00	0.7550E+00	0.4527E+03	0.8239E-10	0.1394E+04	0.6692E-09	0.7357E+02	0.3679E-12	0.3344E+03	0.6018E-10	0.2243E+02	0.2243E-09	0.1859E+04	0.3719E-08	0.7558E+03	0.1512E-08	0.1746E+03	0.6983E-09	0.3206E+02	0.1218E-09	0.8790E+02	0.3340E-09	0.6116E+06	0.2446E-05	0.7404E+03	0.4590E-09
0.9876E+00	0.7599E+00	0.4532E+03	0.8249E-10	0.1398E+04	0.6709E-09	0.7364E+02	0.3682E-12	0.3357E+03	0.6042E-10	0.2246E+02	0.2246E-09	0.1862E+04	0.3724E-08	0.7585E+03	0.1517E-08	0.1752E+03	0.7009E-09	0.3207E+02	0.1219E-09	0.8792E+02	0.3341E-09	0.6120E+06	0.2448E-05	0.7411E+03	0.4595E-09
0.9876E+00	0.7649E+00	0.4532E+03	0.8248E-10	0.1400E+04	0.6719E-09	0.7367E+02	0.3684E-12	0.3365E+03	0.6056E-10	0.2247E+02	0.2247E-09	0.1864E+04	0.3727E-08	0.7606E+03	0.1521E-08	0.1758E+03	0.7030E-09	0.3207E+02	0.1219E-09	0.8791E+02	0.3341E-09	0.6122E+06	0.2449E-05	0.7409E+03	0.4593E-09
0.9876E+00	0.7698E+00	0.4526E+03	0.8238E-10	0.1400E+04	0.6719E-09	0.7368E+02	0.3684E-12	0.3368E+03	0.6062E-10	0.2249E+02	0.2249E-09	0.1865E+04	0.3729E-08	0.7621E+03	0.1524E-08	0.1761E+03	0.7045E-09	0.3205E+02	0.1218E-09	0.8787E+02	0.3339E-09	0.6121E+06	0.2448E-05	0.7398E+03	0.4587E-09
0.9876E+00	0.7748E+00	0.4517E+03	0.8221E-10	0.1398E+04	0.6712E-09	0.7366E+02	0.3683E-12	0.3366E+03	0.6058E-10	0.2249E+02	0.2249E-09	0.1865E+04	0.3730E-08	0.7629E+03	0.1526E-08	0.1763E+03	0.7052E-09	0.3203E+02	0.1217E-09	0.8780E+02	0.3336E-09	0.6117E+06	0.2447E-05	0.7381E+03	0.4576E-09
0.9876E+00	0.7797E+00	0.4506E+03	0.8200E-10	0.1396E+04	0.6699E-09	0.7362E+02	0.3681E-12	0.3360E+03	0.6048E-10	0.2249E+02	0.2249E-09	0.1864E+04	0.3728E-08	0.7629E+03	0.1526E-08	0.1763E+03	0.7051E-09	0.3199E+02	0.1216E-09	0.8770E+02	0.3333E-09	0.6110E+06	0.2444E-05	0.7359E+03	0.4563E-09
0.9876E+00	0.7847E+00	0.4492E+03	0.8176E-10	0.1392E+04	0.6682E-09	0.7354E+02	0.3677E-12	0.3350E+03	0.6030E-10	0.2248E+02	0.2248E-09	0.1862E+04	0.3725E-08	0.7622E+03	0.1524E-08	0.1761E+03	0.7043E-09	0.3194E+02	0.1214E-09	0.8756E+02	0.3327E-09	0.6101E+06	0.2440E-05	0.7334E+03	0.4547E-09
0.9876E+00	0.7896E+00	0.4478E+03	0.8151E-10	0.1388E+04	0.6663E-09	0.7344E+02	0.3672E-12	0.3337E+03	0.6006E-10	0.2247E+02	0.2247E-09	0.1860E+04	0.3720E-08	0.7606E+03	0.1521E-08	0.1757E+03	0.7028E-09	0.3188E+02	0.1211E-09	0.8740E+02	0.3321E-09	0.6089E+06	0.2436E-05	0.7308E+03	0.4531E-09
0.9876E+00	0.7946E+00	0.4464E+03	0.8124E-10	0.1384E+04	0.6644E-09	0.7330E+02	0.3665E-12	0.3321E+03	0.5977E-10	0.2244E+02	0.2244E-09	0.1857E+04	0.3714E-08	0.7583E+03	0.1517E-08	0.1751E+03	0.7004E-09	0.3181E+02	0.1209E-09	0.8721E+02	0.3314E-09	0.6076E+06	0.2430E-05	0.7280E+03	0.4514E-09
0.9876E+00	0.7995E+00	0.4449E+03	0.8096E-10	0.1380E+04	0.6624E-09	0.7314E+02	0.3657E-12	0.3304E+03	0.5946E-10	0.2241E+02	0.2241E-09	0.1853E+04	0.3706E-08	0.7554E+03	0.1511E-08	0.1744E+03	0.6975E-09	0.3174E+02	0.1206E-09	0.8701E+02	0.3306E-09	0.6062E+06	0.2425E-05	0.7253E+03	0.4497E-09
0.9876E+00	0.8045E+00	0.4434E+03	0.8070E-10	0.1376E+04	0.6606E-09	0.7296E+02	0.3648E-12	0.3286E+03	0.5916E-10	0.2237E+02	0.2237E-09	0.1849E+04	0.3698E-08	0.7520E+03	0.1504E-08	0.1735E+03	0.6942E-09	0.3166E+02	0.1203E-09	0.8680E+02	0.3298E-09	0.6047E+06	0.2419E-05	0.7226E+03	0.4480E-09
0.9876E+00	0.8094E+00	0.4420E+03	0.8045E-10	0.1373E+04	0.6588E-09	0.7277E+02	0.3638E-12	0.3270E+03	0.5886E-10	0.2233E+02	0.2233E-09	0.1845E+04	0.3690E-08	0.7485E+03	0.1497E-08	0.1727E+03	0.6908E-09	0.3158E+02	0.1200E-09	0.8659E+02	0.3290E-09	0.6032E+06	0.2413E-05	0.7201E+03	0.4465E-09
0.9876E+00	0.8144E+00	0.4408E+03	0.8023E-10	0.1369E+04	0.6572E-09	0.7257E+02	0.3629E-12	0.3254E+03	0.5857E-10	0.2228E+02	0.2228E-09	0.1841E+04	0.3682E-08	0.7450E+03	0.1490E-08	0.1719E+03	0.6875E-09	0.3151E+02	0.1197E-09	0.8638E+02	0.3282E-09	0.6019E+06	0.2407E-05	0.7179E+03	0.4451E-09
0.9876E+00	0.8193E+00	0.4398E+03	0.8004E-10	0.1366E+04	0.6557E-09	0.7239E+02	0.3620E-12	0.3239E+03	0.5831E-10	0.2223E+02	0.2223E-09	0.1837E+04	0.3674E-08	0.7417E+03	0.1483E-08	0.1711E+03	0.6843E-09	0.3144E+02	0.1195E-09	0.8618E+02	0.3275E-09	0.6006E+06	0.2402E-05	0.7159E+03	0.4439E-09
0.9876E+00	0.8243E+00	0.4390E+03	0.7989E-10	0.1364E+04	0.6545E-09	0.7222E+02	0.3611E-12	0.3227E+03	0.5809E-10	0.2218E+02	0.2218E-09	0.1833E+04	0.3667E-08	0.7386E+03	0.1477E-08	0.1704E+03	0.6815E-09	0.3137E+02	0.1192E-09	0.8600E+02	0.3268E-09	0.5994E+06	0.2398E-05	0.7142E+03	0.4428E-09
0.9876E+00	0.8292E+00	0.4384E+03	0.7978E-10	0.1362E+04	0.6535E-09	0.7208E+02	0.3604E-12	0.3217E+03	0.5791E-10	0.2214E+02	0.2214E-09	0.1830E+04	0.3660E-08	0.7360E+03	0.1472E-08	0.1698E+03	0.6792E-09	0.3132E+02	0.1190E-09	0.8585E+02	0.3262E-09	0.5985E+06	0.2394E-05	0.7129E+03	0.4420E-09
0.9876E+00	0.8342E+00	0.4381E+03	0.7973E-10	0.1360E+04	0.6529E-09	0.7196E+02	0.3598E-12	0.3210E+03	0.5777E-10	0.2211E+02	0.2211E-09	0.1828E+04	0.3656E-08	0.7338E+03	0.1468E-08	0.1693E+03	0.6774E-09	0.3127E+02	0.1188E-09	0.8573E+02	0.3258E-09	0.5978E+06	0.2391E-05	0.7120E+03	0.4414E-09
0.9876E+00	0.8391E+00	0.4381E+03	0.7973E-10	0.1360E+04	0.6529E-09	0.7190E+02	0.3595E-12	0.3206E+03	0.5771E-10	0.2208E+02	0.2208E-09	0.1827E+04	0.3653E-08	0.7326E+03	0.1465E-08	0.1691E+03	0.6764E-09	0.3125E+02	0.1188E-09	0.8567E+02	0.3256E-09	0.5977E+06	0.2391E-05	0.7117E+03	0.4413E-09
0.9876E+00	0.8441E+00	0.4383E+03	0.7978E-10	0.1361E+04	0.6532E-09	0.7190E+02	0.3595E-12	0.3205E+03	0.5770E-10	0.2208E+02	0.2208E-09	0.1827E+04	0.3653E-08	0.7326E+03	0.1465E-08	0.1691E+03	0.6763E-09	0.3125E+02	0.1188E-09	0.8568E+02	0.3256E-09	0.5978E+06	0.2391E-05	0.7119E+03	0.4414E-09
0.9876E+00	0.8490E+00	0.4392E+03	0.7994E-10	0.1363E+04	0.6543E-09	0.7193E+02	0.3597E-12	0.3207E+03	0.5772E-10	0.2209E+02	0.2209E-09	0.1828E+04	0.3656E-08	0.7329E+03	0.1466E-08	0.1692E+03	0.6766E-09	0.3127E+02	0.1188E-09	0.8573E+02	0.3258E-09	0.5984E+06	0.2394E-05	0.7127E+03	0.4419E-09
0.9876E+00	0.8540E+00	0.4407E+03	0.8022E-10	0.1367E+04	0.6564E-09	0.7206E+02	0.3603E-12	0.3213E+03	0.5784E-10	0.2213E+02	0.2213E-09	0.1831E+04	0.3663E-08	0.7344E+03	0.1469E-08	0.1695E+03	0.6781E-09	0.3134E+02	0.1191E-09	0.8592E+02	0.3265E-09	0.6000E+06	0.2400E-05	0.7149E+03	0.4432E-09
0.9876E+00	0.8589E+00	0.4427E+03	0.8056E-10	0.1373E+04	0.6592E-09	0.7232E+02	0.3616E-12	0.3227E+03	0.5808E-10	0.2221E+02	0.2221E-09	0.1838E+04	0.3676E-08	0.7374E+03	0.1475E-08	0.1702E+03	0.6809E-09	0.3146E+02	0.1195E-09	0.8624E+02	0.3277E-09	0.6024E+06	0.2409E-05	0.7179E+03	0.4451E-09
0.9876E+00	0.8639E+00	0.4454E+03	0.8107E-10	0.1382E+04	0.6632E-09	0.7266E+02	0.3633E-12	0.3245E+03	0.5841E-10	0.2233E+02	0.2233E-09	0.1847E+04	0.3694E-08	0.7416E+03	0.1483E-08	0.1712E+03	0.6849E-09	0.3163E+02	0.1202E-09	0.8670E+02	0.3295E-09	0.6057E+06	0.2423E-05	0.7221E+03	0.4477E-09
0.9876E+00	0.8688E+00	0.4490E+03	0.8172E-10	0.1392E+04	0.6682E-09	0.7314E+02	0.3657E-12	0.3270E+03	0.5886E-10	0.2248E+02	0.2248E-09	0.1859E+04	0.3719E-08	0.7476E+03	0.1495E-08	0.1726E+03	0.6905E-09	0.3185E+02	0.1210E-09	0.8730E+02	0.3318E-09	0.6101E+06	0.2440E-05	0.7276E+03	0.4511E-09
0.9876E+00	0.8738E+00	0.4532E+03	0.8248E-10	0.1404E+04	0.6739E-09	0.7372E+02	0.3686E-12	0.3298E+03	0.5937E-10	0.2266E+02	0.2266E-09	0.1874E+04	0.3748E-08	0.7541E+03	0.1508E-08	0.1742E+03	0.6967E-09	0.3211E+02	0.1220E-09	0.8802E+02	0.3345E-09	0.6150E+06	0.2460E-05	0.7341E+03	0.4551E-09
0.9876E+00	0.8787E+00	0.4585E+03	0.8345E-10	0.1420E+04	0.6815E-09	0.7448E+02	0.3724E-12	0.3337E+03	0.6007E-10	0.2290E+02	0.2290E-09	0.1894E+04	0.3788E-08	0.7630E+03	0.1526E-08	0.1763E+03	0.7051E-09	0.3246E+02	0.1233E-09	0.8899E+02	0.3381E-09	0.6218E+06	0.2487E-05	0.7425E+03	0.4603E-09
0.9876E+00	0.8837E+00	0.4646E+03	0.8455E-10	0.1438E+04	0.6904E-09	0.7534E+02	0.3767E-12	0.3381E+03	0.6085E-10	0.2319E+02	0.2319E-09	0.1918E+04	0.3836E-08	0.7730E+03	0.1546E-08	0.1786E+03	0.7145E-09	0.3288E+02	0.1249E-09	0.9013E+02	0.3425E-09	0.6298E+06	0.2519E-05	0.7520E+03	0.4662E-09
0.9876E+00	0.8886E+00	0.4719E+03	0.8588E-10	0.1460E+04	0.7008E-09	0.7635E+02	0.3817E-12	0.3433E+03	0.6180E-10	0.2354E+02	0.2354E-09	0.1947E+04	0.3893E-08	0.7850E+03	0.1570E-08	0.1814E+03	0.7256E-09	0.3339E+02	0.1269E-09	0.9153E+02	0.3478E-09	0.6393E+06	0.2557E-05	0.7636E+03	0.4735E-09
0.9876E+00	0.8936E+00	0.4803E+03	0.8741E-10	0.1485E+04	0.7128E-09	0.7754E+02	0.3877E-12	0.3491E+03	0.6283E-10	0.2394E+02	0.2394E-09	0.1980E+04	0.3960E-08	0.7986E+03	0.1597E-08	0.1845E+03	0.7379E-09	0.3398E+02	0.1291E-09	0.9314E+02	0.3539E-09	0.6504E+06	0.2602E-05	0.7771E+03	0.4818E-09
0.9876E+00	0.8985E+00	0.4893E+03	0.8905E-10	0.1512E+04	0.7258E-09	0.7882E+02	0.3941E-12	0.3552E+03	0.6394E-10	0.2437E+02	0.2437E-09	0.2017E+04	0.4034E-08	0.8131E+03	0.1626E-08	0.1878E+03	0.7510E-09	0.3462E+02	0.1316E-09	0.9491E+02	0.3606E-09	0.6626E+06	0.2650E-05	0.7916E+03	0.4908E-09
0.9876E+00	0.9035E+00	0.4999E+03	0.9098E-10	0.1545E+04	0.7414E-09	0.8034E+02	0.4017E-12	0.3624E+03	0.6523E-10	0.2489E+02	0.2489E-09	0.2061E+04	0.4123E-08	0.8299E+03	0.1660E-08	0.1916E+03	0.7662E-09	0.3539E+02	0.1345E-09	0.9701E+02	0.3687E-09	0.6771E+06	0.2709E-05	0.8089E+03	0.5015E-09
0.9876E+00	0.9084E+00	0.5113E+03	0.9305E-10	0.1579E+04	0.7580E-09	0.8198E+02	0.4099E-12	0.3698E+03	0.6657E-10	0.2544E+02	0.2544E-09	0.2109E+04	0.4217E-08	0.8471E+03	0.1694E-08	0.1954E+03	0.7818E-09	0.3622E+02	0.1376E-09	0.9929E+02	0.3773E-09	0.6927E+06	0.2771E-05	0.8275E+03	0.5130E-09
0.9876E+00	0.9134E+00	0.5237E+03	0.9532E-10	0.1617E+04	0.7762E-09	0.8377E+02	0.4188E-12	0.3782E+03	0.6807E-10	0.2605E+02	0.2605E-09	0.2161E+04	0.4322E-08	0.8663E+03	0.1733E-08	0.1998E+03	0.7992E-09	0.3714E+02	0.1411E-09	0.1018E+03	0.3869E-09	0.7097E+06	0.2839E-05	0.8478E+03	0.5257E-09
0.9876E+00	0.9183E+00	0.5371E+03	0.9775E-10	0.1658E+04	0.7960E-09	0.8574E+02	0.4287E-12	0.3867E+03	0.6961E-10	0.2673E+02	0.2673E-09	0.2217E+04	0.4435E-08	0.8865E+03	0.1773E-08	0.2043E+03	0.8171E-09	0.3814E+02	0.1449E-09	0.1046E+03	0.3973E-09	0.7283E+06	0.2913E-05	0.8701E+03	0.5394E-09
0.9876E+00	0.9233E+00	0.5504E+03	0.1002E-09	0.1699E+04	0.8157E-09	0.8774E+02	0.4387E-12	0.3951E+03	0.7112E-10	0.2740E+02	0.2740E-09	0.2274E+04	0.4548E-08	0.9063E+03	0.1813E-08	0.2086E+03	0.8346E-09	0.3915E+02	0.1488E-09	0.1073E+03	0.4078E-09	0.7469E+06	0.2988E-05	0.8924E+03	0.5533E-09
0.9876E+00	0.9282E+00	0.5635E+03	0.1026E-09	0.1740E+04	0.8352E-09	0.8972E+02	0.4486E-12	0.4031E+03	0.7255E-10	0.2807E+02	0.2807E-09	0.2329E+04	0.4659E-08	0.9254E+03	0.1851E-08	0.2128E+03	0.8512E-09	0.4013E+02	0.1525E-09	0.1100E+03	0.4181E-09	0.7652E+06	0.3061E-05	0.9144E+03	0.5670E-09
0.9876E+00	0.9332E+00	0.5759E+03	0.1048E-09	0.1779E+04	0.8538E-09	0.9161E+02	0.4581E-12	0.4104E+03	0.7387E-10	0.2872E+02	0.2872E-09	0.2382E+04	0.4765E-08	0.9432E+03	0.1886E-08	0.2166E+03	0.8665E-09	0.4107E+02	0.1561E-09	0.1126E+03	0.4279E-09	0.7826E+06	0.3130E-05	0.9355E+03	0.5800E-09
0.9876E+00	0.9381E+00	0.5874E+03	0.1069E-09	0.1814E+04	0.8709E-09	0.9338E+02	0.4669E-12	0.4169E+03	0.7504E-10	0.2931E+02	0.2931E-09	0.2431E+04	0.4862E-08	0.9592E+03	0.1918E-08	0.2200E+03	0.8799E-09	0.4194E+02	0.1594E-09	0.1150E+03	0.4369E-09	0.7986E+06	0.3194E-05	0.9550E+03	0.5921E-09
0.9876E+00	0.9431E+00	0.5976E+03	0.1088E-09	0.1846E+04	0.8862E-09	0.9497E+02	0.4748E-12	0.4224E+03	0.7604E-10	0.2984E+02	0.2984E-09	0.2474E+04	0.4947E-08	0.9729E+03	0.1946E-08	0.2229E+03	0.8915E-09	0.4270E+02	0.1623E-09	0.1171E+03	0.4448E-09	0.8127E+06	0.3251E-05	0.9722E+03	0.6028E-09
0.9876E+00	0.9480E+00	0.6063E+03	0.1103E-09	0.1873E+04	0.8992E-09	0.9633E+02	0.4817E-12	0.4272E+03	0.7690E-10	0.3029E+02	0.3029E-09	0.2510E+04	0.5019E-08	0.9845E+03	0.1969E-08	0.2254E+03	0.9016E-09	0.4335E+02	0.1647E-09	0.1188E+03	0.4516E-09	0.8246E+06	0.3299E-05	0.9869E+03	0.6119E-09
0.9876E+00	0.9530E+00	0.6133E+03	0.1116E-09	0.1895E+04	0.9096E-09	0.9744E+02	0.4872E-12	0.4315E+03	0.7767E-10	0.3066E+02	0.3066E-09	0.2539E+04	0.5077E-08	0.9948E+03	0.1990E-08	0.2276E+03	0.9106E-09	0.4386E+02	0.1667E-09	0.1202E+03	0.4569E-09	0.8342E+06	0.3337E-05	0.9987E+03	0.6192E-09
0.9876E+00	0.9579E+00	0.6190E+03	0.1127E-09	0.1912E+04	0.9180E-09	0.9830E+02	0.4915E-12	0.4352E+03	0.7834E-10	0.3095E+02	0.3095E-09	0.2562E+04	0.5123E-08	0.1004E+04	0.2008E-08	0.2296E+03	0.9185E-09	0.4426E+02	0.1682E-09	0.1213E+03	0.4611E-09	0.8418E+06	0.3367E-05	0.1008E+04	0.6248E-09
0.9876E+00	0.9629E+00	0.6238E+03	0.1135E-09	0.1927E+04	0.9251E-09	0.9892E+02	0.4946E-12	0.4385E+03	0.7893E-10	0.3119E+02	0.3119E-09	0.2581E+04	0.5163E-08	0.1012E+04	0.2024E-08	0.2314E+03	0.9255E-09	0.4460E+02	0.1695E-09	0.1223E+03	0.4646E-09	0.8485E+06	0.3394E-05	0.1015E+04	0.6295E-09
0.9876E+00	0.9678E+00	0.6297E+03	0.1146E-09	0.1945E+04	0.9338E-09	0.9975E+02	0.4988E-12	0.4406E+03	0.7931E-10	0.3150E+02	0.3150E-09	0.2605E+04	0.5210E-08	0.1019E+04	0.2038E-08	0.2324E+03	0.9296E-09	0.4501E+02	0.1710E-09	0.1234E+03	0.4689E-09	0.8563E+06	0.3425E-05	0.1025E+04	0.6354E-09
0.9876E+00	0.9728E+00	0.6297E+03	0.1146E-09	0.1945E+04	0.9337E-09	0.1001E+03	0.5005E-12	0.4390E+03	0.7901E-10	0.3152E+02	0.3152E-09	0.2605E+04	0.5210E-08	0.1016E+04	0.2033E-08	0.2315E+03	0.9260E-09	0.4501E+02	0.1710E-09	0.1234E+03	0.4689E-09	0.8561E+06	0.3424E-05	0.1025E+04	0.6354E-09
0.9876E+00	0.9777E+00	0.6277E+03	0.1142E-09	0.1939E+04	0.9305E-09	0.9999E+02	0.5000E-12	0.4347E+03	0.7824E-10	0.3143E+02	0.3143E-09	0.2595E+04	0.5191E-08	0.1008E+04	0.2017E-08	0.2291E+03	0.9165E-09	0.4487E+02	0.1705E-09	0.1230E+03	0.4674E-09	0.8528E+06	0.3411E-05	0.1022E+04	0.6334E-09
0.9876E+00	0.9827E+00	0.6200E+03	0.1128E-09	0.1914E+04	0.9185E-09	0.9952E+02	0.4976E-12	0.4261E+03	0.7669E-10	0.3107E+02	0.3107E-09	0.2561E+04	0.5122E-08	0.9885E+03	0.1977E-08	0.2241E+03	0.8964E-09	0.4431E+02	0.1684E-09	0.1215E+03	0.4616E-09	0.8412E+06	0.3365E-05	0.1009E+04	0.6258E-09
0.9876E+00	0.9876E+00	0.6024E+03	0.1096E-09	0.1864E+04	0.8948E-09	0.9712E+02	0.4856E-12	0.4081E+03	0.7346E-10	0.3026E+02	0.3026E-09	0.2493E+04	0.4987E-08	0.9544E+03	0.1909E-08	0.2152E+03	0.8607E-09	0.4316E+02	0.1640E-09	0.1183E+03	0.4496E-09	0.8189E+06	0.3275E-05	0.9837E+03	0.6099E-09
0.9876E+00	0.9926E+00	0.5582E+03	0.1016E-09	0.1732E+04	0.8313E-09	0.9119E+02	0.4560E-12	0.3900E+03	0.7020E-10	0.2812E+02	0.2812E-09	0.2315E+04	0.4630E-08	0.8983E+03	0.1797E-08	0.2036E+03	0.8143E-09	0.4012E+02	0.1525E-09	0.1100E+03	0.4180E-09	0.7599E+06	0.3040E-05	0.9146E+03	0.5670E-09
0.9876E+00	0.9975E+00	0.5582E+03	0.1016E-09	0.1732E+04	0.8313E-09	0.9119E+02	0.4560E-12	0.3900E+03	0.7020E-10	0.2812E+02	0.2812E-09	0.2315E+04	0.4630E-08	0.8983E+03	0.1797E-08	0.2036E+03	0.8143E-09	0.4012E+02	0.1525E-09	0.1100E+03	0.4180E-09	0.7599E+06	0.3040E-05	0.9146E+03	0.5670E-09
0.9827E+00	0.2475E-02	0.5019E+03	0.9135E-10	0.1512E+04	0.7256E-09	0.8602E+02	0.4301E-12	0.3905E+03	0.7030E-10	0.2509E+02	0.2509E-09	0.2026E+04	0.4053E-08	0.8341E+03	0.1668E-08	0.1944E+03	0.7774E-09	0.3513E+02	0.1335E-09	0.9629E+02	0.3659E-09	0.6633E+06	0.2653E-05	0.7984E+03	0.4950E-09
0.9827E+00	0.7426E-02	0.5019E+03	0.9135E-10	0.1512E+04	0.7256E-09	0.8602E+02	0.4301E-12	0.3905E+03	0.7030E-10	0.2509E+02	0.2509E-09	0.2026E+04	0.4053E-08	0.8341E+03	0.1668E-08	0.1944E+03	0.7774E-09	0.3513E+02	0.1335E-09	0.9629E+02	0.3659E-09	0.6633E+06	0.2653E-05	0.7984E+03	0.4950E-09
0.9827E+00	0.1238E-01	0.3532E+03	0.6428E-10	0.1084E+04	0.5204E-09	0.6020E+02	0.3010E-12	0.2551E+03	0.4591E-10	0.1772E+02	0.1772E-09	0.1448E+04	0.2896E-08	0.5762E+03	0.1152E-08	0.1331E+03	0.5323E-09	0.2515E+02	0.9555E-10	0.6893E+02	0.2620E-09	0.4756E+06	0.1902E-05	0.5707E+03	0.3538E-09
0.9827E+00	0.1733E-01	0.2806E+03	0.5107E-10	0.8641E+03	0.4148E-09	0.4988E+02	0.2494E-12	0.2013E+03	0.3624E-10	0.1413E+02	0.1413E-09	0.1158E+04	0.2316E-08	0.4606E+03	0.9212E-09	0.1062E+03	0.4248E-09	0.2007E+02	0.7627E-10	0.5503E+02	0.2091E-09	0.3793E+06	0.1517E-05	0.4548E+03	0.2820E-09
0.9827E+00	0.2228E-01	0.2547E+03	0.4636E-10	0.7858E+03	0.3772E-09	0.4673E+02	0.2336E-12	0.1796E+03	0.3233E-10	0.1290E+02	0.1290E-09	0.1062E+04	0.2123E-08	0.4202E+03	0.8404E-09	0.9651E+02	0.3860E-09	0.1829E+02	0.6951E-10	0.5015E+02	0.1906E-09	0.3450E+06	0.1380E-05	0.4132E+03	0.2562E-09
0.9827E+00	0.2723E-01	0.2453E+03	0.4465E-10	0.7606E+03	0.3651E-09	0.4598E+02	0.2299E-12	0.1723E+03	0.3102E-10	0.1252E+02	0.1252E-09	0.1032E+04	0.2063E-08	0.4063E+03	0.8126E-09	0.9335E+02	0.3734E-09	0.1770E+02	0.6724E-10	0.4851E+02	0.1843E-09	0.3328E+06	0.1331E-05	0.3987E+03	0.2472E-09
0.9827E+00	0.3218E-01	0.2403E+03	0.4374E-10	0.7557E+03	0.3627E-09	0.4569E+02	0.2285E-12	0.1691E+03	0.3043E-10	0.1245E+02	0.1245E-09	0.1024E+04	0.2048E-08	0.3973E+03	0.7945E-09	0.9195E+02	0.3678E-09	0.1746E+02	0.6634E-10	0.4786E+02	0.1819E-09	0.3270E+06	0.1308E-05	0.3920E+03	0.2431E-09
0.9827E+00	0.3713E-01	0.2288E+03	0.4164E-10	0.7332E+03	0.3519E-09	0.4397E+02	0.2199E-12	0.1630E+03	0.2934E-10	0.1208E+02	0.1208E-09	0.9906E+03	0.1981E-08	0.3804E+03	0.7608E-09	0.8775E+02	0.3510E-09	0.1678E+02	0.6375E-10	0.4599E+02	0.1748E-09	0.3140E+06	0.1256E-05	0.3764E+03	0.2334E-09
0.9827E+00	0.4208E-01	0.2169E+03	0.3948E-10	0.7002E+03	0.3361E-09	0.4189E+02	0.2095E-12	0.1565E+03	0.2817E-10	0.1139E+02	0.1139E-09	0.9412E+03	0.1882E-08	0.3620E+03	0.7241E-09	0.8297E+02	0.3319E-09	0.1594E+02	0.6058E-10	0.4371E+02	0.1661E-09	0.2989E+06	0.1196E-05	0.3585E+03	0.2223E-09
0.9827E+00	0.4703E-01	0.2072E+03	0.3772E-10	0.6645E+03	0.3190E-09	0.3938E+02	0.1969E-12	0.1504E+03	0.2708E-10	0.1072E+02	0.1072E-09	0.8913E+03	0.1783E-08	0.3436E+03	0.6872E-09	0.7825E+02	0.3130E-09	0.1507E+02	0.5728E-10	0.4133E+02	0.1570E-09	0.2833E+06	0.1133E-05	0.3401E+03	0.2109E-09
0.9827E+00	0.5198E-01	0.2013E+03	0.3664E-10	0.6261E+03	0.3005E-09	0.3674E+02	0.1837E-12	0.1464E+03	0.2636E-10	0.1002E+02	0.1002E-09	0.8420E+03	0.1684E-08	0.3286E+03	0.6573E-09	0.7400E+02	0.2960E-09	0.1423E+02	0.5407E-10	0.3901E+02	0.1482E-09	0.2684E+06	0.1074E-05	0.3219E+03	0.1996E-09
0.9827E+00	0.5693E-01	0.1964E+03	0.3575E-10	0.5881E+03	0.2823E-09	0.3429E+02	0.1714E-12	0.1430E+03	0.2573E-10	0.9420E+01	0.9420E-10	0.8060E+03	0.1612E-08	0.3204E+03	0.6409E-09	0.7127E+02	0.2851E-09	0.1359E+02	0.5165E-10	0.3726E+02	0.1416E-09	0.2575E+06	0.1030E-05	0.3061E+03	0.1898E-09
0.9827E+00	0.6188E-01	0.1897E+03	0.3452E-10	0.5516E+03	0.2647E-09	0.3247E+02	0.1623E-12	0.1376E+03	0.2477E-10	0.8959E+01	0.8959E-10	0.7762E+03	0.1552E-08	0.3113E+03	0.6225E-09	0.6928E+02	0.2771E-09	0.1312E+02	0.4984E-10	0.3596E+02	0.1366E-09	0.2487E+06	0.9949E-06	0.2914E+03	0.1807E-09
0.9827E+00	0.6683E-01	0.1821E+03	0.3315E-10	0.5199E+03	0.2495E-09	0.3153E+02	0.1577E-12	0.1311E+03	0.2360E-10	0.8617E+01	0.8617E-10	0.7423E+03	0.1485E-08	0.3001E+03	0.6002E-09	0.6686E+02	0.2674E-09	0.1261E+02	0.4793E-10	0.3458E+02	0.1314E-09	0.2392E+06	0.9569E-06	0.2772E+03	0.1719E-09
0.9827E+00	0.7178E-01	0.1744E+03	0.3175E-10	0.4996E+03	0.2398E-09	0.3059E+02	0.1529E-12	0.1244E+03	0.2238E-10	0.8310E+01	0.8310E-10	0.7083E+03	0.1417E-08	0.2883E+03	0.5765E-09	0.6435E+02	0.2574E-09	0.1211E+02	0.4601E-10	0.3319E+02	0.1261E-09	0.2298E+06	0.9193E-06	0.2654E+03	0.1646E-09
0.9827E+00	0.7673E-01	0.1682E+03	0.3062E-10	0.4894E+03	0.2349E-09	0.2967E+02	0.1484E-12	0.1190E+03	0.2142E-10	0.8103E+01	0.8103E-10	0.6799E+03	0.1360E-08	0.2773E+03	0.5546E-09	0.6208E+02	0.2483E-09	0.1170E+02	0.4446E-10	0.3207E+02	0.1219E-09	0.2223E+06	0.8893E-06	0.2579E+03	0.1599E-09
0.9827E+00	0.8168E-01	0.1652E+03	0.3006E-10	0.4833E+03	0.2320E-09	0.2925E+02	0.1463E-12	0.1159E+03	0.2086E-10	0.7968E+01	0.7968E-10	0.6629E+03	0.1326E-08	0.2697E+03	0.5393E-09	0.6036E+02	0.2415E-09	0.1147E+02	0.4358E-10	0.3144E+02	0.1195E-09	0.2182E+06	0.8729E-06	0.2538E+03	0.1573E-09
0.9827E+00	0.8663E-01	0.1637E+03	0.2979E-10	0.4818E+03	0.2312E-09	0.2909E+02	0.1455E-12	0.1140E+03	0.2052E-10	0.7913E+01	0.7913E-10	0.6501E+03	0.1300E-08	0.2647E+03	0.5294E-09	0.5917E+02	0.2367E-09	0.1132E+02	0.4303E-10	0.3104E+02	0.1180E-09	0.2159E+06	0.8636E-06	0.2522E+03	0.1564E-09
0.9827E+00	0.9158E-01	0.1633E+03	0.2973E-10	0.4957E+03	0.2379E-09	0.2904E+02	0.1452E-12	0.1134E+03	0.2041E-10	0.7922E+01	0.7922E-10	0.6453E+03	0.1291E-08	0.2628E+03	0.5257E-09	0.5872E+02	0.2349E-09	0.1127E+02	0.4283E-10	0.3090E+02	0.1174E-09	0.2151E+06	0.8605E-06	0.2574E+03	0.1596E-09
0.9827E+00	0.9653E-01	0.1686E+03	0.3068E-10	0.5124E+03	0.2460E-09	0.2932E+02	0.1466E-12	0.1164E+03	0.2096E-10	0.8209E+01	0.8209E-10	0.6642E+03	0.1328E-08	0.2699E+03	0.5398E-09	0.6030E+02	0.2412E-09	0.1165E+02	0.4426E-10	0.3193E+02	0.1213E-09	0.2221E+06	0.8886E-06	0.2667E+03	0.1654E-09
0.9827E+00	0.1015E+00	0.1730E+03	0.3149E-10	0.5304E+03	0.2546E-09	0.2939E+02	0.1470E-12	0.1189E+03	0.2140E-10	0.8527E+01	0.8527E-10	0.6889E+03	0.1378E-08	0.2782E+03	0.5563E-09	0.6234E+02	0.2493E-09	0.1208E+02	0.4591E-10	0.3312E+02	0.1259E-09	0.2300E+06	0.9202E-06	0.2774E+03	0.1720E-09
0.9827E+00	0.1064E+00	0.1774E+03	0.3228E-10	0.5483E+03	0.2632E-09	0.2956E+02	0.1478E-12	0.1214E+03	0.2185E-10	0.8843E+01	0.8843E-10	0.7105E+03	0.1421E-08	0.2863E+03	0.5726E-09	0.6415E+02	0.2566E-09	0.1251E+02	0.4752E-10	0.3428E+02	0.1303E-09	0.2380E+06	0.9519E-06	0.2878E+03	0.1784E-09
0.9827E+00	0.1114E+00	0.1728E+03	0.3145E-10	0.5340E+03	0.2563E-09	0.2825E+02	0.1412E-12	0.1173E+03	0.2111E-10	0.8786E+01	0.8786E-10	0.7022E+03	0.1404E-08	0.2800E+03	0.5601E-09	0.6280E+02	0.2512E-09	0.1231E+02	0.4677E-10	0.3374E+02	0.1282E-09	0.2340E+06	0.9361E-06	0.2827E+03	0.1753E-09
0.9827E+00	0.1163E+00	0.1704E+03	0.3102E-10	0.5240E+03	0.2515E-09	0.2783E+02	0.1391E-12	0.1147E+03	0.2064E-10	0.8686E+01	0.8686E-10	0.6948E+03	0.1390E-08	0.2743E+03	0.5486E-09	0.6149E+02	0.2460E-09	0.1210E+02	0.4598E-10	0.3317E+02	0.1260E-09	0.2301E+06	0.9204E-06	0.2791E+03	0.1730E-09
0.9827E+00	0.1213E+00	0.1653E+03	0.3009E-10	0.5076E+03	0.2436E-09	0.2700E+02	0.1350E-12	0.1101E+03	0.1981E-10	0.8475E+01	0.8475E-10	0.6769E+03	0.1354E-08	0.2637E+03	0.5273E-09	0.5914E+02	0.2365E-09	0.1174E+02	0.4463E-10	0.3220E+02	0.1223E-09	0.2238E+06	0.8952E-06	0.2703E+03	0.1676E-09
0.9827E+00	0.1262E+00	0.1550E+03	0.2820E-10	0.4739E+03	0.2275E-09	0.2607E+02	0.1304E-12	0.1020E+03	0.1836E-10	0.7897E+01	0.7897E-10	0.6334E+03	0.1267E-08	0.2431E+03	0.4862E-09	0.5397E+02	0.2159E-09	0.1089E+02	0.4138E-10	0.2985E+02	0.1134E-09	0.2088E+06	0.8352E-06	0.2518E+03	0.1561E-09
0.9827E+00	0.1312E+00	0.1457E+03	0.2652E-10	0.4450E+03	0.2136E-09	0.2513E+02	0.1257E-12	0.9530E+02	0.1715E-10	0.7388E+01	0.7388E-10	0.5969E+03	0.1194E-08	0.2273E+03	0.4545E-09	0.4989E+02	0.1995E-09	0.1021E+02	0.3880E-10	0.2799E+02	0.1064E-09	0.1966E+06	0.7864E-06	0.2358E+03	0.1462E-09
0.9827E+00	0.1361E+00	0.1412E+03	0.2571E-10	0.4324E+03	0.2076E-09	0.2446E+02	0.1223E-12	0.9190E+02	0.1654E-10	0.7132E+01	0.7132E-10	0.5816E+03	0.1163E-08	0.2202E+03	0.4404E-09	0.4773E+02	0.1909E-09	0.9903E+01	0.3763E-10	0.2715E+02	0.1032E-09	0.1917E+06	0.7668E-06	0.2278E+03	0.1412E-09
0.9827E+00	0.1411E+00	0.1391E+03	0.2531E-10	0.4290E+03	0.2059E-09	0.2401E+02	0.1200E-12	0.9017E+02	0.1623E-10	0.6991E+01	0.6991E-10	0.5754E+03	0.1151E-08	0.2163E+03	0.4325E-09	0.4667E+02	0.1867E-09	0.9785E+01	0.3718E-10	0.2682E+02	0.1019E-09	0.1899E+06	0.7598E-06	0.2250E+03	0.1395E-09
0.9827E+00	0.1460E+00	0.1401E+03	0.2550E-10	0.4328E+03	0.2077E-09	0.2378E+02	0.1189E-12	0.9106E+02	0.1639E-10	0.7003E+01	0.7003E-10	0.5754E+03	0.1151E-08	0.2136E+03	0.4271E-09	0.4687E+02	0.1875E-09	0.9812E+01	0.3729E-10	0.2690E+02	0.1022E-09	0.1909E+06	0.7636E-06	0.2258E+03	0.1400E-09
0.9827E+00	0.1510E+00	0.1416E+03	0.2577E-10	0.4378E+03	0.2101E-09	0.2395E+02	0.1197E-12	0.9247E+02	0.1665E-10	0.7046E+01	0.7046E-10	0.5792E+03	0.1158E-08	0.2152E+03	0.4305E-09	0.4735E+02	0.1894E-09	0.9883E+01	0.3756E-10	0.2709E+02	0.1030E-09	0.1926E+06	0.7703E-06	0.2275E+03	0.1411E-09
0.9827E+00	0.1559E+00	0.1431E+03	0.2605E-10	0.4428E+03	0.2125E-09	0.2431E+02	0.1215E-12	0.9392E+02	0.1691E-10	0.7114E+01	0.7114E-10	0.5866E+03	0.1173E-08	0.2186E+03	0.4371E-09	0.4823E+02	0.1929E-09	0.1001E+02	0.3806E-10	0.2745E+02	0.1043E-09	0.1949E+06	0.7794E-06	0.2305E+03	0.1429E-09
0.9827E+00	0.1609E+00	0.1450E+03	0.2639E-10	0.4478E+03	0.2149E-09	0.2472E+02	0.1236E-12	0.9544E+02	0.1718E-10	0.7204E+01	0.7204E-10	0.5938E+03	0.1188E-08	0.2217E+03	0.4435E-09	0.4923E+02	0.1969E-09	0.1015E+02	0.3859E-10	0.2784E+02	0.1058E-09	0.1974E+06	0.7897E-06	0.2335E+03	0.1448E-09
0.9827E+00	0.1658E+00	0.1469E+03	0.2674E-10	0.4532E+03	0.2176E-09	0.2513E+02	0.1256E-12	0.9709E+02	0.1748E-10	0.7297E+01	0.7297E-10	0.6012E+03	0.1202E-08	0.2249E+03	0.4497E-09	0.5024E+02	0.2010E-09	0.1029E+02	0.3910E-10	0.2821E+02	0.1072E-09	0.1999E+06	0.7998E-06	0.2363E+03	0.1465E-09
0.9827E+00	0.1708E+00	0.1487E+03	0.2707E-10	0.4587E+03	0.2202E-09	0.2559E+02	0.1279E-12	0.9871E+02	0.1777E-10	0.7385E+01	0.7385E-10	0.6085E+03	0.1217E-08	0.2280E+03	0.4559E-09	0.5122E+02	0.2049E-09	0.1042E+02	0.3960E-10	0.2856E+02	0.1085E-09	0.2023E+06	0.8091E-06	0.2390E+03	0.1482E-09
0.9827E+00	0.1757E+00	0.1503E+03	0.2736E-10	0.4639E+03	0.2227E-09	0.2606E+02	0.1303E-12	0.1003E+03	0.1805E-10	0.7463E+01	0.7463E-10	0.6152E+03	0.1230E-08	0.2310E+03	0.4621E-09	0.5214E+02	0.2086E-09	0.1054E+02	0.4004E-10	0.2888E+02	0.1097E-09	0.2044E+06	0.8175E-06	0.2413E+03	0.1496E-09
0.9827E+00	0.1807E+00	0.1517E+03	0.2761E-10	0.4687E+03	0.2250E-09	0.2653E+02	0.1326E-12	0.1017E+03	0.1830E-10	0.7531E+01	0.7531E-10	0.6212E+03	0.1242E-08	0.2340E+03	0.4679E-09	0.5297E+02	0.2119E-09	0.1064E+02	0.4043E-10	0.2916E+02	0.1108E-09	0.2059E+06	0.8238E-06	0.2431E+03	0.1508E-09
0.9827E+00	0.1856E+00	0.1527E+03	0.2779E-10	0.4734E+03	0.2273E-09	0.2698E+02	0.1349E-12	0.1029E+03	0.1852E-10	0.7581E+01	0.7581E-10	0.6273E+03	0.1255E-08	0.2366E+03	0.4732E-09	0.5369E+02	0.2148E-09	0.1071E+02	0.4070E-10	0.2936E+02	0.1116E-09	0.2073E+06	0.8290E-06	0.2447E+03	0.1517E-09
0.9827E+00	0.1906E+00	0.1534E+03	0.2792E-10	0.4760E+03	0.2285E-09	0.2740E+02	0.1370E-12	0.1039E+03	0.1871E-10	0.7624E+01	0.7624E-10	0.6336E+03	0.1267E-08	0.2387E+03	0.4774E-09	0.5428E+02	0.2171E-09	0.1076E+02	0.4090E-10	0.2950E+02	0.1121E-09	0.2083E+06	0.8330E-06	0.2462E+03	0.1527E-09
0.9827E+00	0.1955E+00	0.1534E+03	0.2791E-10	0.4759E+03	0.2284E-09	0.2778E+02	0.1389E-12	0.1046E+03	0.1884E-10	0.7625E+01	0.7625E-10	0.6380E+03	0.1276E-08	0.2402E+03	0.4804E-09	0.5470E+02	0.2188E-09	0.1076E+02	0.4089E-10	0.2950E+02	0.1121E-09	0.2089E+06	0.8356E-06	0.2466E+03	0.1529E-09
0.9827E+00	0.2005E+00	0.1532E+03	0.2788E-10	0.4750E+03	0.2280E-09	0.2810E+02	0.1405E-12	0.1051E+03	0.1891E-10	0.7621E+01	0.7621E-10	0.6409E+03	0.1282E-08	0.2412E+03	0.4825E-09	0.5494E+02	0.2198E-09	0.1075E+02	0.4084E-10	0.2946E+02	0.1120E-09	0.2094E+06	0.8375E-06	0.2465E+03	0.1528E-09
0.9827E+00	0.2054E+00	0.1532E+03	0.2788E-10	0.4729E+03	0.2270E-09	0.2837E+02	0.1419E-12	0.1053E+03	0.1896E-10	0.7617E+01	0.7617E-10	0.6415E+03	0.1283E-08	0.2418E+03	0.4836E-09	0.5507E+02	0.2203E-09	0.1074E+02	0.4081E-10	0.2944E+02	0.1119E-09	0.2098E+06	0.8394E-06	0.2461E+03	0.1526E-09
0.9827E+00	0.2104E+00	0.1532E+03	0.2789E-10	0.4709E+03	0.2260E-09	0.2858E+02	0.1429E-12	0.1055E+03	0.1899E-10	0.7619E+01	0.7619E-10	0.6418E+03	0.1284E-08	0.2422E+03	0.4843E-09	0.5514E+02	0.2205E-09	0.1074E+02	0.4080E-10	0.2944E+02	0.1119E-09	0.2103E+06	0.8412E-06	0.2459E+03	0.1525E-09
0.9827E+00	0.2153E+00	0.1534E+03	0.2791E-10	0.4704E+03	0.2258E-09	0.2872E+02	0.1436E-12	0.1056E+03	0.1900E-10	0.7628E+01	0.7628E-10	0.6418E+03	0.1284E-08	0.2427E+03	0.4853E-09	0.5525E+02	0.2210E-09	0.1074E+02	0.4081E-10	0.2944E+02	0.1119E-09	0.2108E+06	0.8433E-06	0.2459E+03	0.1525E-09
0.9827E+00	0.2203E+00	0.1537E+03	0.2797E-10	0.4705E+03	0.2258E-09	0.2888E+02	0.1444E-12	0.1058E+03	0.1904E-10	0.7640E+01	0.7640E-10	0.6420E+03	0.1284E-08	0.2436E+03	0.4872E-09	0.5553E+02	0.2221E-09	0.1075E+02	0.4085E-10	0.2947E+02	0.1120E-09	0.2119E+06	0.8475E-06	0.2461E+03	0.1526E-09
0.9827E+00	0.2252E+00	0.1541E+03	0.2804E-10	0.4716E+03	0.2264E-09	0.2911E+02	0.1455E-12	0.1062E+03	0.1911E-10	0.7662E+01	0.7662E-10	0.6422E+03	0.1284E-08	0.2447E+03	0.4894E-09	0.5586E+02	0.2235E-09	0.1078E+02	0.4095E-10	0.2954E+02	0.1123E-09	0.2142E+06	0.8567E-06	0.2467E+03	0.1529E-09
0.9827E+00	0.2302E+00	0.1546E+03	0.2814E-10	0.4767E+03	0.2288E-09	0.2936E+02	0.1468E-12	0.1067E+03	0.1920E-10	0.7693E+01	0.7693E-10	0.6430E+03	0.1286E-08	0.2460E+03	0.4920E-09	0.5619E+02	0.2248E-09	0.1086E+02	0.4125E-10	0.2976E+02	0.1131E-09	0.2176E+06	0.8704E-06	0.2486E+03	0.1542E-09
0.9827E+00	0.2351E+00	0.1557E+03	0.2834E-10	0.4879E+03	0.2342E-09	0.2961E+02	0.1481E-12	0.1072E+03	0.1930E-10	0.7731E+01	0.7731E-10	0.6456E+03	0.1291E-08	0.2474E+03	0.4948E-09	0.5648E+02	0.2259E-09	0.1104E+02	0.4193E-10	0.3025E+02	0.1150E-09	0.2215E+06	0.8860E-06	0.2534E+03	0.1571E-09
0.9827E+00	0.2401E+00	0.1573E+03	0.2863E-10	0.4998E+03	0.2399E-09	0.2986E+02	0.1493E-12	0.1077E+03	0.1939E-10	0.7777E+01	0.7777E-10	0.6530E+03	0.1306E-08	0.2489E+03	0.4978E-09	0.5673E+02	0.2269E-09	0.1124E+02	0.4272E-10	0.3082E+02	0.1171E-09	0.2255E+06	0.9019E-06	0.2584E+03	0.1602E-09
0.9827E+00	0.2450E+00	0.1594E+03	0.2902E-10	0.5116E+03	0.2456E-09	0.3009E+02	0.1505E-12	0.1082E+03	0.1948E-10	0.7831E+01	0.7831E-10	0.6630E+03	0.1326E-08	0.2503E+03	0.5007E-09	0.5693E+02	0.2277E-09	0.1145E+02	0.4353E-10	0.3140E+02	0.1193E-09	0.2292E+06	0.9170E-06	0.2635E+03	0.1634E-09
0.9827E+00	0.2500E+00	0.1621E+03	0.2949E-10	0.5227E+03	0.2509E-09	0.3030E+02	0.1515E-12	0.1088E+03	0.1958E-10	0.7905E+01	0.7905E-10	0.6742E+03	0.1348E-08	0.2523E+03	0.5046E-09	0.5704E+02	0.2282E-09	0.1167E+02	0.4436E-10	0.3200E+02	0.1216E-09	0.2327E+06	0.9308E-06	0.2684E+03	0.1664E-09
0.9827E+00	0.2550E+00	0.1651E+03	0.3004E-10	0.5326E+03	0.2557E-09	0.3048E+02	0.1524E-12	0.1095E+03	0.1971E-10	0.8022E+01	0.8022E-10	0.6866E+03	0.1373E-08	0.2553E+03	0.5105E-09	0.5716E+02	0.2287E-09	0.1189E+02	0.4518E-10	0.3260E+02	0.1239E-09	0.2359E+06	0.9434E-06	0.2730E+03	0.1692E-09
0.9827E+00	0.2599E+00	0.1682E+03	0.3062E-10	0.5410E+03	0.2597E-09	0.3060E+02	0.1530E-12	0.1107E+03	0.1992E-10	0.8184E+01	0.8184E-10	0.6997E+03	0.1399E-08	0.2593E+03	0.5186E-09	0.5747E+02	0.2299E-09	0.1209E+02	0.4594E-10	0.3314E+02	0.1259E-09	0.2387E+06	0.9550E-06	0.2767E+03	0.1715E-09
0.9827E+00	0.2649E+00	0.1713E+03	0.3118E-10	0.5477E+03	0.2629E-09	0.3069E+02	0.1534E-12	0.1121E+03	0.2018E-10	0.8374E+01	0.8374E-10	0.7130E+03	0.1426E-08	0.2643E+03	0.5287E-09	0.5814E+02	0.2326E-09	0.1226E+02	0.4657E-10	0.3360E+02	0.1277E-09	0.2413E+06	0.9651E-06	0.2795E+03	0.1733E-09
0.9827E+00	0.2698E+00	0.1742E+03	0.3170E-10	0.5536E+03	0.2657E-09	0.3085E+02	0.1543E-12	0.1138E+03	0.2048E-10	0.8576E+01	0.8576E-10	0.7262E+03	0.1452E-08	0.2700E+03	0.5400E-09	0.5914E+02	0.2366E-09	0.1239E+02	0.4708E-10	0.3397E+02	0.1291E-09	0.2443E+06	0.9774E-06	0.2817E+03	0.1746E-09
0.9827E+00	0.2748E+00	0.1766E+03	0.3215E-10	0.5606E+03	0.2691E-09	0.3121E+02	0.1560E-12	0.1156E+03	0.2081E-10	0.8780E+01	0.8780E-10	0.7393E+03	0.1479E-08	0.2758E+03	0.5516E-09	0.6044E+02	0.2418E-09	0.1254E+02	0.4763E-10	0.3436E+02	0.1306E-09	0.2479E+06	0.9917E-06	0.2843E+03	0.1762E-09
0.9827E+00	0.2797E+00	0.1786E+03	0.3251E-10	0.5676E+03	0.2725E-09	0.3205E+02	0.1602E-12	0.1174E+03	0.2114E-10	0.8975E+01	0.8975E-10	0.7519E+03	0.1504E-08	0.2815E+03	0.5630E-09	0.6188E+02	0.2475E-09	0.1269E+02	0.4823E-10	0.3479E+02	0.1322E-09	0.2515E+06	0.1006E-05	0.2871E+03	0.1780E-09
0.9827E+00	0.2847E+00	0.1802E+03	0.3280E-10	0.5747E+03	0.2758E-09	0.3313E+02	0.1656E-12	0.1194E+03	0.2149E-10	0.9154E+01	0.9154E-10	0.7641E+03	0.1528E-08	0.2870E+03	0.5740E-09	0.6339E+02	0.2536E-09	0.1285E+02	0.4884E-10	0.3523E+02	0.1339E-09	0.2549E+06	0.1020E-05	0.2901E+03	0.1799E-09
0.9827E+00	0.2896E+00	0.1817E+03	0.3307E-10	0.5815E+03	0.2791E-09	0.3428E+02	0.1714E-12	0.1215E+03	0.2187E-10	0.9314E+01	0.9314E-10	0.7761E+03	0.1552E-08	0.2925E+03	0.5849E-09	0.6496E+02	0.2598E-09	0.1301E+02	0.4944E-10	0.3567E+02	0.1355E-09	0.2582E+06	0.1033E-05	0.2931E+03	0.1817E-09
0.9827E+00	0.2946E+00	0.1831E+03	0.3332E-10	0.5879E+03	0.2822E-09	0.3544E+02	0.1772E-12	0.1237E+03	0.2226E-10	0.9458E+01	0.9458E-10	0.7880E+03	0.1576E-08	0.2980E+03	0.5961E-09	0.6657E+02	0.2663E-09	0.1317E+02	0.5003E-10	0.3609E+02	0.1371E-09	0.2613E+06	0.1045E-05	0.2961E+03	0.1836E-09
0.9827E+00	0.2995E+00	0.1844E+03	0.3356E-10	0.5912E+03	0.2838E-09	0.3660E+02	0.1830E-12	0.1259E+03	0.2267E-10	0.9570E+01	0.9570E-10	0.7977E+03	0.1595E-08	0.3037E+03	0.6074E-09	0.6819E+02	0.2728E-09	0.1331E+02	0.5059E-10	0.3650E+02	0.1387E-09	0.2628E+06	0.1051E-05	0.2989E+03	0.1853E-09
0.9827E+00	0.3045E+00	0.1853E+03	0.3373E-10	0.5912E+03	0.2838E-09	0.3770E+02	0.1885E-12	0.1282E+03	0.2308E-10	0.9580E+01	0.9580E-10	0.7987E+03	0.1597E-08	0.3094E+03	0.6189E-09	0.6983E+02	0.2793E-09	0.1344E+02	0.5107E-10	0.3684E+02	0.1400E-09	0.2628E+06	0.1051E-05	0.3017E+03	0.1871E-09
0.9827E+00	0.3094E+00	0.1853E+03	0.3373E-10	0.5908E+03	0.2836E-09	0.3873E+02	0.1936E-12	0.1305E+03	0.2349E-10	0.9577E+01	0.9577E-10	0.7984E+03	0.1597E-08	0.3147E+03	0.6294E-09	0.7149E+02	0.2860E-09	0.1346E+02	0.5115E-10	0.3690E+02	0.1402E-09	0.2626E+06	0.1050E-05	0.3040E+03	0.1885E-09
0.9827E+00	0.3144E+00	0.1852E+03	0.3372E-10	0.5887E+03	0.2826E-09	0.3966E+02	0.1983E-12	0.1312E+03	0.2361E-10	0.9551E+01	0.9551E-10	0.7962E+03	0.1592E-08	0.3156E+03	0.6312E-09	0.7281E+02	0.2912E-09	0.1346E+02	0.5113E-10	0.3689E+02	0.1402E-09	0.2615E+06	0.1046E-05	0.3042E+03	0.1886E-09
0.9827E+00	0.3193E+00	0.1846E+03	0.3360E-10	0.5819E+03	0.2793E-09	0.3986E+02	0.1993E-12	0.1311E+03	0.2361E-10	0.9450E+01	0.9450E-10	0.7876E+03	0.1575E-08	0.3155E+03	0.6309E-09	0.7289E+02	0.2916E-09	0.1343E+02	0.5102E-10	0.3681E+02	0.1399E-09	0.2582E+06	0.1033E-05	0.3041E+03	0.1885E-09
0.9827E+00	0.3243E+00	0.1825E+03	0.3322E-10	0.5727E+03	0.2749E-09	0.3986E+02	0.1993E-12	0.1309E+03	0.2356E-10	0.9270E+01	0.9270E-10	0.7721E+03	0.1544E-08	0.3144E+03	0.6287E-09	0.7284E+02	0.2914E-09	0.1330E+02	0.5055E-10	0.3647E+02	0.1386E-09	0.2540E+06	0.1016E-05	0.3032E+03	0.1880E-09
0.9827E+00	0.3292E+00	0.1798E+03	0.3272E-10	0.5630E+03	0.2702E-09	0.3983E+02	0.1991E-12	0.1297E+03	0.2334E-10	0.9089E+01	0.9089E-10	0.7563E+03	0.1513E-08	0.3101E+03	0.6201E-09	0.7255E+02	0.2902E-09	0.1311E+02	0.4980E-10	0.3593E+02	0.1365E-09	0.2497E+06	0.9989E-06	0.3003E+03	0.1862E-09
0.9827E+00	0.3342E+00	0.1771E+03	0.3224E-10	0.5535E+03	0.2657E-09	0.3967E+02	0.1984E-12	0.1276E+03	0.2297E-10	0.8917E+01	0.8917E-10	0.7409E+03	0.1482E-08	0.3031E+03	0.6061E-09	0.7149E+02	0.2859E-09	0.1292E+02	0.4910E-10	0.3542E+02	0.1346E-09	0.2455E+06	0.9819E-06	0.2965E+03	0.1839E-09
0.9827E+00	0.3391E+00	0.1746E+03	0.3177E-10	0.5444E+03	0.2613E-09	0.3933E+02	0.1966E-12	0.1257E+03	0.2263E-10	0.8757E+01	0.8757E-10	0.7266E+03	0.1453E-08	0.2965E+03	0.5930E-09	0.6995E+02	0.2798E-09	0.1276E+02	0.4848E-10	0.3497E+02	0.1329E-09	0.2415E+06	0.9661E-06	0.2933E+03	0.1818E-09
0.9827E+00	0.3441E+00	0.1722E+03	0.3134E-10	0.5362E+03	0.2574E-09	0.3899E+02	0.1950E-12	0.1241E+03	0.2234E-10	0.8615E+01	0.8615E-10	0.7137E+03	0.1427E-08	0.2907E+03	0.5814E-09	0.6853E+02	0.2741E-09	0.1262E+02	0.4795E-10	0.3459E+02	0.1315E-09	0.2381E+06	0.9524E-06	0.2906E+03	0.1802E-09
0.9827E+00	0.3490E+00	0.1702E+03	0.3098E-10	0.5294E+03	0.2541E-09	0.3868E+02	0.1934E-12	0.1229E+03	0.2212E-10	0.8499E+01	0.8499E-10	0.7030E+03	0.1406E-08	0.2859E+03	0.5717E-09	0.6727E+02	0.2691E-09	0.1248E+02	0.4742E-10	0.3421E+02	0.1300E-09	0.2348E+06	0.9393E-06	0.2887E+03	0.1790E-09
0.9827E+00	0.3540E+00	0.1686E+03	0.3068E-10	0.5242E+03	0.2516E-09	0.3839E+02	0.1920E-12	0.1219E+03	0.2195E-10	0.8415E+01	0.8415E-10	0.6950E+03	0.1390E-08	0.2820E+03	0.5639E-09	0.6625E+02	0.2650E-09	0.1245E+02	0.4731E-10	0.3413E+02	0.1297E-09	0.2338E+06	0.9351E-06	0.2875E+03	0.1782E-09
0.9827E+00	0.3589E+00	0.1676E+03	0.3050E-10	0.5212E+03	0.2502E-09	0.3808E+02	0.1904E-12	0.1213E+03	0.2184E-10	0.8338E+01	0.8338E-10	0.6891E+03	0.1378E-08	0.2792E+03	0.5583E-09	0.6561E+02	0.2624E-09	0.1247E+02	0.4739E-10	0.3419E+02	0.1299E-09	0.2342E+06	0.9367E-06	0.2877E+03	0.1784E-09
0.9827E+00	0.3639E+00	0.1654E+03	0.3009E-10	0.5151E+03	0.2473E-09	0.3812E+02	0.1906E-12	0.1202E+03	0.2164E-10	0.8247E+01	0.8247E-10	0.6802E+03	0.1360E-08	0.2756E+03	0.5511E-09	0.6470E+02	0.2588E-09	0.1254E+02	0.4765E-10	0.3437E+02	0.1306E-09	0.2356E+06	0.9425E-06	0.2885E+03	0.1788E-09
0.9827E+00	0.3688E+00	0.1662E+03	0.3024E-10	0.5179E+03	0.2486E-09	0.3846E+02	0.1923E-12	0.1186E+03	0.2135E-10	0.8301E+01	0.8301E-10	0.6841E+03	0.1368E-08	0.2775E+03	0.5550E-09	0.6518E+02	0.2607E-09	0.1275E+02	0.4843E-10	0.3494E+02	0.1328E-09	0.2399E+06	0.9596E-06	0.2910E+03	0.1804E-09
0.9827E+00	0.3738E+00	0.1702E+03	0.3097E-10	0.5309E+03	0.2548E-09	0.3939E+02	0.1969E-12	0.1203E+03	0.2165E-10	0.8547E+01	0.8547E-10	0.7027E+03	0.1405E-08	0.2864E+03	0.5728E-09	0.6700E+02	0.2680E-09	0.1318E+02	0.5010E-10	0.3614E+02	0.1373E-09	0.2489E+06	0.9957E-06	0.2983E+03	0.1849E-09
0.9827E+00	0.3787E+00	0.1809E+03	0.3291E-10	0.5647E+03	0.2710E-09	0.4140E+02	0.2070E-12	0.1269E+03	0.2284E-10	0.9164E+01	0.9164E-10	0.7502E+03	0.1500E-08	0.3097E+03	0.6195E-09	0.7132E+02	0.2853E-09	0.1403E+02	0.5332E-10	0.3847E+02	0.1462E-09	0.2652E+06	0.1061E-05	0.3154E+03	0.1956E-09
0.9827E+00	0.3837E+00	0.2058E+03	0.3746E-10	0.6396E+03	0.3070E-09	0.4460E+02	0.2230E-12	0.1427E+03	0.2569E-10	0.1051E+02	0.1051E-09	0.8587E+03	0.1717E-08	0.3482E+03	0.6964E-09	0.7919E+02	0.3167E-09	0.1574E+02	0.5981E-10	0.4315E+02	0.1640E-09	0.2977E+06	0.1191E-05	0.3516E+03	0.2180E-09
0.9827E+00	0.3886E+00	0.2453E+03	0.4465E-10	0.7546E+03	0.3622E-09	0.4988E+02	0.2494E-12	0.1720E+03	0.3097E-10	0.1254E+02	0.1254E-09	0.1026E+04	0.2051E-08	0.4142E+03	0.8283E-09	0.9555E+02	0.3822E-09	0.1809E+02	0.6873E-10	0.4958E+02	0.1884E-09	0.3425E+06	0.1370E-05	0.4042E+03	0.2506E-09
0.9827E+00	0.3936E+00	0.3134E+03	0.5703E-10	0.9693E+03	0.4653E-09	0.5612E+02	0.2806E-12	0.2243E+03	0.4038E-10	0.1583E+02	0.1583E-09	0.1297E+04	0.2594E-08	0.5112E+03	0.1022E-08	0.1188E+03	0.4752E-09	0.2246E+02	0.8536E-10	0.6158E+02	0.2340E-09	0.4256E+06	0.1702E-05	0.5069E+03	0.3143E-09
0.9827E+00	0.3985E+00	0.3924E+03	0.7141E-10	0.1210E+04	0.5806E-09	0.6417E+02	0.3208E-12	0.2803E+03	0.5045E-10	0.1961E+02	0.1961E-09	0.1604E+04	0.3209E-08	0.6328E+03	0.1266E-08	0.1460E+03	0.5840E-09	0.2783E+02	0.1058E-09	0.7630E+02	0.2899E-09	0.5268E+06	0.2107E-05	0.6310E+03	0.3912E-09
0.9827E+00	0.4035E+00	0.4775E+03	0.8691E-10	0.1460E+04	0.7006E-09	0.7851E+02	0.3925E-12	0.3583E+03	0.6449E-10	0.2391E+02	0.2391E-09	0.1946E+04	0.3892E-08	0.7848E+03	0.1570E-08	0.1820E+03	0.7281E-09	0.3361E+02	0.1277E-09	0.9215E+02	0.3502E-09	0.6362E+06	0.2545E-05	0.7605E+03	0.4715E-09
0.9827E+00	0.4084E+00	0.5716E+03	0.1040E-09	0.1731E+04	0.8311E-09	0.9523E+02	0.4761E-12	0.4331E+03	0.7796E-10	0.2846E+02	0.2846E-09	0.2314E+04	0.4629E-08	0.9416E+03	0.1883E-08	0.2185E+03	0.8740E-09	0.3989E+02	0.1516E-09	0.1093E+03	0.4155E-09	0.7552E+06	0.3021E-05	0.9052E+03	0.5613E-09
0.9827E+00	0.4134E+00	0.6237E+03	0.1135E-09	0.1929E+04	0.9260E-09	0.9923E+02	0.4962E-12	0.4399E+03	0.7918E-10	0.3129E+02	0.3129E-09	0.2585E+04	0.5170E-08	0.1000E+04	0.2001E-08	0.2288E+03	0.9154E-09	0.4483E+02	0.1704E-09	0.1229E+03	0.4670E-09	0.8494E+06	0.3398E-05	0.1021E+04	0.6328E-09
0.9827E+00	0.4183E+00	0.5864E+03	0.1067E-09	0.1848E+04	0.8872E-09	0.9368E+02	0.4684E-12	0.4195E+03	0.7550E-10	0.2991E+02	0.2991E-09	0.2488E+04	0.4976E-08	0.9600E+03	0.1920E-08	0.2205E+03	0.8821E-09	0.4322E+02	0.1642E-09	0.1185E+03	0.4502E-09	0.8208E+06	0.3283E-05	0.9828E+03	0.6093E-09
0.9827E+00	0.4233E+00	0.5239E+03	0.9534E-10	0.1649E+04	0.7916E-09	0.8522E+02	0.4261E-12	0.3773E+03	0.6791E-10	0.2669E+02	0.2669E-09	0.2220E+04	0.4441E-08	0.8632E+03	0.1726E-08	0.1985E+03	0.7940E-09	0.3857E+02	0.1466E-09	0.1057E+03	0.4018E-09	0.7329E+06	0.2932E-05	0.8767E+03	0.5436E-09
0.9827E+00	0.4282E+00	0.4593E+03	0.8359E-10	0.1406E+04	0.6747E-09	0.7921E+02	0.3961E-12	0.3230E+03	0.5814E-10	0.2275E+02	0.2275E-09	0.1883E+04	0.3767E-08	0.7415E+03	0.1483E-08	0.1692E+03	0.6770E-09	0.3275E+02	0.1245E-09	0.8979E+02	0.3412E-09	0.6211E+06	0.2484E-05	0.7455E+03	0.4622E-09
0.9827E+00	0.4332E+00	0.3926E+03	0.7145E-10	0.1164E+04	0.5587E-09	0.7243E+02	0.3622E-12	0.2659E+03	0.4787E-10	0.1891E+02	0.1891E-09	0.1554E+04	0.3108E-08	0.6170E+03	0.1234E-08	0.1391E+03	0.5564E-09	0.2711E+02	0.1030E-09	0.7432E+02	0.2824E-09	0.5127E+06	0.2051E-05	0.6166E+03	0.3823E-09
0.9827E+00	0.4381E+00	0.3447E+03	0.6274E-10	0.1061E+04	0.5092E-09	0.6457E+02	0.3228E-12	0.2397E+03	0.4315E-10	0.1731E+02	0.1731E-09	0.1417E+04	0.2834E-08	0.5626E+03	0.1125E-08	0.1263E+03	0.5052E-09	0.2477E+02	0.9413E-10	0.6791E+02	0.2580E-09	0.4678E+06	0.1871E-05	0.5624E+03	0.3487E-09
0.9827E+00	0.4431E+00	0.3156E+03	0.5745E-10	0.9609E+03	0.4612E-09	0.5663E+02	0.2831E-12	0.2119E+03	0.3815E-10	0.1572E+02	0.1572E-09	0.1289E+04	0.2577E-08	0.5068E+03	0.1014E-08	0.1136E+03	0.4542E-09	0.2253E+02	0.8562E-10	0.6177E+02	0.2347E-09	0.4257E+06	0.1703E-05	0.5103E+03	0.3164E-09
0.9827E+00	0.4480E+00	0.2897E+03	0.5272E-10	0.8975E+03	0.4308E-09	0.4983E+02	0.2492E-12	0.1911E+03	0.3440E-10	0.1469E+02	0.1469E-09	0.1211E+04	0.2422E-08	0.4677E+03	0.9354E-09	0.1050E+03	0.4200E-09	0.2117E+02	0.8044E-10	0.5803E+02	0.2205E-09	0.4002E+06	0.1601E-05	0.4782E+03	0.2965E-09
0.9827E+00	0.4530E+00	0.2655E+03	0.4833E-10	0.8264E+03	0.3967E-09	0.4550E+02	0.2275E-12	0.1719E+03	0.3095E-10	0.1358E+02	0.1358E-09	0.1120E+04	0.2241E-08	0.4288E+03	0.8575E-09	0.9609E+02	0.3844E-09	0.1961E+02	0.7452E-10	0.5377E+02	0.2043E-09	0.3707E+06	0.1483E-05	0.4416E+03	0.2738E-09
0.9827E+00	0.4579E+00	0.2503E+03	0.4556E-10	0.7850E+03	0.3768E-09	0.4335E+02	0.2168E-12	0.1623E+03	0.2921E-10	0.1291E+02	0.1291E-09	0.1064E+04	0.2129E-08	0.4074E+03	0.8147E-09	0.9135E+02	0.3654E-09	0.1865E+02	0.7087E-10	0.5113E+02	0.1943E-09	0.3524E+06	0.1410E-05	0.4195E+03	0.2601E-09
0.9827E+00	0.4629E+00	0.2429E+03	0.4422E-10	0.7646E+03	0.3670E-09	0.4174E+02	0.2087E-12	0.1572E+03	0.2830E-10	0.1250E+02	0.1250E-09	0.1033E+04	0.2065E-08	0.3957E+03	0.7913E-09	0.8871E+02	0.3548E-09	0.1807E+02	0.6868E-10	0.4955E+02	0.1883E-09	0.3415E+06	0.1366E-05	0.4081E+03	0.2530E-09
0.9827E+00	0.4678E+00	0.2357E+03	0.4290E-10	0.7435E+03	0.3569E-09	0.4045E+02	0.2023E-12	0.1524E+03	0.2743E-10	0.1204E+02	0.1204E-09	0.9968E+03	0.1994E-08	0.3826E+03	0.7652E-09	0.8577E+02	0.3431E-09	0.1742E+02	0.6620E-10	0.4776E+02	0.1815E-09	0.3291E+06	0.1317E-05	0.3957E+03	0.2453E-09
0.9827E+00	0.4728E+00	0.2286E+03	0.4161E-10	0.7231E+03	0.3471E-09	0.3989E+02	0.1994E-12	0.1476E+03	0.2656E-10	0.1163E+02	0.1163E-09	0.9647E+03	0.1929E-08	0.3709E+03	0.7418E-09	0.8309E+02	0.3324E-09	0.1685E+02	0.6402E-10	0.4618E+02	0.1755E-09	0.3181E+06	0.1272E-05	0.3845E+03	0.2384E-09
0.9827E+00	0.4777E+00	0.2226E+03	0.4052E-10	0.7070E+03	0.3394E-09	0.3970E+02	0.1985E-12	0.1434E+03	0.2582E-10	0.1132E+02	0.1132E-09	0.9416E+03	0.1883E-08	0.3619E+03	0.7237E-09	0.8099E+02	0.3239E-09	0.1644E+02	0.6246E-10	0.4506E+02	0.1712E-09	0.3102E+06	0.1241E-05	0.3764E+03	0.2334E-09
0.9827E+00	0.4827E+00	0.2177E+03	0.3963E-10	0.6925E+03	0.3324E-09	0.3999E+02	0.1999E-12	0.1415E+03	0.2547E-10	0.1109E+02	0.1109E-09	0.9223E+03	0.1845E-08	0.3546E+03	0.7093E-09	0.7965E+02	0.3186E-09	0.1609E+02	0.6115E-10	0.4412E+02	0.1676E-09	0.3038E+06	0.1215E-05	0.3680E+03	0.2282E-09
0.9827E+00	0.4876E+00	0.2163E+03	0.3936E-10	0.6861E+03	0.3293E-09	0.4127E+02	0.2064E-12	0.1409E+03	0.2537E-10	0.1101E+02	0.1101E-09	0.9145E+03	0.1829E-08	0.3522E+03	0.7045E-09	0.7925E+02	0.3170E-09	0.1594E+02	0.6058E-10	0.4371E+02	0.1661E-09	0.3013E+06	0.1205E-05	0.3640E+03	0.2257E-09
0.9827E+00	0.4926E+00	0.2166E+03	0.3942E-10	0.6855E+03	0.3290E-09	0.4271E+02	0.2135E-12	0.1450E+03	0.2609E-10	0.1103E+02	0.1103E-09	0.9147E+03	0.1829E-08	0.3530E+03	0.7061E-09	0.8000E+02	0.3200E-09	0.1594E+02	0.6056E-10	0.4369E+02	0.1660E-09	0.3013E+06	0.1205E-05	0.3632E+03	0.2252E-09
0.9827E+00	0.4975E+00	0.2252E+03	0.4099E-10	0.7091E+03	0.3404E-09	0.4453E+02	0.2226E-12	0.1517E+03	0.2730E-10	0.1148E+02	0.1148E-09	0.9497E+03	0.1899E-08	0.3676E+03	0.7352E-09	0.8355E+02	0.3342E-09	0.1652E+02	0.6278E-10	0.4529E+02	0.1721E-09	0.3128E+06	0.1251E-05	0.3746E+03	0.2323E-09
0.9827E+00	0.5025E+00	0.2352E+03	0.4281E-10	0.7397E+03	0.3550E-09	0.4665E+02	0.2333E-12	0.1596E+03	0.2873E-10	0.1198E+02	0.1198E-09	0.9917E+03	0.1983E-08	0.3841E+03	0.7681E-09	0.8738E+02	0.3495E-09	0.1724E+02	0.6552E-10	0.4727E+02	0.1796E-09	0.3264E+06	0.1306E-05	0.3913E+03	0.2426E-09
0.9827E+00	0.5074E+00	0.2477E+03	0.4508E-10	0.7767E+03	0.3728E-09	0.4907E+02	0.2454E-12	0.1695E+03	0.3051E-10	0.1259E+02	0.1259E-09	0.1042E+04	0.2084E-08	0.4041E+03	0.8082E-09	0.9208E+02	0.3683E-09	0.1810E+02	0.6878E-10	0.4962E+02	0.1886E-09	0.3427E+06	0.1371E-05	0.4109E+03	0.2548E-09
0.9827E+00	0.5124E+00	0.2626E+03	0.4779E-10	0.8209E+03	0.3940E-09	0.5174E+02	0.2587E-12	0.1808E+03	0.3255E-10	0.1330E+02	0.1330E-09	0.1101E+04	0.2201E-08	0.4278E+03	0.8555E-09	0.9756E+02	0.3903E-09	0.1912E+02	0.7264E-10	0.5240E+02	0.1991E-09	0.3619E+06	0.1448E-05	0.4343E+03	0.2692E-09
0.9827E+00	0.5173E+00	0.2790E+03	0.5077E-10	0.8693E+03	0.4173E-09	0.5457E+02	0.2728E-12	0.1931E+03	0.3475E-10	0.1405E+02	0.1405E-09	0.1164E+04	0.2328E-08	0.4533E+03	0.9067E-09	0.1034E+03	0.4138E-09	0.2022E+02	0.7683E-10	0.5542E+02	0.2106E-09	0.3826E+06	0.1530E-05	0.4601E+03	0.2853E-09
0.9827E+00	0.5223E+00	0.2959E+03	0.5385E-10	0.9187E+03	0.4410E-09	0.5749E+02	0.2874E-12	0.2059E+03	0.3706E-10	0.1482E+02	0.1482E-09	0.1228E+04	0.2456E-08	0.4795E+03	0.9590E-09	0.1095E+03	0.4380E-09	0.2134E+02	0.8111E-10	0.5851E+02	0.2223E-09	0.4038E+06	0.1615E-05	0.4865E+03	0.3017E-09
0.9827E+00	0.5272E+00	0.3129E+03	0.5695E-10	0.9679E+03	0.4646E-09	0.6048E+02	0.3024E-12	0.2188E+03	0.3939E-10	0.1558E+02	0.1558E-09	0.1292E+04	0.2584E-08	0.5056E+03	0.1011E-08	0.1156E+03	0.4623E-09	0.2247E+02	0.8540E-10	0.6161E+02	0.2341E-09	0.4250E+06	0.1700E-05	0.5129E+03	0.3180E-09
0.9827E+00	0.5322E+00	0.3290E+03	0.5989E-10	0.1016E+04	0.4879E-09	0.6339E+02	0.3169E-12	0.2314E+03	0.4164E-10	0.1635E+02	0.1635E-09	0.1357E+04	0.2714E-08	0.5319E+03	0.1064E-08	0.1217E+03	0.4867E-09	0.2362E+02	0.8974E-10	0.6474E+02	0.2460E-09	0.4464E+06	0.1786E-05	0.5390E+03	0.3342E-09
0.9827E+00	0.5371E+00	0.3452E+03	0.6282E-10	0.1065E+04	0.5110E-09	0.6577E+02	0.3288E-12	0.2438E+03	0.4389E-10	0.1711E+02	0.1711E-09	0.1420E+04	0.2840E-08	0.5577E+03	0.1115E-08	0.1277E+03	0.5107E-09	0.2475E+02	0.9404E-10	0.6784E+02	0.2578E-09	0.4676E+06	0.1870E-05	0.5649E+03	0.3502E-09
0.9827E+00	0.5421E+00	0.3599E+03	0.6550E-10	0.1108E+04	0.5321E-09	0.6735E+02	0.3368E-12	0.2553E+03	0.4595E-10	0.1779E+02	0.1779E-09	0.1477E+04	0.2955E-08	0.5811E+03	0.1162E-08	0.1332E+03	0.5327E-09	0.2578E+02	0.9798E-10	0.7068E+02	0.2686E-09	0.4869E+06	0.1948E-05	0.5883E+03	0.3648E-09
0.9827E+00	0.5470E+00	0.3722E+03	0.6773E-10	0.1145E+04	0.5497E-09	0.6825E+02	0.3413E-12	0.2651E+03	0.4772E-10	0.1835E+02	0.1835E-09	0.1523E+04	0.3046E-08	0.6004E+03	0.1201E-08	0.1378E+03	0.5513E-09	0.2662E+02	0.1011E-09	0.7297E+02	0.2773E-09	0.5023E+06	0.2009E-05	0.6072E+03	0.3765E-09
0.9827E+00	0.5520E+00	0.3807E+03	0.6930E-10	0.1171E+04	0.5622E-09	0.6889E+02	0.3444E-12	0.2729E+03	0.4912E-10	0.1873E+02	0.1873E-09	0.1553E+04	0.3106E-08	0.6140E+03	0.1228E-08	0.1412E+03	0.5648E-09	0.2707E+02	0.1029E-09	0.7422E+02	0.2820E-09	0.5122E+06	0.2049E-05	0.6191E+03	0.3839E-09
0.9827E+00	0.5569E+00	0.3858E+03	0.7022E-10	0.1188E+04	0.5701E-09	0.6955E+02	0.3478E-12	0.2783E+03	0.5009E-10	0.1894E+02	0.1894E-09	0.1570E+04	0.3141E-08	0.6228E+03	0.1246E-08	0.1434E+03	0.5734E-09	0.2726E+02	0.1036E-09	0.7473E+02	0.2840E-09	0.5177E+06	0.2071E-05	0.6258E+03	0.3880E-09
0.9827E+00	0.5619E+00	0.3892E+03	0.7084E-10	0.1198E+04	0.5751E-09	0.7000E+02	0.3500E-12	0.2817E+03	0.5070E-10	0.1904E+02	0.1904E-09	0.1579E+04	0.3158E-08	0.6295E+03	0.1259E-08	0.1450E+03	0.5799E-09	0.2734E+02	0.1039E-09	0.7495E+02	0.2848E-09	0.5202E+06	0.2081E-05	0.6301E+03	0.3906E-09
0.9827E+00	0.5668E+00	0.3913E+03	0.7122E-10	0.1208E+04	0.5799E-09	0.7015E+02	0.3507E-12	0.2835E+03	0.5102E-10	0.1911E+02	0.1911E-09	0.1584E+04	0.3168E-08	0.6364E+03	0.1273E-08	0.1465E+03	0.5859E-09	0.2738E+02	0.1040E-09	0.7506E+02	0.2852E-09	0.5216E+06	0.2087E-05	0.6342E+03	0.3932E-09
0.9827E+00	0.5718E+00	0.3938E+03	0.7167E-10	0.1218E+04	0.5846E-09	0.7020E+02	0.3510E-12	0.2855E+03	0.5138E-10	0.1915E+02	0.1915E-09	0.1586E+04	0.3172E-08	0.6433E+03	0.1287E-08	0.1480E+03	0.5921E-09	0.2740E+02	0.1041E-09	0.7511E+02	0.2854E-09	0.5222E+06	0.2089E-05	0.6383E+03	0.3958E-09
0.9827E+00	0.5767E+00	0.3954E+03	0.7196E-10	0.1225E+04	0.5878E-09	0.7021E+02	0.3510E-12	0.2867E+03	0.5161E-10	0.1922E+02	0.1922E-09	0.1589E+04	0.3178E-08	0.6489E+03	0.1298E-08	0.1493E+03	0.5971E-09	0.2741E+02	0.1042E-09	0.7514E+02	0.2855E-09	0.5230E+06	0.2092E-05	0.6410E+03	0.3974E-09
0.9827E+00	0.5817E+00	0.3961E+03	0.7209E-10	0.1228E+04	0.5893E-09	0.7020E+02	0.3510E-12	0.2872E+03	0.5169E-10	0.1934E+02	0.1934E-09	0.1597E+04	0.3193E-08	0.6515E+03	0.1303E-08	0.1498E+03	0.5990E-09	0.2744E+02	0.1043E-09	0.7523E+02	0.2859E-09	0.5249E+06	0.2100E-05	0.6422E+03	0.3982E-09
0.9827E+00	0.5866E+00	0.3963E+03	0.7212E-10	0.1229E+04	0.5897E-09	0.7005E+02	0.3503E-12	0.2873E+03	0.5171E-10	0.1949E+02	0.1949E-09	0.1607E+04	0.3214E-08	0.6521E+03	0.1304E-08	0.1499E+03	0.5995E-09	0.2756E+02	0.1047E-09	0.7555E+02	0.2871E-09	0.5277E+06	0.2111E-05	0.6426E+03	0.3984E-09
0.9827E+00	0.5916E+00	0.3962E+03	0.7211E-10	0.1229E+04	0.5899E-09	0.6983E+02	0.3491E-12	0.2865E+03	0.5157E-10	0.1956E+02	0.1956E-09	0.1613E+04	0.3227E-08	0.6516E+03	0.1303E-08	0.1496E+03	0.5985E-09	0.2766E+02	0.1051E-09	0.7583E+02	0.2882E-09	0.5294E+06	0.2118E-05	0.6427E+03	0.3985E-09
0.9827E+00	0.5965E+00	0.3912E+03	0.7119E-10	0.1223E+04	0.5871E-09	0.6948E+02	0.3474E-12	0.2815E+03	0.5068E-10	0.1958E+02	0.1958E-09	0.1615E+04	0.3229E-08	0.6410E+03	0.1282E-08	0.1470E+03	0.5882E-09	0.2768E+02	0.1052E-09	0.7589E+02	0.2884E-09	0.5297E+06	0.2119E-05	0.6381E+03	0.3956E-09
0.9827E+00	0.6015E+00	0.3837E+03	0.6984E-10	0.1201E+04	0.5767E-09	0.6898E+02	0.3449E-12	0.2760E+03	0.4968E-10	0.1949E+02	0.1949E-09	0.1608E+04	0.3217E-08	0.6276E+03	0.1255E-08	0.1440E+03	0.5761E-09	0.2759E+02	0.1049E-09	0.7564E+02	0.2874E-09	0.5264E+06	0.2106E-05	0.6262E+03	0.3882E-09
0.9827E+00	0.6064E+00	0.3758E+03	0.6840E-10	0.1178E+04	0.5657E-09	0.6833E+02	0.3417E-12	0.2700E+03	0.4861E-10	0.1919E+02	0.1919E-09	0.1582E+04	0.3163E-08	0.6139E+03	0.1228E-08	0.1409E+03	0.5636E-09	0.2719E+02	0.1033E-09	0.7453E+02	0.2832E-09	0.5173E+06	0.2069E-05	0.6138E+03	0.3805E-09
0.9827E+00	0.6114E+00	0.3674E+03	0.6687E-10	0.1155E+04	0.5542E-09	0.6760E+02	0.3380E-12	0.2637E+03	0.4746E-10	0.1885E+02	0.1885E-09	0.1552E+04	0.3104E-08	0.5998E+03	0.1200E-08	0.1377E+03	0.5509E-09	0.2674E+02	0.1016E-09	0.7330E+02	0.2785E-09	0.5075E+06	0.2030E-05	0.6008E+03	0.3725E-09
0.9827E+00	0.6163E+00	0.3586E+03	0.6527E-10	0.1130E+04	0.5426E-09	0.6683E+02	0.3342E-12	0.2571E+03	0.4627E-10	0.1847E+02	0.1847E-09	0.1519E+04	0.3038E-08	0.5855E+03	0.1171E-08	0.1345E+03	0.5380E-09	0.2623E+02	0.9968E-10	0.7191E+02	0.2733E-09	0.4966E+06	0.1987E-05	0.5875E+03	0.3643E-09
0.9827E+00	0.6213E+00	0.3511E+03	0.6390E-10	0.1107E+04	0.5311E-09	0.6608E+02	0.3304E-12	0.2504E+03	0.4508E-10	0.1806E+02	0.1806E-09	0.1484E+04	0.2969E-08	0.5711E+03	0.1142E-08	0.1313E+03	0.5252E-09	0.2569E+02	0.9763E-10	0.7043E+02	0.2677E-09	0.4852E+06	0.1941E-05	0.5744E+03	0.3562E-09
0.9827E+00	0.6262E+00	0.3485E+03	0.6343E-10	0.1086E+04	0.5212E-09	0.6542E+02	0.3271E-12	0.2466E+03	0.4439E-10	0.1765E+02	0.1765E-09	0.1450E+04	0.2900E-08	0.5604E+03	0.1121E-08	0.1292E+03	0.5167E-09	0.2516E+02	0.9560E-10	0.6897E+02	0.2621E-09	0.4741E+06	0.1896E-05	0.5677E+03	0.3520E-09
0.9827E+00	0.6312E+00	0.3480E+03	0.6333E-10	0.1076E+04	0.5164E-09	0.6493E+02	0.3247E-12	0.2455E+03	0.4418E-10	0.1728E+02	0.1728E-09	0.1421E+04	0.2841E-08	0.5565E+03	0.1113E-08	0.1284E+03	0.5136E-09	0.2470E+02	0.9386E-10	0.6771E+02	0.2573E-09	0.4648E+06	0.1859E-05	0.5657E+03	0.3507E-09
0.9827E+00	0.6361E+00	0.3481E+03	0.6335E-10	0.1072E+04	0.5146E-09	0.6450E+02	0.3225E-12	0.2451E+03	0.4411E-10	0.1706E+02	0.1706E-09	0.1404E+04	0.2808E-08	0.5552E+03	0.1110E-08	0.1281E+03	0.5124E-09	0.2449E+02	0.9306E-10	0.6713E+02	0.2551E-09	0.4601E+06	0.1840E-05	0.5651E+03	0.3504E-09
0.9827E+00	0.6411E+00	0.3489E+03	0.6350E-10	0.1070E+04	0.5136E-09	0.6401E+02	0.3201E-12	0.2449E+03	0.4408E-10	0.1696E+02	0.1696E-09	0.1397E+04	0.2794E-08	0.5547E+03	0.1109E-08	0.1280E+03	0.5119E-09	0.2440E+02	0.9273E-10	0.6690E+02	0.2542E-09	0.4580E+06	0.1832E-05	0.5650E+03	0.3503E-09
0.9827E+00	0.6460E+00	0.3490E+03	0.6352E-10	0.1065E+04	0.5114E-09	0.6346E+02	0.3173E-12	0.2445E+03	0.4400E-10	0.1685E+02	0.1685E-09	0.1390E+04	0.2780E-08	0.5541E+03	0.1108E-08	0.1277E+03	0.5107E-09	0.2433E+02	0.9245E-10	0.6669E+02	0.2534E-09	0.4565E+06	0.1826E-05	0.5648E+03	0.3502E-09
0.9827E+00	0.6510E+00	0.3478E+03	0.6330E-10	0.1058E+04	0.5080E-09	0.6285E+02	0.3142E-12	0.2430E+03	0.4374E-10	0.1672E+02	0.1672E-09	0.1381E+04	0.2762E-08	0.5514E+03	0.1103E-08	0.1268E+03	0.5073E-09	0.2421E+02	0.9200E-10	0.6637E+02	0.2522E-09	0.4543E+06	0.1817E-05	0.5624E+03	0.3487E-09
0.9827E+00	0.6559E+00	0.3455E+03	0.6287E-10	0.1050E+04	0.5038E-09	0.6218E+02	0.3109E-12	0.2409E+03	0.4337E-10	0.1658E+02	0.1658E-09	0.1372E+04	0.2743E-08	0.5471E+03	0.1094E-08	0.1257E+03	0.5028E-09	0.2405E+02	0.9140E-10	0.6594E+02	0.2506E-09	0.4515E+06	0.1806E-05	0.5582E+03	0.3461E-09
0.9827E+00	0.6609E+00	0.3429E+03	0.6241E-10	0.1039E+04	0.4989E-09	0.6141E+02	0.3070E-12	0.2387E+03	0.4297E-10	0.1643E+02	0.1643E-09	0.1361E+04	0.2722E-08	0.5426E+03	0.1085E-08	0.1245E+03	0.4981E-09	0.2387E+02	0.9071E-10	0.6544E+02	0.2487E-09	0.4484E+06	0.1794E-05	0.5535E+03	0.3432E-09
0.9827E+00	0.6658E+00	0.3401E+03	0.6191E-10	0.1028E+04	0.4936E-09	0.6047E+02	0.3024E-12	0.2365E+03	0.4257E-10	0.1628E+02	0.1628E-09	0.1350E+04	0.2701E-08	0.5382E+03	0.1076E-08	0.1234E+03	0.4935E-09	0.2368E+02	0.8998E-10	0.6491E+02	0.2467E-09	0.4451E+06	0.1780E-05	0.5487E+03	0.3402E-09
0.9827E+00	0.6708E+00	0.3371E+03	0.6136E-10	0.1017E+04	0.4881E-09	0.5937E+02	0.2969E-12	0.2343E+03	0.4218E-10	0.1614E+02	0.1614E-09	0.1339E+04	0.2679E-08	0.5342E+03	0.1068E-08	0.1223E+03	0.4893E-09	0.2349E+02	0.8925E-10	0.6438E+02	0.2446E-09	0.4418E+06	0.1767E-05	0.5438E+03	0.3372E-09
0.9827E+00	0.6757E+00	0.3338E+03	0.6075E-10	0.1005E+04	0.4825E-09	0.5816E+02	0.2908E-12	0.2321E+03	0.4177E-10	0.1602E+02	0.1602E-09	0.1329E+04	0.2657E-08	0.5306E+03	0.1061E-08	0.1214E+03	0.4858E-09	0.2329E+02	0.8852E-10	0.6386E+02	0.2427E-09	0.4386E+06	0.1754E-05	0.5389E+03	0.3341E-09
0.9827E+00	0.6807E+00	0.3301E+03	0.6007E-10	0.9941E+03	0.4772E-09	0.5687E+02	0.2844E-12	0.2297E+03	0.4135E-10	0.1593E+02	0.1593E-09	0.1319E+04	0.2638E-08	0.5273E+03	0.1055E-08	0.1207E+03	0.4826E-09	0.2310E+02	0.8779E-10	0.6333E+02	0.2407E-09	0.4357E+06	0.1743E-05	0.5338E+03	0.3309E-09
0.9827E+00	0.6856E+00	0.3262E+03	0.5937E-10	0.9835E+03	0.4721E-09	0.5555E+02	0.2777E-12	0.2273E+03	0.4092E-10	0.1585E+02	0.1585E-09	0.1310E+04	0.2620E-08	0.5242E+03	0.1048E-08	0.1199E+03	0.4796E-09	0.2291E+02	0.8705E-10	0.6280E+02	0.2386E-09	0.4330E+06	0.1732E-05	0.5286E+03	0.3277E-09
0.9827E+00	0.6906E+00	0.3223E+03	0.5865E-10	0.9734E+03	0.4672E-09	0.5421E+02	0.2711E-12	0.2249E+03	0.4048E-10	0.1577E+02	0.1577E-09	0.1301E+04	0.2602E-08	0.5212E+03	0.1042E-08	0.1191E+03	0.4766E-09	0.2272E+02	0.8632E-10	0.6227E+02	0.2366E-09	0.4303E+06	0.1721E-05	0.5233E+03	0.3244E-09
0.9827E+00	0.6955E+00	0.3183E+03	0.5793E-10	0.9635E+03	0.4625E-09	0.5292E+02	0.2646E-12	0.2224E+03	0.4004E-10	0.1570E+02	0.1570E-09	0.1292E+04	0.2584E-08	0.5182E+03	0.1036E-08	0.1184E+03	0.4735E-09	0.2252E+02	0.8559E-10	0.6174E+02	0.2346E-09	0.4277E+06	0.1711E-05	0.5179E+03	0.3211E-09
0.9827E+00	0.7005E+00	0.3143E+03	0.5721E-10	0.9542E+03	0.4580E-09	0.5177E+02	0.2589E-12	0.2201E+03	0.3961E-10	0.1562E+02	0.1562E-09	0.1284E+04	0.2569E-08	0.5151E+03	0.1030E-08	0.1176E+03	0.4704E-09	0.2233E+02	0.8485E-10	0.6121E+02	0.2326E-09	0.4253E+06	0.1701E-05	0.5125E+03	0.3178E-09
0.9827E+00	0.7054E+00	0.3104E+03	0.5649E-10	0.9460E+03	0.4541E-09	0.5085E+02	0.2543E-12	0.2179E+03	0.3922E-10	0.1555E+02	0.1555E-09	0.1277E+04	0.2555E-08	0.5119E+03	0.1024E-08	0.1168E+03	0.4671E-09	0.2213E+02	0.8411E-10	0.6068E+02	0.2306E-09	0.4229E+06	0.1692E-05	0.5072E+03	0.3145E-09
0.9827E+00	0.7104E+00	0.3066E+03	0.5580E-10	0.9387E+03	0.4506E-09	0.5035E+02	0.2517E-12	0.2158E+03	0.3884E-10	0.1547E+02	0.1547E-09	0.1271E+04	0.2541E-08	0.5084E+03	0.1017E-08	0.1159E+03	0.4636E-09	0.2194E+02	0.8338E-10	0.6015E+02	0.2286E-09	0.4204E+06	0.1682E-05	0.5020E+03	0.3112E-09
0.9827E+00	0.7153E+00	0.3030E+03	0.5515E-10	0.9321E+03	0.4474E-09	0.4993E+02	0.2497E-12	0.2137E+03	0.3847E-10	0.1539E+02	0.1539E-09	0.1263E+04	0.2527E-08	0.5047E+03	0.1009E-08	0.1150E+03	0.4601E-09	0.2176E+02	0.8269E-10	0.5966E+02	0.2267E-09	0.4179E+06	0.1671E-05	0.4971E+03	0.3082E-09
0.9827E+00	0.7203E+00	0.3000E+03	0.5460E-10	0.9266E+03	0.4448E-09	0.4954E+02	0.2477E-12	0.2119E+03	0.3815E-10	0.1530E+02	0.1530E-09	0.1256E+04	0.2513E-08	0.5010E+03	0.1002E-08	0.1141E+03	0.4565E-09	0.2160E+02	0.8210E-10	0.5923E+02	0.2251E-09	0.4153E+06	0.1661E-05	0.4931E+03	0.3057E-09
0.9827E+00	0.7252E+00	0.2981E+03	0.5426E-10	0.9220E+03	0.4426E-09	0.4924E+02	0.2462E-12	0.2108E+03	0.3794E-10	0.1521E+02	0.1521E-09	0.1249E+04	0.2499E-08	0.4971E+03	0.9941E-09	0.1132E+03	0.4530E-09	0.2147E+02	0.8157E-10	0.5885E+02	0.2236E-09	0.4127E+06	0.1651E-05	0.4904E+03	0.3041E-09
0.9827E+00	0.7302E+00	0.2971E+03	0.5407E-10	0.9194E+03	0.4413E-09	0.4903E+02	0.2452E-12	0.2102E+03	0.3784E-10	0.1513E+02	0.1513E-09	0.1244E+04	0.2488E-08	0.4937E+03	0.9874E-09	0.1125E+03	0.4501E-09	0.2133E+02	0.8107E-10	0.5849E+02	0.2222E-09	0.4106E+06	0.1643E-05	0.4891E+03	0.3032E-09
0.9827E+00	0.7351E+00	0.2962E+03	0.5390E-10	0.9189E+03	0.4411E-09	0.4888E+02	0.2444E-12	0.2098E+03	0.3777E-10	0.1505E+02	0.1505E-09	0.1241E+04	0.2481E-08	0.4909E+03	0.9818E-09	0.1119E+03	0.4474E-09	0.2120E+02	0.8056E-10	0.5812E+02	0.2208E-09	0.4088E+06	0.1635E-05	0.4877E+03	0.3024E-09
0.9827E+00	0.7401E+00	0.2951E+03	0.5370E-10	0.9176E+03	0.4405E-09	0.4877E+02	0.2438E-12	0.2096E+03	0.3773E-10	0.1498E+02	0.1498E-09	0.1237E+04	0.2474E-08	0.4876E+03	0.9752E-09	0.1110E+03	0.4442E-09	0.2105E+02	0.8001E-10	0.5772E+02	0.2193E-09	0.4066E+06	0.1626E-05	0.4858E+03	0.3012E-09
0.9827E+00	0.7450E+00	0.2940E+03	0.5352E-10	0.9155E+03	0.4394E-09	0.4865E+02	0.2433E-12	0.2091E+03	0.3764E-10	0.1491E+02	0.1491E-09	0.1232E+04	0.2464E-08	0.4837E+03	0.9675E-09	0.1101E+03	0.4405E-09	0.2090E+02	0.7942E-10	0.5730E+02	0.2177E-09	0.4040E+06	0.1616E-05	0.4839E+03	0.3000E-09
0.9827E+00	0.7500E+00	0.2935E+03	0.5342E-10	0.9121E+03	0.4378E-09	0.4852E+02	0.2426E-12	0.2081E+03	0.3746E-10	0.1482E+02	0.1482E-09	0.1226E+04	0.2453E-08	0.4795E+03	0.9590E-09	0.1092E+03	0.4369E-09	0.2074E+02	0.7880E-10	0.5685E+02	0.2160E-09	0.4010E+06	0.1604E-05	0.4828E+03	0.2993E-09
0.9827E+00	0.7550E+00	0.2913E+03	0.5301E-10	0.9080E+03	0.4359E-09	0.4836E+02	0.2418E-12	0.2069E+03	0.3724E-10	0.1472E+02	0.1472E-09	0.1219E+04	0.2439E-08	0.4754E+03	0.9508E-09	0.1084E+03	0.4336E-09	0.2057E+02	0.7817E-10	0.5640E+02	0.2143E-09	0.3978E+06	0.1591E-05	0.4790E+03	0.2970E-09
0.9827E+00	0.7599E+00	0.2885E+03	0.5250E-10	0.9039E+03	0.4339E-09	0.4817E+02	0.2409E-12	0.2049E+03	0.3688E-10	0.1461E+02	0.1461E-09	0.1212E+04	0.2424E-08	0.4715E+03	0.9429E-09	0.1075E+03	0.4299E-09	0.2040E+02	0.7753E-10	0.5593E+02	0.2125E-09	0.3944E+06	0.1578E-05	0.4742E+03	0.2940E-09
0.9827E+00	0.7649E+00	0.2849E+03	0.5186E-10	0.8977E+03	0.4309E-09	0.4795E+02	0.2398E-12	0.2020E+03	0.3636E-10	0.1449E+02	0.1449E-09	0.1203E+04	0.2407E-08	0.4670E+03	0.9340E-09	0.1064E+03	0.4257E-09	0.2022E+02	0.7685E-10	0.5544E+02	0.2107E-09	0.3907E+06	0.1563E-05	0.4685E+03	0.2905E-09
0.9827E+00	0.7698E+00	0.2810E+03	0.5114E-10	0.8887E+03	0.4266E-09	0.4770E+02	0.2385E-12	0.1987E+03	0.3577E-10	0.1437E+02	0.1437E-09	0.1194E+04	0.2387E-08	0.4620E+03	0.9240E-09	0.1053E+03	0.4212E-09	0.2003E+02	0.7610E-10	0.5490E+02	0.2086E-09	0.3868E+06	0.1547E-05	0.4619E+03	0.2864E-09
0.9827E+00	0.7748E+00	0.2769E+03	0.5039E-10	0.8777E+03	0.4213E-09	0.4742E+02	0.2371E-12	0.1953E+03	0.3516E-10	0.1423E+02	0.1423E-09	0.1182E+04	0.2364E-08	0.4564E+03	0.9129E-09	0.1040E+03	0.4161E-09	0.1980E+02	0.7523E-10	0.5428E+02	0.2062E-09	0.3825E+06	0.1530E-05	0.4548E+03	0.2820E-09
0.9827E+00	0.7797E+00	0.2728E+03	0.4965E-10	0.8658E+03	0.4156E-09	0.4711E+02	0.2355E-12	0.1919E+03	0.3453E-10	0.1408E+02	0.1408E-09	0.1168E+04	0.2337E-08	0.4504E+03	0.9008E-09	0.1027E+03	0.4107E-09	0.1955E+02	0.7428E-10	0.5359E+02	0.2036E-09	0.3776E+06	0.1511E-05	0.4476E+03	0.2775E-09
0.9827E+00	0.7847E+00	0.2687E+03	0.4890E-10	0.8535E+03	0.4097E-09	0.4675E+02	0.2337E-12	0.1883E+03	0.3389E-10	0.1391E+02	0.1391E-09	0.1153E+04	0.2306E-08	0.4438E+03	0.8876E-09	0.1012E+03	0.4048E-09	0.1927E+02	0.7324E-10	0.5284E+02	0.2008E-09	0.3722E+06	0.1489E-05	0.4402E+03	0.2729E-09
0.9827E+00	0.7896E+00	0.2645E+03	0.4815E-10	0.8409E+03	0.4036E-09	0.4633E+02	0.2317E-12	0.1845E+03	0.3321E-10	0.1373E+02	0.1373E-09	0.1136E+04	0.2272E-08	0.4363E+03	0.8726E-09	0.9944E+02	0.3978E-09	0.1898E+02	0.7213E-10	0.5204E+02	0.1977E-09	0.3665E+06	0.1466E-05	0.4326E+03	0.2682E-09
0.9827E+00	0.7946E+00	0.2603E+03	0.4738E-10	0.8282E+03	0.3975E-09	0.4585E+02	0.2293E-12	0.1806E+03	0.3251E-10	0.1354E+02	0.1354E-09	0.1118E+04	0.2235E-08	0.4278E+03	0.8555E-09	0.9749E+02	0.3900E-09	0.1868E+02	0.7098E-10	0.5120E+02	0.1946E-09	0.3604E+06	0.1442E-05	0.4248E+03	0.2634E-09
0.9827E+00	0.7995E+00	0.2559E+03	0.4658E-10	0.8147E+03	0.3911E-09	0.4530E+02	0.2265E-12	0.1766E+03	0.3178E-10	0.1333E+02	0.1333E-09	0.1098E+04	0.2196E-08	0.4187E+03	0.8374E-09	0.9541E+02	0.3816E-09	0.1835E+02	0.6973E-10	0.5030E+02	0.1912E-09	0.3539E+06	0.1416E-05	0.4167E+03	0.2584E-09
0.9827E+00	0.8045E+00	0.2514E+03	0.4576E-10	0.8007E+03	0.3843E-09	0.4467E+02	0.2233E-12	0.1725E+03	0.3106E-10	0.1309E+02	0.1309E-09	0.1077E+04	0.2153E-08	0.4094E+03	0.8188E-09	0.9327E+02	0.3731E-09	0.1800E+02	0.6840E-10	0.4935E+02	0.1875E-09	0.3471E+06	0.1388E-05	0.4085E+03	0.2532E-09
0.9827E+00	0.8094E+00	0.2469E+03	0.4494E-10	0.7865E+03	0.3775E-09	0.4401E+02	0.2200E-12	0.1686E+03	0.3035E-10	0.1284E+02	0.1284E-09	0.1055E+04	0.2110E-08	0.4001E+03	0.8002E-09	0.9114E+02	0.3646E-09	0.1764E+02	0.6704E-10	0.4836E+02	0.1838E-09	0.3400E+06	0.1360E-05	0.4003E+03	0.2482E-09
0.9827E+00	0.8144E+00	0.2425E+03	0.4414E-10	0.7723E+03	0.3707E-09	0.4333E+02	0.2167E-12	0.1648E+03	0.2967E-10	0.1257E+02	0.1257E-09	0.1033E+04	0.2066E-08	0.3910E+03	0.7821E-09	0.8906E+02	0.3562E-09	0.1728E+02	0.6567E-10	0.4737E+02	0.1800E-09	0.3330E+06	0.1332E-05	0.3923E+03	0.2432E-09
0.9827E+00	0.8193E+00	0.2384E+03	0.4338E-10	0.7585E+03	0.3641E-09	0.4267E+02	0.2134E-12	0.1612E+03	0.2902E-10	0.1230E+02	0.1230E-09	0.1011E+04	0.2023E-08	0.3823E+03	0.7647E-09	0.8705E+02	0.3482E-09	0.1693E+02	0.6432E-10	0.4640E+02	0.1763E-09	0.3261E+06	0.1304E-05	0.3846E+03	0.2385E-09
0.9827E+00	0.8243E+00	0.2344E+03	0.4266E-10	0.7451E+03	0.3577E-09	0.4204E+02	0.2102E-12	0.1579E+03	0.2842E-10	0.1204E+02	0.1204E-09	0.9909E+03	0.1982E-08	0.3741E+03	0.7483E-09	0.8515E+02	0.3406E-09	0.1659E+02	0.6303E-10	0.4547E+02	0.1728E-09	0.3195E+06	0.1278E-05	0.3774E+03	0.2340E-09
0.9827E+00	0.8292E+00	0.2307E+03	0.4199E-10	0.7326E+03	0.3516E-09	0.4144E+02	0.2072E-12	0.1548E+03	0.2787E-10	0.1180E+02	0.1180E-09	0.9716E+03	0.1943E-08	0.3666E+03	0.7332E-09	0.8340E+02	0.3336E-09	0.1627E+02	0.6182E-10	0.4460E+02	0.1695E-09	0.3134E+06	0.1253E-05	0.3706E+03	0.2298E-09
0.9827E+00	0.8342E+00	0.2275E+03	0.4140E-10	0.7211E+03	0.3461E-09	0.4089E+02	0.2045E-12	0.1521E+03	0.2737E-10	0.1157E+02	0.1157E-09	0.9541E+03	0.1908E-08	0.3598E+03	0.7197E-09	0.8182E+02	0.3273E-09	0.1598E+02	0.6072E-10	0.4381E+02	0.1665E-09	0.3078E+06	0.1231E-05	0.3646E+03	0.2260E-09
0.9827E+00	0.8391E+00	0.2247E+03	0.4089E-10	0.7111E+03	0.3413E-09	0.4042E+02	0.2021E-12	0.1498E+03	0.2696E-10	0.1138E+02	0.1138E-09	0.9390E+03	0.1878E-08	0.3541E+03	0.7081E-09	0.8048E+02	0.3219E-09	0.1573E+02	0.5978E-10	0.4312E+02	0.1639E-09	0.3030E+06	0.1212E-05	0.3594E+03	0.2228E-09
0.9827E+00	0.8441E+00	0.2224E+03	0.4048E-10	0.7031E+03	0.3375E-09	0.4003E+02	0.2001E-12	0.1480E+03	0.2665E-10	0.1122E+02	0.1122E-09	0.9268E+03	0.1854E-08	0.3495E+03	0.6990E-09	0.7941E+02	0.3176E-09	0.1553E+02	0.5902E-10	0.4258E+02	0.1618E-09	0.2992E+06	0.1197E-05	0.3552E+03	0.2202E-09
0.9827E+00	0.8490E+00	0.2207E+03	0.4017E-10	0.6961E+03	0.3341E-09	0.3970E+02	0.1985E-12	0.1465E+03	0.2637E-10	0.1109E+02	0.1109E-09	0.9165E+03	0.1833E-08	0.3456E+03	0.6911E-09	0.7848E+02	0.3139E-09	0.1535E+02	0.5834E-10	0.4209E+02	0.1599E-09	0.2958E+06	0.1183E-05	0.3514E+03	0.2179E-09
0.9827E+00	0.8540E+00	0.2207E+03	0.4018E-10	0.6944E+03	0.3333E-09	0.3951E+02	0.1975E-12	0.1462E+03	0.2632E-10	0.1101E+02	0.1101E-09	0.9115E+03	0.1823E-08	0.3443E+03	0.6886E-09	0.7818E+02	0.3127E-09	0.1531E+02	0.5816E-10	0.4196E+02	0.1594E-09	0.2946E+06	0.1179E-05	0.3507E+03	0.2174E-09
0.9827E+00	0.8589E+00	0.2213E+03	0.4027E-10	0.6955E+03	0.3338E-09	0.3955E+02	0.1977E-12	0.1465E+03	0.2638E-10	0.1103E+02	0.1103E-09	0.9130E+03	0.1826E-08	0.3449E+03	0.6899E-09	0.7833E+02	0.3133E-09	0.1533E+02	0.5827E-10	0.4203E+02	0.1597E-09	0.2952E+06	0.1181E-05	0.3514E+03	0.2179E-09
0.9827E+00	0.8639E+00	0.2227E+03	0.4054E-10	0.6990E+03	0.3355E-09	0.3969E+02	0.1985E-12	0.1475E+03	0.2655E-10	0.1109E+02	0.1109E-09	0.9178E+03	0.1836E-08	0.3469E+03	0.6938E-09	0.7877E+02	0.3151E-09	0.1542E+02	0.5861E-10	0.4228E+02	0.1607E-09	0.2968E+06	0.1187E-05	0.3535E+03	0.2192E-09
0.9827E+00	0.8688E+00	0.2254E+03	0.4103E-10	0.7057E+03	0.3387E-09	0.3997E+02	0.1998E-12	0.1492E+03	0.2685E-10	0.1120E+02	0.1120E-09	0.9272E+03	0.1854E-08	0.3507E+03	0.7014E-09	0.7965E+02	0.3186E-09	0.1559E+02	0.5924E-10	0.4274E+02	0.1624E-09	0.3000E+06	0.1200E-05	0.3573E+03	0.2215E-09
0.9827E+00	0.8738E+00	0.2300E+03	0.4186E-10	0.7171E+03	0.3442E-09	0.4049E+02	0.2025E-12	0.1523E+03	0.2741E-10	0.1139E+02	0.1139E-09	0.9427E+03	0.1885E-08	0.3577E+03	0.7154E-09	0.8128E+02	0.3251E-09	0.1587E+02	0.6032E-10	0.4351E+02	0.1653E-09	0.3053E+06	0.1221E-05	0.3639E+03	0.2256E-09
0.9827E+00	0.8787E+00	0.2360E+03	0.4294E-10	0.7341E+03	0.3524E-09	0.4128E+02	0.2064E-12	0.1565E+03	0.2817E-10	0.1167E+02	0.1167E-09	0.9657E+03	0.1931E-08	0.3671E+03	0.7342E-09	0.8344E+02	0.3338E-09	0.1628E+02	0.6185E-10	0.4461E+02	0.1695E-09	0.3129E+06	0.1251E-05	0.3732E+03	0.2314E-09
0.9827E+00	0.8837E+00	0.2433E+03	0.4427E-10	0.7563E+03	0.3630E-09	0.4227E+02	0.2113E-12	0.1616E+03	0.2910E-10	0.1204E+02	0.1204E-09	0.9958E+03	0.1992E-08	0.3788E+03	0.7576E-09	0.8615E+02	0.3446E-09	0.1679E+02	0.6380E-10	0.4603E+02	0.1749E-09	0.3228E+06	0.1291E-05	0.3845E+03	0.2384E-09
0.9827E+00	0.8886E+00	0.2524E+03	0.4594E-10	0.7822E+03	0.3755E-09	0.4341E+02	0.2170E-12	0.1684E+03	0.3032E-10	0.1247E+02	0.1247E-09	0.1030E+04	0.2061E-08	0.3941E+03	0.7883E-09	0.8971E+02	0.3588E-09	0.1740E+02	0.6613E-10	0.4771E+02	0.1813E-09	0.3343E+06	0.1337E-05	0.3989E+03	0.2473E-09
0.9827E+00	0.8936E+00	0.2633E+03	0.4793E-10	0.8139E+03	0.3906E-09	0.4486E+02	0.2243E-12	0.1765E+03	0.3177E-10	0.1300E+02	0.1300E-09	0.1073E+04	0.2146E-08	0.4120E+03	0.8240E-09	0.9386E+02	0.3755E-09	0.1815E+02	0.6897E-10	0.4976E+02	0.1891E-09	0.3485E+06	0.1394E-05	0.4159E+03	0.2578E-09
0.9827E+00	0.8985E+00	0.2758E+03	0.5020E-10	0.8509E+03	0.4085E-09	0.4660E+02	0.2330E-12	0.1856E+03	0.3341E-10	0.1361E+02	0.1361E-09	0.1123E+04	0.2247E-08	0.4325E+03	0.8651E-09	0.9864E+02	0.3946E-09	0.1901E+02	0.7222E-10	0.5210E+02	0.1980E-09	0.3650E+06	0.1460E-05	0.4352E+03	0.2698E-09
0.9827E+00	0.9035E+00	0.2885E+03	0.5250E-10	0.8880E+03	0.4262E-09	0.4835E+02	0.2417E-12	0.1953E+03	0.3515E-10	0.1421E+02	0.1421E-09	0.1174E+04	0.2348E-08	0.4539E+03	0.9079E-09	0.1037E+03	0.4147E-09	0.1985E+02	0.7544E-10	0.5442E+02	0.2068E-09	0.3814E+06	0.1526E-05	0.4546E+03	0.2819E-09
0.9827E+00	0.9084E+00	0.3028E+03	0.5510E-10	0.9288E+03	0.4458E-09	0.5025E+02	0.2512E-12	0.2067E+03	0.3721E-10	0.1489E+02	0.1489E-09	0.1229E+04	0.2458E-08	0.4790E+03	0.9580E-09	0.1096E+03	0.4385E-09	0.2083E+02	0.7916E-10	0.5711E+02	0.2170E-09	0.3998E+06	0.1599E-05	0.4774E+03	0.2960E-09
0.9827E+00	0.9134E+00	0.3194E+03	0.5813E-10	0.9783E+03	0.4696E-09	0.5257E+02	0.2629E-12	0.2191E+03	0.3944E-10	0.1569E+02	0.1569E-09	0.1296E+04	0.2593E-08	0.5066E+03	0.1013E-08	0.1161E+03	0.4644E-09	0.2200E+02	0.8361E-10	0.6032E+02	0.2292E-09	0.4220E+06	0.1688E-05	0.5036E+03	0.3122E-09
0.9827E+00	0.9183E+00	0.3359E+03	0.6113E-10	0.1028E+04	0.4934E-09	0.5495E+02	0.2748E-12	0.2310E+03	0.4159E-10	0.1650E+02	0.1650E-09	0.1364E+04	0.2728E-08	0.5333E+03	0.1067E-08	0.1223E+03	0.4893E-09	0.2317E+02	0.8806E-10	0.6353E+02	0.2414E-09	0.4441E+06	0.1776E-05	0.5297E+03	0.3284E-09
0.9827E+00	0.9233E+00	0.3547E+03	0.6455E-10	0.1085E+04	0.5208E-09	0.5759E+02	0.2880E-12	0.2463E+03	0.4433E-10	0.1742E+02	0.1742E-09	0.1442E+04	0.2884E-08	0.5665E+03	0.1133E-08	0.1302E+03	0.5208E-09	0.2454E+02	0.9325E-10	0.6727E+02	0.2556E-09	0.4701E+06	0.1880E-05	0.5604E+03	0.3474E-09
0.9827E+00	0.9282E+00	0.3788E+03	0.6894E-10	0.1158E+04	0.5558E-09	0.6108E+02	0.3054E-12	0.2647E+03	0.4765E-10	0.1860E+02	0.1860E-09	0.1541E+04	0.3083E-08	0.6085E+03	0.1217E-08	0.1400E+03	0.5598E-09	0.2629E+02	0.9991E-10	0.7207E+02	0.2739E-09	0.5031E+06	0.2012E-05	0.6004E+03	0.3723E-09
0.9827E+00	0.9332E+00	0.4048E+03	0.7367E-10	0.1238E+04	0.5941E-09	0.6496E+02	0.3248E-12	0.2842E+03	0.5115E-10	0.1991E+02	0.1991E-09	0.1650E+04	0.3301E-08	0.6530E+03	0.1306E-08	0.1504E+03	0.6014E-09	0.2822E+02	0.1072E-09	0.7735E+02	0.2939E-09	0.5395E+06	0.2158E-05	0.6443E+03	0.3995E-09
0.9827E+00	0.9381E+00	0.4333E+03	0.7887E-10	0.1328E+04	0.6376E-09	0.6935E+02	0.3468E-12	0.3066E+03	0.5519E-10	0.2139E+02	0.2139E-09	0.1774E+04	0.3549E-08	0.7032E+03	0.1406E-08	0.1621E+03	0.6482E-09	0.3039E+02	0.1155E-09	0.8330E+02	0.3165E-09	0.5808E+06	0.2323E-05	0.6927E+03	0.4295E-09
0.9827E+00	0.9431E+00	0.4649E+03	0.8461E-10	0.1427E+04	0.6848E-09	0.7400E+02	0.3700E-12	0.3310E+03	0.5957E-10	0.2298E+02	0.2298E-09	0.1908E+04	0.3816E-08	0.7580E+03	0.1516E-08	0.1747E+03	0.6986E-09	0.3271E+02	0.1243E-09	0.8966E+02	0.3407E-09	0.6252E+06	0.2501E-05	0.7449E+03	0.4618E-09
0.9827E+00	0.9480E+00	0.5010E+03	0.9119E-10	0.1539E+04	0.7386E-09	0.7922E+02	0.3961E-12	0.3569E+03	0.6425E-10	0.2478E+02	0.2478E-09	0.2059E+04	0.4118E-08	0.8180E+03	0.1636E-08	0.1882E+03	0.7528E-09	0.3533E+02	0.1343E-09	0.9686E+02	0.3681E-09	0.6754E+06	0.2702E-05	0.8047E+03	0.4989E-09
0.9827E+00	0.9530E+00	0.5384E+03	0.9799E-10	0.1656E+04	0.7947E-09	0.8489E+02	0.4244E-12	0.3826E+03	0.6886E-10	0.2668E+02	0.2668E-09	0.2216E+04	0.4432E-08	0.8778E+03	0.1756E-08	0.2017E+03	0.8068E-09	0.3809E+02	0.1447E-09	0.1044E+03	0.3968E-09	0.7276E+06	0.2910E-05	0.8676E+03	0.5379E-09
0.9827E+00	0.9579E+00	0.5725E+03	0.1042E-09	0.1763E+04	0.8462E-09	0.9028E+02	0.4514E-12	0.4050E+03	0.7290E-10	0.2845E+02	0.2845E-09	0.2360E+04	0.4720E-08	0.9313E+03	0.1863E-08	0.2136E+03	0.8544E-09	0.4065E+02	0.1545E-09	0.1114E+03	0.4234E-09	0.7754E+06	0.3102E-05	0.9259E+03	0.5740E-09
0.9827E+00	0.9629E+00	0.5994E+03	0.1091E-09	0.1849E+04	0.8873E-09	0.9466E+02	0.4733E-12	0.4229E+03	0.7612E-10	0.2988E+02	0.2988E-09	0.2475E+04	0.4951E-08	0.9742E+03	0.1948E-08	0.2231E+03	0.8924E-09	0.4269E+02	0.1622E-09	0.1170E+03	0.4447E-09	0.8136E+06	0.3254E-05	0.9723E+03	0.6029E-09
0.9827E+00	0.9678E+00	0.6190E+03	0.1127E-09	0.1911E+04	0.9172E-09	0.9787E+02	0.4894E-12	0.4351E+03	0.7833E-10	0.3092E+02	0.3092E-09	0.2559E+04	0.5118E-08	0.1005E+04	0.2009E-08	0.2296E+03	0.9183E-09	0.4417E+02	0.1679E-09	0.1211E+03	0.4602E-09	0.8412E+06	0.3365E-05	0.1006E+04	0.6236E-09
0.9827E+00	0.9728E+00	0.6349E+03	0.1155E-09	0.1961E+04	0.9413E-09	0.1002E+03	0.5010E-12	0.4454E+03	0.8018E-10	0.3176E+02	0.3176E-09	0.2627E+04	0.5253E-08	0.1030E+04	0.2060E-08	0.2349E+03	0.9397E-09	0.4536E+02	0.1723E-09	0.1243E+03	0.4725E-09	0.8635E+06	0.3454E-05	0.1032E+04	0.6401E-09
0.9827E+00	0.9777E+00	0.6358E+03	0.1157E-09	0.1964E+04	0.9427E-09	0.1010E+03	0.5050E-12	0.4442E+03	0.7995E-10	0.3184E+02	0.3184E-09	0.2630E+04	0.5260E-08	0.1028E+04	0.2056E-08	0.2342E+03	0.9368E-09	0.4544E+02	0.1727E-09	0.1246E+03	0.4733E-09	0.8644E+06	0.3457E-05	0.1034E+04	0.6413E-09
0.9827E+00	0.9827E+00	0.6306E+03	0.1148E-09	0.1947E+04	0.9347E-09	0.1007E+03	0.5033E-12	0.4369E+03	0.7865E-10	0.3159E+02	0.3159E-09	0.2607E+04	0.5214E-08	0.1013E+04	0.2026E-08	0.2301E+03	0.9205E-09	0.4507E+02	0.1713E-09	0.1235E+03	0.4695E-09	0.8566E+06	0.3426E-05	0.1026E+04	0.6362E-09
0.9827E+00	0.9876E+00	0.6084E+03	0.1107E-09	0.1884E+04	0.9041E-09	0.9773E+02	0.4887E-12	0.4124E+03	0.7423E-10	0.3057E+02	0.3057E-09	0.2519E+04	0.5039E-08	0.9629E+03	0.1926E-08	0.2173E+03	0.8691E-09	0.4360E+02	0.1657E-09	0.1195E+03	0.4542E-09	0.8273E+06	0.3309E-05	0.9939E+03	0.6162E-09
0.9827E+00	0.9926E+00	0.5582E+03	0.1016E-09	0.1730E+04	0.8304E-09	0.9120E+02	0.4560E-12	0.3897E+03	0.7015E-10	0.2810E+02	0.2810E-09	0.2313E+04	0.4626E-08	0.8980E+03	0.1796E-08	0.2033E+03	0.8134E-09	0.4009E+02	0.1523E-09	0.1099E+03	0.4176E-09	0.7592E+06	0.3037E-05	0.9136E+03	0.5665E-09
0.9827E+00	0.9975E+00	0.5582E+03	0.1016E-09	0.1730E+04	0.8304E-09	0.9120E+02	0.4560E-12	0.3897E+03	0.7015E-10	0.2810E+02	0.2810E-09	0.2313E+04	0.4626E-08	0.8980E+03	0.1796E-08	0.2033E+03	0.8134E-09	0.4009E+02	0.1523E-09	0.1099E+03	0.4176E-09	0.7592E+06	0.3037E-05	0.9136E+03	0.5665E-09
0.9777E+00	0.2475E-02	0.4972E+03	0.9049E-10	0.1499E+04	0.7193E-09	0.8504E+02	0.4252E-12	0.3865E+03	0.6957E-10	0.2485E+02	0.2485E-09	0.2008E+04	0.4017E-08	0.8253E+03	0.1651E-08	0.1924E+03	0.7694E-09	0.3482E+02	0.1323E-09	0.9546E+02	0.3627E-09	0.6577E+06	0.2631E-05	0.7915E+03	0.4907E-09
0.9777E+00	0.7426E-02	0.4972E+03	0.9049E-10	0.1499E+04	0.7193E-09	0.8504E+02	0.4252E-12	0.3865E+03	0.6957E-10	0.2485E+02	0.2485E-09	0.2008E+04	0.4017E-08	0.8253E+03	0.1651E-08	0.1924E+03	0.7694E-09	0.3482E+02	0.1323E-09	0.9546E+02	0.3627E-09	0.6577E+06	0.2631E-05	0.7915E+03	0.4907E-09
0.9777E+00	0.1238E-01	0.3273E+03	0.5957E-10	0.1005E+04	0.4826E-09	0.5644E+02	0.2822E-12	0.2352E+03	0.4233E-10	0.1644E+02	0.1644E-09	0.1344E+04	0.2689E-08	0.5343E+03	0.1069E-08	0.1232E+03	0.4927E-09	0.2334E+02	0.8871E-10	0.6400E+02	0.2432E-09	0.4413E+06	0.1765E-05	0.5289E+03	0.3279E-09
0.9777E+00	0.1733E-01	0.2590E+03	0.4713E-10	0.7984E+03	0.3832E-09	0.4704E+02	0.2352E-12	0.1844E+03	0.3319E-10	0.1305E+02	0.1305E-09	0.1071E+04	0.2141E-08	0.4267E+03	0.8534E-09	0.9783E+02	0.3913E-09	0.1857E+02	0.7057E-10	0.5091E+02	0.1935E-09	0.3503E+06	0.1401E-05	0.4197E+03	0.2602E-09
0.9777E+00	0.2228E-01	0.2454E+03	0.4465E-10	0.7591E+03	0.3644E-09	0.4564E+02	0.2282E-12	0.1729E+03	0.3113E-10	0.1244E+02	0.1244E-09	0.1022E+04	0.2044E-08	0.4069E+03	0.8137E-09	0.9317E+02	0.3727E-09	0.1762E+02	0.6696E-10	0.4830E+02	0.1835E-09	0.3318E+06	0.1327E-05	0.3982E+03	0.2469E-09
0.9777E+00	0.2723E-01	0.2427E+03	0.4418E-10	0.7578E+03	0.3637E-09	0.4542E+02	0.2271E-12	0.1705E+03	0.3068E-10	0.1246E+02	0.1246E-09	0.1021E+04	0.2042E-08	0.4000E+03	0.8000E-09	0.9229E+02	0.3692E-09	0.1744E+02	0.6628E-10	0.4782E+02	0.1817E-09	0.3279E+06	0.1311E-05	0.3935E+03	0.2440E-09
0.9777E+00	0.3218E-01	0.2295E+03	0.4177E-10	0.7351E+03	0.3529E-09	0.4392E+02	0.2196E-12	0.1632E+03	0.2937E-10	0.1212E+02	0.1212E-09	0.9902E+03	0.1980E-08	0.3806E+03	0.7612E-09	0.8818E+02	0.3527E-09	0.1676E+02	0.6369E-10	0.4595E+02	0.1746E-09	0.3139E+06	0.1255E-05	0.3770E+03	0.2338E-09
0.9777E+00	0.3713E-01	0.2119E+03	0.3857E-10	0.6890E+03	0.3307E-09	0.4039E+02	0.2020E-12	0.1531E+03	0.2756E-10	0.1125E+02	0.1125E-09	0.9192E+03	0.1838E-08	0.3523E+03	0.7045E-09	0.8138E+02	0.3255E-09	0.1552E+02	0.5897E-10	0.4255E+02	0.1617E-09	0.2914E+06	0.1165E-05	0.3511E+03	0.2177E-09
0.9777E+00	0.4208E-01	0.1970E+03	0.3585E-10	0.6312E+03	0.3030E-09	0.3647E+02	0.1823E-12	0.1424E+03	0.2564E-10	0.1015E+02	0.1015E-09	0.8334E+03	0.1667E-08	0.3230E+03	0.6461E-09	0.7378E+02	0.2951E-09	0.1404E+02	0.5335E-10	0.3849E+02	0.1463E-09	0.2648E+06	0.1059E-05	0.3208E+03	0.1989E-09
0.9777E+00	0.4703E-01	0.1909E+03	0.3474E-10	0.5732E+03	0.2751E-09	0.3344E+02	0.1672E-12	0.1376E+03	0.2476E-10	0.9211E+01	0.9211E-10	0.7713E+03	0.1543E-08	0.3098E+03	0.6196E-09	0.7015E+02	0.2806E-09	0.1306E+02	0.4965E-10	0.3582E+02	0.1361E-09	0.2474E+06	0.9896E-06	0.3001E+03	0.1861E-09
0.9777E+00	0.5198E-01	0.1868E+03	0.3399E-10	0.5424E+03	0.2603E-09	0.3193E+02	0.1597E-12	0.1337E+03	0.2407E-10	0.8790E+01	0.8790E-10	0.7438E+03	0.1488E-08	0.3032E+03	0.6065E-09	0.6842E+02	0.2737E-09	0.1260E+02	0.4790E-10	0.3455E+02	0.1313E-09	0.2391E+06	0.9563E-06	0.2885E+03	0.1789E-09
0.9777E+00	0.5693E-01	0.1809E+03	0.3293E-10	0.5160E+03	0.2477E-09	0.3120E+02	0.1560E-12	0.1287E+03	0.2316E-10	0.8493E+01	0.8493E-10	0.7207E+03	0.1441E-08	0.2971E+03	0.5941E-09	0.6718E+02	0.2687E-09	0.1227E+02	0.4662E-10	0.3363E+02	0.1278E-09	0.2327E+06	0.9307E-06	0.2767E+03	0.1716E-09
0.9777E+00	0.6188E-01	0.1731E+03	0.3151E-10	0.4905E+03	0.2354E-09	0.3059E+02	0.1529E-12	0.1226E+03	0.2207E-10	0.8247E+01	0.8247E-10	0.6952E+03	0.1390E-08	0.2877E+03	0.5754E-09	0.6522E+02	0.2609E-09	0.1191E+02	0.4525E-10	0.3264E+02	0.1240E-09	0.2258E+06	0.9031E-06	0.2660E+03	0.1649E-09
0.9777E+00	0.6683E-01	0.1651E+03	0.3005E-10	0.4753E+03	0.2282E-09	0.2984E+02	0.1492E-12	0.1164E+03	0.2096E-10	0.8014E+01	0.8014E-10	0.6691E+03	0.1338E-08	0.2764E+03	0.5529E-09	0.6275E+02	0.2510E-09	0.1153E+02	0.4380E-10	0.3160E+02	0.1201E-09	0.2187E+06	0.8748E-06	0.2559E+03	0.1586E-09
0.9777E+00	0.7178E-01	0.1591E+03	0.2895E-10	0.4640E+03	0.2227E-09	0.2903E+02	0.1452E-12	0.1118E+03	0.2012E-10	0.7800E+01	0.7800E-10	0.6454E+03	0.1291E-08	0.2651E+03	0.5303E-09	0.6013E+02	0.2405E-09	0.1115E+02	0.4239E-10	0.3058E+02	0.1162E-09	0.2119E+06	0.8475E-06	0.2474E+03	0.1534E-09
0.9777E+00	0.7673E-01	0.1550E+03	0.2821E-10	0.4525E+03	0.2172E-09	0.2824E+02	0.1412E-12	0.1087E+03	0.1956E-10	0.7593E+01	0.7593E-10	0.6238E+03	0.1248E-08	0.2543E+03	0.5086E-09	0.5752E+02	0.2301E-09	0.1079E+02	0.4102E-10	0.2959E+02	0.1124E-09	0.2052E+06	0.8209E-06	0.2402E+03	0.1489E-09
0.9777E+00	0.8168E-01	0.1509E+03	0.2747E-10	0.4433E+03	0.2128E-09	0.2753E+02	0.1377E-12	0.1053E+03	0.1896E-10	0.7400E+01	0.7400E-10	0.6029E+03	0.1206E-08	0.2440E+03	0.4881E-09	0.5504E+02	0.2202E-09	0.1045E+02	0.3972E-10	0.2866E+02	0.1089E-09	0.1989E+06	0.7957E-06	0.2343E+03	0.1453E-09
0.9777E+00	0.8663E-01	0.1478E+03	0.2690E-10	0.4359E+03	0.2092E-09	0.2713E+02	0.1357E-12	0.1026E+03	0.1847E-10	0.7211E+01	0.7211E-10	0.5851E+03	0.1170E-08	0.2359E+03	0.4719E-09	0.5316E+02	0.2127E-09	0.1015E+02	0.3856E-10	0.2782E+02	0.1057E-09	0.1931E+06	0.7725E-06	0.2303E+03	0.1428E-09
0.9777E+00	0.9158E-01	0.1437E+03	0.2615E-10	0.4247E+03	0.2039E-09	0.2653E+02	0.1326E-12	0.9918E+02	0.1785E-10	0.6981E+01	0.6981E-10	0.5649E+03	0.1130E-08	0.2272E+03	0.4544E-09	0.5119E+02	0.2047E-09	0.9799E+01	0.3723E-10	0.2686E+02	0.1021E-09	0.1864E+06	0.7457E-06	0.2245E+03	0.1392E-09
0.9777E+00	0.9653E-01	0.1387E+03	0.2524E-10	0.4102E+03	0.1969E-09	0.2570E+02	0.1285E-12	0.9496E+02	0.1709E-10	0.6717E+01	0.6717E-10	0.5428E+03	0.1086E-08	0.2173E+03	0.4346E-09	0.4895E+02	0.1958E-09	0.9415E+01	0.3578E-10	0.2581E+02	0.9808E-10	0.1790E+06	0.7160E-06	0.2172E+03	0.1347E-09
0.9777E+00	0.1015E+00	0.1326E+03	0.2413E-10	0.3930E+03	0.1886E-09	0.2495E+02	0.1248E-12	0.9003E+02	0.1621E-10	0.6512E+01	0.6512E-10	0.5247E+03	0.1049E-08	0.2081E+03	0.4163E-09	0.4707E+02	0.1883E-09	0.9100E+01	0.3458E-10	0.2495E+02	0.9480E-10	0.1728E+06	0.6910E-06	0.2085E+03	0.1293E-09
0.9777E+00	0.1064E+00	0.1249E+03	0.2274E-10	0.3666E+03	0.1760E-09	0.2415E+02	0.1208E-12	0.8413E+02	0.1514E-10	0.6206E+01	0.6206E-10	0.4971E+03	0.9942E-09	0.1949E+03	0.3899E-09	0.4435E+02	0.1774E-09	0.8589E+01	0.3264E-10	0.2354E+02	0.8947E-10	0.1629E+06	0.6516E-06	0.1946E+03	0.1207E-09
0.9777E+00	0.1114E+00	0.1225E+03	0.2229E-10	0.3606E+03	0.1731E-09	0.2364E+02	0.1182E-12	0.8162E+02	0.1469E-10	0.6171E+01	0.6171E-10	0.4930E+03	0.9861E-09	0.1926E+03	0.3853E-09	0.4386E+02	0.1754E-09	0.8502E+01	0.3231E-10	0.2331E+02	0.8857E-10	0.1614E+06	0.6458E-06	0.1920E+03	0.1190E-09
0.9777E+00	0.1163E+00	0.1186E+03	0.2159E-10	0.3489E+03	0.1675E-09	0.2286E+02	0.1143E-12	0.7775E+02	0.1400E-10	0.6034E+01	0.6034E-10	0.4817E+03	0.9633E-09	0.1865E+03	0.3729E-09	0.4285E+02	0.1714E-09	0.8322E+01	0.3162E-10	0.2281E+02	0.8669E-10	0.1585E+06	0.6341E-06	0.1861E+03	0.1154E-09
0.9777E+00	0.1213E+00	0.1202E+03	0.2189E-10	0.3561E+03	0.1709E-09	0.2251E+02	0.1126E-12	0.7765E+02	0.1398E-10	0.6040E+01	0.6040E-10	0.4838E+03	0.9676E-09	0.1852E+03	0.3703E-09	0.4263E+02	0.1705E-09	0.8384E+01	0.3186E-10	0.2298E+02	0.8734E-10	0.1607E+06	0.6426E-06	0.1901E+03	0.1179E-09
0.9777E+00	0.1262E+00	0.1241E+03	0.2258E-10	0.3714E+03	0.1783E-09	0.2250E+02	0.1125E-12	0.7947E+02	0.1430E-10	0.6238E+01	0.6238E-10	0.5055E+03	0.1011E-08	0.1882E+03	0.3764E-09	0.4310E+02	0.1724E-09	0.8711E+01	0.3310E-10	0.2388E+02	0.9075E-10	0.1678E+06	0.6711E-06	0.1985E+03	0.1231E-09
0.9777E+00	0.1312E+00	0.1267E+03	0.2307E-10	0.3840E+03	0.1843E-09	0.2219E+02	0.1109E-12	0.8099E+02	0.1458E-10	0.6418E+01	0.6418E-10	0.5239E+03	0.1048E-08	0.1936E+03	0.3872E-09	0.4357E+02	0.1743E-09	0.8960E+01	0.3405E-10	0.2456E+02	0.9335E-10	0.1733E+06	0.6933E-06	0.2049E+03	0.1270E-09
0.9777E+00	0.1361E+00	0.1289E+03	0.2347E-10	0.3958E+03	0.1900E-09	0.2197E+02	0.1099E-12	0.8224E+02	0.1480E-10	0.6512E+01	0.6512E-10	0.5381E+03	0.1076E-08	0.1982E+03	0.3964E-09	0.4370E+02	0.1748E-09	0.9123E+01	0.3467E-10	0.2501E+02	0.9504E-10	0.1775E+06	0.7100E-06	0.2096E+03	0.1299E-09
0.9777E+00	0.1411E+00	0.1316E+03	0.2396E-10	0.4088E+03	0.1962E-09	0.2212E+02	0.1106E-12	0.8416E+02	0.1515E-10	0.6625E+01	0.6625E-10	0.5513E+03	0.1103E-08	0.2019E+03	0.4038E-09	0.4435E+02	0.1774E-09	0.9298E+01	0.3533E-10	0.2549E+02	0.9687E-10	0.1815E+06	0.7261E-06	0.2148E+03	0.1332E-09
0.9777E+00	0.1460E+00	0.1350E+03	0.2458E-10	0.4219E+03	0.2025E-09	0.2258E+02	0.1129E-12	0.8722E+02	0.1570E-10	0.6754E+01	0.6754E-10	0.5653E+03	0.1131E-08	0.2058E+03	0.4115E-09	0.4531E+02	0.1812E-09	0.9504E+01	0.3611E-10	0.2605E+02	0.9901E-10	0.1858E+06	0.7431E-06	0.2205E+03	0.1367E-09
0.9777E+00	0.1510E+00	0.1384E+03	0.2518E-10	0.4328E+03	0.2077E-09	0.2325E+02	0.1162E-12	0.9035E+02	0.1626E-10	0.6893E+01	0.6893E-10	0.5780E+03	0.1156E-08	0.2122E+03	0.4243E-09	0.4664E+02	0.1865E-09	0.9701E+01	0.3686E-10	0.2660E+02	0.1011E-09	0.1897E+06	0.7590E-06	0.2254E+03	0.1397E-09
0.9777E+00	0.1559E+00	0.1415E+03	0.2575E-10	0.4403E+03	0.2114E-09	0.2406E+02	0.1203E-12	0.9325E+02	0.1678E-10	0.7028E+01	0.7028E-10	0.5887E+03	0.1177E-08	0.2185E+03	0.4369E-09	0.4806E+02	0.1922E-09	0.9885E+01	0.3756E-10	0.2710E+02	0.1030E-09	0.1933E+06	0.7732E-06	0.2292E+03	0.1421E-09
0.9777E+00	0.1609E+00	0.1443E+03	0.2627E-10	0.4458E+03	0.2140E-09	0.2488E+02	0.1244E-12	0.9585E+02	0.1725E-10	0.7155E+01	0.7155E-10	0.5976E+03	0.1195E-08	0.2241E+03	0.4483E-09	0.4948E+02	0.1979E-09	0.1005E+02	0.3820E-10	0.2756E+02	0.1047E-09	0.1965E+06	0.7859E-06	0.2323E+03	0.1440E-09
0.9777E+00	0.1658E+00	0.1469E+03	0.2673E-10	0.4507E+03	0.2163E-09	0.2574E+02	0.1287E-12	0.9832E+02	0.1770E-10	0.7268E+01	0.7268E-10	0.6046E+03	0.1209E-08	0.2288E+03	0.4576E-09	0.5085E+02	0.2034E-09	0.1020E+02	0.3876E-10	0.2796E+02	0.1063E-09	0.1990E+06	0.7962E-06	0.2347E+03	0.1455E-09
0.9777E+00	0.1708E+00	0.1490E+03	0.2713E-10	0.4553E+03	0.2186E-09	0.2658E+02	0.1329E-12	0.1006E+03	0.1811E-10	0.7361E+01	0.7361E-10	0.6093E+03	0.1219E-08	0.2322E+03	0.4644E-09	0.5209E+02	0.2083E-09	0.1032E+02	0.3922E-10	0.2829E+02	0.1075E-09	0.2007E+06	0.8029E-06	0.2366E+03	0.1467E-09
0.9777E+00	0.1757E+00	0.1507E+03	0.2743E-10	0.4593E+03	0.2205E-09	0.2736E+02	0.1368E-12	0.1026E+03	0.1847E-10	0.7427E+01	0.7427E-10	0.6122E+03	0.1224E-08	0.2345E+03	0.4689E-09	0.5309E+02	0.2124E-09	0.1041E+02	0.3954E-10	0.2853E+02	0.1084E-09	0.2019E+06	0.8077E-06	0.2379E+03	0.1475E-09
0.9777E+00	0.1807E+00	0.1523E+03	0.2772E-10	0.4625E+03	0.2220E-09	0.2803E+02	0.1402E-12	0.1042E+03	0.1875E-10	0.7486E+01	0.7486E-10	0.6126E+03	0.1225E-08	0.2360E+03	0.4720E-09	0.5383E+02	0.2153E-09	0.1048E+02	0.3983E-10	0.2873E+02	0.1092E-09	0.2016E+06	0.8064E-06	0.2383E+03	0.1478E-09
0.9777E+00	0.1856E+00	0.1526E+03	0.2777E-10	0.4665E+03	0.2239E-09	0.2853E+02	0.1427E-12	0.1054E+03	0.1897E-10	0.7487E+01	0.7487E-10	0.6128E+03	0.1226E-08	0.2370E+03	0.4741E-09	0.5432E+02	0.2173E-09	0.1048E+02	0.3981E-10	0.2872E+02	0.1091E-09	0.2008E+06	0.8031E-06	0.2386E+03	0.1479E-09
0.9777E+00	0.1906E+00	0.1524E+03	0.2774E-10	0.4669E+03	0.2241E-09	0.2888E+02	0.1444E-12	0.1059E+03	0.1907E-10	0.7477E+01	0.7477E-10	0.6139E+03	0.1228E-08	0.2375E+03	0.4751E-09	0.5460E+02	0.2184E-09	0.1045E+02	0.3972E-10	0.2865E+02	0.1089E-09	0.1997E+06	0.7988E-06	0.2382E+03	0.1477E-09
0.9777E+00	0.1955E+00	0.1519E+03	0.2765E-10	0.4665E+03	0.2239E-09	0.2919E+02	0.1459E-12	0.1063E+03	0.1914E-10	0.7462E+01	0.7462E-10	0.6150E+03	0.1230E-08	0.2385E+03	0.4770E-09	0.5481E+02	0.2192E-09	0.1040E+02	0.3951E-10	0.2851E+02	0.1083E-09	0.1983E+06	0.7933E-06	0.2379E+03	0.1475E-09
0.9777E+00	0.2005E+00	0.1514E+03	0.2756E-10	0.4654E+03	0.2234E-09	0.2917E+02	0.1459E-12	0.1066E+03	0.1919E-10	0.7429E+01	0.7429E-10	0.6149E+03	0.1230E-08	0.2388E+03	0.4775E-09	0.5480E+02	0.2192E-09	0.1033E+02	0.3926E-10	0.2833E+02	0.1076E-09	0.1967E+06	0.7868E-06	0.2375E+03	0.1472E-09
0.9777E+00	0.2054E+00	0.1510E+03	0.2749E-10	0.4622E+03	0.2219E-09	0.2909E+02	0.1454E-12	0.1065E+03	0.1918E-10	0.7382E+01	0.7382E-10	0.6142E+03	0.1228E-08	0.2386E+03	0.4772E-09	0.5471E+02	0.2188E-09	0.1026E+02	0.3897E-10	0.2811E+02	0.1068E-09	0.1951E+06	0.7804E-06	0.2367E+03	0.1467E-09
0.9777E+00	0.2104E+00	0.1504E+03	0.2737E-10	0.4582E+03	0.2199E-09	0.2887E+02	0.1444E-12	0.1063E+03	0.1913E-10	0.7345E+01	0.7345E-10	0.6121E+03	0.1224E-08	0.2381E+03	0.4763E-09	0.5455E+02	0.2182E-09	0.1018E+02	0.3869E-10	0.2791E+02	0.1061E-09	0.1937E+06	0.7748E-06	0.2355E+03	0.1460E-09
0.9777E+00	0.2153E+00	0.1498E+03	0.2726E-10	0.4544E+03	0.2181E-09	0.2866E+02	0.1433E-12	0.1059E+03	0.1907E-10	0.7343E+01	0.7343E-10	0.6100E+03	0.1220E-08	0.2380E+03	0.4761E-09	0.5453E+02	0.2181E-09	0.1012E+02	0.3846E-10	0.2774E+02	0.1054E-09	0.1927E+06	0.7708E-06	0.2344E+03	0.1453E-09
0.9777E+00	0.2203E+00	0.1493E+03	0.2717E-10	0.4499E+03	0.2159E-09	0.2850E+02	0.1425E-12	0.1058E+03	0.1904E-10	0.7350E+01	0.7350E-10	0.6082E+03	0.1216E-08	0.2383E+03	0.4765E-09	0.5459E+02	0.2183E-09	0.1008E+02	0.3829E-10	0.2763E+02	0.1050E-09	0.1919E+06	0.7675E-06	0.2326E+03	0.1442E-09
0.9777E+00	0.2252E+00	0.1488E+03	0.2708E-10	0.4438E+03	0.2130E-09	0.2850E+02	0.1425E-12	0.1058E+03	0.1904E-10	0.7369E+01	0.7369E-10	0.6069E+03	0.1214E-08	0.2389E+03	0.4778E-09	0.5485E+02	0.2194E-09	0.1002E+02	0.3809E-10	0.2748E+02	0.1044E-09	0.1903E+06	0.7612E-06	0.2301E+03	0.1427E-09
0.9777E+00	0.2302E+00	0.1478E+03	0.2690E-10	0.4364E+03	0.2095E-09	0.2853E+02	0.1427E-12	0.1058E+03	0.1904E-10	0.7384E+01	0.7384E-10	0.6059E+03	0.1212E-08	0.2392E+03	0.4784E-09	0.5515E+02	0.2206E-09	0.9945E+01	0.3779E-10	0.2726E+02	0.1036E-09	0.1885E+06	0.7538E-06	0.2272E+03	0.1409E-09
0.9777E+00	0.2351E+00	0.1466E+03	0.2668E-10	0.4282E+03	0.2055E-09	0.2858E+02	0.1429E-12	0.1057E+03	0.1903E-10	0.7385E+01	0.7385E-10	0.6036E+03	0.1207E-08	0.2392E+03	0.4784E-09	0.5520E+02	0.2208E-09	0.9858E+01	0.3746E-10	0.2702E+02	0.1027E-09	0.1867E+06	0.7467E-06	0.2243E+03	0.1391E-09
0.9777E+00	0.2401E+00	0.1453E+03	0.2644E-10	0.4236E+03	0.2033E-09	0.2859E+02	0.1430E-12	0.1056E+03	0.1901E-10	0.7380E+01	0.7380E-10	0.5992E+03	0.1198E-08	0.2388E+03	0.4776E-09	0.5518E+02	0.2207E-09	0.9774E+01	0.3714E-10	0.2679E+02	0.1018E-09	0.1852E+06	0.7408E-06	0.2219E+03	0.1376E-09
0.9777E+00	0.2450E+00	0.1440E+03	0.2621E-10	0.4238E+03	0.2034E-09	0.2858E+02	0.1429E-12	0.1051E+03	0.1892E-10	0.7349E+01	0.7349E-10	0.5942E+03	0.1188E-08	0.2374E+03	0.4747E-09	0.5505E+02	0.2202E-09	0.9705E+01	0.3688E-10	0.2660E+02	0.1011E-09	0.1843E+06	0.7372E-06	0.2202E+03	0.1365E-09
0.9777E+00	0.2500E+00	0.1428E+03	0.2598E-10	0.4245E+03	0.2038E-09	0.2849E+02	0.1424E-12	0.1039E+03	0.1871E-10	0.7251E+01	0.7251E-10	0.5892E+03	0.1178E-08	0.2342E+03	0.4685E-09	0.5455E+02	0.2182E-09	0.9652E+01	0.3668E-10	0.2646E+02	0.1006E-09	0.1839E+06	0.7354E-06	0.2200E+03	0.1364E-09
0.9777E+00	0.2550E+00	0.1415E+03	0.2575E-10	0.4248E+03	0.2039E-09	0.2815E+02	0.1407E-12	0.1025E+03	0.1844E-10	0.7120E+01	0.7120E-10	0.5843E+03	0.1169E-08	0.2309E+03	0.4618E-09	0.5358E+02	0.2143E-09	0.9613E+01	0.3653E-10	0.2635E+02	0.1001E-09	0.1836E+06	0.7343E-06	0.2199E+03	0.1363E-09
0.9777E+00	0.2599E+00	0.1402E+03	0.2552E-10	0.4245E+03	0.2038E-09	0.2747E+02	0.1374E-12	0.1009E+03	0.1816E-10	0.6987E+01	0.6987E-10	0.5793E+03	0.1159E-08	0.2275E+03	0.4550E-09	0.5254E+02	0.2102E-09	0.9580E+01	0.3640E-10	0.2626E+02	0.9979E-10	0.1831E+06	0.7324E-06	0.2195E+03	0.1361E-09
0.9777E+00	0.2649E+00	0.1390E+03	0.2530E-10	0.4232E+03	0.2031E-09	0.2673E+02	0.1337E-12	0.9927E+02	0.1787E-10	0.6849E+01	0.6849E-10	0.5743E+03	0.1149E-08	0.2242E+03	0.4483E-09	0.5148E+02	0.2059E-09	0.9539E+01	0.3625E-10	0.2615E+02	0.9937E-10	0.1824E+06	0.7296E-06	0.2188E+03	0.1357E-09
0.9777E+00	0.2698E+00	0.1379E+03	0.2510E-10	0.4209E+03	0.2021E-09	0.2592E+02	0.1296E-12	0.9758E+02	0.1756E-10	0.6704E+01	0.6704E-10	0.5698E+03	0.1140E-08	0.2209E+03	0.4417E-09	0.5037E+02	0.2015E-09	0.9480E+01	0.3602E-10	0.2599E+02	0.9876E-10	0.1814E+06	0.7255E-06	0.2177E+03	0.1350E-09
0.9777E+00	0.2748E+00	0.1370E+03	0.2493E-10	0.4184E+03	0.2008E-09	0.2505E+02	0.1252E-12	0.9577E+02	0.1724E-10	0.6651E+01	0.6651E-10	0.5654E+03	0.1131E-08	0.2176E+03	0.4353E-09	0.4935E+02	0.1974E-09	0.9420E+01	0.3580E-10	0.2583E+02	0.9814E-10	0.1809E+06	0.7234E-06	0.2162E+03	0.1340E-09
0.9777E+00	0.2797E+00	0.1361E+03	0.2477E-10	0.4181E+03	0.2007E-09	0.2465E+02	0.1233E-12	0.9440E+02	0.1699E-10	0.6657E+01	0.6657E-10	0.5638E+03	0.1128E-08	0.2171E+03	0.4343E-09	0.4922E+02	0.1969E-09	0.9418E+01	0.3579E-10	0.2582E+02	0.9811E-10	0.1810E+06	0.7240E-06	0.2149E+03	0.1333E-09
0.9777E+00	0.2847E+00	0.1359E+03	0.2473E-10	0.4186E+03	0.2009E-09	0.2468E+02	0.1234E-12	0.9439E+02	0.1699E-10	0.6674E+01	0.6674E-10	0.5642E+03	0.1128E-08	0.2173E+03	0.4347E-09	0.4928E+02	0.1971E-09	0.9431E+01	0.3584E-10	0.2585E+02	0.9825E-10	0.1814E+06	0.7258E-06	0.2150E+03	0.1333E-09
0.9777E+00	0.2896E+00	0.1360E+03	0.2474E-10	0.4200E+03	0.2016E-09	0.2476E+02	0.1238E-12	0.9457E+02	0.1702E-10	0.6717E+01	0.6717E-10	0.5655E+03	0.1131E-08	0.2179E+03	0.4358E-09	0.4948E+02	0.1979E-09	0.9472E+01	0.3599E-10	0.2597E+02	0.9867E-10	0.1825E+06	0.7301E-06	0.2154E+03	0.1335E-09
0.9777E+00	0.2946E+00	0.1363E+03	0.2480E-10	0.4236E+03	0.2033E-09	0.2499E+02	0.1249E-12	0.9490E+02	0.1708E-10	0.6806E+01	0.6806E-10	0.5683E+03	0.1137E-08	0.2191E+03	0.4383E-09	0.5000E+02	0.2000E-09	0.9561E+01	0.3633E-10	0.2621E+02	0.9960E-10	0.1847E+06	0.7389E-06	0.2163E+03	0.1341E-09
0.9777E+00	0.2995E+00	0.1370E+03	0.2493E-10	0.4305E+03	0.2066E-09	0.2556E+02	0.1278E-12	0.9535E+02	0.1716E-10	0.6917E+01	0.6917E-10	0.5749E+03	0.1150E-08	0.2218E+03	0.4437E-09	0.5078E+02	0.2031E-09	0.9679E+01	0.3678E-10	0.2653E+02	0.1008E-09	0.1876E+06	0.7503E-06	0.2182E+03	0.1353E-09
0.9777E+00	0.3045E+00	0.1380E+03	0.2512E-10	0.4389E+03	0.2107E-09	0.2652E+02	0.1326E-12	0.9633E+02	0.1734E-10	0.7043E+01	0.7043E-10	0.5861E+03	0.1172E-08	0.2259E+03	0.4518E-09	0.5179E+02	0.2071E-09	0.9826E+01	0.3734E-10	0.2694E+02	0.1024E-09	0.1908E+06	0.7631E-06	0.2219E+03	0.1376E-09
0.9777E+00	0.3094E+00	0.1397E+03	0.2543E-10	0.4476E+03	0.2149E-09	0.2764E+02	0.1382E-12	0.9798E+02	0.1764E-10	0.7173E+01	0.7173E-10	0.5984E+03	0.1197E-08	0.2306E+03	0.4613E-09	0.5294E+02	0.2118E-09	0.9998E+01	0.3799E-10	0.2741E+02	0.1042E-09	0.1941E+06	0.7762E-06	0.2268E+03	0.1406E-09
0.9777E+00	0.3144E+00	0.1421E+03	0.2586E-10	0.4558E+03	0.2188E-09	0.2878E+02	0.1439E-12	0.9998E+02	0.1800E-10	0.7302E+01	0.7302E-10	0.6103E+03	0.1221E-08	0.2357E+03	0.4714E-09	0.5420E+02	0.2168E-09	0.1018E+02	0.3868E-10	0.2791E+02	0.1061E-09	0.1972E+06	0.7888E-06	0.2321E+03	0.1439E-09
0.9777E+00	0.3193E+00	0.1445E+03	0.2630E-10	0.4631E+03	0.2223E-09	0.2983E+02	0.1492E-12	0.1021E+03	0.1838E-10	0.7426E+01	0.7426E-10	0.6213E+03	0.1243E-08	0.2409E+03	0.4818E-09	0.5548E+02	0.2219E-09	0.1035E+02	0.3934E-10	0.2838E+02	0.1079E-09	0.2000E+06	0.8000E-06	0.2370E+03	0.1470E-09
0.9777E+00	0.3243E+00	0.1468E+03	0.2672E-10	0.4679E+03	0.2246E-09	0.3074E+02	0.1537E-12	0.1040E+03	0.1872E-10	0.7486E+01	0.7486E-10	0.6244E+03	0.1249E-08	0.2458E+03	0.4917E-09	0.5671E+02	0.2268E-09	0.1050E+02	0.3990E-10	0.2879E+02	0.1094E-09	0.2020E+06	0.8078E-06	0.2413E+03	0.1496E-09
0.9777E+00	0.3292E+00	0.1484E+03	0.2701E-10	0.4680E+03	0.2247E-09	0.3152E+02	0.1576E-12	0.1056E+03	0.1900E-10	0.7484E+01	0.7484E-10	0.6242E+03	0.1248E-08	0.2485E+03	0.4969E-09	0.5755E+02	0.2302E-09	0.1062E+02	0.4036E-10	0.2911E+02	0.1106E-09	0.2021E+06	0.8083E-06	0.2447E+03	0.1517E-09
0.9777E+00	0.3342E+00	0.1484E+03	0.2700E-10	0.4676E+03	0.2245E-09	0.3173E+02	0.1587E-12	0.1066E+03	0.1919E-10	0.7468E+01	0.7468E-10	0.6229E+03	0.1246E-08	0.2484E+03	0.4968E-09	0.5758E+02	0.2303E-09	0.1063E+02	0.4039E-10	0.2914E+02	0.1107E-09	0.2020E+06	0.8079E-06	0.2471E+03	0.1532E-09
0.9777E+00	0.3391E+00	0.1481E+03	0.2695E-10	0.4659E+03	0.2236E-09	0.3173E+02	0.1587E-12	0.1073E+03	0.1932E-10	0.7416E+01	0.7416E-10	0.6185E+03	0.1237E-08	0.2479E+03	0.4957E-09	0.5749E+02	0.2300E-09	0.1062E+02	0.4037E-10	0.2912E+02	0.1107E-09	0.2014E+06	0.8058E-06	0.2479E+03	0.1537E-09
0.9777E+00	0.3441E+00	0.1474E+03	0.2682E-10	0.4611E+03	0.2213E-09	0.3174E+02	0.1587E-12	0.1077E+03	0.1938E-10	0.7319E+01	0.7319E-10	0.6094E+03	0.1219E-08	0.2465E+03	0.4929E-09	0.5715E+02	0.2286E-09	0.1060E+02	0.4029E-10	0.2906E+02	0.1104E-09	0.2000E+06	0.7999E-06	0.2482E+03	0.1539E-09
0.9777E+00	0.3490E+00	0.1457E+03	0.2652E-10	0.4541E+03	0.2180E-09	0.3178E+02	0.1589E-12	0.1076E+03	0.1937E-10	0.7213E+01	0.7213E-10	0.5995E+03	0.1199E-08	0.2433E+03	0.4866E-09	0.5637E+02	0.2255E-09	0.1055E+02	0.4009E-10	0.2892E+02	0.1099E-09	0.1980E+06	0.7920E-06	0.2489E+03	0.1543E-09
0.9777E+00	0.3540E+00	0.1440E+03	0.2620E-10	0.4473E+03	0.2147E-09	0.3190E+02	0.1595E-12	0.1075E+03	0.1935E-10	0.7105E+01	0.7105E-10	0.5898E+03	0.1180E-08	0.2398E+03	0.4797E-09	0.5537E+02	0.2215E-09	0.1050E+02	0.3989E-10	0.2877E+02	0.1093E-09	0.1961E+06	0.7845E-06	0.2499E+03	0.1550E-09
0.9777E+00	0.3589E+00	0.1423E+03	0.2590E-10	0.4409E+03	0.2117E-09	0.3213E+02	0.1607E-12	0.1072E+03	0.1930E-10	0.7075E+01	0.7075E-10	0.5821E+03	0.1164E-08	0.2368E+03	0.4735E-09	0.5417E+02	0.2167E-09	0.1050E+02	0.3991E-10	0.2879E+02	0.1094E-09	0.1961E+06	0.7845E-06	0.2504E+03	0.1552E-09
0.9777E+00	0.3639E+00	0.1417E+03	0.2579E-10	0.4394E+03	0.2109E-09	0.3243E+02	0.1622E-12	0.1068E+03	0.1923E-10	0.7083E+01	0.7083E-10	0.5819E+03	0.1164E-08	0.2339E+03	0.4678E-09	0.5238E+02	0.2095E-09	0.1054E+02	0.4005E-10	0.2889E+02	0.1098E-09	0.1968E+06	0.7871E-06	0.2501E+03	0.1550E-09
0.9777E+00	0.3688E+00	0.1419E+03	0.2583E-10	0.4401E+03	0.2113E-09	0.3266E+02	0.1633E-12	0.1058E+03	0.1904E-10	0.7135E+01	0.7135E-10	0.5848E+03	0.1170E-08	0.2318E+03	0.4637E-09	0.5053E+02	0.2021E-09	0.1064E+02	0.4045E-10	0.2918E+02	0.1109E-09	0.1987E+06	0.7947E-06	0.2504E+03	0.1552E-09
0.9777E+00	0.3738E+00	0.1417E+03	0.2579E-10	0.4390E+03	0.2107E-09	0.3301E+02	0.1651E-12	0.1048E+03	0.1887E-10	0.7133E+01	0.7133E-10	0.5847E+03	0.1169E-08	0.2269E+03	0.4539E-09	0.4892E+02	0.1957E-09	0.1095E+02	0.4163E-10	0.3003E+02	0.1141E-09	0.2043E+06	0.8172E-06	0.2524E+03	0.1565E-09
0.9777E+00	0.3787E+00	0.1395E+03	0.2539E-10	0.4286E+03	0.2057E-09	0.3386E+02	0.1693E-12	0.1013E+03	0.1824E-10	0.7050E+01	0.7050E-10	0.5795E+03	0.1159E-08	0.2167E+03	0.4334E-09	0.4775E+02	0.1910E-09	0.1116E+02	0.4239E-10	0.3058E+02	0.1162E-09	0.2086E+06	0.8345E-06	0.2519E+03	0.1562E-09
0.9777E+00	0.3837E+00	0.1411E+03	0.2568E-10	0.4328E+03	0.2077E-09	0.3586E+02	0.1793E-12	0.9610E+02	0.1730E-10	0.7173E+01	0.7173E-10	0.5892E+03	0.1178E-08	0.2252E+03	0.4505E-09	0.4965E+02	0.1986E-09	0.1150E+02	0.4371E-10	0.3153E+02	0.1198E-09	0.2161E+06	0.8646E-06	0.2557E+03	0.1586E-09
0.9777E+00	0.3886E+00	0.1588E+03	0.2890E-10	0.4841E+03	0.2324E-09	0.4064E+02	0.2032E-12	0.1063E+03	0.1914E-10	0.8093E+01	0.8093E-10	0.6674E+03	0.1335E-08	0.2668E+03	0.5336E-09	0.5903E+02	0.2361E-09	0.1277E+02	0.4853E-10	0.3501E+02	0.1330E-09	0.2410E+06	0.9640E-06	0.2818E+03	0.1747E-09
0.9777E+00	0.3936E+00	0.2129E+03	0.3875E-10	0.6519E+03	0.3129E-09	0.4663E+02	0.2332E-12	0.1451E+03	0.2611E-10	0.1084E+02	0.1084E-09	0.8973E+03	0.1795E-08	0.3642E+03	0.7285E-09	0.8315E+02	0.3326E-09	0.1615E+02	0.6137E-10	0.4427E+02	0.1682E-09	0.3056E+06	0.1223E-05	0.3583E+03	0.2222E-09
0.9777E+00	0.3985E+00	0.3264E+03	0.5941E-10	0.1001E+04	0.4806E-09	0.5637E+02	0.2818E-12	0.2276E+03	0.4096E-10	0.1637E+02	0.1637E-09	0.1347E+04	0.2694E-08	0.5334E+03	0.1067E-08	0.1218E+03	0.4873E-09	0.2346E+02	0.8914E-10	0.6431E+02	0.2444E-09	0.4441E+06	0.1776E-05	0.5261E+03	0.3262E-09
0.9777E+00	0.4035E+00	0.4515E+03	0.8217E-10	0.1378E+04	0.6612E-09	0.7526E+02	0.3763E-12	0.3365E+03	0.6056E-10	0.2251E+02	0.2251E-09	0.1838E+04	0.3676E-08	0.7380E+03	0.1476E-08	0.1708E+03	0.6833E-09	0.3186E+02	0.1211E-09	0.8733E+02	0.3319E-09	0.6027E+06	0.2411E-05	0.7204E+03	0.4466E-09
0.9777E+00	0.4084E+00	0.5721E+03	0.1041E-09	0.1729E+04	0.8299E-09	0.9531E+02	0.4766E-12	0.4334E+03	0.7801E-10	0.2845E+02	0.2845E-09	0.2308E+04	0.4615E-08	0.9405E+03	0.1881E-08	0.2182E+03	0.8728E-09	0.3977E+02	0.1511E-09	0.1090E+03	0.4143E-09	0.7528E+06	0.3011E-05	0.9027E+03	0.5597E-09
0.9777E+00	0.4134E+00	0.6237E+03	0.1135E-09	0.1934E+04	0.9285E-09	0.9922E+02	0.4961E-12	0.4399E+03	0.7918E-10	0.3131E+02	0.3131E-09	0.2592E+04	0.5185E-08	0.1000E+04	0.2000E-08	0.2288E+03	0.9152E-09	0.4499E+02	0.1710E-09	0.1233E+03	0.4687E-09	0.8525E+06	0.3410E-05	0.1024E+04	0.6351E-09
0.9777E+00	0.4183E+00	0.5756E+03	0.1048E-09	0.1813E+04	0.8701E-09	0.9254E+02	0.4627E-12	0.4119E+03	0.7415E-10	0.2934E+02	0.2934E-09	0.2440E+04	0.4880E-08	0.9426E+03	0.1885E-08	0.2164E+03	0.8655E-09	0.4240E+02	0.1611E-09	0.1162E+03	0.4417E-09	0.8050E+06	0.3220E-05	0.9639E+03	0.5976E-09
0.9777E+00	0.4233E+00	0.4914E+03	0.8943E-10	0.1524E+04	0.7314E-09	0.8281E+02	0.4140E-12	0.3509E+03	0.6316E-10	0.2469E+02	0.2469E-09	0.2047E+04	0.4093E-08	0.8029E+03	0.1606E-08	0.1838E+03	0.7351E-09	0.3560E+02	0.1353E-09	0.9758E+02	0.3708E-09	0.6751E+06	0.2700E-05	0.8095E+03	0.5019E-09
0.9777E+00	0.4282E+00	0.4154E+03	0.7560E-10	0.1256E+04	0.6031E-09	0.7477E+02	0.3739E-12	0.2869E+03	0.5164E-10	0.2033E+02	0.2033E-09	0.1678E+04	0.3355E-08	0.6649E+03	0.1330E-08	0.1511E+03	0.6043E-09	0.2922E+02	0.1110E-09	0.8010E+02	0.3044E-09	0.5528E+06	0.2211E-05	0.6652E+03	0.4124E-09
0.9777E+00	0.4332E+00	0.3676E+03	0.6690E-10	0.1136E+04	0.5454E-09	0.6470E+02	0.3235E-12	0.2527E+03	0.4549E-10	0.1835E+02	0.1835E-09	0.1518E+04	0.3035E-08	0.5962E+03	0.1192E-08	0.1353E+03	0.5412E-09	0.2642E+02	0.1004E-09	0.7242E+02	0.2752E-09	0.4999E+06	0.2000E-05	0.6013E+03	0.3728E-09
0.9777E+00	0.4381E+00	0.3181E+03	0.5789E-10	0.1000E+04	0.4801E-09	0.5328E+02	0.2664E-12	0.2137E+03	0.3846E-10	0.1613E+02	0.1613E-09	0.1340E+04	0.2680E-08	0.5168E+03	0.1034E-08	0.1170E+03	0.4681E-09	0.2331E+02	0.8857E-10	0.6390E+02	0.2428E-09	0.4413E+06	0.1765E-05	0.5301E+03	0.3287E-09
0.9777E+00	0.4431E+00	0.2707E+03	0.4926E-10	0.8660E+03	0.4157E-09	0.4532E+02	0.2266E-12	0.1766E+03	0.3178E-10	0.1401E+02	0.1401E-09	0.1167E+04	0.2334E-08	0.4411E+03	0.8822E-09	0.9946E+02	0.3978E-09	0.2031E+02	0.7720E-10	0.5569E+02	0.2116E-09	0.3846E+06	0.1539E-05	0.4606E+03	0.2856E-09
0.9777E+00	0.4480E+00	0.2336E+03	0.4251E-10	0.7445E+03	0.3573E-09	0.3836E+02	0.1918E-12	0.1460E+03	0.2628E-10	0.1216E+02	0.1216E-09	0.1011E+04	0.2023E-08	0.3762E+03	0.7525E-09	0.8386E+02	0.3354E-09	0.1765E+02	0.6709E-10	0.4840E+02	0.1839E-09	0.3340E+06	0.1336E-05	0.3978E+03	0.2466E-09
0.9777E+00	0.4530E+00	0.2002E+03	0.3643E-10	0.6373E+03	0.3059E-09	0.3303E+02	0.1652E-12	0.1206E+03	0.2171E-10	0.1058E+02	0.1058E-09	0.8728E+03	0.1746E-08	0.3233E+03	0.6465E-09	0.7171E+02	0.2868E-09	0.1531E+02	0.5818E-10	0.4197E+02	0.1595E-09	0.2892E+06	0.1157E-05	0.3422E+03	0.2122E-09
0.9777E+00	0.4579E+00	0.1835E+03	0.3340E-10	0.5866E+03	0.2816E-09	0.2910E+02	0.1455E-12	0.1094E+03	0.1969E-10	0.9853E+01	0.9853E-10	0.8090E+03	0.1618E-08	0.2995E+03	0.5990E-09	0.6636E+02	0.2654E-09	0.1425E+02	0.5414E-10	0.3906E+02	0.1484E-09	0.2689E+06	0.1075E-05	0.3166E+03	0.1963E-09
0.9777E+00	0.4629E+00	0.1733E+03	0.3155E-10	0.5573E+03	0.2675E-09	0.2711E+02	0.1356E-12	0.1023E+03	0.1841E-10	0.9292E+01	0.9292E-10	0.7672E+03	0.1534E-08	0.2826E+03	0.5651E-09	0.6248E+02	0.2499E-09	0.1351E+02	0.5134E-10	0.3704E+02	0.1408E-09	0.2546E+06	0.1019E-05	0.3015E+03	0.1869E-09
0.9777E+00	0.4678E+00	0.1616E+03	0.2942E-10	0.5245E+03	0.2518E-09	0.2559E+02	0.1279E-12	0.9473E+02	0.1705E-10	0.8647E+01	0.8647E-10	0.7186E+03	0.1437E-08	0.2635E+03	0.5270E-09	0.5814E+02	0.2326E-09	0.1266E+02	0.4810E-10	0.3470E+02	0.1318E-09	0.2382E+06	0.9527E-06	0.2843E+03	0.1763E-09
0.9777E+00	0.4728E+00	0.1503E+03	0.2735E-10	0.4918E+03	0.2361E-09	0.2467E+02	0.1234E-12	0.8747E+02	0.1574E-10	0.8015E+01	0.8015E-10	0.6707E+03	0.1341E-08	0.2451E+03	0.4902E-09	0.5396E+02	0.2158E-09	0.1181E+02	0.4487E-10	0.3237E+02	0.1230E-09	0.2219E+06	0.8876E-06	0.2672E+03	0.1657E-09
0.9777E+00	0.4777E+00	0.1413E+03	0.2572E-10	0.4638E+03	0.2226E-09	0.2429E+02	0.1214E-12	0.8201E+02	0.1476E-10	0.7463E+01	0.7463E-10	0.6286E+03	0.1257E-08	0.2299E+03	0.4599E-09	0.5050E+02	0.2020E-09	0.1104E+02	0.4197E-10	0.3028E+02	0.1151E-09	0.2074E+06	0.8297E-06	0.2520E+03	0.1563E-09
0.9777E+00	0.4827E+00	0.1353E+03	0.2463E-10	0.4439E+03	0.2131E-09	0.2412E+02	0.1206E-12	0.7844E+02	0.1412E-10	0.7031E+01	0.7031E-10	0.5969E+03	0.1194E-08	0.2190E+03	0.4381E-09	0.4793E+02	0.1917E-09	0.1045E+02	0.3971E-10	0.2865E+02	0.1089E-09	0.1963E+06	0.7853E-06	0.2406E+03	0.1492E-09
0.9777E+00	0.4876E+00	0.1314E+03	0.2392E-10	0.4292E+03	0.2060E-09	0.2407E+02	0.1204E-12	0.7607E+02	0.1369E-10	0.6675E+01	0.6675E-10	0.5715E+03	0.1143E-08	0.2097E+03	0.4194E-09	0.4569E+02	0.1828E-09	0.9976E+01	0.3791E-10	0.2735E+02	0.1039E-09	0.1873E+06	0.7492E-06	0.2323E+03	0.1440E-09
0.9777E+00	0.4926E+00	0.1283E+03	0.2335E-10	0.4137E+03	0.1986E-09	0.2431E+02	0.1215E-12	0.7483E+02	0.1347E-10	0.6412E+01	0.6412E-10	0.5480E+03	0.1096E-08	0.2009E+03	0.4019E-09	0.4386E+02	0.1755E-09	0.9565E+01	0.3635E-10	0.2622E+02	0.9964E-10	0.1795E+06	0.7182E-06	0.2237E+03	0.1387E-09
0.9777E+00	0.4975E+00	0.1263E+03	0.2299E-10	0.4013E+03	0.1926E-09	0.2472E+02	0.1236E-12	0.7423E+02	0.1336E-10	0.6290E+01	0.6290E-10	0.5357E+03	0.1071E-08	0.1961E+03	0.3922E-09	0.4295E+02	0.1718E-09	0.9354E+01	0.3554E-10	0.2564E+02	0.9744E-10	0.1757E+06	0.7028E-06	0.2162E+03	0.1341E-09
0.9777E+00	0.5025E+00	0.1255E+03	0.2284E-10	0.3965E+03	0.1903E-09	0.2536E+02	0.1268E-12	0.7403E+02	0.1333E-10	0.6246E+01	0.6246E-10	0.5307E+03	0.1061E-08	0.1940E+03	0.3881E-09	0.4260E+02	0.1704E-09	0.9259E+01	0.3518E-10	0.2538E+02	0.9645E-10	0.1741E+06	0.6963E-06	0.2132E+03	0.1322E-09
0.9777E+00	0.5074E+00	0.1255E+03	0.2284E-10	0.3950E+03	0.1896E-09	0.2645E+02	0.1322E-12	0.7716E+02	0.1389E-10	0.6281E+01	0.6281E-10	0.5304E+03	0.1061E-08	0.1939E+03	0.3879E-09	0.4276E+02	0.1711E-09	0.9242E+01	0.3512E-10	0.2534E+02	0.9628E-10	0.1740E+06	0.6959E-06	0.2122E+03	0.1316E-09
0.9777E+00	0.5124E+00	0.1323E+03	0.2408E-10	0.4147E+03	0.1990E-09	0.2812E+02	0.1406E-12	0.8265E+02	0.1488E-10	0.6713E+01	0.6713E-10	0.5629E+03	0.1126E-08	0.2069E+03	0.4138E-09	0.4594E+02	0.1838E-09	0.9764E+01	0.3710E-10	0.2677E+02	0.1017E-09	0.1845E+06	0.7379E-06	0.2197E+03	0.1362E-09
0.9777E+00	0.5173E+00	0.1417E+03	0.2580E-10	0.4469E+03	0.2145E-09	0.3050E+02	0.1525E-12	0.8961E+02	0.1613E-10	0.7215E+01	0.7215E-10	0.6058E+03	0.1212E-08	0.2239E+03	0.4478E-09	0.4975E+02	0.1990E-09	0.1050E+02	0.3992E-10	0.2880E+02	0.1094E-09	0.1983E+06	0.7934E-06	0.2376E+03	0.1473E-09
0.9777E+00	0.5223E+00	0.1540E+03	0.2803E-10	0.4858E+03	0.2332E-09	0.3361E+02	0.1680E-12	0.9888E+02	0.1780E-10	0.7856E+01	0.7856E-10	0.6594E+03	0.1319E-08	0.2455E+03	0.4910E-09	0.5468E+02	0.2187E-09	0.1144E+02	0.4346E-10	0.3135E+02	0.1191E-09	0.2159E+06	0.8636E-06	0.2583E+03	0.1602E-09
0.9777E+00	0.5272E+00	0.1698E+03	0.3091E-10	0.5352E+03	0.2569E-09	0.3732E+02	0.1866E-12	0.1107E+03	0.1993E-10	0.8675E+01	0.8675E-10	0.7280E+03	0.1456E-08	0.2732E+03	0.5463E-09	0.6101E+02	0.2440E-09	0.1265E+02	0.4805E-10	0.3466E+02	0.1317E-09	0.2386E+06	0.9543E-06	0.2851E+03	0.1767E-09
0.9777E+00	0.5322E+00	0.1888E+03	0.3437E-10	0.5944E+03	0.2853E-09	0.4150E+02	0.2075E-12	0.1249E+03	0.2247E-10	0.9645E+01	0.9645E-10	0.8092E+03	0.1618E-08	0.3057E+03	0.6113E-09	0.6843E+02	0.2737E-09	0.1409E+02	0.5355E-10	0.3863E+02	0.1468E-09	0.2657E+06	0.1063E-05	0.3173E+03	0.1967E-09
0.9777E+00	0.5371E+00	0.2101E+03	0.3823E-10	0.6608E+03	0.3172E-09	0.4608E+02	0.2304E-12	0.1405E+03	0.2529E-10	0.1072E+02	0.1072E-09	0.8995E+03	0.1799E-08	0.3415E+03	0.6830E-09	0.7663E+02	0.3065E-09	0.1571E+02	0.5969E-10	0.4306E+02	0.1636E-09	0.2960E+06	0.1184E-05	0.3534E+03	0.2191E-09
0.9777E+00	0.5421E+00	0.2328E+03	0.4237E-10	0.7320E+03	0.3513E-09	0.5095E+02	0.2548E-12	0.1573E+03	0.2832E-10	0.1187E+02	0.1187E-09	0.9956E+03	0.1991E-08	0.3795E+03	0.7590E-09	0.8536E+02	0.3414E-09	0.1741E+02	0.6617E-10	0.4774E+02	0.1814E-09	0.3282E+06	0.1313E-05	0.3917E+03	0.2428E-09
0.9777E+00	0.5470E+00	0.2563E+03	0.4665E-10	0.8061E+03	0.3869E-09	0.5595E+02	0.2797E-12	0.1748E+03	0.3147E-10	0.1306E+02	0.1306E-09	0.1095E+04	0.2189E-08	0.4187E+03	0.8374E-09	0.9439E+02	0.3775E-09	0.1917E+02	0.7283E-10	0.5254E+02	0.1997E-09	0.3615E+06	0.1446E-05	0.4311E+03	0.2673E-09
0.9777E+00	0.5520E+00	0.2803E+03	0.5101E-10	0.8814E+03	0.4231E-09	0.6077E+02	0.3039E-12	0.1927E+03	0.3468E-10	0.1425E+02	0.1425E-09	0.1194E+04	0.2388E-08	0.4583E+03	0.9165E-09	0.1035E+03	0.4141E-09	0.2092E+02	0.7948E-10	0.5734E+02	0.2179E-09	0.3949E+06	0.1579E-05	0.4709E+03	0.2920E-09
0.9777E+00	0.5569E+00	0.3038E+03	0.5530E-10	0.9550E+03	0.4584E-09	0.6451E+02	0.3226E-12	0.2105E+03	0.3788E-10	0.1539E+02	0.1539E-09	0.1287E+04	0.2575E-08	0.4965E+03	0.9930E-09	0.1124E+03	0.4497E-09	0.2252E+02	0.8557E-10	0.6173E+02	0.2346E-09	0.4261E+06	0.1705E-05	0.5088E+03	0.3155E-09
0.9777E+00	0.5619E+00	0.3235E+03	0.5887E-10	0.1018E+04	0.4884E-09	0.6694E+02	0.3347E-12	0.2266E+03	0.4078E-10	0.1629E+02	0.1629E-09	0.1358E+04	0.2717E-08	0.5286E+03	0.1057E-08	0.1201E+03	0.4803E-09	0.2365E+02	0.8987E-10	0.6483E+02	0.2464E-09	0.4493E+06	0.1797E-05	0.5390E+03	0.3342E-09
0.9777E+00	0.5668E+00	0.3321E+03	0.6045E-10	0.1050E+04	0.5039E-09	0.6820E+02	0.3410E-12	0.2346E+03	0.4222E-10	0.1671E+02	0.1671E-09	0.1391E+04	0.2781E-08	0.5440E+03	0.1088E-08	0.1241E+03	0.4964E-09	0.2414E+02	0.9172E-10	0.6617E+02	0.2514E-09	0.4594E+06	0.1837E-05	0.5531E+03	0.3429E-09
0.9777E+00	0.5718E+00	0.3354E+03	0.6104E-10	0.1062E+04	0.5099E-09	0.6862E+02	0.3431E-12	0.2374E+03	0.4274E-10	0.1688E+02	0.1688E-09	0.1404E+04	0.2807E-08	0.5496E+03	0.1099E-08	0.1256E+03	0.5023E-09	0.2433E+02	0.9244E-10	0.6669E+02	0.2534E-09	0.4633E+06	0.1853E-05	0.5585E+03	0.3463E-09
0.9777E+00	0.5767E+00	0.3363E+03	0.6120E-10	0.1067E+04	0.5120E-09	0.6873E+02	0.3436E-12	0.2382E+03	0.4288E-10	0.1694E+02	0.1694E-09	0.1408E+04	0.2815E-08	0.5512E+03	0.1102E-08	0.1260E+03	0.5040E-09	0.2438E+02	0.9264E-10	0.6683E+02	0.2540E-09	0.4645E+06	0.1858E-05	0.5601E+03	0.3473E-09
0.9777E+00	0.5817E+00	0.3358E+03	0.6111E-10	0.1067E+04	0.5123E-09	0.6869E+02	0.3434E-12	0.2379E+03	0.4282E-10	0.1694E+02	0.1694E-09	0.1408E+04	0.2816E-08	0.5496E+03	0.1099E-08	0.1258E+03	0.5034E-09	0.2435E+02	0.9253E-10	0.6675E+02	0.2537E-09	0.4642E+06	0.1857E-05	0.5597E+03	0.3470E-09
0.9777E+00	0.5866E+00	0.3309E+03	0.6023E-10	0.1055E+04	0.5066E-09	0.6792E+02	0.3396E-12	0.2339E+03	0.4210E-10	0.1675E+02	0.1675E-09	0.1390E+04	0.2780E-08	0.5384E+03	0.1077E-08	0.1235E+03	0.4940E-09	0.2401E+02	0.9125E-10	0.6583E+02	0.2502E-09	0.4574E+06	0.1830E-05	0.5515E+03	0.3419E-09
0.9777E+00	0.5916E+00	0.3260E+03	0.5933E-10	0.1039E+04	0.4985E-09	0.6698E+02	0.3349E-12	0.2298E+03	0.4136E-10	0.1649E+02	0.1649E-09	0.1367E+04	0.2735E-08	0.5269E+03	0.1054E-08	0.1210E+03	0.4840E-09	0.2365E+02	0.8986E-10	0.6482E+02	0.2463E-09	0.4496E+06	0.1798E-05	0.5425E+03	0.3363E-09
0.9777E+00	0.5965E+00	0.3217E+03	0.5856E-10	0.1022E+04	0.4905E-09	0.6596E+02	0.3298E-12	0.2267E+03	0.4080E-10	0.1624E+02	0.1624E-09	0.1345E+04	0.2689E-08	0.5158E+03	0.1032E-08	0.1188E+03	0.4751E-09	0.2326E+02	0.8840E-10	0.6377E+02	0.2423E-09	0.4414E+06	0.1766E-05	0.5333E+03	0.3307E-09
0.9777E+00	0.6015E+00	0.3178E+03	0.5784E-10	0.1005E+04	0.4824E-09	0.6490E+02	0.3245E-12	0.2238E+03	0.4028E-10	0.1599E+02	0.1599E-09	0.1322E+04	0.2644E-08	0.5050E+03	0.1010E-08	0.1166E+03	0.4665E-09	0.2288E+02	0.8694E-10	0.6272E+02	0.2383E-09	0.4332E+06	0.1733E-05	0.5242E+03	0.3250E-09
0.9777E+00	0.6064E+00	0.3154E+03	0.5741E-10	0.9896E+03	0.4750E-09	0.6391E+02	0.3195E-12	0.2211E+03	0.3980E-10	0.1576E+02	0.1576E-09	0.1301E+04	0.2602E-08	0.4967E+03	0.9934E-09	0.1150E+03	0.4598E-09	0.2255E+02	0.8568E-10	0.6181E+02	0.2349E-09	0.4257E+06	0.1703E-05	0.5168E+03	0.3204E-09
0.9777E+00	0.6114E+00	0.3143E+03	0.5719E-10	0.9791E+03	0.4700E-09	0.6345E+02	0.3173E-12	0.2190E+03	0.3942E-10	0.1555E+02	0.1555E-09	0.1283E+04	0.2566E-08	0.4919E+03	0.9837E-09	0.1139E+03	0.4556E-09	0.2232E+02	0.8483E-10	0.6120E+02	0.2325E-09	0.4200E+06	0.1680E-05	0.5128E+03	0.3179E-09
0.9777E+00	0.6163E+00	0.3139E+03	0.5712E-10	0.9750E+03	0.4680E-09	0.6325E+02	0.3163E-12	0.2180E+03	0.3924E-10	0.1546E+02	0.1546E-09	0.1276E+04	0.2552E-08	0.4898E+03	0.9795E-09	0.1135E+03	0.4538E-09	0.2225E+02	0.8453E-10	0.6098E+02	0.2317E-09	0.4179E+06	0.1672E-05	0.5112E+03	0.3170E-09
0.9777E+00	0.6213E+00	0.3144E+03	0.5722E-10	0.9739E+03	0.4675E-09	0.6314E+02	0.3157E-12	0.2179E+03	0.3922E-10	0.1544E+02	0.1544E-09	0.1275E+04	0.2550E-08	0.4893E+03	0.9786E-09	0.1134E+03	0.4536E-09	0.2224E+02	0.8452E-10	0.6097E+02	0.2317E-09	0.4176E+06	0.1670E-05	0.5108E+03	0.3167E-09
0.9777E+00	0.6262E+00	0.3176E+03	0.5781E-10	0.9749E+03	0.4680E-09	0.6297E+02	0.3149E-12	0.2192E+03	0.3946E-10	0.1551E+02	0.1551E-09	0.1281E+04	0.2563E-08	0.4929E+03	0.9859E-09	0.1143E+03	0.4573E-09	0.2238E+02	0.8504E-10	0.6135E+02	0.2331E-09	0.4199E+06	0.1680E-05	0.5126E+03	0.3178E-09
0.9777E+00	0.6312E+00	0.3204E+03	0.5831E-10	0.9778E+03	0.4694E-09	0.6261E+02	0.3131E-12	0.2208E+03	0.3974E-10	0.1560E+02	0.1560E-09	0.1288E+04	0.2576E-08	0.4982E+03	0.9964E-09	0.1153E+03	0.4612E-09	0.2249E+02	0.8547E-10	0.6166E+02	0.2343E-09	0.4223E+06	0.1689E-05	0.5155E+03	0.3196E-09
0.9777E+00	0.6361E+00	0.3212E+03	0.5846E-10	0.9782E+03	0.4696E-09	0.6197E+02	0.3099E-12	0.2210E+03	0.3979E-10	0.1561E+02	0.1561E-09	0.1289E+04	0.2579E-08	0.4997E+03	0.9994E-09	0.1155E+03	0.4620E-09	0.2251E+02	0.8552E-10	0.6169E+02	0.2344E-09	0.4227E+06	0.1691E-05	0.5162E+03	0.3200E-09
0.9777E+00	0.6411E+00	0.3206E+03	0.5836E-10	0.9729E+03	0.4670E-09	0.6104E+02	0.3052E-12	0.2202E+03	0.3964E-10	0.1555E+02	0.1555E-09	0.1285E+04	0.2570E-08	0.4994E+03	0.9987E-09	0.1152E+03	0.4610E-09	0.2243E+02	0.8525E-10	0.6150E+02	0.2337E-09	0.4217E+06	0.1687E-05	0.5148E+03	0.3192E-09
0.9777E+00	0.6460E+00	0.3160E+03	0.5751E-10	0.9557E+03	0.4587E-09	0.5986E+02	0.2993E-12	0.2164E+03	0.3896E-10	0.1532E+02	0.1532E-09	0.1267E+04	0.2534E-08	0.4940E+03	0.9879E-09	0.1136E+03	0.4543E-09	0.2213E+02	0.8409E-10	0.6066E+02	0.2305E-09	0.4165E+06	0.1666E-05	0.5075E+03	0.3146E-09
0.9777E+00	0.6510E+00	0.3099E+03	0.5641E-10	0.9368E+03	0.4497E-09	0.5847E+02	0.2924E-12	0.2121E+03	0.3818E-10	0.1504E+02	0.1504E-09	0.1245E+04	0.2489E-08	0.4861E+03	0.9722E-09	0.1115E+03	0.4460E-09	0.2174E+02	0.8259E-10	0.5958E+02	0.2264E-09	0.4096E+06	0.1638E-05	0.4983E+03	0.3089E-09
0.9777E+00	0.6559E+00	0.3037E+03	0.5528E-10	0.9178E+03	0.4406E-09	0.5691E+02	0.2846E-12	0.2078E+03	0.3740E-10	0.1475E+02	0.1475E-09	0.1222E+04	0.2443E-08	0.4779E+03	0.9559E-09	0.1094E+03	0.4375E-09	0.2131E+02	0.8097E-10	0.5841E+02	0.2220E-09	0.4021E+06	0.1608E-05	0.4886E+03	0.3029E-09
0.9777E+00	0.6609E+00	0.2977E+03	0.5418E-10	0.8995E+03	0.4317E-09	0.5524E+02	0.2762E-12	0.2036E+03	0.3665E-10	0.1447E+02	0.1447E-09	0.1199E+04	0.2397E-08	0.4699E+03	0.9397E-09	0.1073E+03	0.4292E-09	0.2088E+02	0.7933E-10	0.5722E+02	0.2175E-09	0.3945E+06	0.1578E-05	0.4788E+03	0.2969E-09
0.9777E+00	0.6658E+00	0.2919E+03	0.5313E-10	0.8814E+03	0.4231E-09	0.5353E+02	0.2676E-12	0.1997E+03	0.3595E-10	0.1419E+02	0.1419E-09	0.1176E+04	0.2352E-08	0.4621E+03	0.9242E-09	0.1053E+03	0.4213E-09	0.2045E+02	0.7771E-10	0.5606E+02	0.2130E-09	0.3871E+06	0.1548E-05	0.4694E+03	0.2910E-09
0.9777E+00	0.6708E+00	0.2866E+03	0.5216E-10	0.8646E+03	0.4150E-09	0.5180E+02	0.2590E-12	0.1964E+03	0.3535E-10	0.1393E+02	0.1393E-09	0.1155E+04	0.2310E-08	0.4550E+03	0.9101E-09	0.1036E+03	0.4143E-09	0.2005E+02	0.7620E-10	0.5497E+02	0.2089E-09	0.3801E+06	0.1520E-05	0.4610E+03	0.2858E-09
0.9777E+00	0.6757E+00	0.2810E+03	0.5114E-10	0.8477E+03	0.4069E-09	0.5004E+02	0.2502E-12	0.1930E+03	0.3475E-10	0.1368E+02	0.1368E-09	0.1134E+04	0.2268E-08	0.4480E+03	0.8960E-09	0.1019E+03	0.4075E-09	0.1967E+02	0.7473E-10	0.5391E+02	0.2048E-09	0.3732E+06	0.1493E-05	0.4530E+03	0.2809E-09
0.9777E+00	0.6807E+00	0.2753E+03	0.5010E-10	0.8318E+03	0.3993E-09	0.4826E+02	0.2413E-12	0.1896E+03	0.3413E-10	0.1345E+02	0.1345E-09	0.1115E+04	0.2229E-08	0.4411E+03	0.8821E-09	0.1002E+03	0.4009E-09	0.1928E+02	0.7327E-10	0.5286E+02	0.2008E-09	0.3668E+06	0.1467E-05	0.4449E+03	0.2758E-09
0.9777E+00	0.6856E+00	0.2694E+03	0.4904E-10	0.8157E+03	0.3916E-09	0.4650E+02	0.2325E-12	0.1861E+03	0.3350E-10	0.1321E+02	0.1321E-09	0.1095E+04	0.2190E-08	0.4340E+03	0.8680E-09	0.9852E+02	0.3941E-09	0.1889E+02	0.7178E-10	0.5179E+02	0.1968E-09	0.3603E+06	0.1441E-05	0.4363E+03	0.2705E-09
0.9777E+00	0.6906E+00	0.2635E+03	0.4795E-10	0.7994E+03	0.3837E-09	0.4481E+02	0.2240E-12	0.1825E+03	0.3285E-10	0.1297E+02	0.1297E-09	0.1075E+04	0.2150E-08	0.4268E+03	0.8535E-09	0.9676E+02	0.3871E-09	0.1849E+02	0.7027E-10	0.5070E+02	0.1926E-09	0.3538E+06	0.1415E-05	0.4272E+03	0.2649E-09
0.9777E+00	0.6955E+00	0.2572E+03	0.4681E-10	0.7824E+03	0.3755E-09	0.4323E+02	0.2162E-12	0.1787E+03	0.3217E-10	0.1272E+02	0.1272E-09	0.1054E+04	0.2108E-08	0.4190E+03	0.8381E-09	0.9488E+02	0.3795E-09	0.1808E+02	0.6869E-10	0.4956E+02	0.1883E-09	0.3469E+06	0.1387E-05	0.4174E+03	0.2588E-09
0.9777E+00	0.7005E+00	0.2505E+03	0.4559E-10	0.7641E+03	0.3668E-09	0.4173E+02	0.2087E-12	0.1746E+03	0.3144E-10	0.1246E+02	0.1246E-09	0.1031E+04	0.2062E-08	0.4105E+03	0.8211E-09	0.9284E+02	0.3714E-09	0.1764E+02	0.6702E-10	0.4835E+02	0.1837E-09	0.3393E+06	0.1357E-05	0.4067E+03	0.2522E-09
0.9777E+00	0.7054E+00	0.2435E+03	0.4432E-10	0.7453E+03	0.3578E-09	0.4020E+02	0.2010E-12	0.1703E+03	0.3066E-10	0.1219E+02	0.1219E-09	0.1007E+04	0.2015E-08	0.4014E+03	0.8028E-09	0.9071E+02	0.3628E-09	0.1719E+02	0.6530E-10	0.4711E+02	0.1790E-09	0.3314E+06	0.1326E-05	0.3958E+03	0.2454E-09
0.9777E+00	0.7104E+00	0.2366E+03	0.4305E-10	0.7268E+03	0.3488E-09	0.3862E+02	0.1931E-12	0.1660E+03	0.2988E-10	0.1191E+02	0.1191E-09	0.9832E+03	0.1966E-08	0.3918E+03	0.7836E-09	0.8851E+02	0.3540E-09	0.1674E+02	0.6360E-10	0.4589E+02	0.1744E-09	0.3233E+06	0.1293E-05	0.3849E+03	0.2387E-09
0.9777E+00	0.7153E+00	0.2297E+03	0.4181E-10	0.7085E+03	0.3401E-09	0.3717E+02	0.1859E-12	0.1616E+03	0.2908E-10	0.1164E+02	0.1164E-09	0.9591E+03	0.1918E-08	0.3818E+03	0.7636E-09	0.8624E+02	0.3449E-09	0.1630E+02	0.6192E-10	0.4468E+02	0.1698E-09	0.3151E+06	0.1261E-05	0.3741E+03	0.2319E-09
0.9777E+00	0.7203E+00	0.2230E+03	0.4058E-10	0.6903E+03	0.3313E-09	0.3590E+02	0.1795E-12	0.1570E+03	0.2826E-10	0.1137E+02	0.1137E-09	0.9350E+03	0.1870E-08	0.3716E+03	0.7433E-09	0.8394E+02	0.3357E-09	0.1586E+02	0.6026E-10	0.4348E+02	0.1652E-09	0.3070E+06	0.1228E-05	0.3633E+03	0.2252E-09
0.9777E+00	0.7252E+00	0.2165E+03	0.3940E-10	0.6732E+03	0.3231E-09	0.3477E+02	0.1739E-12	0.1524E+03	0.2742E-10	0.1111E+02	0.1111E-09	0.9125E+03	0.1825E-08	0.3616E+03	0.7232E-09	0.8166E+02	0.3266E-09	0.1545E+02	0.5871E-10	0.4236E+02	0.1610E-09	0.2992E+06	0.1197E-05	0.3531E+03	0.2189E-09
0.9777E+00	0.7302E+00	0.2098E+03	0.3818E-10	0.6554E+03	0.3146E-09	0.3383E+02	0.1692E-12	0.1473E+03	0.2651E-10	0.1084E+02	0.1084E-09	0.8890E+03	0.1778E-08	0.3509E+03	0.7018E-09	0.7922E+02	0.3169E-09	0.1502E+02	0.5708E-10	0.4118E+02	0.1565E-09	0.2911E+06	0.1164E-05	0.3424E+03	0.2123E-09
0.9777E+00	0.7351E+00	0.2029E+03	0.3692E-10	0.6369E+03	0.3057E-09	0.3314E+02	0.1657E-12	0.1418E+03	0.2552E-10	0.1055E+02	0.1055E-09	0.8645E+03	0.1729E-08	0.3396E+03	0.6792E-09	0.7665E+02	0.3066E-09	0.1458E+02	0.5539E-10	0.3996E+02	0.1519E-09	0.2825E+06	0.1130E-05	0.3313E+03	0.2054E-09
0.9777E+00	0.7401E+00	0.1962E+03	0.3572E-10	0.6189E+03	0.2971E-09	0.3262E+02	0.1631E-12	0.1361E+03	0.2450E-10	0.1026E+02	0.1026E-09	0.8402E+03	0.1680E-08	0.3282E+03	0.6564E-09	0.7404E+02	0.2961E-09	0.1415E+02	0.5377E-10	0.3879E+02	0.1474E-09	0.2740E+06	0.1096E-05	0.3202E+03	0.1985E-09
0.9777E+00	0.7450E+00	0.1891E+03	0.3441E-10	0.6003E+03	0.2882E-09	0.3219E+02	0.1610E-12	0.1304E+03	0.2347E-10	0.9969E+01	0.9969E-10	0.8156E+03	0.1631E-08	0.3165E+03	0.6330E-09	0.7136E+02	0.2855E-09	0.1372E+02	0.5215E-10	0.3763E+02	0.1430E-09	0.2654E+06	0.1061E-05	0.3083E+03	0.1911E-09
0.9777E+00	0.7500E+00	0.1814E+03	0.3301E-10	0.5817E+03	0.2792E-09	0.3179E+02	0.1589E-12	0.1246E+03	0.2242E-10	0.9663E+01	0.9663E-10	0.7907E+03	0.1581E-08	0.3046E+03	0.6092E-09	0.6853E+02	0.2741E-09	0.1330E+02	0.5053E-10	0.3646E+02	0.1385E-09	0.2567E+06	0.1027E-05	0.2955E+03	0.1832E-09
0.9777E+00	0.7550E+00	0.1744E+03	0.3173E-10	0.5628E+03	0.2702E-09	0.3139E+02	0.1570E-12	0.1189E+03	0.2140E-10	0.9349E+01	0.9349E-10	0.7657E+03	0.1531E-08	0.2920E+03	0.5841E-09	0.6553E+02	0.2621E-09	0.1287E+02	0.4890E-10	0.3528E+02	0.1341E-09	0.2480E+06	0.9919E-06	0.2839E+03	0.1760E-09
0.9777E+00	0.7599E+00	0.1679E+03	0.3056E-10	0.5438E+03	0.2610E-09	0.3101E+02	0.1550E-12	0.1137E+03	0.2046E-10	0.9029E+01	0.9029E-10	0.7406E+03	0.1481E-08	0.2791E+03	0.5582E-09	0.6261E+02	0.2504E-09	0.1244E+02	0.4727E-10	0.3411E+02	0.1296E-09	0.2393E+06	0.9571E-06	0.2731E+03	0.1693E-09
0.9777E+00	0.7649E+00	0.1619E+03	0.2946E-10	0.5246E+03	0.2518E-09	0.3063E+02	0.1531E-12	0.1088E+03	0.1958E-10	0.8705E+01	0.8705E-10	0.7146E+03	0.1429E-08	0.2664E+03	0.5329E-09	0.5976E+02	0.2390E-09	0.1201E+02	0.4566E-10	0.3294E+02	0.1252E-09	0.2306E+06	0.9223E-06	0.2631E+03	0.1631E-09
0.9777E+00	0.7698E+00	0.1561E+03	0.2840E-10	0.5060E+03	0.2429E-09	0.3023E+02	0.1511E-12	0.1042E+03	0.1875E-10	0.8374E+01	0.8374E-10	0.6880E+03	0.1376E-08	0.2541E+03	0.5082E-09	0.5698E+02	0.2279E-09	0.1159E+02	0.4403E-10	0.3177E+02	0.1207E-09	0.2220E+06	0.8878E-06	0.2536E+03	0.1572E-09
0.9777E+00	0.7748E+00	0.1505E+03	0.2739E-10	0.4879E+03	0.2342E-09	0.2977E+02	0.1489E-12	0.9970E+02	0.1795E-10	0.8039E+01	0.8039E-10	0.6607E+03	0.1321E-08	0.2421E+03	0.4842E-09	0.5428E+02	0.2171E-09	0.1115E+02	0.4238E-10	0.3057E+02	0.1162E-09	0.2133E+06	0.8532E-06	0.2447E+03	0.1517E-09
0.9777E+00	0.7797E+00	0.1450E+03	0.2639E-10	0.4694E+03	0.2253E-09	0.2927E+02	0.1463E-12	0.9545E+02	0.1718E-10	0.7695E+01	0.7695E-10	0.6326E+03	0.1265E-08	0.2303E+03	0.4607E-09	0.5164E+02	0.2066E-09	0.1071E+02	0.4070E-10	0.2936E+02	0.1116E-09	0.2046E+06	0.8182E-06	0.2361E+03	0.1464E-09
0.9777E+00	0.7847E+00	0.1396E+03	0.2540E-10	0.4506E+03	0.2163E-09	0.2871E+02	0.1436E-12	0.9147E+02	0.1646E-10	0.7346E+01	0.7346E-10	0.6041E+03	0.1208E-08	0.2188E+03	0.4376E-09	0.4908E+02	0.1963E-09	0.1026E+02	0.3899E-10	0.2813E+02	0.1069E-09	0.1957E+06	0.7828E-06	0.2274E+03	0.1410E-09
0.9777E+00	0.7896E+00	0.1340E+03	0.2439E-10	0.4315E+03	0.2071E-09	0.2809E+02	0.1405E-12	0.8765E+02	0.1578E-10	0.6994E+01	0.6994E-10	0.5755E+03	0.1151E-08	0.2078E+03	0.4155E-09	0.4672E+02	0.1869E-09	0.9811E+01	0.3728E-10	0.2690E+02	0.1022E-09	0.1869E+06	0.7474E-06	0.2185E+03	0.1355E-09
0.9777E+00	0.7946E+00	0.1285E+03	0.2338E-10	0.4125E+03	0.1980E-09	0.2742E+02	0.1371E-12	0.8404E+02	0.1513E-10	0.6646E+01	0.6646E-10	0.5473E+03	0.1095E-08	0.1977E+03	0.3954E-09	0.4456E+02	0.1782E-09	0.9366E+01	0.3559E-10	0.2568E+02	0.9757E-10	0.1781E+06	0.7125E-06	0.2098E+03	0.1301E-09
0.9777E+00	0.7995E+00	0.1233E+03	0.2245E-10	0.3949E+03	0.1895E-09	0.2675E+02	0.1337E-12	0.8080E+02	0.1454E-10	0.6321E+01	0.6321E-10	0.5215E+03	0.1043E-08	0.1887E+03	0.3774E-09	0.4264E+02	0.1706E-09	0.8948E+01	0.3400E-10	0.2453E+02	0.9322E-10	0.1700E+06	0.6802E-06	0.2017E+03	0.1251E-09
0.9777E+00	0.8045E+00	0.1187E+03	0.2161E-10	0.3792E+03	0.1820E-09	0.2611E+02	0.1305E-12	0.7799E+02	0.1404E-10	0.6034E+01	0.6034E-10	0.4988E+03	0.9975E-09	0.1809E+03	0.3617E-09	0.4097E+02	0.1639E-09	0.8578E+01	0.3260E-10	0.2352E+02	0.8936E-10	0.1629E+06	0.6516E-06	0.1945E+03	0.1206E-09
0.9777E+00	0.8094E+00	0.1147E+03	0.2087E-10	0.3655E+03	0.1754E-09	0.2553E+02	0.1277E-12	0.7556E+02	0.1360E-10	0.5780E+01	0.5780E-10	0.4788E+03	0.9577E-09	0.1741E+03	0.3482E-09	0.3952E+02	0.1581E-09	0.8254E+01	0.3136E-10	0.2263E+02	0.8598E-10	0.1566E+06	0.6264E-06	0.1881E+03	0.1166E-09
0.9777E+00	0.8144E+00	0.1111E+03	0.2022E-10	0.3536E+03	0.1697E-09	0.2504E+02	0.1252E-12	0.7347E+02	0.1322E-10	0.5559E+01	0.5559E-10	0.4616E+03	0.9231E-09	0.1683E+03	0.3366E-09	0.3829E+02	0.1532E-09	0.7972E+01	0.3030E-10	0.2186E+02	0.8305E-10	0.1512E+06	0.6047E-06	0.1825E+03	0.1131E-09
0.9777E+00	0.8193E+00	0.1080E+03	0.1965E-10	0.3433E+03	0.1648E-09	0.2462E+02	0.1231E-12	0.7169E+02	0.1290E-10	0.5369E+01	0.5369E-10	0.4467E+03	0.8935E-09	0.1634E+03	0.3267E-09	0.3724E+02	0.1490E-09	0.7730E+01	0.2938E-10	0.2119E+02	0.8053E-10	0.1465E+06	0.5860E-06	0.1777E+03	0.1101E-09
0.9777E+00	0.8243E+00	0.1053E+03	0.1917E-10	0.3347E+03	0.1607E-09	0.2426E+02	0.1213E-12	0.7021E+02	0.1264E-10	0.5207E+01	0.5207E-10	0.4342E+03	0.8684E-09	0.1593E+03	0.3186E-09	0.3637E+02	0.1455E-09	0.7526E+01	0.2860E-10	0.2063E+02	0.7840E-10	0.1426E+06	0.5704E-06	0.1736E+03	0.1076E-09
0.9777E+00	0.8292E+00	0.1031E+03	0.1877E-10	0.3276E+03	0.1573E-09	0.2396E+02	0.1198E-12	0.6900E+02	0.1242E-10	0.5073E+01	0.5073E-10	0.4239E+03	0.8479E-09	0.1559E+03	0.3118E-09	0.3565E+02	0.1426E-09	0.7360E+01	0.2797E-10	0.2018E+02	0.7667E-10	0.1394E+06	0.5575E-06	0.1703E+03	0.1056E-09
0.9777E+00	0.8342E+00	0.1013E+03	0.1845E-10	0.3219E+03	0.1545E-09	0.2371E+02	0.1186E-12	0.6802E+02	0.1224E-10	0.4964E+01	0.4964E-10	0.4157E+03	0.8315E-09	0.1532E+03	0.3065E-09	0.3507E+02	0.1403E-09	0.7227E+01	0.2746E-10	0.1981E+02	0.7529E-10	0.1368E+06	0.5473E-06	0.1676E+03	0.1039E-09
0.9777E+00	0.8391E+00	0.9989E+02	0.1818E-10	0.3173E+03	0.1523E-09	0.2352E+02	0.1176E-12	0.6722E+02	0.1210E-10	0.4877E+01	0.4877E-10	0.4093E+03	0.8185E-09	0.1511E+03	0.3022E-09	0.3460E+02	0.1384E-09	0.7124E+01	0.2707E-10	0.1953E+02	0.7421E-10	0.1348E+06	0.5393E-06	0.1656E+03	0.1027E-09
0.9777E+00	0.8441E+00	0.9871E+02	0.1796E-10	0.3134E+03	0.1504E-09	0.2338E+02	0.1169E-12	0.6655E+02	0.1198E-10	0.4807E+01	0.4807E-10	0.4041E+03	0.8082E-09	0.1493E+03	0.2986E-09	0.3422E+02	0.1369E-09	0.7041E+01	0.2675E-10	0.1930E+02	0.7334E-10	0.1332E+06	0.5328E-06	0.1639E+03	0.1016E-09
0.9777E+00	0.8490E+00	0.9777E+02	0.1779E-10	0.3103E+03	0.1489E-09	0.2328E+02	0.1164E-12	0.6598E+02	0.1188E-10	0.4751E+01	0.4751E-10	0.3999E+03	0.7999E-09	0.1479E+03	0.2958E-09	0.3390E+02	0.1356E-09	0.6974E+01	0.2650E-10	0.1912E+02	0.7265E-10	0.1319E+06	0.5276E-06	0.1626E+03	0.1008E-09
0.9777E+00	0.8540E+00	0.9682E+02	0.1762E-10	0.3073E+03	0.1475E-09	0.2322E+02	0.1161E-12	0.6538E+02	0.1177E-10	0.4697E+01	0.4697E-10	0.3959E+03	0.7919E-09	0.1464E+03	0.2929E-09	0.3358E+02	0.1343E-09	0.6912E+01	0.2627E-10	0.1895E+02	0.7200E-10	0.1307E+06	0.5227E-06	0.1612E+03	0.9997E-10
0.9777E+00	0.8589E+00	0.9657E+02	0.1758E-10	0.3064E+03	0.1471E-09	0.2324E+02	0.1162E-12	0.6518E+02	0.1173E-10	0.4684E+01	0.4684E-10	0.3955E+03	0.7910E-09	0.1461E+03	0.2922E-09	0.3350E+02	0.1340E-09	0.6910E+01	0.2626E-10	0.1894E+02	0.7198E-10	0.1306E+06	0.5224E-06	0.1612E+03	0.9993E-10
0.9777E+00	0.8639E+00	0.9671E+02	0.1760E-10	0.3069E+03	0.1473E-09	0.2331E+02	0.1166E-12	0.6524E+02	0.1174E-10	0.4693E+01	0.4693E-10	0.3964E+03	0.7928E-09	0.1463E+03	0.2926E-09	0.3355E+02	0.1342E-09	0.6927E+01	0.2632E-10	0.1899E+02	0.7216E-10	0.1309E+06	0.5237E-06	0.1615E+03	0.1001E-09
0.9777E+00	0.8688E+00	0.9722E+02	0.1769E-10	0.3085E+03	0.1481E-09	0.2345E+02	0.1173E-12	0.6550E+02	0.1179E-10	0.4725E+01	0.4725E-10	0.3994E+03	0.7988E-09	0.1471E+03	0.2942E-09	0.3372E+02	0.1349E-09	0.6982E+01	0.2653E-10	0.1914E+02	0.7273E-10	0.1319E+06	0.5278E-06	0.1627E+03	0.1009E-09
0.9777E+00	0.8738E+00	0.9837E+02	0.1790E-10	0.3121E+03	0.1498E-09	0.2362E+02	0.1181E-12	0.6617E+02	0.1191E-10	0.4791E+01	0.4791E-10	0.4050E+03	0.8100E-09	0.1489E+03	0.2978E-09	0.3412E+02	0.1365E-09	0.7076E+01	0.2689E-10	0.1940E+02	0.7371E-10	0.1338E+06	0.5352E-06	0.1646E+03	0.1021E-09
0.9777E+00	0.8787E+00	0.1007E+03	0.1832E-10	0.3194E+03	0.1533E-09	0.2398E+02	0.1199E-12	0.6753E+02	0.1216E-10	0.4914E+01	0.4914E-10	0.4157E+03	0.8313E-09	0.1525E+03	0.3050E-09	0.3490E+02	0.1396E-09	0.7264E+01	0.2760E-10	0.1991E+02	0.7567E-10	0.1373E+06	0.5491E-06	0.1686E+03	0.1046E-09
0.9777E+00	0.8837E+00	0.1034E+03	0.1882E-10	0.3279E+03	0.1574E-09	0.2438E+02	0.1219E-12	0.6908E+02	0.1243E-10	0.5066E+01	0.5066E-10	0.4280E+03	0.8559E-09	0.1568E+03	0.3137E-09	0.3584E+02	0.1434E-09	0.7479E+01	0.2842E-10	0.2050E+02	0.7791E-10	0.1413E+06	0.5650E-06	0.1733E+03	0.1075E-09
0.9777E+00	0.8886E+00	0.1075E+03	0.1957E-10	0.3413E+03	0.1638E-09	0.2495E+02	0.1247E-12	0.7178E+02	0.1292E-10	0.5291E+01	0.5291E-10	0.4471E+03	0.8942E-09	0.1636E+03	0.3272E-09	0.3736E+02	0.1494E-09	0.7802E+01	0.2965E-10	0.2139E+02	0.8127E-10	0.1475E+06	0.5901E-06	0.1802E+03	0.1117E-09
0.9777E+00	0.8936E+00	0.1139E+03	0.2073E-10	0.3614E+03	0.1735E-09	0.2580E+02	0.1290E-12	0.7556E+02	0.1360E-10	0.5628E+01	0.5628E-10	0.4752E+03	0.9503E-09	0.1734E+03	0.3467E-09	0.3952E+02	0.1581E-09	0.8287E+01	0.3149E-10	0.2272E+02	0.8633E-10	0.1567E+06	0.6267E-06	0.1909E+03	0.1184E-09
0.9777E+00	0.8985E+00	0.1215E+03	0.2211E-10	0.3853E+03	0.1850E-09	0.2683E+02	0.1342E-12	0.8032E+02	0.1446E-10	0.6032E+01	0.6032E-10	0.5084E+03	0.1017E-08	0.1851E+03	0.3702E-09	0.4213E+02	0.1685E-09	0.8863E+01	0.3368E-10	0.2430E+02	0.9232E-10	0.1675E+06	0.6700E-06	0.2038E+03	0.1264E-09
0.9777E+00	0.9035E+00	0.1335E+03	0.2429E-10	0.4219E+03	0.2025E-09	0.2837E+02	0.1419E-12	0.8791E+02	0.1582E-10	0.6647E+01	0.6647E-10	0.5588E+03	0.1118E-08	0.2035E+03	0.4069E-09	0.4624E+02	0.1850E-09	0.9712E+01	0.3691E-10	0.2662E+02	0.1012E-09	0.1837E+06	0.7349E-06	0.2226E+03	0.1380E-09
0.9777E+00	0.9084E+00	0.1484E+03	0.2701E-10	0.4670E+03	0.2242E-09	0.3027E+02	0.1513E-12	0.9684E+02	0.1743E-10	0.7409E+01	0.7409E-10	0.6202E+03	0.1240E-08	0.2266E+03	0.4532E-09	0.5131E+02	0.2052E-09	0.1075E+02	0.4085E-10	0.2947E+02	0.1120E-09	0.2036E+06	0.8145E-06	0.2460E+03	0.1525E-09
0.9777E+00	0.9134E+00	0.1663E+03	0.3026E-10	0.5193E+03	0.2493E-09	0.3239E+02	0.1620E-12	0.1077E+03	0.1938E-10	0.8318E+01	0.8318E-10	0.6913E+03	0.1383E-08	0.2536E+03	0.5072E-09	0.5731E+02	0.2292E-09	0.1193E+02	0.4535E-10	0.3271E+02	0.1243E-09	0.2264E+06	0.9054E-06	0.2721E+03	0.1687E-09
0.9777E+00	0.9183E+00	0.1873E+03	0.3409E-10	0.5797E+03	0.2782E-09	0.3485E+02	0.1742E-12	0.1213E+03	0.2183E-10	0.9346E+01	0.9346E-10	0.7720E+03	0.1544E-08	0.2858E+03	0.5716E-09	0.6468E+02	0.2587E-09	0.1326E+02	0.5040E-10	0.3636E+02	0.1381E-09	0.2522E+06	0.1009E-05	0.3017E+03	0.1871E-09
0.9777E+00	0.9233E+00	0.2087E+03	0.3798E-10	0.6413E+03	0.3078E-09	0.3738E+02	0.1869E-12	0.1358E+03	0.2444E-10	0.1038E+02	0.1038E-09	0.8542E+03	0.1708E-08	0.3200E+03	0.6399E-09	0.7252E+02	0.2901E-09	0.1463E+02	0.5559E-10	0.4010E+02	0.1524E-09	0.2787E+06	0.1115E-05	0.3325E+03	0.2062E-09
0.9777E+00	0.9282E+00	0.2327E+03	0.4236E-10	0.7111E+03	0.3413E-09	0.4040E+02	0.2020E-12	0.1524E+03	0.2744E-10	0.1154E+02	0.1154E-09	0.9473E+03	0.1895E-08	0.3587E+03	0.7174E-09	0.8144E+02	0.3258E-09	0.1622E+02	0.6163E-10	0.4446E+02	0.1689E-09	0.3089E+06	0.1236E-05	0.3688E+03	0.2287E-09
0.9777E+00	0.9332E+00	0.2588E+03	0.4709E-10	0.7874E+03	0.3779E-09	0.4378E+02	0.2189E-12	0.1720E+03	0.3095E-10	0.1278E+02	0.1278E-09	0.1049E+04	0.2098E-08	0.4024E+03	0.8048E-09	0.9179E+02	0.3672E-09	0.1795E+02	0.6820E-10	0.4920E+02	0.1870E-09	0.3422E+06	0.1369E-05	0.4087E+03	0.2534E-09
0.9777E+00	0.9381E+00	0.2887E+03	0.5255E-10	0.8786E+03	0.4217E-09	0.4798E+02	0.2399E-12	0.1951E+03	0.3511E-10	0.1424E+02	0.1424E-09	0.1172E+04	0.2345E-08	0.4542E+03	0.9084E-09	0.1039E+03	0.4155E-09	0.2004E+02	0.7615E-10	0.5494E+02	0.2088E-09	0.3827E+06	0.1531E-05	0.4560E+03	0.2827E-09
0.9777E+00	0.9431E+00	0.3233E+03	0.5885E-10	0.9848E+03	0.4727E-09	0.5290E+02	0.2645E-12	0.2218E+03	0.3992E-10	0.1594E+02	0.1594E-09	0.1316E+04	0.2631E-08	0.5135E+03	0.1027E-08	0.1177E+03	0.4709E-09	0.2250E+02	0.8551E-10	0.6168E+02	0.2344E-09	0.4300E+06	0.1720E-05	0.5117E+03	0.3173E-09
0.9777E+00	0.9480E+00	0.3642E+03	0.6628E-10	0.1111E+04	0.5333E-09	0.5884E+02	0.2942E-12	0.2522E+03	0.4540E-10	0.1797E+02	0.1797E-09	0.1486E+04	0.2971E-08	0.5825E+03	0.1165E-08	0.1336E+03	0.5345E-09	0.2546E+02	0.9675E-10	0.6980E+02	0.2652E-09	0.4865E+06	0.1946E-05	0.5792E+03	0.3591E-09
0.9777E+00	0.9530E+00	0.4089E+03	0.7442E-10	0.1249E+04	0.5997E-09	0.6552E+02	0.3276E-12	0.2852E+03	0.5134E-10	0.2020E+02	0.2020E-09	0.1671E+04	0.3343E-08	0.6572E+03	0.1314E-08	0.1509E+03	0.6036E-09	0.2871E+02	0.1091E-09	0.7870E+02	0.2991E-09	0.5481E+06	0.2192E-05	0.6536E+03	0.4052E-09
0.9777E+00	0.9579E+00	0.4591E+03	0.8356E-10	0.1406E+04	0.6747E-09	0.7285E+02	0.3643E-12	0.3226E+03	0.5808E-10	0.2270E+02	0.2270E-09	0.1881E+04	0.3762E-08	0.7418E+03	0.1484E-08	0.1705E+03	0.6818E-09	0.3233E+02	0.1229E-09	0.8863E+02	0.3368E-09	0.6175E+06	0.2470E-05	0.7365E+03	0.4567E-09
0.9777E+00	0.9629E+00	0.5172E+03	0.9412E-10	0.1588E+04	0.7621E-09	0.8162E+02	0.4081E-12	0.3651E+03	0.6572E-10	0.2563E+02	0.2563E-09	0.2125E+04	0.4250E-08	0.8392E+03	0.1678E-08	0.1927E+03	0.7707E-09	0.3656E+02	0.1389E-09	0.1002E+03	0.3809E-09	0.6982E+06	0.2793E-05	0.8330E+03	0.5164E-09
0.9777E+00	0.9678E+00	0.5732E+03	0.1043E-09	0.1765E+04	0.8470E-09	0.9026E+02	0.4513E-12	0.4053E+03	0.7295E-10	0.2851E+02	0.2851E-09	0.2363E+04	0.4725E-08	0.9326E+03	0.1865E-08	0.2138E+03	0.8551E-09	0.4069E+02	0.1546E-09	0.1116E+03	0.4239E-09	0.7766E+06	0.3107E-05	0.9268E+03	0.5746E-09
0.9777E+00	0.9728E+00	0.6170E+03	0.1123E-09	0.1904E+04	0.9138E-09	0.9726E+02	0.4863E-12	0.4354E+03	0.7837E-10	0.3081E+02	0.3081E-09	0.2550E+04	0.5100E-08	0.1004E+04	0.2007E-08	0.2295E+03	0.9181E-09	0.4399E+02	0.1671E-09	0.1206E+03	0.4582E-09	0.8384E+06	0.3353E-05	0.1001E+04	0.6208E-09
0.9777E+00	0.9777E+00	0.6432E+03	0.1171E-09	0.1986E+04	0.9534E-09	0.1018E+03	0.5088E-12	0.4505E+03	0.8109E-10	0.3220E+02	0.3220E-09	0.2661E+04	0.5321E-08	0.1043E+04	0.2085E-08	0.2375E+03	0.9498E-09	0.4595E+02	0.1746E-09	0.1260E+03	0.4787E-09	0.8744E+06	0.3497E-05	0.1046E+04	0.6484E-09
0.9777E+00	0.9827E+00	0.6395E+03	0.1164E-09	0.1976E+04	0.9483E-09	0.1016E+03	0.5082E-12	0.4452E+03	0.8013E-10	0.3205E+02	0.3205E-09	0.2646E+04	0.5291E-08	0.1031E+04	0.2063E-08	0.2345E+03	0.9381E-09	0.4572E+02	0.1737E-09	0.1253E+03	0.4762E-09	0.8692E+06	0.3477E-05	0.1041E+04	0.6452E-09
0.9777E+00	0.9876E+00	0.6157E+03	0.1121E-09	0.1906E+04	0.9147E-09	0.9857E+02	0.4928E-12	0.4190E+03	0.7543E-10	0.3092E+02	0.3092E-09	0.2549E+04	0.5098E-08	0.9775E+03	0.1955E-08	0.2209E+03	0.8834E-09	0.4411E+02	0.1676E-09	0.1209E+03	0.4595E-09	0.8370E+06	0.3348E-05	0.1006E+04	0.6234E-09
0.9777E+00	0.9926E+00	0.5587E+03	0.1017E-09	0.1731E+04	0.8311E-09	0.9126E+02	0.4563E-12	0.3903E+03	0.7025E-10	0.2813E+02	0.2813E-09	0.2315E+04	0.4629E-08	0.8988E+03	0.1798E-08	0.2035E+03	0.8142E-09	0.4012E+02	0.1525E-09	0.1100E+03	0.4180E-09	0.7598E+06	0.3039E-05	0.9144E+03	0.5669E-09
0.9777E+00	0.9975E+00	0.5587E+03	0.1017E-09	0.1731E+04	0.8311E-09	0.9126E+02	0.4563E-12	0.3903E+03	0.7025E-10	0.2813E+02	0.2813E-09	0.2315E+04	0.4629E-08	0.8988E+03	0.1798E-08	0.2035E+03	0.8142E-09	0.4012E+02	0.1525E-09	0.1100E+03	0.4180E-09	0.7598E+06	0.3039E-05	0.9144E+03	0.5669E-09
0.9728E+00	0.2475E-02	0.4899E+03	0.8916E-10	0.1477E+04	0.7091E-09	0.8376E+02	0.4188E-12	0.3805E+03	0.6849E-10	0.2449E+02	0.2449E-09	0.1980E+04	0.3960E-08	0.8128E+03	0.1626E-08	0.1894E+03	0.7578E-09	0.3434E+02	0.1305E-09	0.9415E+02	0.3578E-09	0.6488E+06	0.2595E-05	0.7805E+03	0.4839E-09
0.9728E+00	0.7426E-02	0.4899E+03	0.8916E-10	0.1477E+04	0.7091E-09	0.8376E+02	0.4188E-12	0.3805E+03	0.6849E-10	0.2449E+02	0.2449E-09	0.1980E+04	0.3960E-08	0.8128E+03	0.1626E-08	0.1894E+03	0.7578E-09	0.3434E+02	0.1305E-09	0.9415E+02	0.3578E-09	0.6488E+06	0.2595E-05	0.7805E+03	0.4839E-09
0.9728E+00	0.1238E-01	0.3060E+03	0.5570E-10	0.9417E+03	0.4520E-09	0.5347E+02	0.2673E-12	0.2187E+03	0.3936E-10	0.1542E+02	0.1542E-09	0.1262E+04	0.2523E-08	0.5016E+03	0.1003E-08	0.1154E+03	0.4617E-09	0.2188E+02	0.8313E-10	0.5997E+02	0.2279E-09	0.4135E+06	0.1654E-05	0.4958E+03	0.3074E-09
0.9728E+00	0.1733E-01	0.2482E+03	0.4517E-10	0.7679E+03	0.3686E-09	0.4573E+02	0.2287E-12	0.1755E+03	0.3160E-10	0.1262E+02	0.1262E-09	0.1034E+04	0.2068E-08	0.4109E+03	0.8218E-09	0.9398E+02	0.3759E-09	0.1775E+02	0.6745E-10	0.4866E+02	0.1849E-09	0.3346E+06	0.1338E-05	0.4021E+03	0.2493E-09
0.9728E+00	0.2228E-01	0.2422E+03	0.4408E-10	0.7518E+03	0.3609E-09	0.4499E+02	0.2249E-12	0.1712E+03	0.3081E-10	0.1237E+02	0.1237E-09	0.1009E+04	0.2018E-08	0.3994E+03	0.7988E-09	0.9146E+02	0.3658E-09	0.1724E+02	0.6553E-10	0.4727E+02	0.1796E-09	0.3247E+06	0.1299E-05	0.3908E+03	0.2423E-09
0.9728E+00	0.2723E-01	0.2351E+03	0.4278E-10	0.7424E+03	0.3564E-09	0.4407E+02	0.2203E-12	0.1659E+03	0.2987E-10	0.1225E+02	0.1225E-09	0.9964E+03	0.1993E-08	0.3858E+03	0.7717E-09	0.8934E+02	0.3574E-09	0.1687E+02	0.6409E-10	0.4624E+02	0.1757E-09	0.3167E+06	0.1267E-05	0.3805E+03	0.2359E-09
0.9728E+00	0.3218E-01	0.2076E+03	0.3778E-10	0.6694E+03	0.3213E-09	0.3907E+02	0.1954E-12	0.1495E+03	0.2690E-10	0.1098E+02	0.1098E-09	0.8912E+03	0.1782E-08	0.3433E+03	0.6866E-09	0.7940E+02	0.3176E-09	0.1505E+02	0.5718E-10	0.4125E+02	0.1568E-09	0.2833E+06	0.1133E-05	0.3408E+03	0.2113E-09
0.9728E+00	0.3713E-01	0.1897E+03	0.3452E-10	0.5776E+03	0.2772E-09	0.3353E+02	0.1676E-12	0.1355E+03	0.2438E-10	0.9297E+01	0.9297E-10	0.7584E+03	0.1517E-08	0.3052E+03	0.6104E-09	0.6947E+02	0.2779E-09	0.1293E+02	0.4914E-10	0.3545E+02	0.1347E-09	0.2459E+06	0.9837E-06	0.3009E+03	0.1866E-09
0.9728E+00	0.4208E-01	0.1845E+03	0.3358E-10	0.5195E+03	0.2494E-09	0.3143E+02	0.1571E-12	0.1312E+03	0.2362E-10	0.8365E+01	0.8365E-10	0.6939E+03	0.1388E-08	0.2916E+03	0.5832E-09	0.6588E+02	0.2635E-09	0.1196E+02	0.4543E-10	0.3277E+02	0.1245E-09	0.2279E+06	0.9115E-06	0.2846E+03	0.1765E-09
0.9728E+00	0.4703E-01	0.1844E+03	0.3356E-10	0.5005E+03	0.2402E-09	0.3099E+02	0.1550E-12	0.1308E+03	0.2354E-10	0.8128E+01	0.8128E-10	0.6779E+03	0.1356E-08	0.2894E+03	0.5789E-09	0.6535E+02	0.2614E-09	0.1171E+02	0.4450E-10	0.3210E+02	0.1220E-09	0.2231E+06	0.8924E-06	0.2796E+03	0.1734E-09
0.9728E+00	0.5198E-01	0.1858E+03	0.3382E-10	0.4905E+03	0.2354E-09	0.3161E+02	0.1580E-12	0.1317E+03	0.2370E-10	0.8083E+01	0.8083E-10	0.6751E+03	0.1350E-08	0.2907E+03	0.5814E-09	0.6595E+02	0.2638E-09	0.1167E+02	0.4436E-10	0.3200E+02	0.1216E-09	0.2221E+06	0.8884E-06	0.2774E+03	0.1720E-09
0.9728E+00	0.5693E-01	0.1775E+03	0.3230E-10	0.4825E+03	0.2316E-09	0.3184E+02	0.1592E-12	0.1264E+03	0.2275E-10	0.8080E+01	0.8080E-10	0.6735E+03	0.1347E-08	0.2873E+03	0.5746E-09	0.6584E+02	0.2634E-09	0.1166E+02	0.4432E-10	0.3197E+02	0.1215E-09	0.2212E+06	0.8846E-06	0.2693E+03	0.1669E-09
0.9728E+00	0.6188E-01	0.1664E+03	0.3028E-10	0.4747E+03	0.2279E-09	0.3178E+02	0.1589E-12	0.1179E+03	0.2121E-10	0.8028E+01	0.8028E-10	0.6587E+03	0.1317E-08	0.2777E+03	0.5555E-09	0.6423E+02	0.2569E-09	0.1145E+02	0.4351E-10	0.3139E+02	0.1193E-09	0.2167E+06	0.8669E-06	0.2585E+03	0.1603E-09
0.9728E+00	0.6683E-01	0.1606E+03	0.2923E-10	0.4704E+03	0.2258E-09	0.3108E+02	0.1554E-12	0.1138E+03	0.2049E-10	0.7982E+01	0.7982E-10	0.6470E+03	0.1294E-08	0.2696E+03	0.5392E-09	0.6257E+02	0.2503E-09	0.1127E+02	0.4281E-10	0.3088E+02	0.1174E-09	0.2137E+06	0.8549E-06	0.2526E+03	0.1566E-09
0.9728E+00	0.7178E-01	0.1589E+03	0.2892E-10	0.4680E+03	0.2246E-09	0.3045E+02	0.1523E-12	0.1127E+03	0.2029E-10	0.7967E+01	0.7967E-10	0.6430E+03	0.1286E-08	0.2652E+03	0.5304E-09	0.6101E+02	0.2440E-09	0.1119E+02	0.4251E-10	0.3066E+02	0.1165E-09	0.2125E+06	0.8501E-06	0.2499E+03	0.1550E-09
0.9728E+00	0.7673E-01	0.1578E+03	0.2871E-10	0.4626E+03	0.2221E-09	0.2979E+02	0.1490E-12	0.1122E+03	0.2020E-10	0.7846E+01	0.7846E-10	0.6359E+03	0.1272E-08	0.2594E+03	0.5188E-09	0.5918E+02	0.2367E-09	0.1103E+02	0.4190E-10	0.3022E+02	0.1149E-09	0.2096E+06	0.8384E-06	0.2464E+03	0.1528E-09
0.9728E+00	0.8168E-01	0.1555E+03	0.2830E-10	0.4547E+03	0.2183E-09	0.2885E+02	0.1443E-12	0.1097E+03	0.1974E-10	0.7673E+01	0.7673E-10	0.6227E+03	0.1245E-08	0.2515E+03	0.5031E-09	0.5699E+02	0.2279E-09	0.1078E+02	0.4096E-10	0.2955E+02	0.1123E-09	0.2050E+06	0.8199E-06	0.2421E+03	0.1501E-09
0.9728E+00	0.8663E-01	0.1536E+03	0.2796E-10	0.4502E+03	0.2161E-09	0.2761E+02	0.1381E-12	0.1075E+03	0.1935E-10	0.7481E+01	0.7481E-10	0.6089E+03	0.1218E-08	0.2447E+03	0.4895E-09	0.5536E+02	0.2214E-09	0.1053E+02	0.4002E-10	0.2887E+02	0.1097E-09	0.2002E+06	0.8007E-06	0.2398E+03	0.1487E-09
0.9728E+00	0.9158E-01	0.1503E+03	0.2736E-10	0.4451E+03	0.2136E-09	0.2665E+02	0.1332E-12	0.1046E+03	0.1883E-10	0.7383E+01	0.7383E-10	0.6023E+03	0.1205E-08	0.2412E+03	0.4823E-09	0.5455E+02	0.2182E-09	0.1041E+02	0.3957E-10	0.2854E+02	0.1085E-09	0.1979E+06	0.7915E-06	0.2372E+03	0.1470E-09
0.9728E+00	0.9653E-01	0.1477E+03	0.2688E-10	0.4432E+03	0.2128E-09	0.2570E+02	0.1285E-12	0.1017E+03	0.1830E-10	0.7367E+01	0.7367E-10	0.6019E+03	0.1204E-08	0.2398E+03	0.4796E-09	0.5432E+02	0.2173E-09	0.1043E+02	0.3965E-10	0.2860E+02	0.1087E-09	0.1981E+06	0.7922E-06	0.2365E+03	0.1466E-09
0.9728E+00	0.1015E+00	0.1464E+03	0.2665E-10	0.4500E+03	0.2160E-09	0.2553E+02	0.1277E-12	0.9930E+02	0.1787E-10	0.7623E+01	0.7623E-10	0.6207E+03	0.1241E-08	0.2457E+03	0.4914E-09	0.5606E+02	0.2242E-09	0.1081E+02	0.4106E-10	0.2962E+02	0.1126E-09	0.2049E+06	0.8196E-06	0.2403E+03	0.1490E-09
0.9728E+00	0.1064E+00	0.5215E+02	0.9752E+02	0.7909E+02	0.3901E+03	0.2477E+02	0.1273E+01	0.3544E+02	0.6554E+02	0.7797E-01	0.8011E+01	0.3042E+02	0.6251E+03	0.1199E+02	0.2464E+03	0.1411E+01	0.5800E+02	0.2860E+00	0.1117E+02	0.7840E+00	0.3061E+02	0.5153E+04	0.2118E+06	0.3395E+02	0.2163E+03
0.9728E+00	0.1114E+00	0.1411E+03	0.2569E-10	0.4446E+03	0.2134E-09	0.2565E+02	0.1283E-12	0.9356E+02	0.1684E-10	0.7942E+01	0.7942E-10	0.6354E+03	0.1271E-08	0.2496E+03	0.4993E-09	0.5782E+02	0.2313E-09	0.1115E+02	0.4238E-10	0.3057E+02	0.1162E-09	0.2114E+06	0.8456E-06	0.2367E+03	0.1467E-09
0.9728E+00	0.1163E+00	0.3452E+02	0.1052E+03	0.4875E+02	0.3919E+03	0.2318E+02	0.1941E+01	0.2259E+02	0.6809E+02	0.4607E-01	0.7715E+01	0.1824E+02	0.6111E+03	0.7114E+01	0.2383E+03	0.8433E+00	0.5649E+02	0.1711E+00	0.1089E+02	0.4690E+00	0.2984E+02	0.3093E+04	0.2072E+06	0.2049E+02	0.2127E+03
0.9728E+00	0.1213E+00	0.1343E+03	0.2444E-10	0.4212E+03	0.2022E-09	0.2392E+02	0.1196E-12	0.8561E+02	0.1541E-10	0.7298E+01	0.7298E-10	0.5970E+03	0.1194E-08	0.2281E+03	0.4561E-09	0.5387E+02	0.2155E-09	0.1057E+02	0.4018E-10	0.2898E+02	0.1101E-09	0.2025E+06	0.8100E-06	0.2239E+03	0.1388E-09
0.9728E+00	0.1262E+00	0.1286E+03	0.2340E-10	0.4025E+03	0.1932E-09	0.2292E+02	0.1146E-12	0.8173E+02	0.1471E-10	0.6766E+01	0.6766E-10	0.5591E+03	0.1118E-08	0.2049E+03	0.4099E-09	0.4847E+02	0.1939E-09	0.9883E+01	0.3755E-10	0.2709E+02	0.1030E-09	0.1903E+06	0.7612E-06	0.2136E+03	0.1325E-09
0.9728E+00	0.1312E+00	0.1263E+03	0.2299E-10	0.3949E+03	0.1895E-09	0.2180E+02	0.1090E-12	0.7997E+02	0.1439E-10	0.6506E+01	0.6506E-10	0.5417E+03	0.1083E-08	0.1957E+03	0.3913E-09	0.4597E+02	0.1839E-09	0.9517E+01	0.3616E-10	0.2609E+02	0.9914E-10	0.1839E+06	0.7356E-06	0.2096E+03	0.1300E-09
0.9728E+00	0.1361E+00	0.1284E+03	0.2337E-10	0.4057E+03	0.1947E-09	0.2184E+02	0.1092E-12	0.8142E+02	0.1465E-10	0.6555E+01	0.6555E-10	0.5494E+03	0.1099E-08	0.1963E+03	0.3925E-09	0.4563E+02	0.1825E-09	0.9556E+01	0.3631E-10	0.2620E+02	0.9955E-10	0.1856E+06	0.7423E-06	0.2155E+03	0.1336E-09
0.9728E+00	0.1411E+00	0.1331E+03	0.2422E-10	0.4252E+03	0.2041E-09	0.2254E+02	0.1127E-12	0.8523E+02	0.1534E-10	0.6736E+01	0.6736E-10	0.5668E+03	0.1134E-08	0.2009E+03	0.4017E-09	0.4648E+02	0.1859E-09	0.9732E+01	0.3698E-10	0.2668E+02	0.1014E-09	0.1893E+06	0.7572E-06	0.2249E+03	0.1394E-09
0.9728E+00	0.1460E+00	0.1387E+03	0.2524E-10	0.4454E+03	0.2138E-09	0.2389E+02	0.1195E-12	0.9078E+02	0.1634E-10	0.6989E+01	0.6989E-10	0.5910E+03	0.1182E-08	0.2112E+03	0.4224E-09	0.4822E+02	0.1929E-09	0.1001E+02	0.3804E-10	0.2744E+02	0.1043E-09	0.1947E+06	0.7787E-06	0.2341E+03	0.1451E-09
0.9728E+00	0.1510E+00	0.1437E+03	0.2616E-10	0.4610E+03	0.2213E-09	0.2524E+02	0.1262E-12	0.9617E+02	0.1731E-10	0.7210E+01	0.7210E-10	0.6110E+03	0.1222E-08	0.2231E+03	0.4462E-09	0.5041E+02	0.2016E-09	0.1026E+02	0.3901E-10	0.2814E+02	0.1069E-09	0.1995E+06	0.7979E-06	0.2411E+03	0.1495E-09
0.9728E+00	0.1559E+00	0.1479E+03	0.2692E-10	0.4708E+03	0.2260E-09	0.2658E+02	0.1329E-12	0.1007E+03	0.1812E-10	0.7394E+01	0.7394E-10	0.6257E+03	0.1251E-08	0.2336E+03	0.4672E-09	0.5240E+02	0.2096E-09	0.1049E+02	0.3986E-10	0.2875E+02	0.1093E-09	0.2036E+06	0.8142E-06	0.2459E+03	0.1524E-09
0.9728E+00	0.1609E+00	0.1513E+03	0.2753E-10	0.4769E+03	0.2289E-09	0.2784E+02	0.1392E-12	0.1043E+03	0.1877E-10	0.7547E+01	0.7547E-10	0.6364E+03	0.1273E-08	0.2418E+03	0.4837E-09	0.5414E+02	0.2166E-09	0.1068E+02	0.4059E-10	0.2929E+02	0.1113E-09	0.2070E+06	0.8278E-06	0.2494E+03	0.1546E-09
0.9728E+00	0.1658E+00	0.1536E+03	0.2795E-10	0.4799E+03	0.2304E-09	0.2897E+02	0.1448E-12	0.1070E+03	0.1925E-10	0.7649E+01	0.7649E-10	0.6421E+03	0.1284E-08	0.2475E+03	0.4950E-09	0.5561E+02	0.2224E-09	0.1079E+02	0.4101E-10	0.2959E+02	0.1124E-09	0.2089E+06	0.8356E-06	0.2512E+03	0.1557E-09
0.9728E+00	0.1708E+00	0.1549E+03	0.2820E-10	0.4787E+03	0.2298E-09	0.2994E+02	0.1497E-12	0.1086E+03	0.1955E-10	0.7702E+01	0.7702E-10	0.6394E+03	0.1279E-08	0.2504E+03	0.5009E-09	0.5650E+02	0.2260E-09	0.1083E+02	0.4116E-10	0.2969E+02	0.1128E-09	0.2081E+06	0.8324E-06	0.2506E+03	0.1554E-09
0.9728E+00	0.1757E+00	0.1546E+03	0.2814E-10	0.4739E+03	0.2275E-09	0.3071E+02	0.1536E-12	0.1090E+03	0.1961E-10	0.7656E+01	0.7656E-10	0.6330E+03	0.1266E-08	0.2490E+03	0.4981E-09	0.5664E+02	0.2265E-09	0.1076E+02	0.4089E-10	0.2950E+02	0.1121E-09	0.2062E+06	0.8250E-06	0.2483E+03	0.1540E-09
0.9728E+00	0.1807E+00	0.1533E+03	0.2791E-10	0.4643E+03	0.2229E-09	0.3129E+02	0.1564E-12	0.1083E+03	0.1949E-10	0.7554E+01	0.7554E-10	0.6195E+03	0.1239E-08	0.2458E+03	0.4916E-09	0.5617E+02	0.2247E-09	0.1060E+02	0.4028E-10	0.2906E+02	0.1104E-09	0.2023E+06	0.8094E-06	0.2426E+03	0.1504E-09
0.9728E+00	0.1856E+00	0.1510E+03	0.2749E-10	0.4537E+03	0.2178E-09	0.3126E+02	0.1563E-12	0.1071E+03	0.1928E-10	0.7424E+01	0.7424E-10	0.6047E+03	0.1209E-08	0.2419E+03	0.4839E-09	0.5535E+02	0.2214E-09	0.1041E+02	0.3955E-10	0.2853E+02	0.1084E-09	0.1971E+06	0.7882E-06	0.2370E+03	0.1470E-09
0.9728E+00	0.1906E+00	0.1462E+03	0.2662E-10	0.4342E+03	0.2084E-09	0.3107E+02	0.1554E-12	0.1046E+03	0.1883E-10	0.7112E+01	0.7112E-10	0.5756E+03	0.1151E-08	0.2337E+03	0.4674E-09	0.5362E+02	0.2145E-09	0.9973E+01	0.3790E-10	0.2734E+02	0.1039E-09	0.1874E+06	0.7497E-06	0.2262E+03	0.1402E-09
0.9728E+00	0.1955E+00	0.1480E+03	0.2694E-10	0.4407E+03	0.2115E-09	0.3080E+02	0.1540E-12	0.1057E+03	0.1902E-10	0.7208E+01	0.7208E-10	0.5845E+03	0.1169E-08	0.2379E+03	0.4758E-09	0.5454E+02	0.2181E-09	0.1013E+02	0.3849E-10	0.2777E+02	0.1055E-09	0.1895E+06	0.7579E-06	0.2294E+03	0.1422E-09
0.9728E+00	0.2005E+00	0.1492E+03	0.2716E-10	0.4464E+03	0.2143E-09	0.3023E+02	0.1512E-12	0.1063E+03	0.1914E-10	0.7184E+01	0.7184E-10	0.5835E+03	0.1167E-08	0.2376E+03	0.4753E-09	0.5444E+02	0.2178E-09	0.1011E+02	0.3840E-10	0.2770E+02	0.1053E-09	0.1885E+06	0.7540E-06	0.2309E+03	0.1431E-09
0.9728E+00	0.2054E+00	0.1484E+03	0.2701E-10	0.4447E+03	0.2134E-09	0.2962E+02	0.1481E-12	0.1058E+03	0.1904E-10	0.7065E+01	0.7065E-10	0.5764E+03	0.1153E-08	0.2355E+03	0.4711E-09	0.5386E+02	0.2154E-09	0.9955E+01	0.3783E-10	0.2729E+02	0.1037E-09	0.1842E+06	0.7369E-06	0.2295E+03	0.1423E-09
0.9728E+00	0.2104E+00	0.1460E+03	0.2657E-10	0.4383E+03	0.2104E-09	0.2898E+02	0.1449E-12	0.1042E+03	0.1876E-10	0.6887E+01	0.6887E-10	0.5642E+03	0.1128E-08	0.2309E+03	0.4618E-09	0.5266E+02	0.2106E-09	0.9703E+01	0.3687E-10	0.2660E+02	0.1011E-09	0.1788E+06	0.7153E-06	0.2258E+03	0.1400E-09
0.9728E+00	0.2153E+00	0.1435E+03	0.2611E-10	0.4304E+03	0.2066E-09	0.2847E+02	0.1424E-12	0.1028E+03	0.1850E-10	0.6747E+01	0.6747E-10	0.5544E+03	0.1109E-08	0.2270E+03	0.4540E-09	0.5171E+02	0.2068E-09	0.9487E+01	0.3605E-10	0.2601E+02	0.9883E-10	0.1744E+06	0.6977E-06	0.2219E+03	0.1376E-09
0.9728E+00	0.2203E+00	0.1399E+03	0.2546E-10	0.4219E+03	0.2025E-09	0.2761E+02	0.1381E-12	0.1004E+03	0.1808E-10	0.6610E+01	0.6610E-10	0.5430E+03	0.1086E-08	0.2228E+03	0.4456E-09	0.5076E+02	0.2031E-09	0.9294E+01	0.3532E-10	0.2548E+02	0.9682E-10	0.1708E+06	0.6832E-06	0.2179E+03	0.1351E-09
0.9728E+00	0.2252E+00	0.1397E+03	0.2542E-10	0.4162E+03	0.1998E-09	0.2734E+02	0.1367E-12	0.1005E+03	0.1809E-10	0.6623E+01	0.6623E-10	0.5438E+03	0.1088E-08	0.2232E+03	0.4465E-09	0.5089E+02	0.2036E-09	0.9232E+01	0.3508E-10	0.2531E+02	0.9617E-10	0.1689E+06	0.6755E-06	0.2161E+03	0.1340E-09
0.9728E+00	0.2302E+00	0.1399E+03	0.2547E-10	0.4022E+03	0.1930E-09	0.2743E+02	0.1372E-12	0.1013E+03	0.1823E-10	0.6688E+01	0.6688E-10	0.5482E+03	0.1096E-08	0.2255E+03	0.4509E-09	0.5149E+02	0.2060E-09	0.9208E+01	0.3499E-10	0.2524E+02	0.9593E-10	0.1645E+06	0.6579E-06	0.2125E+03	0.1317E-09
0.9728E+00	0.2351E+00	0.1397E+03	0.2542E-10	0.3847E+03	0.1847E-09	0.2778E+02	0.1389E-12	0.1024E+03	0.1844E-10	0.6787E+01	0.6787E-10	0.5524E+03	0.1105E-08	0.2284E+03	0.4568E-09	0.5239E+02	0.2096E-09	0.9095E+01	0.3456E-10	0.2493E+02	0.9475E-10	0.1613E+06	0.6453E-06	0.2047E+03	0.1269E-09
0.9728E+00	0.2401E+00	0.1386E+03	0.2523E-10	0.3832E+03	0.1839E-09	0.2821E+02	0.1411E-12	0.1035E+03	0.1863E-10	0.6879E+01	0.6879E-10	0.5529E+03	0.1106E-08	0.2307E+03	0.4615E-09	0.5323E+02	0.2129E-09	0.8933E+01	0.3395E-10	0.2449E+02	0.9306E-10	0.1619E+06	0.6476E-06	0.2028E+03	0.1257E-09
0.9728E+00	0.2450E+00	0.1383E+03	0.2516E-10	0.3864E+03	0.1855E-09	0.2863E+02	0.1431E-12	0.1043E+03	0.1877E-10	0.6944E+01	0.6944E-10	0.5517E+03	0.1103E-08	0.2323E+03	0.4646E-09	0.5391E+02	0.2156E-09	0.8943E+01	0.3398E-10	0.2452E+02	0.9316E-10	0.1644E+06	0.6576E-06	0.2039E+03	0.1264E-09
0.9728E+00	0.2500E+00	0.1384E+03	0.2519E-10	0.3931E+03	0.1887E-09	0.2899E+02	0.1450E-12	0.1049E+03	0.1888E-10	0.6959E+01	0.6959E-10	0.5503E+03	0.1101E-08	0.2332E+03	0.4664E-09	0.5439E+02	0.2176E-09	0.9017E+01	0.3426E-10	0.2472E+02	0.9393E-10	0.1678E+06	0.6714E-06	0.2068E+03	0.1282E-09
0.9728E+00	0.2550E+00	0.1381E+03	0.2514E-10	0.3989E+03	0.1915E-09	0.2903E+02	0.1452E-12	0.1053E+03	0.1895E-10	0.6944E+01	0.6944E-10	0.5507E+03	0.1101E-08	0.2332E+03	0.4663E-09	0.5459E+02	0.2184E-09	0.9106E+01	0.3460E-10	0.2496E+02	0.9486E-10	0.1707E+06	0.6828E-06	0.2094E+03	0.1298E-09
0.9728E+00	0.2599E+00	0.1369E+03	0.2492E-10	0.4031E+03	0.1935E-09	0.2894E+02	0.1447E-12	0.1051E+03	0.1892E-10	0.6845E+01	0.6845E-10	0.5502E+03	0.1100E-08	0.2314E+03	0.4629E-09	0.5452E+02	0.2181E-09	0.9172E+01	0.3485E-10	0.2514E+02	0.9554E-10	0.1727E+06	0.6908E-06	0.2112E+03	0.1310E-09
0.9728E+00	0.2649E+00	0.1364E+03	0.2483E-10	0.4063E+03	0.1950E-09	0.2877E+02	0.1439E-12	0.1039E+03	0.1870E-10	0.6673E+01	0.6673E-10	0.5480E+03	0.1096E-08	0.2276E+03	0.4552E-09	0.5394E+02	0.2158E-09	0.9225E+01	0.3505E-10	0.2529E+02	0.9609E-10	0.1741E+06	0.6965E-06	0.2125E+03	0.1318E-09
0.9728E+00	0.2698E+00	0.1364E+03	0.2483E-10	0.4081E+03	0.1959E-09	0.2864E+02	0.1432E-12	0.1023E+03	0.1842E-10	0.6550E+01	0.6550E-10	0.5461E+03	0.1092E-08	0.2241E+03	0.4482E-09	0.5302E+02	0.2121E-09	0.9275E+01	0.3525E-10	0.2543E+02	0.9662E-10	0.1752E+06	0.7009E-06	0.2137E+03	0.1325E-09
0.9728E+00	0.2748E+00	0.1364E+03	0.2482E-10	0.4080E+03	0.1958E-09	0.2834E+02	0.1417E-12	0.1010E+03	0.1817E-10	0.6535E+01	0.6535E-10	0.5449E+03	0.1090E-08	0.2215E+03	0.4429E-09	0.5220E+02	0.2088E-09	0.9287E+01	0.3529E-10	0.2546E+02	0.9675E-10	0.1753E+06	0.7013E-06	0.2138E+03	0.1325E-09
0.9728E+00	0.2797E+00	0.1361E+03	0.2477E-10	0.4075E+03	0.1956E-09	0.2775E+02	0.1387E-12	0.9979E+02	0.1796E-10	0.6529E+01	0.6529E-10	0.5443E+03	0.1089E-08	0.2204E+03	0.4408E-09	0.5151E+02	0.2060E-09	0.9285E+01	0.3528E-10	0.2545E+02	0.9673E-10	0.1753E+06	0.7011E-06	0.2137E+03	0.1325E-09
0.9728E+00	0.2847E+00	0.1357E+03	0.2469E-10	0.4058E+03	0.1948E-09	0.2713E+02	0.1356E-12	0.9871E+02	0.1777E-10	0.6523E+01	0.6523E-10	0.5431E+03	0.1086E-08	0.2200E+03	0.4400E-09	0.5097E+02	0.2039E-09	0.9277E+01	0.3525E-10	0.2543E+02	0.9664E-10	0.1751E+06	0.7004E-06	0.2133E+03	0.1322E-09
0.9728E+00	0.2896E+00	0.1349E+03	0.2455E-10	0.4030E+03	0.1934E-09	0.2654E+02	0.1327E-12	0.9759E+02	0.1757E-10	0.6508E+01	0.6508E-10	0.5395E+03	0.1079E-08	0.2195E+03	0.4389E-09	0.5058E+02	0.2023E-09	0.9253E+01	0.3516E-10	0.2537E+02	0.9639E-10	0.1746E+06	0.6984E-06	0.2120E+03	0.1315E-09
0.9728E+00	0.2946E+00	0.1336E+03	0.2432E-10	0.3995E+03	0.1917E-09	0.2603E+02	0.1302E-12	0.9648E+02	0.1737E-10	0.6478E+01	0.6478E-10	0.5339E+03	0.1068E-08	0.2180E+03	0.4361E-09	0.5032E+02	0.2013E-09	0.9192E+01	0.3493E-10	0.2520E+02	0.9576E-10	0.1734E+06	0.6936E-06	0.2100E+03	0.1302E-09
0.9728E+00	0.2995E+00	0.1319E+03	0.2401E-10	0.3953E+03	0.1897E-09	0.2562E+02	0.1281E-12	0.9525E+02	0.1714E-10	0.6434E+01	0.6434E-10	0.5278E+03	0.1056E-08	0.2158E+03	0.4316E-09	0.4991E+02	0.1996E-09	0.9097E+01	0.3457E-10	0.2494E+02	0.9477E-10	0.1717E+06	0.6868E-06	0.2075E+03	0.1286E-09
0.9728E+00	0.3045E+00	0.1300E+03	0.2367E-10	0.3907E+03	0.1875E-09	0.2525E+02	0.1262E-12	0.9385E+02	0.1689E-10	0.6378E+01	0.6378E-10	0.5215E+03	0.1043E-08	0.2133E+03	0.4265E-09	0.4937E+02	0.1975E-09	0.8987E+01	0.3415E-10	0.2464E+02	0.9362E-10	0.1697E+06	0.6788E-06	0.2048E+03	0.1270E-09
0.9728E+00	0.3094E+00	0.1281E+03	0.2331E-10	0.3862E+03	0.1854E-09	0.2487E+02	0.1244E-12	0.9240E+02	0.1663E-10	0.6318E+01	0.6318E-10	0.5152E+03	0.1030E-08	0.2106E+03	0.4213E-09	0.4879E+02	0.1951E-09	0.8871E+01	0.3371E-10	0.2432E+02	0.9241E-10	0.1676E+06	0.6704E-06	0.2020E+03	0.1253E-09
0.9728E+00	0.3144E+00	0.1261E+03	0.2296E-10	0.3824E+03	0.1835E-09	0.2451E+02	0.1225E-12	0.9099E+02	0.1638E-10	0.6259E+01	0.6259E-10	0.5099E+03	0.1020E-08	0.2080E+03	0.4160E-09	0.4820E+02	0.1928E-09	0.8756E+01	0.3327E-10	0.2400E+02	0.9121E-10	0.1656E+06	0.6624E-06	0.1994E+03	0.1236E-09
0.9728E+00	0.3193E+00	0.1244E+03	0.2264E-10	0.3800E+03	0.1824E-09	0.2420E+02	0.1210E-12	0.8948E+02	0.1611E-10	0.6213E+01	0.6213E-10	0.5064E+03	0.1013E-08	0.2054E+03	0.4108E-09	0.4761E+02	0.1904E-09	0.8658E+01	0.3290E-10	0.2373E+02	0.9019E-10	0.1640E+06	0.6561E-06	0.1972E+03	0.1223E-09
0.9728E+00	0.3243E+00	0.1232E+03	0.2242E-10	0.3785E+03	0.1817E-09	0.2401E+02	0.1200E-12	0.8808E+02	0.1585E-10	0.6183E+01	0.6183E-10	0.5045E+03	0.1009E-08	0.2030E+03	0.4060E-09	0.4705E+02	0.1882E-09	0.8591E+01	0.3265E-10	0.2355E+02	0.8950E-10	0.1630E+06	0.6520E-06	0.1960E+03	0.1215E-09
0.9728E+00	0.3292E+00	0.1225E+03	0.2230E-10	0.3787E+03	0.1818E-09	0.2396E+02	0.1198E-12	0.8805E+02	0.1585E-10	0.6158E+01	0.6158E-10	0.5039E+03	0.1008E-08	0.2026E+03	0.4051E-09	0.4684E+02	0.1874E-09	0.8566E+01	0.3255E-10	0.2348E+02	0.8923E-10	0.1624E+06	0.6494E-06	0.1962E+03	0.1217E-09
0.9728E+00	0.3342E+00	0.1222E+03	0.2223E-10	0.3789E+03	0.1819E-09	0.2394E+02	0.1197E-12	0.8834E+02	0.1590E-10	0.6158E+01	0.6158E-10	0.5043E+03	0.1009E-08	0.2028E+03	0.4057E-09	0.4689E+02	0.1876E-09	0.8568E+01	0.3256E-10	0.2349E+02	0.8926E-10	0.1623E+06	0.6492E-06	0.1967E+03	0.1220E-09
0.9728E+00	0.3391E+00	0.1222E+03	0.2224E-10	0.3787E+03	0.1818E-09	0.2394E+02	0.1197E-12	0.8913E+02	0.1604E-10	0.6161E+01	0.6161E-10	0.5050E+03	0.1010E-08	0.2037E+03	0.4075E-09	0.4707E+02	0.1883E-09	0.8576E+01	0.3259E-10	0.2351E+02	0.8934E-10	0.1622E+06	0.6487E-06	0.1971E+03	0.1222E-09
0.9728E+00	0.3441E+00	0.1223E+03	0.2226E-10	0.3781E+03	0.1815E-09	0.2397E+02	0.1198E-12	0.8990E+02	0.1618E-10	0.6161E+01	0.6161E-10	0.5051E+03	0.1010E-08	0.2048E+03	0.4096E-09	0.4727E+02	0.1891E-09	0.8594E+01	0.3266E-10	0.2356E+02	0.8952E-10	0.1619E+06	0.6475E-06	0.1976E+03	0.1225E-09
0.9728E+00	0.3490E+00	0.1223E+03	0.2226E-10	0.3777E+03	0.1813E-09	0.2403E+02	0.1202E-12	0.9073E+02	0.1633E-10	0.6158E+01	0.6158E-10	0.5047E+03	0.1009E-08	0.2055E+03	0.4111E-09	0.4741E+02	0.1896E-09	0.8620E+01	0.3276E-10	0.2363E+02	0.8980E-10	0.1619E+06	0.6475E-06	0.1985E+03	0.1230E-09
0.9728E+00	0.3540E+00	0.1223E+03	0.2226E-10	0.3772E+03	0.1811E-09	0.2417E+02	0.1208E-12	0.9186E+02	0.1654E-10	0.6157E+01	0.6157E-10	0.5038E+03	0.1008E-08	0.2059E+03	0.4119E-09	0.4740E+02	0.1896E-09	0.8652E+01	0.3288E-10	0.2372E+02	0.9012E-10	0.1620E+06	0.6481E-06	0.2000E+03	0.1240E-09
0.9728E+00	0.3589E+00	0.1224E+03	0.2228E-10	0.3775E+03	0.1812E-09	0.2450E+02	0.1225E-12	0.9307E+02	0.1675E-10	0.6178E+01	0.6178E-10	0.5042E+03	0.1008E-08	0.2060E+03	0.4120E-09	0.4741E+02	0.1897E-09	0.8713E+01	0.3311E-10	0.2389E+02	0.9077E-10	0.1627E+06	0.6509E-06	0.2031E+03	0.1259E-09
0.9728E+00	0.3639E+00	0.1237E+03	0.2251E-10	0.3807E+03	0.1828E-09	0.2506E+02	0.1253E-12	0.9436E+02	0.1698E-10	0.6258E+01	0.6258E-10	0.5094E+03	0.1019E-08	0.2062E+03	0.4124E-09	0.4789E+02	0.1915E-09	0.8850E+01	0.3363E-10	0.2426E+02	0.9219E-10	0.1646E+06	0.6584E-06	0.2114E+03	0.1311E-09
0.9728E+00	0.3688E+00	0.1273E+03	0.2317E-10	0.3920E+03	0.1882E-09	0.2638E+02	0.1319E-12	0.9569E+02	0.1722E-10	0.6447E+01	0.6447E-10	0.5264E+03	0.1053E-08	0.2067E+03	0.4133E-09	0.4855E+02	0.1942E-09	0.9224E+01	0.3505E-10	0.2529E+02	0.9609E-10	0.1700E+06	0.6802E-06	0.2201E+03	0.1365E-09
0.9728E+00	0.3738E+00	0.1317E+03	0.2396E-10	0.4081E+03	0.1959E-09	0.2771E+02	0.1385E-12	0.9553E+02	0.1719E-10	0.6702E+01	0.6702E-10	0.5467E+03	0.1093E-08	0.2071E+03	0.4143E-09	0.4853E+02	0.1941E-09	0.9719E+01	0.3693E-10	0.2664E+02	0.1012E-09	0.1798E+06	0.7194E-06	0.2272E+03	0.1408E-09
0.9728E+00	0.3787E+00	0.1329E+03	0.2420E-10	0.4121E+03	0.1978E-09	0.2883E+02	0.1441E-12	0.9512E+02	0.1712E-10	0.6783E+01	0.6783E-10	0.5608E+03	0.1122E-08	0.2070E+03	0.4141E-09	0.4798E+02	0.1919E-09	0.1020E+02	0.3875E-10	0.2795E+02	0.1062E-09	0.1893E+06	0.7573E-06	0.2325E+03	0.1441E-09
0.9728E+00	0.3837E+00	0.1321E+03	0.2404E-10	0.4091E+03	0.1963E-09	0.3025E+02	0.1513E-12	0.9402E+02	0.1692E-10	0.6745E+01	0.6745E-10	0.5614E+03	0.1123E-08	0.2038E+03	0.4075E-09	0.4683E+02	0.1873E-09	0.1036E+02	0.3936E-10	0.2839E+02	0.1079E-09	0.1942E+06	0.7766E-06	0.2325E+03	0.1441E-09
0.9728E+00	0.3886E+00	0.1306E+03	0.2378E-10	0.4009E+03	0.1925E-09	0.3388E+02	0.1694E-12	0.8953E+02	0.1612E-10	0.6840E+01	0.6840E-10	0.5630E+03	0.1126E-08	0.2067E+03	0.4134E-09	0.4828E+02	0.1931E-09	0.1038E+02	0.3943E-10	0.2844E+02	0.1081E-09	0.1957E+06	0.7827E-06	0.2282E+03	0.1415E-09
0.9728E+00	0.3936E+00	0.1520E+03	0.2766E-10	0.4634E+03	0.2224E-09	0.3912E+02	0.1956E-12	0.9931E+02	0.1788E-10	0.7976E+01	0.7976E-10	0.6469E+03	0.1294E-08	0.2576E+03	0.5152E-09	0.5987E+02	0.2395E-09	0.1189E+02	0.4519E-10	0.3260E+02	0.1239E-09	0.2250E+06	0.9000E-06	0.2609E+03	0.1618E-09
0.9728E+00	0.3985E+00	0.2452E+03	0.4462E-10	0.7505E+03	0.3602E-09	0.4910E+02	0.2455E-12	0.1628E+03	0.2931E-10	0.1257E+02	0.1257E-09	0.1027E+04	0.2054E-08	0.4142E+03	0.8284E-09	0.9502E+02	0.3801E-09	0.1800E+02	0.6840E-10	0.4935E+02	0.1875E-09	0.3414E+06	0.1366E-05	0.4002E+03	0.2481E-09
0.9728E+00	0.4035E+00	0.4120E+03	0.7498E-10	0.1255E+04	0.6025E-09	0.7118E+02	0.3559E-12	0.3068E+03	0.5523E-10	0.2066E+02	0.2066E-09	0.1684E+04	0.3367E-08	0.6819E+03	0.1364E-08	0.1583E+03	0.6333E-09	0.2915E+02	0.1108E-09	0.7992E+02	0.3037E-09	0.5517E+06	0.2207E-05	0.6581E+03	0.4080E-09
0.9728E+00	0.4084E+00	0.5721E+03	0.1041E-09	0.1727E+04	0.8290E-09	0.9508E+02	0.4754E-12	0.4324E+03	0.7783E-10	0.2845E+02	0.2845E-09	0.2304E+04	0.4608E-08	0.9398E+03	0.1880E-08	0.2178E+03	0.8713E-09	0.3964E+02	0.1506E-09	0.1087E+03	0.4129E-09	0.7500E+06	0.3000E-05	0.8995E+03	0.5577E-09
0.9728E+00	0.4134E+00	0.6232E+03	0.1134E-09	0.1935E+04	0.9286E-09	0.9917E+02	0.4959E-12	0.4397E+03	0.7915E-10	0.3129E+02	0.3129E-09	0.2594E+04	0.5187E-08	0.9995E+03	0.1999E-08	0.2287E+03	0.9147E-09	0.4507E+02	0.1713E-09	0.1236E+03	0.4695E-09	0.8542E+06	0.3417E-05	0.1026E+04	0.6364E-09
0.9728E+00	0.4183E+00	0.5585E+03	0.1017E-09	0.1749E+04	0.8396E-09	0.9062E+02	0.4531E-12	0.3989E+03	0.7180E-10	0.2834E+02	0.2834E-09	0.2354E+04	0.4708E-08	0.9116E+03	0.1823E-08	0.2090E+03	0.8359E-09	0.4093E+02	0.1555E-09	0.1122E+03	0.4263E-09	0.7766E+06	0.3106E-05	0.9305E+03	0.5769E-09
0.9728E+00	0.4233E+00	0.4655E+03	0.8472E-10	0.1429E+04	0.6860E-09	0.7953E+02	0.3977E-12	0.3301E+03	0.5941E-10	0.2318E+02	0.2318E-09	0.1916E+04	0.3832E-08	0.7560E+03	0.1512E-08	0.1725E+03	0.6899E-09	0.3336E+02	0.1268E-09	0.9144E+02	0.3475E-09	0.6316E+06	0.2526E-05	0.7589E+03	0.4705E-09
0.9728E+00	0.4282E+00	0.4142E+03	0.7539E-10	0.1261E+04	0.6054E-09	0.7107E+02	0.3554E-12	0.2883E+03	0.5189E-10	0.2041E+02	0.2041E-09	0.1684E+04	0.3369E-08	0.6686E+03	0.1337E-08	0.1520E+03	0.6078E-09	0.2934E+02	0.1115E-09	0.8043E+02	0.3056E-09	0.5550E+06	0.2220E-05	0.6677E+03	0.4140E-09
0.9728E+00	0.4332E+00	0.3770E+03	0.6862E-10	0.1171E+04	0.5619E-09	0.6127E+02	0.3063E-12	0.2598E+03	0.4677E-10	0.1888E+02	0.1888E-09	0.1564E+04	0.3129E-08	0.6136E+03	0.1227E-08	0.1395E+03	0.5582E-09	0.2722E+02	0.1034E-09	0.7461E+02	0.2835E-09	0.5152E+06	0.2061E-05	0.6195E+03	0.3841E-09
0.9728E+00	0.4381E+00	0.3241E+03	0.5899E-10	0.1025E+04	0.4920E-09	0.5297E+02	0.2648E-12	0.2169E+03	0.3904E-10	0.1641E+02	0.1641E-09	0.1368E+04	0.2737E-08	0.5256E+03	0.1051E-08	0.1190E+03	0.4760E-09	0.2373E+02	0.9019E-10	0.6507E+02	0.2473E-09	0.4499E+06	0.1799E-05	0.5419E+03	0.3360E-09
0.9728E+00	0.4431E+00	0.2546E+03	0.4634E-10	0.8080E+03	0.3878E-09	0.4271E+02	0.2136E-12	0.1600E+03	0.2879E-10	0.1286E+02	0.1286E-09	0.1070E+04	0.2141E-08	0.4025E+03	0.8049E-09	0.8953E+02	0.3581E-09	0.1852E+02	0.7038E-10	0.5077E+02	0.1929E-09	0.3509E+06	0.1404E-05	0.4256E+03	0.2639E-09
0.9728E+00	0.4480E+00	0.1835E+03	0.3340E-10	0.5764E+03	0.2767E-09	0.3188E+02	0.1594E-12	0.1059E+03	0.1906E-10	0.9379E+01	0.9379E-10	0.7697E+03	0.1539E-08	0.2840E+03	0.5680E-09	0.6210E+02	0.2484E-09	0.1341E+02	0.5095E-10	0.3676E+02	0.1397E-09	0.2534E+06	0.1014E-05	0.3047E+03	0.1889E-09
0.9728E+00	0.4530E+00	0.1497E+03	0.2725E-10	0.4665E+03	0.2239E-09	0.2463E+02	0.1232E-12	0.8308E+02	0.1495E-10	0.7825E+01	0.7825E-10	0.6375E+03	0.1275E-08	0.2325E+03	0.4649E-09	0.5074E+02	0.2030E-09	0.1119E+02	0.4250E-10	0.3066E+02	0.1165E-09	0.2112E+06	0.8449E-06	0.2499E+03	0.1550E-09
0.9728E+00	0.4579E+00	0.1331E+03	0.2423E-10	0.4142E+03	0.1988E-09	0.2185E+02	0.1092E-12	0.7237E+02	0.1303E-10	0.7053E+01	0.7053E-10	0.5722E+03	0.1144E-08	0.2076E+03	0.4152E-09	0.4527E+02	0.1811E-09	0.1007E+02	0.3827E-10	0.2761E+02	0.1049E-09	0.1901E+06	0.7606E-06	0.2232E+03	0.1384E-09
0.9728E+00	0.4629E+00	0.1231E+03	0.2240E-10	0.3872E+03	0.1859E-09	0.2093E+02	0.1046E-12	0.6673E+02	0.1201E-10	0.6605E+01	0.6605E-10	0.5374E+03	0.1075E-08	0.1944E+03	0.3887E-09	0.4236E+02	0.1694E-09	0.9453E+01	0.3592E-10	0.2591E+02	0.9847E-10	0.1784E+06	0.7134E-06	0.2092E+03	0.1297E-09
0.9728E+00	0.4678E+00	0.1183E+03	0.2153E-10	0.3755E+03	0.1802E-09	0.2064E+02	0.1032E-12	0.6408E+02	0.1153E-10	0.6383E+01	0.6383E-10	0.5212E+03	0.1042E-08	0.1884E+03	0.3767E-09	0.4103E+02	0.1641E-09	0.9159E+01	0.3481E-10	0.2511E+02	0.9541E-10	0.1727E+06	0.6908E-06	0.2029E+03	0.1258E-09
0.9728E+00	0.4728E+00	0.1167E+03	0.2124E-10	0.3721E+03	0.1786E-09	0.2055E+02	0.1028E-12	0.6295E+02	0.1133E-10	0.6284E+01	0.6284E-10	0.5157E+03	0.1031E-08	0.1862E+03	0.3724E-09	0.4050E+02	0.1620E-09	0.9054E+01	0.3440E-10	0.2482E+02	0.9431E-10	0.1706E+06	0.6825E-06	0.2013E+03	0.1248E-09
0.9728E+00	0.4777E+00	0.1163E+03	0.2117E-10	0.3739E+03	0.1795E-09	0.2053E+02	0.1027E-12	0.6240E+02	0.1123E-10	0.6205E+01	0.6205E-10	0.5150E+03	0.1030E-08	0.1856E+03	0.3712E-09	0.4024E+02	0.1610E-09	0.9031E+01	0.3432E-10	0.2476E+02	0.9407E-10	0.1700E+06	0.6801E-06	0.2034E+03	0.1261E-09
0.9728E+00	0.4827E+00	0.1163E+03	0.2117E-10	0.3761E+03	0.1805E-09	0.2053E+02	0.1026E-12	0.6167E+02	0.1110E-10	0.6011E+01	0.6011E-10	0.5145E+03	0.1029E-08	0.1841E+03	0.3683E-09	0.3933E+02	0.1573E-09	0.9001E+01	0.3420E-10	0.2468E+02	0.9377E-10	0.1688E+06	0.6751E-06	0.2049E+03	0.1270E-09
0.9728E+00	0.4876E+00	0.1151E+03	0.2094E-10	0.3746E+03	0.1798E-09	0.2051E+02	0.1025E-12	0.6059E+02	0.1091E-10	0.5743E+01	0.5743E-10	0.4957E+03	0.9913E-09	0.1760E+03	0.3520E-09	0.3744E+02	0.1498E-09	0.8647E+01	0.3286E-10	0.2371E+02	0.9008E-10	0.1617E+06	0.6467E-06	0.2044E+03	0.1267E-09
0.9728E+00	0.4926E+00	0.1118E+03	0.2034E-10	0.3586E+03	0.1721E-09	0.1999E+02	0.9996E-13	0.5898E+02	0.1062E-10	0.5438E+01	0.5438E-10	0.4710E+03	0.9419E-09	0.1663E+03	0.3326E-09	0.3525E+02	0.1410E-09	0.8222E+01	0.3124E-10	0.2254E+02	0.8565E-10	0.1536E+06	0.6143E-06	0.1958E+03	0.1214E-09
0.9728E+00	0.4975E+00	0.1080E+03	0.1966E-10	0.3392E+03	0.1628E-09	0.1925E+02	0.9627E-13	0.5694E+02	0.1025E-10	0.5115E+01	0.5115E-10	0.4435E+03	0.8871E-09	0.1553E+03	0.3107E-09	0.3282E+02	0.1313E-09	0.7745E+01	0.2943E-10	0.2123E+02	0.8068E-10	0.1445E+06	0.5782E-06	0.1846E+03	0.1145E-09
0.9728E+00	0.5025E+00	0.1038E+03	0.1888E-10	0.3191E+03	0.1532E-09	0.1850E+02	0.9248E-13	0.5472E+02	0.9850E-11	0.4801E+01	0.4801E-10	0.4152E+03	0.8304E-09	0.1440E+03	0.2880E-09	0.3032E+02	0.1213E-09	0.7253E+01	0.2756E-10	0.1988E+02	0.7556E-10	0.1353E+06	0.5413E-06	0.1729E+03	0.1072E-09
0.9728E+00	0.5074E+00	0.9950E+02	0.1811E-10	0.2997E+03	0.1438E-09	0.1806E+02	0.9031E-13	0.5263E+02	0.9474E-11	0.4546E+01	0.4546E-10	0.3886E+03	0.7772E-09	0.1338E+03	0.2675E-09	0.2828E+02	0.1131E-09	0.6785E+01	0.2578E-10	0.1860E+02	0.7068E-10	0.1266E+06	0.5066E-06	0.1612E+03	0.9996E-10
0.9728E+00	0.5124E+00	0.9601E+02	0.1747E-10	0.2876E+03	0.1381E-09	0.1795E+02	0.8975E-13	0.5169E+02	0.9303E-11	0.4433E+01	0.4433E-10	0.3750E+03	0.7500E-09	0.1295E+03	0.2590E-09	0.2755E+02	0.1102E-09	0.6523E+01	0.2479E-10	0.1788E+02	0.6795E-10	0.1222E+06	0.4888E-06	0.1534E+03	0.9512E-10
0.9728E+00	0.5173E+00	0.9369E+02	0.1705E-10	0.2830E+03	0.1358E-09	0.1793E+02	0.8967E-13	0.5139E+02	0.9249E-11	0.4390E+01	0.4390E-10	0.3702E+03	0.7405E-09	0.1284E+03	0.2568E-09	0.2739E+02	0.1096E-09	0.6432E+01	0.2444E-10	0.1763E+02	0.6701E-10	0.1207E+06	0.4828E-06	0.1505E+03	0.9332E-10
0.9728E+00	0.5223E+00	0.9257E+02	0.1685E-10	0.2813E+03	0.1350E-09	0.1834E+02	0.9171E-13	0.5134E+02	0.9240E-11	0.4380E+01	0.4380E-10	0.3691E+03	0.7382E-09	0.1283E+03	0.2565E-09	0.2740E+02	0.1096E-09	0.6410E+01	0.2436E-10	0.1757E+02	0.6678E-10	0.1204E+06	0.4815E-06	0.1496E+03	0.9273E-10
0.9728E+00	0.5272E+00	0.9214E+02	0.1677E-10	0.2809E+03	0.1348E-09	0.1916E+02	0.9578E-13	0.5255E+02	0.9460E-11	0.4403E+01	0.4403E-10	0.3704E+03	0.7409E-09	0.1315E+03	0.2630E-09	0.2838E+02	0.1135E-09	0.6427E+01	0.2442E-10	0.1762E+02	0.6695E-10	0.1209E+06	0.4836E-06	0.1494E+03	0.9262E-10
0.9728E+00	0.5322E+00	0.9215E+02	0.1677E-10	0.2863E+03	0.1374E-09	0.2024E+02	0.1012E-12	0.5469E+02	0.9844E-11	0.4583E+01	0.4583E-10	0.3861E+03	0.7721E-09	0.1384E+03	0.2768E-09	0.2988E+02	0.1195E-09	0.6714E+01	0.2551E-10	0.1841E+02	0.6994E-10	0.1264E+06	0.5055E-06	0.1532E+03	0.9499E-10
0.9728E+00	0.5371E+00	0.9589E+02	0.1745E-10	0.3010E+03	0.1445E-09	0.2181E+02	0.1090E-12	0.5762E+02	0.1037E-10	0.4822E+01	0.4822E-10	0.4072E+03	0.8144E-09	0.1473E+03	0.2946E-09	0.3191E+02	0.1276E-09	0.7112E+01	0.2702E-10	0.1950E+02	0.7408E-10	0.1337E+06	0.5347E-06	0.1617E+03	0.1002E-09
0.9728E+00	0.5421E+00	0.1014E+03	0.1846E-10	0.3203E+03	0.1537E-09	0.2397E+02	0.1198E-12	0.6197E+02	0.1115E-10	0.5167E+01	0.5167E-10	0.4369E+03	0.8738E-09	0.1596E+03	0.3191E-09	0.3469E+02	0.1388E-09	0.7651E+01	0.2907E-10	0.2098E+02	0.7971E-10	0.1438E+06	0.5752E-06	0.1725E+03	0.1070E-09
0.9728E+00	0.5470E+00	0.1090E+03	0.1984E-10	0.3467E+03	0.1664E-09	0.2676E+02	0.1338E-12	0.6799E+02	0.1224E-10	0.5630E+01	0.5630E-10	0.4761E+03	0.9522E-09	0.1752E+03	0.3505E-09	0.3824E+02	0.1530E-09	0.8356E+01	0.3175E-10	0.2291E+02	0.8704E-10	0.1571E+06	0.6283E-06	0.1869E+03	0.1159E-09
0.9728E+00	0.5520E+00	0.1187E+03	0.2160E-10	0.3796E+03	0.1822E-09	0.3012E+02	0.1506E-12	0.7548E+02	0.1359E-10	0.6195E+01	0.6195E-10	0.5233E+03	0.1047E-08	0.1936E+03	0.3872E-09	0.4245E+02	0.1698E-09	0.9195E+01	0.3494E-10	0.2521E+02	0.9579E-10	0.1730E+06	0.6919E-06	0.2044E+03	0.1267E-09
0.9728E+00	0.5569E+00	0.1296E+03	0.2359E-10	0.4167E+03	0.2000E-09	0.3388E+02	0.1694E-12	0.8383E+02	0.1509E-10	0.6827E+01	0.6827E-10	0.5755E+03	0.1151E-08	0.2136E+03	0.4273E-09	0.4708E+02	0.1883E-09	0.1012E+02	0.3845E-10	0.2774E+02	0.1054E-09	0.1905E+06	0.7622E-06	0.2239E+03	0.1388E-09
0.9728E+00	0.5619E+00	0.1411E+03	0.2568E-10	0.4557E+03	0.2187E-09	0.3780E+02	0.1890E-12	0.9255E+02	0.1666E-10	0.7497E+01	0.7497E-10	0.6302E+03	0.1260E-08	0.2344E+03	0.4689E-09	0.5193E+02	0.2077E-09	0.1108E+02	0.4212E-10	0.3039E+02	0.1155E-09	0.2090E+06	0.8360E-06	0.2441E+03	0.1513E-09
0.9728E+00	0.5668E+00	0.1520E+03	0.2767E-10	0.4937E+03	0.2370E-09	0.4156E+02	0.2078E-12	0.1010E+03	0.1818E-10	0.8170E+01	0.8170E-10	0.6846E+03	0.1369E-08	0.2544E+03	0.5087E-09	0.5672E+02	0.2269E-09	0.1204E+02	0.4575E-10	0.3301E+02	0.1254E-09	0.2274E+06	0.9094E-06	0.2633E+03	0.1632E-09
0.9728E+00	0.5718E+00	0.1614E+03	0.2937E-10	0.5278E+03	0.2533E-09	0.4443E+02	0.2222E-12	0.1085E+03	0.1954E-10	0.8779E+01	0.8779E-10	0.7318E+03	0.1464E-08	0.2701E+03	0.5402E-09	0.6081E+02	0.2433E-09	0.1286E+02	0.4887E-10	0.3525E+02	0.1340E-09	0.2432E+06	0.9730E-06	0.2803E+03	0.1738E-09
0.9728E+00	0.5767E+00	0.1722E+03	0.3133E-10	0.5647E+03	0.2710E-09	0.4614E+02	0.2307E-12	0.1169E+03	0.2104E-10	0.9367E+01	0.9367E-10	0.7787E+03	0.1557E-08	0.2868E+03	0.5736E-09	0.6511E+02	0.2604E-09	0.1366E+02	0.5191E-10	0.3745E+02	0.1423E-09	0.2584E+06	0.1034E-05	0.2991E+03	0.1854E-09
0.9728E+00	0.5817E+00	0.1847E+03	0.3361E-10	0.6039E+03	0.2899E-09	0.4738E+02	0.2369E-12	0.1262E+03	0.2272E-10	0.9972E+01	0.9972E-10	0.8274E+03	0.1655E-08	0.3056E+03	0.6113E-09	0.6980E+02	0.2792E-09	0.1450E+02	0.5509E-10	0.3974E+02	0.1510E-09	0.2741E+06	0.1097E-05	0.3192E+03	0.1979E-09
0.9728E+00	0.5866E+00	0.1985E+03	0.3613E-10	0.6436E+03	0.3089E-09	0.4848E+02	0.2424E-12	0.1364E+03	0.2455E-10	0.1058E+02	0.1058E-09	0.8761E+03	0.1752E-08	0.3258E+03	0.6516E-09	0.7476E+02	0.2990E-09	0.1534E+02	0.5829E-10	0.4205E+02	0.1598E-09	0.2898E+06	0.1159E-05	0.3398E+03	0.2107E-09
0.9728E+00	0.5916E+00	0.2132E+03	0.3880E-10	0.6831E+03	0.3279E-09	0.4958E+02	0.2479E-12	0.1471E+03	0.2647E-10	0.1119E+02	0.1119E-09	0.9250E+03	0.1850E-08	0.3467E+03	0.6934E-09	0.7987E+02	0.3195E-09	0.1619E+02	0.6151E-10	0.4437E+02	0.1686E-09	0.3055E+06	0.1222E-05	0.3605E+03	0.2235E-09
0.9728E+00	0.5965E+00	0.2281E+03	0.4152E-10	0.7225E+03	0.3468E-09	0.5069E+02	0.2535E-12	0.1578E+03	0.2840E-10	0.1180E+02	0.1180E-09	0.9742E+03	0.1948E-08	0.3674E+03	0.7349E-09	0.8493E+02	0.3397E-09	0.1704E+02	0.6476E-10	0.4672E+02	0.1775E-09	0.3212E+06	0.1285E-05	0.3812E+03	0.2363E-09
0.9728E+00	0.6015E+00	0.2425E+03	0.4414E-10	0.7585E+03	0.3641E-09	0.5174E+02	0.2587E-12	0.1677E+03	0.3019E-10	0.1236E+02	0.1236E-09	0.1020E+04	0.2040E-08	0.3862E+03	0.7724E-09	0.8954E+02	0.3582E-09	0.1786E+02	0.6786E-10	0.4895E+02	0.1860E-09	0.3360E+06	0.1344E-05	0.4002E+03	0.2481E-09
0.9728E+00	0.6064E+00	0.2552E+03	0.4645E-10	0.7871E+03	0.3778E-09	0.5262E+02	0.2631E-12	0.1758E+03	0.3164E-10	0.1282E+02	0.1282E-09	0.1058E+04	0.2117E-08	0.4007E+03	0.8015E-09	0.9315E+02	0.3726E-09	0.1855E+02	0.7050E-10	0.5086E+02	0.1933E-09	0.3483E+06	0.1393E-05	0.4156E+03	0.2577E-09
0.9728E+00	0.6114E+00	0.2656E+03	0.4833E-10	0.8109E+03	0.3892E-09	0.5327E+02	0.2664E-12	0.1817E+03	0.3270E-10	0.1320E+02	0.1320E-09	0.1092E+04	0.2184E-08	0.4133E+03	0.8266E-09	0.9612E+02	0.3845E-09	0.1912E+02	0.7267E-10	0.5242E+02	0.1992E-09	0.3592E+06	0.1437E-05	0.4290E+03	0.2660E-09
0.9728E+00	0.6163E+00	0.2755E+03	0.5014E-10	0.8370E+03	0.4017E-09	0.5357E+02	0.2678E-12	0.1878E+03	0.3381E-10	0.1361E+02	0.1361E-09	0.1128E+04	0.2255E-08	0.4275E+03	0.8550E-09	0.9942E+02	0.3977E-09	0.1969E+02	0.7482E-10	0.5398E+02	0.2051E-09	0.3708E+06	0.1483E-05	0.4434E+03	0.2749E-09
0.9728E+00	0.6213E+00	0.2815E+03	0.5124E-10	0.8526E+03	0.4092E-09	0.5360E+02	0.2680E-12	0.1912E+03	0.3441E-10	0.1386E+02	0.1386E-09	0.1147E+04	0.2295E-08	0.4387E+03	0.8775E-09	0.1016E+03	0.4063E-09	0.1994E+02	0.7578E-10	0.5466E+02	0.2077E-09	0.3769E+06	0.1508E-05	0.4510E+03	0.2796E-09
0.9728E+00	0.6262E+00	0.2826E+03	0.5144E-10	0.8553E+03	0.4105E-09	0.5327E+02	0.2663E-12	0.1917E+03	0.3450E-10	0.1391E+02	0.1391E-09	0.1151E+04	0.2301E-08	0.4415E+03	0.8830E-09	0.1020E+03	0.4080E-09	0.1997E+02	0.7589E-10	0.5475E+02	0.2080E-09	0.3779E+06	0.1511E-05	0.4522E+03	0.2803E-09
0.9728E+00	0.6312E+00	0.2822E+03	0.5137E-10	0.8540E+03	0.4099E-09	0.5204E+02	0.2602E-12	0.1913E+03	0.3443E-10	0.1389E+02	0.1389E-09	0.1148E+04	0.2297E-08	0.4414E+03	0.8828E-09	0.1019E+03	0.4075E-09	0.1991E+02	0.7564E-10	0.5457E+02	0.2074E-09	0.3770E+06	0.1508E-05	0.4511E+03	0.2797E-09
0.9728E+00	0.6361E+00	0.2769E+03	0.5039E-10	0.8398E+03	0.4031E-09	0.5057E+02	0.2529E-12	0.1877E+03	0.3379E-10	0.1365E+02	0.1365E-09	0.1127E+04	0.2253E-08	0.4356E+03	0.8711E-09	0.1001E+03	0.4005E-09	0.1948E+02	0.7402E-10	0.5339E+02	0.2029E-09	0.3694E+06	0.1478E-05	0.4422E+03	0.2741E-09
0.9728E+00	0.6411E+00	0.2675E+03	0.4869E-10	0.8116E+03	0.3896E-09	0.4909E+02	0.2454E-12	0.1818E+03	0.3273E-10	0.1319E+02	0.1319E-09	0.1090E+04	0.2180E-08	0.4227E+03	0.8453E-09	0.9690E+02	0.3876E-09	0.1883E+02	0.7157E-10	0.5163E+02	0.1962E-09	0.3573E+06	0.1429E-05	0.4280E+03	0.2654E-09
0.9728E+00	0.6460E+00	0.2574E+03	0.4684E-10	0.7801E+03	0.3745E-09	0.4766E+02	0.2383E-12	0.1753E+03	0.3156E-10	0.1269E+02	0.1269E-09	0.1049E+04	0.2098E-08	0.4085E+03	0.8170E-09	0.9339E+02	0.3736E-09	0.1812E+02	0.6887E-10	0.4968E+02	0.1888E-09	0.3440E+06	0.1376E-05	0.4125E+03	0.2557E-09
0.9728E+00	0.6510E+00	0.2472E+03	0.4500E-10	0.7486E+03	0.3593E-09	0.4628E+02	0.2314E-12	0.1688E+03	0.3039E-10	0.1218E+02	0.1218E-09	0.1008E+04	0.2016E-08	0.3943E+03	0.7885E-09	0.8986E+02	0.3595E-09	0.1741E+02	0.6615E-10	0.4772E+02	0.1813E-09	0.3306E+06	0.1322E-05	0.3968E+03	0.2460E-09
0.9728E+00	0.6559E+00	0.2377E+03	0.4327E-10	0.7203E+03	0.3457E-09	0.4485E+02	0.2242E-12	0.1630E+03	0.2933E-10	0.1172E+02	0.1172E-09	0.9691E+03	0.1938E-08	0.3809E+03	0.7617E-09	0.8656E+02	0.3462E-09	0.1672E+02	0.6353E-10	0.4583E+02	0.1741E-09	0.3177E+06	0.1271E-05	0.3818E+03	0.2367E-09
0.9728E+00	0.6609E+00	0.2292E+03	0.4171E-10	0.6948E+03	0.3335E-09	0.4331E+02	0.2166E-12	0.1578E+03	0.2840E-10	0.1129E+02	0.1129E-09	0.9328E+03	0.1866E-08	0.3682E+03	0.7364E-09	0.8346E+02	0.3338E-09	0.1608E+02	0.6110E-10	0.4407E+02	0.1675E-09	0.3056E+06	0.1222E-05	0.3679E+03	0.2281E-09
0.9728E+00	0.6658E+00	0.2207E+03	0.4017E-10	0.6690E+03	0.3211E-09	0.4166E+02	0.2083E-12	0.1526E+03	0.2746E-10	0.1086E+02	0.1086E-09	0.8974E+03	0.1795E-08	0.3553E+03	0.7105E-09	0.8033E+02	0.3213E-09	0.1546E+02	0.5874E-10	0.4237E+02	0.1610E-09	0.2939E+06	0.1175E-05	0.3542E+03	0.2196E-09
0.9728E+00	0.6708E+00	0.2125E+03	0.3867E-10	0.6441E+03	0.3092E-09	0.3993E+02	0.1996E-12	0.1475E+03	0.2655E-10	0.1044E+02	0.1044E-09	0.8630E+03	0.1726E-08	0.3420E+03	0.6841E-09	0.7723E+02	0.3089E-09	0.1486E+02	0.5647E-10	0.4074E+02	0.1548E-09	0.2824E+06	0.1130E-05	0.3412E+03	0.2115E-09
0.9728E+00	0.6757E+00	0.2039E+03	0.3712E-10	0.6183E+03	0.2968E-09	0.3817E+02	0.1908E-12	0.1421E+03	0.2558E-10	0.1001E+02	0.1001E-09	0.8280E+03	0.1656E-08	0.3284E+03	0.6568E-09	0.7403E+02	0.2961E-09	0.1425E+02	0.5415E-10	0.3906E+02	0.1484E-09	0.2708E+06	0.1083E-05	0.3276E+03	0.2031E-09
0.9728E+00	0.6807E+00	0.1952E+03	0.3553E-10	0.5921E+03	0.2842E-09	0.3642E+02	0.1821E-12	0.1365E+03	0.2457E-10	0.9589E+01	0.9589E-10	0.7934E+03	0.1587E-08	0.3145E+03	0.6291E-09	0.7081E+02	0.2832E-09	0.1363E+02	0.5180E-10	0.3737E+02	0.1420E-09	0.2594E+06	0.1038E-05	0.3137E+03	0.1945E-09
0.9728E+00	0.6856E+00	0.1865E+03	0.3395E-10	0.5660E+03	0.2717E-09	0.3475E+02	0.1738E-12	0.1308E+03	0.2355E-10	0.9168E+01	0.9168E-10	0.7591E+03	0.1518E-08	0.3008E+03	0.6016E-09	0.6765E+02	0.2706E-09	0.1302E+02	0.4948E-10	0.3569E+02	0.1356E-09	0.2480E+06	0.9921E-06	0.2997E+03	0.1858E-09
0.9728E+00	0.6906E+00	0.1780E+03	0.3239E-10	0.5401E+03	0.2593E-09	0.3320E+02	0.1660E-12	0.1252E+03	0.2254E-10	0.8751E+01	0.8751E-10	0.7250E+03	0.1450E-08	0.2873E+03	0.5746E-09	0.6452E+02	0.2581E-09	0.1242E+02	0.4719E-10	0.3404E+02	0.1294E-09	0.2367E+06	0.9467E-06	0.2856E+03	0.1771E-09
0.9728E+00	0.6955E+00	0.1690E+03	0.3076E-10	0.5125E+03	0.2460E-09	0.3183E+02	0.1591E-12	0.1194E+03	0.2149E-10	0.8307E+01	0.8307E-10	0.6880E+03	0.1376E-08	0.2730E+03	0.5459E-09	0.6120E+02	0.2448E-09	0.1178E+02	0.4478E-10	0.3230E+02	0.1228E-09	0.2245E+06	0.8980E-06	0.2704E+03	0.1677E-09
0.9728E+00	0.7005E+00	0.1594E+03	0.2901E-10	0.4833E+03	0.2320E-09	0.3059E+02	0.1530E-12	0.1130E+03	0.2035E-10	0.7847E+01	0.7847E-10	0.6494E+03	0.1299E-08	0.2579E+03	0.5157E-09	0.5776E+02	0.2311E-09	0.1112E+02	0.4226E-10	0.3049E+02	0.1159E-09	0.2118E+06	0.8473E-06	0.2546E+03	0.1578E-09
0.9728E+00	0.7054E+00	0.1498E+03	0.2726E-10	0.4542E+03	0.2180E-09	0.2952E+02	0.1476E-12	0.1066E+03	0.1919E-10	0.7388E+01	0.7388E-10	0.6109E+03	0.1222E-08	0.2428E+03	0.4856E-09	0.5436E+02	0.2174E-09	0.1046E+02	0.3976E-10	0.2868E+02	0.1090E-09	0.1991E+06	0.7966E-06	0.2387E+03	0.1480E-09
0.9728E+00	0.7104E+00	0.1411E+03	0.2568E-10	0.4280E+03	0.2055E-09	0.2860E+02	0.1430E-12	0.1008E+03	0.1814E-10	0.6974E+01	0.6974E-10	0.5758E+03	0.1152E-08	0.2291E+03	0.4582E-09	0.5131E+02	0.2052E-09	0.9874E+01	0.3752E-10	0.2707E+02	0.1029E-09	0.1876E+06	0.7503E-06	0.2246E+03	0.1393E-09
0.9728E+00	0.7153E+00	0.1327E+03	0.2416E-10	0.4028E+03	0.1933E-09	0.2776E+02	0.1388E-12	0.9500E+02	0.1710E-10	0.6563E+01	0.6563E-10	0.5415E+03	0.1083E-08	0.2154E+03	0.4308E-09	0.4827E+02	0.1931E-09	0.9300E+01	0.3534E-10	0.2550E+02	0.9688E-10	0.1763E+06	0.7052E-06	0.2109E+03	0.1308E-09
0.9728E+00	0.7203E+00	0.1242E+03	0.2261E-10	0.3772E+03	0.1810E-09	0.2701E+02	0.1350E-12	0.8912E+02	0.1604E-10	0.6154E+01	0.6154E-10	0.5071E+03	0.1014E-08	0.2016E+03	0.4033E-09	0.4522E+02	0.1809E-09	0.8726E+01	0.3316E-10	0.2392E+02	0.9091E-10	0.1651E+06	0.6602E-06	0.1971E+03	0.1222E-09
0.9728E+00	0.7252E+00	0.1170E+03	0.2129E-10	0.3560E+03	0.1709E-09	0.2624E+02	0.1312E-12	0.8416E+02	0.1515E-10	0.5801E+01	0.5801E-10	0.4782E+03	0.9564E-09	0.1899E+03	0.3798E-09	0.4263E+02	0.1705E-09	0.8253E+01	0.3136E-10	0.2262E+02	0.8597E-10	0.1556E+06	0.6225E-06	0.1859E+03	0.1152E-09
0.9728E+00	0.7302E+00	0.1091E+03	0.1985E-10	0.3324E+03	0.1596E-09	0.2547E+02	0.1274E-12	0.7870E+02	0.1417E-10	0.5409E+01	0.5409E-10	0.4458E+03	0.8917E-09	0.1766E+03	0.3532E-09	0.3968E+02	0.1587E-09	0.7714E+01	0.2931E-10	0.2115E+02	0.8036E-10	0.1451E+06	0.5802E-06	0.1733E+03	0.1074E-09
0.9728E+00	0.7351E+00	0.1007E+03	0.1832E-10	0.3072E+03	0.1474E-09	0.2475E+02	0.1237E-12	0.7287E+02	0.1312E-10	0.5001E+01	0.5001E-10	0.4114E+03	0.8228E-09	0.1625E+03	0.3250E-09	0.3659E+02	0.1463E-09	0.7136E+01	0.2712E-10	0.1956E+02	0.7434E-10	0.1339E+06	0.5357E-06	0.1598E+03	0.9906E-10
0.9728E+00	0.7401E+00	0.9445E+02	0.1719E-10	0.2881E+03	0.1383E-09	0.2408E+02	0.1204E-12	0.6858E+02	0.1234E-10	0.4673E+01	0.4673E-10	0.3846E+03	0.7692E-09	0.1516E+03	0.3032E-09	0.3421E+02	0.1368E-09	0.6687E+01	0.2541E-10	0.1833E+02	0.6967E-10	0.1254E+06	0.5015E-06	0.1499E+03	0.9291E-10
0.9728E+00	0.7450E+00	0.8916E+02	0.1623E-10	0.2724E+03	0.1307E-09	0.2346E+02	0.1173E-12	0.6483E+02	0.1167E-10	0.4398E+01	0.4398E-10	0.3623E+03	0.7246E-09	0.1425E+03	0.2849E-09	0.3222E+02	0.1289E-09	0.6314E+01	0.2399E-10	0.1731E+02	0.6578E-10	0.1183E+06	0.4730E-06	0.1418E+03	0.8789E-10
0.9728E+00	0.7500E+00	0.8475E+02	0.1542E-10	0.2595E+03	0.1246E-09	0.2282E+02	0.1141E-12	0.6161E+02	0.1109E-10	0.4169E+01	0.4169E-10	0.3439E+03	0.6878E-09	0.1348E+03	0.2697E-09	0.3058E+02	0.1223E-09	0.6006E+01	0.2282E-10	0.1647E+02	0.6257E-10	0.1124E+06	0.4496E-06	0.1352E+03	0.8381E-10
0.9728E+00	0.7550E+00	0.8096E+02	0.1473E-10	0.2485E+03	0.1193E-09	0.2217E+02	0.1109E-12	0.5885E+02	0.1059E-10	0.3974E+01	0.3974E-10	0.3283E+03	0.6566E-09	0.1284E+03	0.2568E-09	0.2920E+02	0.1168E-09	0.5748E+01	0.2184E-10	0.1576E+02	0.5989E-10	0.1075E+06	0.4301E-06	0.1296E+03	0.8035E-10
0.9728E+00	0.7599E+00	0.7769E+02	0.1414E-10	0.2390E+03	0.1147E-09	0.2151E+02	0.1075E-12	0.5646E+02	0.1016E-10	0.3802E+01	0.3802E-10	0.3146E+03	0.6291E-09	0.1227E+03	0.2454E-09	0.2798E+02	0.1119E-09	0.5524E+01	0.2099E-10	0.1514E+02	0.5754E-10	0.1033E+06	0.4130E-06	0.1248E+03	0.7736E-10
0.9728E+00	0.7649E+00	0.7495E+02	0.1364E-10	0.2310E+03	0.1109E-09	0.2089E+02	0.1045E-12	0.5442E+02	0.9795E-11	0.3649E+01	0.3649E-10	0.3027E+03	0.6053E-09	0.1178E+03	0.2356E-09	0.2691E+02	0.1076E-09	0.5328E+01	0.2025E-10	0.1461E+02	0.5550E-10	0.9956E+05	0.3982E-06	0.1208E+03	0.7490E-10
0.9728E+00	0.7698E+00	0.7272E+02	0.1323E-10	0.2243E+03	0.1077E-09	0.2034E+02	0.1017E-12	0.5273E+02	0.9491E-11	0.3517E+01	0.3517E-10	0.2925E+03	0.5851E-09	0.1136E+03	0.2273E-09	0.2600E+02	0.1040E-09	0.5162E+01	0.1962E-10	0.1415E+02	0.5377E-10	0.9644E+05	0.3858E-06	0.1176E+03	0.7290E-10
0.9728E+00	0.7748E+00	0.7081E+02	0.1289E-10	0.2187E+03	0.1050E-09	0.1987E+02	0.9936E-13	0.5129E+02	0.9232E-11	0.3409E+01	0.3409E-10	0.2840E+03	0.5679E-09	0.1101E+03	0.2202E-09	0.2524E+02	0.1010E-09	0.5022E+01	0.1909E-10	0.1377E+02	0.5232E-10	0.9384E+05	0.3753E-06	0.1149E+03	0.7123E-10
0.9728E+00	0.7797E+00	0.6914E+02	0.1258E-10	0.2144E+03	0.1029E-09	0.1948E+02	0.9739E-13	0.5007E+02	0.9013E-11	0.3325E+01	0.3325E-10	0.2774E+03	0.5548E-09	0.1073E+03	0.2147E-09	0.2466E+02	0.9865E-10	0.4914E+01	0.1867E-10	0.1347E+02	0.5119E-10	0.9186E+05	0.3674E-06	0.1128E+03	0.6995E-10
0.9728E+00	0.7847E+00	0.6785E+02	0.1235E-10	0.2114E+03	0.1015E-09	0.1913E+02	0.9567E-13	0.4915E+02	0.8848E-11	0.3270E+01	0.3270E-10	0.2731E+03	0.5461E-09	0.1054E+03	0.2109E-09	0.2428E+02	0.9713E-10	0.4842E+01	0.1840E-10	0.1327E+02	0.5044E-10	0.9059E+05	0.3623E-06	0.1114E+03	0.6910E-10
0.9728E+00	0.7896E+00	0.6713E+02	0.1222E-10	0.2101E+03	0.1008E-09	0.1887E+02	0.9433E-13	0.4866E+02	0.8759E-11	0.3240E+01	0.3240E-10	0.2709E+03	0.5419E-09	0.1044E+03	0.2088E-09	0.2409E+02	0.9636E-10	0.4803E+01	0.1825E-10	0.1317E+02	0.5004E-10	0.8996E+05	0.3598E-06	0.1109E+03	0.6875E-10
0.9728E+00	0.7946E+00	0.6715E+02	0.1222E-10	0.2103E+03	0.1010E-09	0.1870E+02	0.9351E-13	0.4870E+02	0.8767E-11	0.3233E+01	0.3233E-10	0.2709E+03	0.5417E-09	0.1042E+03	0.2084E-09	0.2408E+02	0.9632E-10	0.4797E+01	0.1823E-10	0.1315E+02	0.4997E-10	0.8996E+05	0.3598E-06	0.1111E+03	0.6889E-10
0.9728E+00	0.7995E+00	0.6749E+02	0.1228E-10	0.2113E+03	0.1014E-09	0.1866E+02	0.9330E-13	0.4897E+02	0.8815E-11	0.3238E+01	0.3238E-10	0.2719E+03	0.5438E-09	0.1044E+03	0.2089E-09	0.2417E+02	0.9667E-10	0.4817E+01	0.1831E-10	0.1321E+02	0.5018E-10	0.9036E+05	0.3614E-06	0.1119E+03	0.6937E-10
0.9728E+00	0.8045E+00	0.6780E+02	0.1234E-10	0.2122E+03	0.1019E-09	0.1873E+02	0.9367E-13	0.4924E+02	0.8862E-11	0.3241E+01	0.3241E-10	0.2728E+03	0.5455E-09	0.1047E+03	0.2093E-09	0.2425E+02	0.9698E-10	0.4836E+01	0.1838E-10	0.1326E+02	0.5037E-10	0.9071E+05	0.3628E-06	0.1126E+03	0.6983E-10
0.9728E+00	0.8094E+00	0.6806E+02	0.1239E-10	0.2130E+03	0.1022E-09	0.1884E+02	0.9419E-13	0.4946E+02	0.8903E-11	0.3242E+01	0.3242E-10	0.2735E+03	0.5471E-09	0.1049E+03	0.2098E-09	0.2432E+02	0.9728E-10	0.4852E+01	0.1844E-10	0.1330E+02	0.5054E-10	0.9103E+05	0.3641E-06	0.1134E+03	0.7028E-10
0.9728E+00	0.8144E+00	0.6825E+02	0.1242E-10	0.2139E+03	0.1027E-09	0.1893E+02	0.9464E-13	0.4963E+02	0.8933E-11	0.3245E+01	0.3245E-10	0.2744E+03	0.5489E-09	0.1052E+03	0.2104E-09	0.2440E+02	0.9761E-10	0.4870E+01	0.1850E-10	0.1335E+02	0.5073E-10	0.9139E+05	0.3656E-06	0.1141E+03	0.7072E-10
0.9728E+00	0.8193E+00	0.6839E+02	0.1245E-10	0.2147E+03	0.1031E-09	0.1901E+02	0.9506E-13	0.4976E+02	0.8957E-11	0.3248E+01	0.3248E-10	0.2753E+03	0.5506E-09	0.1055E+03	0.2110E-09	0.2448E+02	0.9793E-10	0.4886E+01	0.1857E-10	0.1339E+02	0.5090E-10	0.9174E+05	0.3670E-06	0.1147E+03	0.7112E-10
0.9728E+00	0.8243E+00	0.6870E+02	0.1250E-10	0.2161E+03	0.1037E-09	0.1909E+02	0.9545E-13	0.4996E+02	0.8994E-11	0.3256E+01	0.3256E-10	0.2766E+03	0.5531E-09	0.1060E+03	0.2119E-09	0.2459E+02	0.9836E-10	0.4908E+01	0.1865E-10	0.1345E+02	0.5113E-10	0.9221E+05	0.3688E-06	0.1155E+03	0.7159E-10
0.9728E+00	0.8292E+00	0.6905E+02	0.1257E-10	0.2177E+03	0.1045E-09	0.1916E+02	0.9582E-13	0.5018E+02	0.9033E-11	0.3271E+01	0.3271E-10	0.2784E+03	0.5568E-09	0.1065E+03	0.2130E-09	0.2471E+02	0.9883E-10	0.4940E+01	0.1877E-10	0.1354E+02	0.5146E-10	0.9286E+05	0.3714E-06	0.1165E+03	0.7223E-10
0.9728E+00	0.8342E+00	0.6951E+02	0.1265E-10	0.2195E+03	0.1054E-09	0.1923E+02	0.9617E-13	0.5046E+02	0.9082E-11	0.3288E+01	0.3288E-10	0.2804E+03	0.5609E-09	0.1071E+03	0.2143E-09	0.2485E+02	0.9941E-10	0.4974E+01	0.1890E-10	0.1363E+02	0.5181E-10	0.9353E+05	0.3741E-06	0.1176E+03	0.7288E-10
0.9728E+00	0.8391E+00	0.7008E+02	0.1275E-10	0.2214E+03	0.1063E-09	0.1930E+02	0.9650E-13	0.5074E+02	0.9134E-11	0.3306E+01	0.3306E-10	0.2826E+03	0.5652E-09	0.1077E+03	0.2153E-09	0.2496E+02	0.9983E-10	0.5009E+01	0.1903E-10	0.1373E+02	0.5218E-10	0.9424E+05	0.3770E-06	0.1186E+03	0.7355E-10
0.9728E+00	0.8441E+00	0.7053E+02	0.1284E-10	0.2225E+03	0.1068E-09	0.1936E+02	0.9682E-13	0.5097E+02	0.9175E-11	0.3319E+01	0.3319E-10	0.2839E+03	0.5677E-09	0.1080E+03	0.2160E-09	0.2501E+02	0.1000E-09	0.5023E+01	0.1909E-10	0.1377E+02	0.5232E-10	0.9461E+05	0.3784E-06	0.1191E+03	0.7385E-10
0.9728E+00	0.8490E+00	0.7079E+02	0.1288E-10	0.2232E+03	0.1071E-09	0.1943E+02	0.9713E-13	0.5102E+02	0.9184E-11	0.3329E+01	0.3329E-10	0.2848E+03	0.5695E-09	0.1082E+03	0.2164E-09	0.2503E+02	0.1001E-09	0.5032E+01	0.1912E-10	0.1379E+02	0.5241E-10	0.9484E+05	0.3794E-06	0.1194E+03	0.7401E-10
0.9728E+00	0.8540E+00	0.7056E+02	0.1284E-10	0.2225E+03	0.1068E-09	0.1949E+02	0.9747E-13	0.5069E+02	0.9124E-11	0.3317E+01	0.3317E-10	0.2840E+03	0.5679E-09	0.1076E+03	0.2152E-09	0.2489E+02	0.9954E-10	0.5015E+01	0.1906E-10	0.1375E+02	0.5224E-10	0.9458E+05	0.3783E-06	0.1190E+03	0.7381E-10
0.9728E+00	0.8589E+00	0.6993E+02	0.1273E-10	0.2208E+03	0.1060E-09	0.1954E+02	0.9771E-13	0.5018E+02	0.9032E-11	0.3288E+01	0.3288E-10	0.2817E+03	0.5635E-09	0.1065E+03	0.2131E-09	0.2464E+02	0.9858E-10	0.4978E+01	0.1891E-10	0.1365E+02	0.5185E-10	0.9391E+05	0.3757E-06	0.1183E+03	0.7332E-10
0.9728E+00	0.8639E+00	0.6924E+02	0.1260E-10	0.2190E+03	0.1051E-09	0.1957E+02	0.9787E-13	0.4963E+02	0.8934E-11	0.3259E+01	0.3259E-10	0.2797E+03	0.5594E-09	0.1055E+03	0.2110E-09	0.2440E+02	0.9761E-10	0.4944E+01	0.1879E-10	0.1355E+02	0.5150E-10	0.9331E+05	0.3732E-06	0.1175E+03	0.7285E-10
0.9728E+00	0.8688E+00	0.6847E+02	0.1246E-10	0.2174E+03	0.1044E-09	0.1960E+02	0.9800E-13	0.4903E+02	0.8825E-11	0.3236E+01	0.3236E-10	0.2783E+03	0.5566E-09	0.1045E+03	0.2090E-09	0.2419E+02	0.9674E-10	0.4927E+01	0.1872E-10	0.1351E+02	0.5132E-10	0.9299E+05	0.3720E-06	0.1169E+03	0.7246E-10
0.9728E+00	0.8738E+00	0.6771E+02	0.1232E-10	0.2164E+03	0.1039E-09	0.1962E+02	0.9811E-13	0.4851E+02	0.8731E-11	0.3225E+01	0.3225E-10	0.2778E+03	0.5556E-09	0.1039E+03	0.2078E-09	0.2406E+02	0.9623E-10	0.4921E+01	0.1870E-10	0.1349E+02	0.5127E-10	0.9291E+05	0.3716E-06	0.1166E+03	0.7227E-10
0.9728E+00	0.8787E+00	0.6725E+02	0.1224E-10	0.2157E+03	0.1035E-09	0.1964E+02	0.9818E-13	0.4819E+02	0.8675E-11	0.3221E+01	0.3221E-10	0.2775E+03	0.5551E-09	0.1035E+03	0.2070E-09	0.2395E+02	0.9581E-10	0.4915E+01	0.1868E-10	0.1347E+02	0.5120E-10	0.9284E+05	0.3714E-06	0.1162E+03	0.7201E-10
0.9728E+00	0.8837E+00	0.6695E+02	0.1219E-10	0.2147E+03	0.1031E-09	0.1964E+02	0.9818E-13	0.4786E+02	0.8615E-11	0.3217E+01	0.3217E-10	0.2773E+03	0.5547E-09	0.1030E+03	0.2060E-09	0.2382E+02	0.9528E-10	0.4907E+01	0.1865E-10	0.1345E+02	0.5112E-10	0.9276E+05	0.3710E-06	0.1157E+03	0.7171E-10
0.9728E+00	0.8886E+00	0.6663E+02	0.1213E-10	0.2138E+03	0.1026E-09	0.1963E+02	0.9816E-13	0.4752E+02	0.8553E-11	0.3217E+01	0.3217E-10	0.2774E+03	0.5547E-09	0.1025E+03	0.2050E-09	0.2369E+02	0.9475E-10	0.4904E+01	0.1863E-10	0.1344E+02	0.5108E-10	0.9275E+05	0.3710E-06	0.1152E+03	0.7141E-10
0.9728E+00	0.8936E+00	0.6626E+02	0.1206E-10	0.2130E+03	0.1022E-09	0.1962E+02	0.9808E-13	0.4717E+02	0.8490E-11	0.3216E+01	0.3216E-10	0.2775E+03	0.5549E-09	0.1020E+03	0.2039E-09	0.2355E+02	0.9420E-10	0.4902E+01	0.1863E-10	0.1344E+02	0.5107E-10	0.9276E+05	0.3710E-06	0.1147E+03	0.7113E-10
0.9728E+00	0.8985E+00	0.6581E+02	0.1198E-10	0.2122E+03	0.1019E-09	0.1960E+02	0.9799E-13	0.4683E+02	0.8429E-11	0.3214E+01	0.3214E-10	0.2776E+03	0.5551E-09	0.1015E+03	0.2030E-09	0.2343E+02	0.9371E-10	0.4900E+01	0.1862E-10	0.1343E+02	0.5104E-10	0.9274E+05	0.3710E-06	0.1144E+03	0.7096E-10
0.9728E+00	0.9035E+00	0.6580E+02	0.1198E-10	0.2136E+03	0.1025E-09	0.1970E+02	0.9852E-13	0.4696E+02	0.8453E-11	0.3238E+01	0.3238E-10	0.2806E+03	0.5612E-09	0.1022E+03	0.2044E-09	0.2360E+02	0.9439E-10	0.4964E+01	0.1886E-10	0.1361E+02	0.5171E-10	0.9385E+05	0.3754E-06	0.1157E+03	0.7176E-10
0.9728E+00	0.9084E+00	0.6751E+02	0.1229E-10	0.2228E+03	0.1070E-09	0.2020E+02	0.1010E-12	0.4842E+02	0.8716E-11	0.3391E+01	0.3391E-10	0.2952E+03	0.5904E-09	0.1070E+03	0.2139E-09	0.2467E+02	0.9870E-10	0.5235E+01	0.1989E-10	0.1435E+02	0.5454E-10	0.9880E+05	0.3952E-06	0.1217E+03	0.7547E-10
0.9728E+00	0.9134E+00	0.7233E+02	0.1316E-10	0.2407E+03	0.1155E-09	0.2111E+02	0.1055E-12	0.5240E+02	0.9432E-11	0.3679E+01	0.3679E-10	0.3204E+03	0.6408E-09	0.1165E+03	0.2330E-09	0.2683E+02	0.1073E-09	0.5708E+01	0.2169E-10	0.1565E+02	0.5947E-10	0.1074E+06	0.4297E-06	0.1324E+03	0.8211E-10
0.9728E+00	0.9183E+00	0.8231E+02	0.1498E-10	0.2761E+03	0.1325E-09	0.2280E+02	0.1140E-12	0.6069E+02	0.1092E-10	0.4239E+01	0.4239E-10	0.3701E+03	0.7403E-09	0.1350E+03	0.2700E-09	0.3107E+02	0.1243E-09	0.6613E+01	0.2513E-10	0.1813E+02	0.6889E-10	0.1243E+06	0.4970E-06	0.1528E+03	0.9472E-10
0.9728E+00	0.9233E+00	0.1002E+03	0.1824E-10	0.3326E+03	0.1596E-09	0.2526E+02	0.1263E-12	0.7234E+02	0.1302E-10	0.5200E+01	0.5200E-10	0.4476E+03	0.8951E-09	0.1642E+03	0.3284E-09	0.3753E+02	0.1501E-09	0.7953E+01	0.3022E-10	0.2180E+02	0.8285E-10	0.1494E+06	0.5977E-06	0.1828E+03	0.1133E-09
0.9728E+00	0.9282E+00	0.1237E+03	0.2252E-10	0.4020E+03	0.1930E-09	0.2800E+02	0.1400E-12	0.8660E+02	0.1559E-10	0.6412E+01	0.6412E-10	0.5415E+03	0.1083E-08	0.2000E+03	0.4000E-09	0.4545E+02	0.1818E-09	0.9533E+01	0.3623E-10	0.2613E+02	0.9931E-10	0.1795E+06	0.7178E-06	0.2179E+03	0.1351E-09
0.9728E+00	0.9332E+00	0.1523E+03	0.2772E-10	0.4837E+03	0.2322E-09	0.3116E+02	0.1558E-12	0.1047E+03	0.1884E-10	0.7798E+01	0.7798E-10	0.6503E+03	0.1301E-08	0.2437E+03	0.4875E-09	0.5541E+02	0.2216E-09	0.1134E+02	0.4311E-10	0.3110E+02	0.1182E-09	0.2143E+06	0.8573E-06	0.2585E+03	0.1603E-09
0.9728E+00	0.9381E+00	0.1838E+03	0.3345E-10	0.5729E+03	0.2750E-09	0.3485E+02	0.1743E-12	0.1241E+03	0.2233E-10	0.9315E+01	0.9315E-10	0.7694E+03	0.1539E-08	0.2913E+03	0.5826E-09	0.6615E+02	0.2646E-09	0.1333E+02	0.5066E-10	0.3654E+02	0.1389E-09	0.2525E+06	0.1010E-05	0.3031E+03	0.1879E-09
0.9728E+00	0.9431E+00	0.2164E+03	0.3938E-10	0.6657E+03	0.3195E-09	0.3862E+02	0.1931E-12	0.1460E+03	0.2629E-10	0.1084E+02	0.1084E-09	0.8926E+03	0.1785E-08	0.3418E+03	0.6836E-09	0.7789E+02	0.3116E-09	0.1537E+02	0.5840E-10	0.4213E+02	0.1601E-09	0.2922E+06	0.1169E-05	0.3489E+03	0.2163E-09
0.9728E+00	0.9480E+00	0.2570E+03	0.4677E-10	0.7852E+03	0.3769E-09	0.4385E+02	0.2192E-12	0.1745E+03	0.3142E-10	0.1278E+02	0.1278E-09	0.1052E+04	0.2104E-08	0.4071E+03	0.8142E-09	0.9301E+02	0.3720E-09	0.1808E+02	0.6871E-10	0.4957E+02	0.1884E-09	0.3445E+06	0.1378E-05	0.4104E+03	0.2544E-09
0.9728E+00	0.9530E+00	0.3009E+03	0.5477E-10	0.9167E+03	0.4400E-09	0.5001E+02	0.2500E-12	0.2055E+03	0.3699E-10	0.1492E+02	0.1492E-09	0.1228E+04	0.2456E-08	0.4781E+03	0.9561E-09	0.1094E+03	0.4375E-09	0.2113E+02	0.8029E-10	0.5792E+02	0.2201E-09	0.4024E+06	0.1610E-05	0.4803E+03	0.2978E-09
0.9728E+00	0.9579E+00	0.3542E+03	0.6447E-10	0.1079E+04	0.5181E-09	0.5740E+02	0.2870E-12	0.2453E+03	0.4416E-10	0.1750E+02	0.1750E-09	0.1445E+04	0.2891E-08	0.5669E+03	0.1134E-08	0.1301E+03	0.5206E-09	0.2484E+02	0.9441E-10	0.6811E+02	0.2588E-09	0.4742E+06	0.1897E-05	0.5655E+03	0.3506E-09
0.9728E+00	0.9629E+00	0.4194E+03	0.7633E-10	0.1284E+04	0.6163E-09	0.6707E+02	0.3354E-12	0.2930E+03	0.5274E-10	0.2077E+02	0.2077E-09	0.1720E+04	0.3439E-08	0.6753E+03	0.1351E-08	0.1550E+03	0.6201E-09	0.2958E+02	0.1124E-09	0.8108E+02	0.3081E-09	0.5648E+06	0.2259E-05	0.6730E+03	0.4173E-09
0.9728E+00	0.9678E+00	0.4913E+03	0.8941E-10	0.1509E+04	0.7243E-09	0.7786E+02	0.3893E-12	0.3466E+03	0.6239E-10	0.2439E+02	0.2439E-09	0.2021E+04	0.4042E-08	0.7966E+03	0.1593E-08	0.1829E+03	0.7317E-09	0.3479E+02	0.1322E-09	0.9536E+02	0.3624E-09	0.6643E+06	0.2657E-05	0.7915E+03	0.4907E-09
0.9728E+00	0.9728E+00	0.5687E+03	0.1035E-09	0.1752E+04	0.8409E-09	0.8954E+02	0.4477E-12	0.4038E+03	0.7269E-10	0.2833E+02	0.2833E-09	0.2347E+04	0.4694E-08	0.9274E+03	0.1855E-08	0.2127E+03	0.8508E-09	0.4042E+02	0.1536E-09	0.1108E+03	0.4211E-09	0.7717E+06	0.3087E-05	0.9195E+03	0.5701E-09
0.9728E+00	0.9777E+00	0.6341E+03	0.1154E-09	0.1958E+04	0.9396E-09	0.9993E+02	0.4997E-12	0.4470E+03	0.8047E-10	0.3172E+02	0.3172E-09	0.2622E+04	0.5245E-08	0.1031E+04	0.2062E-08	0.2353E+03	0.9410E-09	0.4525E+02	0.1720E-09	0.1241E+03	0.4714E-09	0.8620E+06	0.3448E-05	0.1030E+04	0.6383E-09
0.9728E+00	0.9827E+00	0.6429E+03	0.1170E-09	0.1983E+04	0.9519E-09	0.1021E+03	0.5107E-12	0.4492E+03	0.8086E-10	0.3218E+02	0.3218E-09	0.2655E+04	0.5310E-08	0.1039E+04	0.2079E-08	0.2367E+03	0.9467E-09	0.4589E+02	0.1744E-09	0.1258E+03	0.4780E-09	0.8722E+06	0.3489E-05	0.1046E+04	0.6482E-09
0.9728E+00	0.9876E+00	0.6232E+03	0.1134E-09	0.1927E+04	0.9247E-09	0.9933E+02	0.4967E-12	0.4270E+03	0.7686E-10	0.3126E+02	0.3126E-09	0.2577E+04	0.5155E-08	0.9958E+03	0.1992E-08	0.2253E+03	0.9012E-09	0.4458E+02	0.1694E-09	0.1222E+03	0.4644E-09	0.8464E+06	0.3386E-05	0.1016E+04	0.6302E-09
0.9728E+00	0.9926E+00	0.5604E+03	0.1020E-09	0.1736E+04	0.8335E-09	0.9142E+02	0.4571E-12	0.3916E+03	0.7048E-10	0.2821E+02	0.2821E-09	0.2322E+04	0.4643E-08	0.9006E+03	0.1801E-08	0.2041E+03	0.8163E-09	0.4024E+02	0.1529E-09	0.1103E+03	0.4192E-09	0.7620E+06	0.3048E-05	0.9171E+03	0.5686E-09
0.9728E+00	0.9975E+00	0.5604E+03	0.1020E-09	0.1736E+04	0.8335E-09	0.9142E+02	0.4571E-12	0.3916E+03	0.7048E-10	0.2821E+02	0.2821E-09	0.2322E+04	0.4643E-08	0.9006E+03	0.1801E-08	0.2041E+03	0.8163E-09	0.4024E+02	0.1529E-09	0.1103E+03	0.4192E-09	0.7620E+06	0.3048E-05	0.9171E+03	0.5686E-09
0.9678E+00	0.2475E-02	0.4824E+03	0.8780E-10	0.1455E+04	0.6985E-09	0.8255E+02	0.4127E-12	0.3744E+03	0.6739E-10	0.2412E+02	0.2412E-09	0.1951E+04	0.3901E-08	0.8006E+03	0.1601E-08	0.1866E+03	0.7462E-09	0.3384E+02	0.1286E-09	0.9278E+02	0.3526E-09	0.6394E+06	0.2557E-05	0.7690E+03	0.4768E-09
0.9678E+00	0.7426E-02	0.4824E+03	0.8780E-10	0.1455E+04	0.6985E-09	0.8255E+02	0.4127E-12	0.3744E+03	0.6739E-10	0.2412E+02	0.2412E-09	0.1951E+04	0.3901E-08	0.8006E+03	0.1601E-08	0.1866E+03	0.7462E-09	0.3384E+02	0.1286E-09	0.9278E+02	0.3526E-09	0.6394E+06	0.2557E-05	0.7690E+03	0.4768E-09
0.9678E+00	0.1238E-01	0.2913E+03	0.5302E-10	0.8982E+03	0.4311E-09	0.5132E+02	0.2566E-12	0.2076E+03	0.3736E-10	0.1470E+02	0.1470E-09	0.1202E+04	0.2404E-08	0.4794E+03	0.9589E-09	0.1101E+03	0.4406E-09	0.2087E+02	0.7929E-10	0.5720E+02	0.2174E-09	0.3946E+06	0.1578E-05	0.4739E+03	0.2938E-09
0.9678E+00	0.1733E-01	0.2445E+03	0.4450E-10	0.7596E+03	0.3646E-09	0.4503E+02	0.2252E-12	0.1731E+03	0.3116E-10	0.1244E+02	0.1244E-09	0.1016E+04	0.2031E-08	0.4049E+03	0.8098E-09	0.9274E+02	0.3710E-09	0.1749E+02	0.6648E-10	0.4796E+02	0.1822E-09	0.3302E+06	0.1321E-05	0.3978E+03	0.2467E-09
0.9678E+00	0.2228E-01	0.2385E+03	0.4340E-10	0.7470E+03	0.3586E-09	0.4451E+02	0.2226E-12	0.1687E+03	0.3036E-10	0.1229E+02	0.1229E-09	0.1001E+04	0.2002E-08	0.3924E+03	0.7848E-09	0.9020E+02	0.3608E-09	0.1697E+02	0.6450E-10	0.4653E+02	0.1768E-09	0.3193E+06	0.1277E-05	0.3846E+03	0.2385E-09
0.9678E+00	0.2723E-01	0.2165E+03	0.3941E-10	0.6926E+03	0.3324E-09	0.4062E+02	0.2031E-12	0.1547E+03	0.2785E-10	0.1155E+02	0.1155E-09	0.9225E+03	0.1845E-08	0.3534E+03	0.7068E-09	0.8170E+02	0.3268E-09	0.1541E+02	0.5855E-10	0.4224E+02	0.1605E-09	0.2903E+06	0.1161E-05	0.3513E+03	0.2178E-09
0.9678E+00	0.3218E-01	0.1881E+03	0.3423E-10	0.5801E+03	0.2784E-09	0.3450E+02	0.1725E-12	0.1360E+03	0.2447E-10	0.9461E+01	0.9461E-10	0.7640E+03	0.1528E-08	0.3019E+03	0.6039E-09	0.6932E+02	0.2773E-09	0.1297E+02	0.4930E-10	0.3556E+02	0.1351E-09	0.2463E+06	0.9850E-06	0.3042E+03	0.1886E-09
0.9678E+00	0.3713E-01	0.1793E+03	0.3263E-10	0.5279E+03	0.2534E-09	0.3203E+02	0.1602E-12	0.1297E+03	0.2335E-10	0.8468E+01	0.8468E-10	0.6913E+03	0.1383E-08	0.2838E+03	0.5675E-09	0.6481E+02	0.2592E-09	0.1197E+02	0.4549E-10	0.3282E+02	0.1247E-09	0.2280E+06	0.9121E-06	0.2863E+03	0.1775E-09
0.9678E+00	0.4208E-01	0.1805E+03	0.3285E-10	0.5216E+03	0.2504E-09	0.3177E+02	0.1588E-12	0.1302E+03	0.2344E-10	0.8333E+01	0.8333E-10	0.6840E+03	0.1368E-08	0.2838E+03	0.5676E-09	0.6475E+02	0.2590E-09	0.1189E+02	0.4517E-10	0.3258E+02	0.1238E-09	0.2263E+06	0.9053E-06	0.2850E+03	0.1767E-09
0.9678E+00	0.4703E-01	0.1826E+03	0.3323E-10	0.5191E+03	0.2492E-09	0.3159E+02	0.1580E-12	0.1318E+03	0.2373E-10	0.8309E+01	0.8309E-10	0.6827E+03	0.1365E-08	0.2845E+03	0.5689E-09	0.6479E+02	0.2591E-09	0.1182E+02	0.4493E-10	0.3241E+02	0.1232E-09	0.2248E+06	0.8992E-06	0.2833E+03	0.1756E-09
0.9678E+00	0.5198E-01	0.1805E+03	0.3285E-10	0.5183E+03	0.2488E-09	0.3004E+02	0.1502E-12	0.1311E+03	0.2360E-10	0.8310E+01	0.8310E-10	0.6836E+03	0.1367E-08	0.2838E+03	0.5676E-09	0.6493E+02	0.2597E-09	0.1175E+02	0.4465E-10	0.3221E+02	0.1224E-09	0.2227E+06	0.8907E-06	0.2769E+03	0.1717E-09
0.9678E+00	0.5693E-01	0.1652E+03	0.3007E-10	0.4947E+03	0.2374E-09	0.2739E+02	0.1369E-12	0.1222E+03	0.2200E-10	0.7944E+01	0.7944E-10	0.6567E+03	0.1313E-08	0.2728E+03	0.5457E-09	0.6281E+02	0.2512E-09	0.1126E+02	0.4279E-10	0.3087E+02	0.1173E-09	0.2132E+06	0.8530E-06	0.2593E+03	0.1608E-09
0.9678E+00	0.6188E-01	0.1539E+03	0.2801E-10	0.4668E+03	0.2240E-09	0.2647E+02	0.1323E-12	0.1144E+03	0.2059E-10	0.7598E+01	0.7598E-10	0.6265E+03	0.1253E-08	0.2605E+03	0.5210E-09	0.5997E+02	0.2399E-09	0.1081E+02	0.4108E-10	0.2963E+02	0.1126E-09	0.2050E+06	0.8201E-06	0.2463E+03	0.1527E-09
0.9678E+00	0.6683E-01	0.1512E+03	0.2751E-10	0.4540E+03	0.2179E-09	0.2634E+02	0.1317E-12	0.1120E+03	0.2016E-10	0.7515E+01	0.7515E-10	0.6172E+03	0.1234E-08	0.2548E+03	0.5096E-09	0.5848E+02	0.2339E-09	0.1067E+02	0.4054E-10	0.2925E+02	0.1111E-09	0.2025E+06	0.8100E-06	0.2408E+03	0.1493E-09
0.9678E+00	0.7178E-01	0.1515E+03	0.2758E-10	0.4450E+03	0.2136E-09	0.2639E+02	0.1319E-12	0.1109E+03	0.1996E-10	0.7623E+01	0.7623E-10	0.6212E+03	0.1242E-08	0.2523E+03	0.5045E-09	0.5784E+02	0.2314E-09	0.1075E+02	0.4083E-10	0.2946E+02	0.1119E-09	0.2041E+06	0.8165E-06	0.2371E+03	0.1470E-09
0.9678E+00	0.7673E-01	0.1012E+02	0.1491E+03	0.1194E+02	0.4637E+03	0.1968E+02	0.7964E+01	0.7453E+01	0.1086E+03	0.1011E-01	0.8178E+01	0.4071E+01	0.6590E+03	0.1668E+01	0.2700E+03	0.1922E+00	0.6222E+02	0.3728E-01	0.1146E+02	0.1022E+00	0.3143E+02	0.6730E+03	0.2179E+06	0.4955E+01	0.2486E+03
0.9678E+00	0.8168E-01	0.3052E+01	0.1557E+03	0.3449E+01	0.4641E+03	0.1164E+02	0.1631E+02	0.2217E+01	0.1119E+03	0.2835E-02	0.7946E+01	0.1152E+01	0.6458E+03	0.4665E+00	0.2616E+03	0.5320E-01	0.5966E+02	0.1050E-01	0.1118E+02	0.2878E-01	0.3066E+02	0.1895E+03	0.2125E+06	0.1428E+01	0.2482E+03
0.9678E+00	0.8663E-01	0.1865E+01	0.1580E+03	0.2089E+01	0.4668E+03	0.8365E+01	0.1947E+02	0.1339E+01	0.1122E+03	0.1646E-02	0.7659E+01	0.6761E+00	0.6294E+03	0.2724E+00	0.2535E+03	0.3089E-01	0.5750E+02	0.6144E-02	0.1087E+02	0.1684E-01	0.2979E+02	0.1108E+03	0.2063E+06	0.8659E+00	0.2499E+03
0.9678E+00	0.9158E-01	0.1464E+01	0.1484E+03	0.1658E+01	0.4434E+03	0.7157E+01	0.1993E+02	0.1043E+01	0.1046E+03	0.1293E-02	0.7200E+01	0.5370E+00	0.5982E+03	0.2151E+00	0.2396E+03	0.2430E-01	0.5415E+02	0.4869E-02	0.1031E+02	0.1335E-01	0.2825E+02	0.8773E+02	0.1955E+06	0.6858E+00	0.2369E+03
0.9678E+00	0.9653E-01	0.1248E+01	0.1356E+03	0.1440E+01	0.4128E+03	0.6390E+01	0.1907E+02	0.8806E+00	0.9464E+02	0.1113E-02	0.6642E+01	0.4664E+00	0.5570E+03	0.1861E+00	0.2222E+03	0.2101E-01	0.5017E+02	0.4234E-02	0.9606E+01	0.1161E-01	0.2633E+02	0.7623E+02	0.1820E+06	0.5947E+00	0.2201E+03
0.9678E+00	0.1015E+00	0.1113E+01	0.1185E+03	0.1334E+01	0.3750E+03	0.6104E+01	0.1787E+02	0.7716E+00	0.8130E+02	0.1031E-02	0.6036E+01	0.4351E+00	0.5094E+03	0.1728E+00	0.2023E+03	0.1962E-01	0.4594E+02	0.3968E-02	0.8825E+01	0.1088E-01	0.2419E+02	0.7138E+02	0.1671E+06	0.5497E+00	0.1995E+03
0.9678E+00	0.1064E+00	0.1051E+01	0.1054E+03	0.1293E+01	0.3421E+03	0.6110E+01	0.1684E+02	0.7183E+00	0.7127E+02	0.1010E-02	0.5567E+01	0.4272E+00	0.4709E+03	0.1692E+00	0.1865E+03	0.1940E-01	0.4277E+02	0.3910E-02	0.8190E+01	0.1072E-01	0.2245E+02	0.7036E+02	0.1551E+06	0.5289E+00	0.1808E+03
0.9678E+00	0.1114E+00	0.1070E+01	0.1061E+03	0.1316E+01	0.3439E+03	0.6244E+01	0.1700E+02	0.7202E+00	0.7060E+02	0.1040E-02	0.5663E+01	0.4410E+00	0.4803E+03	0.1743E+00	0.1898E+03	0.2013E-01	0.4385E+02	0.4048E-02	0.8378E+01	0.1110E-01	0.2297E+02	0.7279E+02	0.1586E+06	0.5319E+00	0.1796E+03
0.9678E+00	0.1163E+00	0.1063E+01	0.1028E+03	0.1307E+01	0.3336E+03	0.6140E+01	0.1632E+02	0.7031E+00	0.6728E+02	0.1006E-02	0.5348E+01	0.4394E+00	0.4672E+03	0.1721E+00	0.1830E+03	0.1971E-01	0.4191E+02	0.4066E-02	0.8214E+01	0.1115E-01	0.2252E+02	0.7319E+02	0.1556E+06	0.5201E+00	0.1714E+03
0.9678E+00	0.1213E+00	0.1118E+01	0.1065E+03	0.1360E+01	0.3419E+03	0.6159E+01	0.1613E+02	0.7285E+00	0.6868E+02	0.1013E-02	0.5305E+01	0.4504E+00	0.4718E+03	0.1732E+00	0.1814E+03	0.1968E-01	0.4123E+02	0.4245E-02	0.8448E+01	0.1164E-01	0.2316E+02	0.7679E+02	0.1609E+06	0.5331E+00	0.1731E+03
0.9678E+00	0.1262E+00	0.1235E+01	0.1138E+03	0.1493E+01	0.3630E+03	0.6359E+01	0.1611E+02	0.8011E+00	0.7305E+02	0.1117E-02	0.5657E+01	0.4900E+00	0.4965E+03	0.1804E+00	0.1828E+03	0.2104E-01	0.4264E+02	0.4682E-02	0.9014E+01	0.1284E-01	0.2471E+02	0.8529E+02	0.1728E+06	0.5926E+00	0.1861E+03
0.9678E+00	0.1312E+00	0.1536E+01	0.1205E+03	0.1861E+01	0.3851E+03	0.7086E+01	0.1528E+02	0.9937E+00	0.7712E+02	0.1405E-02	0.6056E+01	0.6085E+00	0.5247E+03	0.2195E+00	0.1893E+03	0.2610E-01	0.4502E+02	0.5796E-02	0.9495E+01	0.1589E-01	0.2603E+02	0.1059E+03	0.1827E+06	0.7493E+00	0.2003E+03
0.9678E+00	0.1361E+00	0.1771E+01	0.1268E+03	0.2158E+01	0.4077E+03	0.7684E+01	0.1512E+02	0.1147E+01	0.8128E+02	0.1628E-02	0.6407E+01	0.6991E+00	0.5503E+03	0.2496E+00	0.1964E+03	0.2969E-01	0.4674E+02	0.6604E-02	0.9876E+01	0.1810E-01	0.2708E+02	0.1213E+03	0.1909E+06	0.8847E+00	0.2159E+03
0.9678E+00	0.1411E+00	0.1967E+01	0.1351E+03	0.2399E+01	0.4347E+03	0.8197E+01	0.1547E+02	0.1296E+01	0.8808E+02	0.1816E-02	0.6856E+01	0.7716E+00	0.5826E+03	0.2724E+00	0.2057E+03	0.3256E-01	0.4918E+02	0.7146E-02	0.1025E+02	0.1959E-01	0.2811E+02	0.1311E+03	0.1980E+06	0.9910E+00	0.2320E+03
0.9678E+00	0.1460E+00	0.2054E+01	0.1435E+03	0.2502E+01	0.4608E+03	0.8611E+01	0.1652E+02	0.1390E+01	0.9601E+02	0.1901E-02	0.7297E+01	0.8019E+00	0.6156E+03	0.2883E+00	0.2213E+03	0.3418E-01	0.5247E+02	0.7283E-02	0.1062E+02	0.1997E-01	0.2912E+02	0.1333E+03	0.2047E+06	0.1030E+01	0.2451E+03
0.9678E+00	0.1510E+00	0.2129E+01	0.1496E+03	0.2582E+01	0.4786E+03	0.9099E+01	0.1757E+02	0.1483E+01	0.1031E+03	0.1967E-02	0.7594E+01	0.8268E+00	0.6385E+03	0.3069E+00	0.2370E+03	0.3583E-01	0.5534E+02	0.7433E-02	0.1091E+02	0.2038E-01	0.2990E+02	0.1358E+03	0.2098E+06	0.1056E+01	0.2529E+03
0.9678E+00	0.1559E+00	0.2239E+01	0.1536E+03	0.2710E+01	0.4902E+03	0.9667E+01	0.1821E+02	0.1588E+01	0.1077E+03	0.2069E-02	0.7795E+01	0.8679E+00	0.6541E+03	0.3296E+00	0.2484E+03	0.3807E-01	0.5738E+02	0.7772E-02	0.1113E+02	0.2131E-01	0.3051E+02	0.1417E+03	0.2135E+06	0.1105E+01	0.2580E+03
0.9678E+00	0.1609E+00	0.2399E+01	0.1564E+03	0.2894E+01	0.4977E+03	0.1022E+02	0.1831E+02	0.1718E+01	0.1108E+03	0.2220E-02	0.7955E+01	0.9274E+00	0.6646E+03	0.3578E+00	0.2564E+03	0.4110E-01	0.5890E+02	0.8299E-02	0.1130E+02	0.2275E-01	0.3098E+02	0.1508E+03	0.2161E+06	0.1179E+01	0.2619E+03
0.9678E+00	0.1658E+00	0.2554E+01	0.1552E+03	0.3086E+01	0.4946E+03	0.1077E+02	0.1799E+02	0.1853E+01	0.1114E+03	0.2368E-02	0.7906E+01	0.9830E+00	0.6565E+03	0.3882E+00	0.2592E+03	0.4457E-01	0.5953E+02	0.8788E-02	0.1115E+02	0.2409E-01	0.3057E+02	0.1593E+03	0.2128E+06	0.1253E+01	0.2594E+03
0.9678E+00	0.1708E+00	0.2743E+01	0.1513E+03	0.3306E+01	0.4810E+03	0.1128E+02	0.1709E+02	0.2000E+01	0.1091E+03	0.2546E-02	0.7717E+01	0.1047E+01	0.6350E+03	0.4193E+00	0.2542E+03	0.4809E-01	0.5831E+02	0.9386E-02	0.1081E+02	0.2573E-01	0.2964E+02	0.1693E+03	0.2053E+06	0.1341E+01	0.2520E+03
0.9678E+00	0.1757E+00	0.2986E+01	0.1441E+03	0.3560E+01	0.4532E+03	0.1184E+02	0.1570E+02	0.2179E+01	0.1040E+03	0.2771E-02	0.7350E+01	0.1138E+01	0.6035E+03	0.4585E+00	0.2432E+03	0.5246E-01	0.5565E+02	0.1023E-01	0.1031E+02	0.2804E-01	0.2826E+02	0.1844E+03	0.1957E+06	0.1454E+01	0.2390E+03
0.9678E+00	0.1807E+00	0.3106E+01	0.1346E+03	0.3664E+01	0.4187E+03	0.1191E+02	0.1417E+02	0.2264E+01	0.9702E+02	0.2883E-02	0.6864E+01	0.1176E+01	0.5602E+03	0.4784E+00	0.2278E+03	0.5470E-01	0.5209E+02	0.1062E-01	0.9611E+01	0.2912E-01	0.2635E+02	0.1913E+03	0.1822E+06	0.1498E+01	0.2211E+03
0.9678E+00	0.1856E+00	0.3590E+01	0.1256E+03	0.4169E+01	0.3846E+03	0.1270E+02	0.1221E+02	0.2600E+01	0.8995E+02	0.3326E-02	0.6392E+01	0.1351E+01	0.5192E+03	0.5506E+00	0.2116E+03	0.6280E-01	0.4828E+02	0.1225E-01	0.8945E+01	0.3358E-01	0.2452E+02	0.2204E+03	0.1694E+06	0.1706E+01	0.2033E+03
0.9678E+00	0.1906E+00	0.8234E+01	0.1116E+03	0.9838E+01	0.3516E+03	0.1706E+02	0.6350E+01	0.5927E+01	0.7943E+02	0.8072E-02	0.6010E+01	0.3262E+01	0.4857E+03	0.1323E+01	0.1970E+03	0.1509E+00	0.4495E+02	0.2970E-01	0.8404E+01	0.8143E-01	0.2304E+02	0.5348E+03	0.1593E+06	0.4045E+01	0.1867E+03
0.9678E+00	0.1955E+00	0.9323E+02	0.1697E-10	0.2799E+03	0.1344E-09	0.1976E+02	0.9879E-13	0.6567E+02	0.1182E-10	0.4712E+01	0.4712E-10	0.3834E+03	0.7669E-09	0.1530E+03	0.3061E-09	0.3461E+02	0.1384E-09	0.6630E+01	0.2520E-10	0.1818E+02	0.6907E-10	0.1262E+06	0.5047E-06	0.1474E+03	0.9138E-10
0.9678E+00	0.2005E+00	0.8616E+02	0.1568E-10	0.2586E+03	0.1241E-09	0.1888E+02	0.9442E-13	0.6039E+02	0.1087E-10	0.4336E+01	0.4336E-10	0.3535E+03	0.7070E-09	0.1400E+03	0.2800E-09	0.3163E+02	0.1265E-09	0.6116E+01	0.2324E-10	0.1677E+02	0.6371E-10	0.1166E+06	0.4662E-06	0.1358E+03	0.8417E-10
0.9678E+00	0.2054E+00	0.7924E+02	0.1442E-10	0.2390E+03	0.1147E-09	0.1826E+02	0.9128E-13	0.5513E+02	0.9924E-11	0.3945E+01	0.3945E-10	0.3230E+03	0.6460E-09	0.1268E+03	0.2537E-09	0.2867E+02	0.1147E-09	0.5580E+01	0.2120E-10	0.1530E+02	0.5813E-10	0.1065E+06	0.4258E-06	0.1248E+03	0.7736E-10
0.9678E+00	0.2104E+00	0.7383E+02	0.1344E-10	0.2238E+03	0.1074E-09	0.1756E+02	0.8778E-13	0.5097E+02	0.9175E-11	0.3625E+01	0.3625E-10	0.2981E+03	0.5963E-09	0.1163E+03	0.2327E-09	0.2633E+02	0.1053E-09	0.5137E+01	0.1952E-10	0.1408E+02	0.5352E-10	0.9788E+05	0.3915E-06	0.1162E+03	0.7207E-10
0.9678E+00	0.2153E+00	0.6828E+02	0.1243E-10	0.2083E+03	0.1000E-09	0.1748E+02	0.8740E-13	0.4669E+02	0.8405E-11	0.3282E+01	0.3282E-10	0.2719E+03	0.5439E-09	0.1054E+03	0.2108E-09	0.2385E+02	0.9538E-10	0.4667E+01	0.1774E-10	0.1279E+02	0.4862E-10	0.8918E+05	0.3567E-06	0.1078E+03	0.6684E-10
0.9678E+00	0.2203E+00	0.6996E+02	0.1273E-10	0.2131E+03	0.1023E-09	0.1774E+02	0.8870E-13	0.4799E+02	0.8639E-11	0.3333E+01	0.3333E-10	0.2766E+03	0.5531E-09	0.1078E+03	0.2156E-09	0.2441E+02	0.9765E-10	0.4742E+01	0.1802E-10	0.1300E+02	0.4940E-10	0.9092E+05	0.3637E-06	0.1101E+03	0.6829E-10
0.9678E+00	0.2252E+00	0.7307E+02	0.1330E-10	0.2232E+03	0.1071E-09	0.1807E+02	0.9035E-13	0.4986E+02	0.8976E-11	0.3438E+01	0.3438E-10	0.2853E+03	0.5707E-09	0.1112E+03	0.2225E-09	0.2523E+02	0.1009E-09	0.4923E+01	0.1871E-10	0.1349E+02	0.5128E-10	0.9548E+05	0.3819E-06	0.1147E+03	0.7112E-10
0.9678E+00	0.2302E+00	0.7551E+02	0.1374E-10	0.2360E+03	0.1133E-09	0.1837E+02	0.9186E-13	0.5143E+02	0.9258E-11	0.3517E+01	0.3517E-10	0.2916E+03	0.5833E-09	0.1140E+03	0.2279E-09	0.2587E+02	0.1035E-09	0.5084E+01	0.1932E-10	0.1394E+02	0.5296E-10	0.1003E+06	0.4013E-06	0.1211E+03	0.7511E-10
0.9678E+00	0.2351E+00	0.7804E+02	0.1420E-10	0.2498E+03	0.1199E-09	0.1901E+02	0.9504E-13	0.5282E+02	0.9508E-11	0.3581E+01	0.3581E-10	0.2976E+03	0.5952E-09	0.1169E+03	0.2338E-09	0.2645E+02	0.1058E-09	0.5248E+01	0.1994E-10	0.1439E+02	0.5467E-10	0.1043E+06	0.4174E-06	0.1285E+03	0.7967E-10
0.9678E+00	0.2401E+00	0.8288E+02	0.1508E-10	0.2639E+03	0.1267E-09	0.2012E+02	0.1006E-12	0.5573E+02	0.1003E-10	0.3721E+01	0.3721E-10	0.3122E+03	0.6243E-09	0.1235E+03	0.2471E-09	0.2773E+02	0.1109E-09	0.5605E+01	0.2130E-10	0.1537E+02	0.5839E-10	0.1097E+06	0.4387E-06	0.1365E+03	0.8460E-10
0.9678E+00	0.2450E+00	0.9107E+02	0.1657E-10	0.2834E+03	0.1360E-09	0.2155E+02	0.1077E-12	0.6205E+02	0.1117E-10	0.4133E+01	0.4133E-10	0.3487E+03	0.6974E-09	0.1395E+03	0.2790E-09	0.3113E+02	0.1245E-09	0.6197E+01	0.2355E-10	0.1699E+02	0.6455E-10	0.1199E+06	0.4795E-06	0.1468E+03	0.9101E-10
0.9678E+00	0.2500E+00	0.9877E+02	0.1798E-10	0.3010E+03	0.1445E-09	0.2286E+02	0.1143E-12	0.6820E+02	0.1228E-10	0.4622E+01	0.4622E-10	0.3855E+03	0.7710E-09	0.1559E+03	0.3118E-09	0.3492E+02	0.1397E-09	0.6756E+01	0.2567E-10	0.1852E+02	0.7038E-10	0.1298E+06	0.5194E-06	0.1560E+03	0.9674E-10
0.9678E+00	0.2550E+00	0.1087E+03	0.1978E-10	0.3241E+03	0.1555E-09	0.2452E+02	0.1226E-12	0.7545E+02	0.1358E-10	0.5112E+01	0.5112E-10	0.4222E+03	0.8444E-09	0.1729E+03	0.3457E-09	0.3878E+02	0.1551E-09	0.7368E+01	0.2800E-10	0.2020E+02	0.7675E-10	0.1410E+06	0.5641E-06	0.1681E+03	0.1042E-09
0.9678E+00	0.2599E+00	0.1192E+03	0.2170E-10	0.3500E+03	0.1680E-09	0.2626E+02	0.1313E-12	0.8327E+02	0.1499E-10	0.5593E+01	0.5593E-10	0.4594E+03	0.9188E-09	0.1898E+03	0.3795E-09	0.4253E+02	0.1701E-09	0.7993E+01	0.3037E-10	0.2191E+02	0.8327E-10	0.1523E+06	0.6094E-06	0.1819E+03	0.1128E-09
0.9678E+00	0.2649E+00	0.1291E+03	0.2350E-10	0.3757E+03	0.1803E-09	0.2788E+02	0.1394E-12	0.9102E+02	0.1638E-10	0.6049E+01	0.6049E-10	0.4955E+03	0.9910E-09	0.2058E+03	0.4115E-09	0.4613E+02	0.1845E-09	0.8579E+01	0.3260E-10	0.2352E+02	0.8937E-10	0.1629E+06	0.6516E-06	0.1955E+03	0.1212E-09
0.9678E+00	0.2698E+00	0.1374E+03	0.2501E-10	0.3996E+03	0.1918E-09	0.2922E+02	0.1461E-12	0.9801E+02	0.1764E-10	0.6447E+01	0.6447E-10	0.5278E+03	0.1056E-08	0.2195E+03	0.4391E-09	0.4945E+02	0.1978E-09	0.9086E+01	0.3453E-10	0.2491E+02	0.9466E-10	0.1721E+06	0.6884E-06	0.2084E+03	0.1292E-09
0.9678E+00	0.2748E+00	0.1437E+03	0.2615E-10	0.4200E+03	0.2016E-09	0.3023E+02	0.1511E-12	0.1036E+03	0.1865E-10	0.6767E+01	0.6767E-10	0.5545E+03	0.1109E-08	0.2304E+03	0.4609E-09	0.5229E+02	0.2091E-09	0.9510E+01	0.3614E-10	0.2607E+02	0.9907E-10	0.1798E+06	0.7193E-06	0.2197E+03	0.1362E-09
0.9678E+00	0.2797E+00	0.1480E+03	0.2694E-10	0.4355E+03	0.2091E-09	0.3099E+02	0.1550E-12	0.1075E+03	0.1935E-10	0.7000E+01	0.7000E-10	0.5750E+03	0.1150E-08	0.2385E+03	0.4769E-09	0.5450E+02	0.2180E-09	0.9851E+01	0.3743E-10	0.2701E+02	0.1026E-09	0.1860E+06	0.7442E-06	0.2286E+03	0.1418E-09
0.9678E+00	0.2847E+00	0.1511E+03	0.2749E-10	0.4470E+03	0.2146E-09	0.3139E+02	0.1569E-12	0.1102E+03	0.1983E-10	0.7172E+01	0.7172E-10	0.5910E+03	0.1182E-08	0.2446E+03	0.4893E-09	0.5618E+02	0.2247E-09	0.1014E+02	0.3853E-10	0.2780E+02	0.1056E-09	0.1913E+06	0.7651E-06	0.2357E+03	0.1461E-09
0.9678E+00	0.2896E+00	0.1538E+03	0.2799E-10	0.4564E+03	0.2191E-09	0.3136E+02	0.1568E-12	0.1123E+03	0.2022E-10	0.7316E+01	0.7316E-10	0.6051E+03	0.1210E-08	0.2505E+03	0.5009E-09	0.5768E+02	0.2307E-09	0.1042E+02	0.3961E-10	0.2857E+02	0.1086E-09	0.1964E+06	0.7854E-06	0.2414E+03	0.1497E-09
0.9678E+00	0.2946E+00	0.1543E+03	0.2808E-10	0.4572E+03	0.2195E-09	0.3123E+02	0.1562E-12	0.1126E+03	0.2027E-10	0.7430E+01	0.7430E-10	0.6070E+03	0.1214E-08	0.2533E+03	0.5067E-09	0.5844E+02	0.2338E-09	0.1052E+02	0.3996E-10	0.2883E+02	0.1096E-09	0.1980E+06	0.7920E-06	0.2418E+03	0.1499E-09
0.9678E+00	0.2995E+00	0.1541E+03	0.2804E-10	0.4566E+03	0.2191E-09	0.3092E+02	0.1546E-12	0.1124E+03	0.2024E-10	0.7431E+01	0.7431E-10	0.6061E+03	0.1212E-08	0.2531E+03	0.5061E-09	0.5838E+02	0.2335E-09	0.1050E+02	0.3991E-10	0.2879E+02	0.1094E-09	0.1978E+06	0.7911E-06	0.2414E+03	0.1497E-09
0.9678E+00	0.3045E+00	0.1532E+03	0.2788E-10	0.4544E+03	0.2181E-09	0.3026E+02	0.1513E-12	0.1118E+03	0.2012E-10	0.7413E+01	0.7413E-10	0.6029E+03	0.1206E-08	0.2520E+03	0.5041E-09	0.5817E+02	0.2327E-09	0.1046E+02	0.3974E-10	0.2867E+02	0.1089E-09	0.1969E+06	0.7877E-06	0.2400E+03	0.1488E-09
0.9678E+00	0.3094E+00	0.1503E+03	0.2736E-10	0.4475E+03	0.2148E-09	0.2937E+02	0.1469E-12	0.1098E+03	0.1977E-10	0.7347E+01	0.7347E-10	0.5939E+03	0.1188E-08	0.2485E+03	0.4971E-09	0.5749E+02	0.2300E-09	0.1031E+02	0.3917E-10	0.2826E+02	0.1074E-09	0.1942E+06	0.7767E-06	0.2360E+03	0.1463E-09
0.9678E+00	0.3144E+00	0.1467E+03	0.2669E-10	0.4382E+03	0.2103E-09	0.2843E+02	0.1422E-12	0.1070E+03	0.1926E-10	0.7212E+01	0.7212E-10	0.5823E+03	0.1165E-08	0.2430E+03	0.4861E-09	0.5619E+02	0.2248E-09	0.1008E+02	0.3831E-10	0.2764E+02	0.1050E-09	0.1902E+06	0.7606E-06	0.2304E+03	0.1429E-09
0.9678E+00	0.3193E+00	0.1433E+03	0.2607E-10	0.4299E+03	0.2064E-09	0.2756E+02	0.1378E-12	0.1043E+03	0.1878E-10	0.7088E+01	0.7088E-10	0.5722E+03	0.1144E-08	0.2380E+03	0.4760E-09	0.5498E+02	0.2199E-09	0.9882E+01	0.3755E-10	0.2709E+02	0.1029E-09	0.1865E+06	0.7462E-06	0.2254E+03	0.1398E-09
0.9678E+00	0.3243E+00	0.1402E+03	0.2551E-10	0.4226E+03	0.2029E-09	0.2678E+02	0.1339E-12	0.1019E+03	0.1834E-10	0.6980E+01	0.6980E-10	0.5635E+03	0.1127E-08	0.2333E+03	0.4667E-09	0.5389E+02	0.2156E-09	0.9703E+01	0.3687E-10	0.2660E+02	0.1011E-09	0.1833E+06	0.7333E-06	0.2210E+03	0.1370E-09
0.9678E+00	0.3292E+00	0.1371E+03	0.2495E-10	0.4156E+03	0.1995E-09	0.2610E+02	0.1305E-12	0.9965E+02	0.1794E-10	0.6869E+01	0.6869E-10	0.5554E+03	0.1111E-08	0.2289E+03	0.4579E-09	0.5291E+02	0.2116E-09	0.9553E+01	0.3630E-10	0.2619E+02	0.9951E-10	0.1806E+06	0.7224E-06	0.2166E+03	0.1343E-09
0.9678E+00	0.3342E+00	0.1337E+03	0.2433E-10	0.4070E+03	0.1954E-09	0.2551E+02	0.1275E-12	0.9768E+02	0.1758E-10	0.6730E+01	0.6730E-10	0.5449E+03	0.1090E-08	0.2248E+03	0.4496E-09	0.5201E+02	0.2080E-09	0.9364E+01	0.3558E-10	0.2567E+02	0.9755E-10	0.1770E+06	0.7079E-06	0.2119E+03	0.1314E-09
0.9678E+00	0.3391E+00	0.1306E+03	0.2376E-10	0.3986E+03	0.1913E-09	0.2502E+02	0.1251E-12	0.9600E+02	0.1728E-10	0.6596E+01	0.6596E-10	0.5346E+03	0.1069E-08	0.2210E+03	0.4420E-09	0.5119E+02	0.2048E-09	0.9176E+01	0.3487E-10	0.2515E+02	0.9559E-10	0.1731E+06	0.6926E-06	0.2077E+03	0.1288E-09
0.9678E+00	0.3441E+00	0.1278E+03	0.2326E-10	0.3909E+03	0.1876E-09	0.2462E+02	0.1231E-12	0.9465E+02	0.1704E-10	0.6473E+01	0.6473E-10	0.5251E+03	0.1050E-08	0.2176E+03	0.4351E-09	0.5041E+02	0.2016E-09	0.8998E+01	0.3419E-10	0.2467E+02	0.9374E-10	0.1694E+06	0.6777E-06	0.2039E+03	0.1264E-09
0.9678E+00	0.3490E+00	0.1254E+03	0.2282E-10	0.3841E+03	0.1844E-09	0.2429E+02	0.1214E-12	0.9363E+02	0.1685E-10	0.6366E+01	0.6366E-10	0.5166E+03	0.1033E-08	0.2144E+03	0.4287E-09	0.4965E+02	0.1986E-09	0.8844E+01	0.3361E-10	0.2424E+02	0.9212E-10	0.1661E+06	0.6646E-06	0.2008E+03	0.1245E-09
0.9678E+00	0.3540E+00	0.1234E+03	0.2246E-10	0.3782E+03	0.1816E-09	0.2404E+02	0.1202E-12	0.9286E+02	0.1671E-10	0.6265E+01	0.6265E-10	0.5083E+03	0.1017E-08	0.2115E+03	0.4229E-09	0.4894E+02	0.1958E-09	0.8703E+01	0.3307E-10	0.2386E+02	0.9066E-10	0.1633E+06	0.6532E-06	0.1982E+03	0.1229E-09
0.9678E+00	0.3589E+00	0.1215E+03	0.2212E-10	0.3739E+03	0.1795E-09	0.2382E+02	0.1191E-12	0.9296E+02	0.1673E-10	0.6236E+01	0.6236E-10	0.5050E+03	0.1010E-08	0.2092E+03	0.4183E-09	0.4845E+02	0.1938E-09	0.8648E+01	0.3286E-10	0.2371E+02	0.9009E-10	0.1614E+06	0.6457E-06	0.1979E+03	0.1227E-09
0.9678E+00	0.3639E+00	0.1215E+03	0.2211E-10	0.3742E+03	0.1796E-09	0.2367E+02	0.1184E-12	0.9320E+02	0.1678E-10	0.6259E+01	0.6259E-10	0.5062E+03	0.1012E-08	0.2075E+03	0.4150E-09	0.4858E+02	0.1943E-09	0.8656E+01	0.3289E-10	0.2373E+02	0.9017E-10	0.1615E+06	0.6459E-06	0.1981E+03	0.1228E-09
0.9678E+00	0.3688E+00	0.1223E+03	0.2226E-10	0.3776E+03	0.1813E-09	0.2348E+02	0.1174E-12	0.9387E+02	0.1690E-10	0.6324E+01	0.6324E-10	0.5113E+03	0.1023E-08	0.2075E+03	0.4150E-09	0.4882E+02	0.1953E-09	0.8708E+01	0.3309E-10	0.2387E+02	0.9071E-10	0.1622E+06	0.6487E-06	0.2011E+03	0.1247E-09
0.9678E+00	0.3738E+00	0.1256E+03	0.2286E-10	0.3903E+03	0.1873E-09	0.2372E+02	0.1186E-12	0.9491E+02	0.1708E-10	0.6502E+01	0.6502E-10	0.5282E+03	0.1056E-08	0.2075E+03	0.4151E-09	0.4877E+02	0.1951E-09	0.8979E+01	0.3412E-10	0.2462E+02	0.9354E-10	0.1664E+06	0.6657E-06	0.2106E+03	0.1306E-09
0.9678E+00	0.3787E+00	0.1296E+03	0.2359E-10	0.4037E+03	0.1938E-09	0.2460E+02	0.1230E-12	0.9501E+02	0.1710E-10	0.6650E+01	0.6650E-10	0.5490E+03	0.1098E-08	0.2073E+03	0.4145E-09	0.4837E+02	0.1935E-09	0.9602E+01	0.3649E-10	0.2632E+02	0.1000E-09	0.1779E+06	0.7115E-06	0.2204E+03	0.1366E-09
0.9678E+00	0.3837E+00	0.1297E+03	0.2361E-10	0.4042E+03	0.1940E-09	0.2609E+02	0.1304E-12	0.9416E+02	0.1695E-10	0.6646E+01	0.6646E-10	0.5521E+03	0.1104E-08	0.2051E+03	0.4102E-09	0.4701E+02	0.1880E-09	0.9896E+01	0.3760E-10	0.2713E+02	0.1031E-09	0.1850E+06	0.7400E-06	0.2229E+03	0.1382E-09
0.9678E+00	0.3886E+00	0.1285E+03	0.2338E-10	0.3972E+03	0.1906E-09	0.2913E+02	0.1456E-12	0.8879E+02	0.1598E-10	0.6525E+01	0.6525E-10	0.5525E+03	0.1105E-08	0.1966E+03	0.3932E-09	0.4492E+02	0.1797E-09	0.9868E+01	0.3750E-10	0.2705E+02	0.1028E-09	0.1852E+06	0.7410E-06	0.2206E+03	0.1368E-09
0.9678E+00	0.3936E+00	0.1294E+03	0.2355E-10	0.3980E+03	0.1911E-09	0.3365E+02	0.1682E-12	0.8971E+02	0.1615E-10	0.6786E+01	0.6786E-10	0.5772E+03	0.1154E-08	0.2085E+03	0.4170E-09	0.4869E+02	0.1947E-09	0.1011E+02	0.3842E-10	0.2772E+02	0.1053E-09	0.1919E+06	0.7674E-06	0.2209E+03	0.1369E-09
0.9678E+00	0.3985E+00	0.1866E+03	0.3395E-10	0.5725E+03	0.2748E-09	0.4297E+02	0.2149E-12	0.1243E+03	0.2237E-10	0.9800E+01	0.9800E-10	0.8108E+03	0.1622E-08	0.3182E+03	0.6365E-09	0.7392E+02	0.2957E-09	0.1401E+02	0.5323E-10	0.3840E+02	0.1459E-09	0.2664E+06	0.1066E-05	0.3083E+03	0.1911E-09
0.9678E+00	0.4035E+00	0.3649E+03	0.6640E-10	0.1115E+04	0.5351E-09	0.6646E+02	0.3323E-12	0.2696E+03	0.4852E-10	0.1866E+02	0.1866E-09	0.1516E+04	0.3032E-08	0.6215E+03	0.1243E-08	0.1446E+03	0.5785E-09	0.2600E+02	0.9881E-10	0.7128E+02	0.2709E-09	0.4930E+06	0.1972E-05	0.5837E+03	0.3619E-09
0.9678E+00	0.4084E+00	0.5692E+03	0.1036E-09	0.1721E+04	0.8260E-09	0.9455E+02	0.4727E-12	0.4275E+03	0.7695E-10	0.2839E+02	0.2839E-09	0.2300E+04	0.4599E-08	0.9367E+03	0.1873E-08	0.2169E+03	0.8675E-09	0.3951E+02	0.1501E-09	0.1083E+03	0.4116E-09	0.7477E+06	0.2991E-05	0.8960E+03	0.5555E-09
0.9678E+00	0.4134E+00	0.6221E+03	0.1132E-09	0.1931E+04	0.9268E-09	0.9904E+02	0.4952E-12	0.4391E+03	0.7904E-10	0.3122E+02	0.3122E-09	0.2589E+04	0.5179E-08	0.9977E+03	0.1995E-08	0.2284E+03	0.9134E-09	0.4501E+02	0.1710E-09	0.1234E+03	0.4689E-09	0.8532E+06	0.3413E-05	0.1025E+04	0.6355E-09
0.9678E+00	0.4183E+00	0.5364E+03	0.9763E-10	0.1673E+04	0.8029E-09	0.8851E+02	0.4426E-12	0.3824E+03	0.6882E-10	0.2711E+02	0.2711E-09	0.2250E+04	0.4501E-08	0.8733E+03	0.1747E-08	0.2000E+03	0.7998E-09	0.3914E+02	0.1487E-09	0.1073E+03	0.4077E-09	0.7422E+06	0.2969E-05	0.8900E+03	0.5518E-09
0.9678E+00	0.4233E+00	0.4472E+03	0.8139E-10	0.1368E+04	0.6565E-09	0.7626E+02	0.3813E-12	0.3155E+03	0.5680E-10	0.2219E+02	0.2219E-09	0.1831E+04	0.3662E-08	0.7245E+03	0.1449E-08	0.1651E+03	0.6602E-09	0.3189E+02	0.1212E-09	0.8743E+02	0.3322E-09	0.6033E+06	0.2413E-05	0.7259E+03	0.4501E-09
0.9678E+00	0.4282E+00	0.4207E+03	0.7657E-10	0.1292E+04	0.6203E-09	0.6883E+02	0.3441E-12	0.2951E+03	0.5312E-10	0.2092E+02	0.2092E-09	0.1727E+04	0.3453E-08	0.6849E+03	0.1370E-08	0.1560E+03	0.6240E-09	0.3007E+02	0.1143E-09	0.8243E+02	0.3132E-09	0.5687E+06	0.2275E-05	0.6844E+03	0.4243E-09
0.9678E+00	0.4332E+00	0.4114E+03	0.7487E-10	0.1285E+04	0.6170E-09	0.6326E+02	0.3163E-12	0.2878E+03	0.5181E-10	0.2073E+02	0.2073E-09	0.1719E+04	0.3437E-08	0.6766E+03	0.1353E-08	0.1546E+03	0.6183E-09	0.2989E+02	0.1136E-09	0.8195E+02	0.3114E-09	0.5660E+06	0.2264E-05	0.6801E+03	0.4217E-09
0.9678E+00	0.4381E+00	0.3659E+03	0.6659E-10	0.1171E+04	0.5619E-09	0.5623E+02	0.2812E-12	0.2458E+03	0.4425E-10	0.1863E+02	0.1863E-09	0.1562E+04	0.3124E-08	0.5975E+03	0.1195E-08	0.1363E+03	0.5453E-09	0.2701E+02	0.1027E-09	0.7406E+02	0.2814E-09	0.5128E+06	0.2051E-05	0.6178E+03	0.3830E-09
0.9678E+00	0.4431E+00	0.2653E+03	0.4828E-10	0.8444E+03	0.4053E-09	0.4383E+02	0.2191E-12	0.1666E+03	0.2998E-10	0.1328E+02	0.1328E-09	0.1111E+04	0.2221E-08	0.4174E+03	0.8347E-09	0.9261E+02	0.3705E-09	0.1916E+02	0.7280E-10	0.5252E+02	0.1996E-09	0.3629E+06	0.1452E-05	0.4435E+03	0.2749E-09
0.9678E+00	0.4480E+00	0.1657E+03	0.3016E-10	0.5283E+03	0.2536E-09	0.3013E+02	0.1507E-12	0.9437E+02	0.1699E-10	0.8166E+01	0.8166E-10	0.6791E+03	0.1358E-08	0.2486E+03	0.4972E-09	0.5375E+02	0.2150E-09	0.1166E+02	0.4432E-10	0.3197E+02	0.1215E-09	0.2209E+06	0.8835E-06	0.2752E+03	0.1706E-09
0.9678E+00	0.4530E+00	0.1170E+03	0.2130E-10	0.3657E+03	0.1755E-09	0.2211E+02	0.1105E-12	0.6405E+02	0.1153E-10	0.5946E+01	0.5946E-10	0.4847E+03	0.9693E-09	0.1771E+03	0.3541E-09	0.3836E+02	0.1534E-09	0.8328E+01	0.3165E-10	0.2283E+02	0.8675E-10	0.1588E+06	0.6352E-06	0.1912E+03	0.1186E-09
0.9678E+00	0.4579E+00	0.1032E+03	0.1878E-10	0.3187E+03	0.1530E-09	0.2005E+02	0.1003E-12	0.5564E+02	0.1002E-10	0.5359E+01	0.5359E-10	0.4313E+03	0.8626E-09	0.1584E+03	0.3167E-09	0.3439E+02	0.1376E-09	0.7412E+01	0.2817E-10	0.2032E+02	0.7722E-10	0.1420E+06	0.5678E-06	0.1669E+03	0.1035E-09
0.9678E+00	0.4629E+00	0.9999E+02	0.1820E-10	0.3076E+03	0.1477E-09	0.1968E+02	0.9841E-13	0.5410E+02	0.9738E-11	0.5244E+01	0.5244E-10	0.4203E+03	0.8406E-09	0.1553E+03	0.3107E-09	0.3380E+02	0.1352E-09	0.7217E+01	0.2743E-10	0.1979E+02	0.7519E-10	0.1385E+06	0.5540E-06	0.1609E+03	0.9977E-10
0.9678E+00	0.4678E+00	0.9953E+02	0.1811E-10	0.3056E+03	0.1467E-09	0.1969E+02	0.9846E-13	0.5405E+02	0.9730E-11	0.5292E+01	0.5292E-10	0.4229E+03	0.8458E-09	0.1571E+03	0.3141E-09	0.3425E+02	0.1370E-09	0.7278E+01	0.2766E-10	0.1995E+02	0.7582E-10	0.1397E+06	0.5587E-06	0.1601E+03	0.9924E-10
0.9678E+00	0.4728E+00	0.1037E+03	0.1887E-10	0.3236E+03	0.1553E-09	0.2007E+02	0.1003E-12	0.5608E+02	0.1009E-10	0.5659E+01	0.5659E-10	0.4591E+03	0.9182E-09	0.1680E+03	0.3361E-09	0.3641E+02	0.1456E-09	0.7969E+01	0.3028E-10	0.2185E+02	0.8302E-10	0.1517E+06	0.6068E-06	0.1727E+03	0.1070E-09
0.9678E+00	0.4777E+00	0.1101E+03	0.2004E-10	0.3507E+03	0.1683E-09	0.2027E+02	0.1013E-12	0.5793E+02	0.1043E-10	0.5815E+01	0.5815E-10	0.4842E+03	0.9683E-09	0.1736E+03	0.3471E-09	0.3727E+02	0.1491E-09	0.8422E+01	0.3200E-10	0.2309E+02	0.8773E-10	0.1588E+06	0.6351E-06	0.1895E+03	0.1175E-09
0.9678E+00	0.4827E+00	0.1126E+03	0.2049E-10	0.3603E+03	0.1729E-09	0.2030E+02	0.1015E-12	0.5835E+02	0.1050E-10	0.5838E+01	0.5838E-10	0.4897E+03	0.9794E-09	0.1745E+03	0.3490E-09	0.3739E+02	0.1496E-09	0.8521E+01	0.3238E-10	0.2336E+02	0.8876E-10	0.1602E+06	0.6409E-06	0.1954E+03	0.1211E-09
0.9678E+00	0.4876E+00	0.1133E+03	0.2062E-10	0.3624E+03	0.1740E-09	0.2020E+02	0.1010E-12	0.5840E+02	0.1051E-10	0.5781E+01	0.5781E-10	0.4905E+03	0.9810E-09	0.1742E+03	0.3483E-09	0.3696E+02	0.1478E-09	0.8535E+01	0.3243E-10	0.2340E+02	0.8891E-10	0.1604E+06	0.6416E-06	0.1968E+03	0.1220E-09
0.9678E+00	0.4926E+00	0.1134E+03	0.2064E-10	0.3622E+03	0.1739E-09	0.1941E+02	0.9704E-13	0.5767E+02	0.1038E-10	0.5441E+01	0.5441E-10	0.4758E+03	0.9516E-09	0.1643E+03	0.3287E-09	0.3434E+02	0.1374E-09	0.8281E+01	0.3147E-10	0.2270E+02	0.8626E-10	0.1543E+06	0.6172E-06	0.1969E+03	0.1221E-09
0.9678E+00	0.4975E+00	0.1111E+03	0.2021E-10	0.3451E+03	0.1656E-09	0.1849E+02	0.9247E-13	0.5520E+02	0.9936E-11	0.5091E+01	0.5091E-10	0.4425E+03	0.8850E-09	0.1514E+03	0.3028E-09	0.3156E+02	0.1262E-09	0.7702E+01	0.2927E-10	0.2111E+02	0.8023E-10	0.1437E+06	0.5747E-06	0.1874E+03	0.1162E-09
0.9678E+00	0.5025E+00	0.1070E+03	0.1948E-10	0.3226E+03	0.1549E-09	0.1757E+02	0.8787E-13	0.5280E+02	0.9504E-11	0.4773E+01	0.4773E-10	0.4110E+03	0.8219E-09	0.1397E+03	0.2793E-09	0.2903E+02	0.1161E-09	0.7159E+01	0.2720E-10	0.1963E+02	0.7458E-10	0.1336E+06	0.5346E-06	0.1736E+03	0.1076E-09
0.9678E+00	0.5074E+00	0.1028E+03	0.1871E-10	0.3014E+03	0.1447E-09	0.1683E+02	0.8413E-13	0.5074E+02	0.9132E-11	0.4500E+01	0.4500E-10	0.3829E+03	0.7657E-09	0.1288E+03	0.2575E-09	0.2670E+02	0.1068E-09	0.6667E+01	0.2533E-10	0.1828E+02	0.6945E-10	0.1245E+06	0.4979E-06	0.1609E+03	0.9978E-10
0.9678E+00	0.5124E+00	0.9824E+02	0.1788E-10	0.2843E+03	0.1365E-09	0.1655E+02	0.8276E-13	0.4904E+02	0.8827E-11	0.4286E+01	0.4286E-10	0.3605E+03	0.7210E-09	0.1202E+03	0.2405E-09	0.2517E+02	0.1007E-09	0.6256E+01	0.2377E-10	0.1715E+02	0.6517E-10	0.1170E+06	0.4679E-06	0.1507E+03	0.9342E-10
0.9678E+00	0.5173E+00	0.9378E+02	0.1707E-10	0.2740E+03	0.1315E-09	0.1647E+02	0.8234E-13	0.4793E+02	0.8628E-11	0.4150E+01	0.4150E-10	0.3471E+03	0.6941E-09	0.1172E+03	0.2344E-09	0.2466E+02	0.9864E-10	0.6014E+01	0.2285E-10	0.1649E+02	0.6265E-10	0.1129E+06	0.4518E-06	0.1440E+03	0.8931E-10
0.9678E+00	0.5223E+00	0.9033E+02	0.1644E-10	0.2669E+03	0.1281E-09	0.1645E+02	0.8224E-13	0.4746E+02	0.8543E-11	0.4084E+01	0.4084E-10	0.3411E+03	0.6823E-09	0.1162E+03	0.2325E-09	0.2451E+02	0.9804E-10	0.5910E+01	0.2246E-10	0.1620E+02	0.6157E-10	0.1112E+06	0.4448E-06	0.1403E+03	0.8700E-10
0.9678E+00	0.5272E+00	0.8746E+02	0.1592E-10	0.2624E+03	0.1260E-09	0.1644E+02	0.8222E-13	0.4720E+02	0.8496E-11	0.4038E+01	0.4038E-10	0.3379E+03	0.6758E-09	0.1159E+03	0.2318E-09	0.2447E+02	0.9787E-10	0.5857E+01	0.2226E-10	0.1606E+02	0.6102E-10	0.1103E+06	0.4411E-06	0.1385E+03	0.8584E-10
0.9678E+00	0.5322E+00	0.8496E+02	0.1546E-10	0.2577E+03	0.1237E-09	0.1647E+02	0.8236E-13	0.4689E+02	0.8440E-11	0.3999E+01	0.3999E-10	0.3356E+03	0.6712E-09	0.1158E+03	0.2315E-09	0.2446E+02	0.9782E-10	0.5824E+01	0.2213E-10	0.1597E+02	0.6068E-10	0.1097E+06	0.4387E-06	0.1368E+03	0.8482E-10
0.9678E+00	0.5371E+00	0.8248E+02	0.1501E-10	0.2538E+03	0.1218E-09	0.1670E+02	0.8349E-13	0.4657E+02	0.8382E-11	0.3960E+01	0.3960E-10	0.3330E+03	0.6659E-09	0.1157E+03	0.2315E-09	0.2465E+02	0.9861E-10	0.5789E+01	0.2200E-10	0.1587E+02	0.6030E-10	0.1090E+06	0.4362E-06	0.1355E+03	0.8401E-10
0.9678E+00	0.5421E+00	0.8124E+02	0.1479E-10	0.2516E+03	0.1208E-09	0.1702E+02	0.8508E-13	0.4646E+02	0.8362E-11	0.3938E+01	0.3938E-10	0.3318E+03	0.6636E-09	0.1173E+03	0.2345E-09	0.2509E+02	0.1004E-09	0.5777E+01	0.2195E-10	0.1584E+02	0.6018E-10	0.1088E+06	0.4351E-06	0.1344E+03	0.8331E-10
0.9678E+00	0.5470E+00	0.8078E+02	0.1470E-10	0.2507E+03	0.1203E-09	0.1747E+02	0.8737E-13	0.4654E+02	0.8378E-11	0.3943E+01	0.3943E-10	0.3331E+03	0.6661E-09	0.1197E+03	0.2394E-09	0.2562E+02	0.1025E-09	0.5827E+01	0.2214E-10	0.1597E+02	0.6070E-10	0.1095E+06	0.4381E-06	0.1341E+03	0.8314E-10
0.9678E+00	0.5520E+00	0.8070E+02	0.1469E-10	0.2519E+03	0.1209E-09	0.1809E+02	0.9047E-13	0.4783E+02	0.8609E-11	0.4026E+01	0.4026E-10	0.3411E+03	0.6822E-09	0.1223E+03	0.2446E-09	0.2620E+02	0.1048E-09	0.5976E+01	0.2271E-10	0.1638E+02	0.6225E-10	0.1122E+06	0.4489E-06	0.1358E+03	0.8419E-10
0.9678E+00	0.5569E+00	0.8181E+02	0.1489E-10	0.2577E+03	0.1237E-09	0.1895E+02	0.9474E-13	0.4930E+02	0.8874E-11	0.4113E+01	0.4113E-10	0.3483E+03	0.6967E-09	0.1249E+03	0.2499E-09	0.2679E+02	0.1072E-09	0.6097E+01	0.2317E-10	0.1671E+02	0.6351E-10	0.1145E+06	0.4580E-06	0.1392E+03	0.8628E-10
0.9678E+00	0.5619E+00	0.8358E+02	0.1521E-10	0.2638E+03	0.1266E-09	0.2017E+02	0.1008E-12	0.5049E+02	0.9088E-11	0.4219E+01	0.4219E-10	0.3563E+03	0.7125E-09	0.1283E+03	0.2567E-09	0.2764E+02	0.1106E-09	0.6245E+01	0.2373E-10	0.1712E+02	0.6505E-10	0.1173E+06	0.4693E-06	0.1421E+03	0.8811E-10
0.9678E+00	0.5668E+00	0.8626E+02	0.1570E-10	0.2742E+03	0.1316E-09	0.2186E+02	0.1093E-12	0.5246E+02	0.9442E-11	0.4458E+01	0.4458E-10	0.3727E+03	0.7454E-09	0.1353E+03	0.2707E-09	0.2961E+02	0.1185E-09	0.6561E+01	0.2493E-10	0.1799E+02	0.6835E-10	0.1236E+06	0.4942E-06	0.1471E+03	0.9120E-10
0.9678E+00	0.5718E+00	0.9464E+02	0.1722E-10	0.3068E+03	0.1473E-09	0.2402E+02	0.1201E-12	0.5953E+02	0.1072E-10	0.5086E+01	0.5086E-10	0.4211E+03	0.8423E-09	0.1551E+03	0.3103E-09	0.3457E+02	0.1383E-09	0.7423E+01	0.2821E-10	0.2035E+02	0.7732E-10	0.1400E+06	0.5601E-06	0.1643E+03	0.1019E-09
0.9678E+00	0.5767E+00	0.1104E+03	0.2008E-10	0.3583E+03	0.1720E-09	0.2652E+02	0.1326E-12	0.7147E+02	0.1286E-10	0.5966E+01	0.5966E-10	0.4926E+03	0.9853E-09	0.1838E+03	0.3677E-09	0.4139E+02	0.1656E-09	0.8667E+01	0.3293E-10	0.2376E+02	0.9029E-10	0.1636E+06	0.6545E-06	0.1917E+03	0.1189E-09
0.9678E+00	0.5817E+00	0.1293E+03	0.2354E-10	0.4191E+03	0.2012E-09	0.2922E+02	0.1461E-12	0.8557E+02	0.1540E-10	0.6992E+01	0.6992E-10	0.5768E+03	0.1154E-08	0.2173E+03	0.4345E-09	0.4926E+02	0.1970E-09	0.1012E+02	0.3847E-10	0.2775E+02	0.1054E-09	0.1913E+06	0.7651E-06	0.2239E+03	0.1388E-09
0.9678E+00	0.5866E+00	0.1499E+03	0.2728E-10	0.4837E+03	0.2322E-09	0.3199E+02	0.1600E-12	0.1006E+03	0.1810E-10	0.8071E+01	0.8071E-10	0.6654E+03	0.1331E-08	0.2523E+03	0.5047E-09	0.5748E+02	0.2299E-09	0.1165E+02	0.4426E-10	0.3193E+02	0.1213E-09	0.2203E+06	0.8812E-06	0.2580E+03	0.1600E-09
0.9678E+00	0.5916E+00	0.1707E+03	0.3107E-10	0.5484E+03	0.2633E-09	0.3477E+02	0.1738E-12	0.1157E+03	0.2082E-10	0.9147E+01	0.9147E-10	0.7539E+03	0.1508E-08	0.2874E+03	0.5747E-09	0.6567E+02	0.2627E-09	0.1317E+02	0.5004E-10	0.3610E+02	0.1372E-09	0.2493E+06	0.9971E-06	0.2921E+03	0.1811E-09
0.9678E+00	0.5965E+00	0.1906E+03	0.3468E-10	0.6085E+03	0.2921E-09	0.3745E+02	0.1872E-12	0.1299E+03	0.2338E-10	0.1013E+02	0.1013E-09	0.8353E+03	0.1671E-08	0.3198E+03	0.6397E-09	0.7320E+02	0.2928E-09	0.1455E+02	0.5531E-10	0.3990E+02	0.1516E-09	0.2758E+06	0.1103E-05	0.3238E+03	0.2007E-09
0.9678E+00	0.6015E+00	0.2065E+03	0.3758E-10	0.6518E+03	0.3129E-09	0.3966E+02	0.1983E-12	0.1408E+03	0.2534E-10	0.1085E+02	0.1085E-09	0.8946E+03	0.1789E-08	0.3443E+03	0.6887E-09	0.7883E+02	0.3153E-09	0.1554E+02	0.5905E-10	0.4260E+02	0.1619E-09	0.2951E+06	0.1181E-05	0.3458E+03	0.2144E-09
0.9678E+00	0.6064E+00	0.2153E+03	0.3919E-10	0.6715E+03	0.3223E-09	0.4050E+02	0.2025E-12	0.1460E+03	0.2627E-10	0.1118E+02	0.1118E-09	0.9223E+03	0.1845E-08	0.3559E+03	0.7118E-09	0.8150E+02	0.3260E-09	0.1599E+02	0.6077E-10	0.4384E+02	0.1666E-09	0.3042E+06	0.1217E-05	0.3556E+03	0.2205E-09
0.9678E+00	0.6114E+00	0.2202E+03	0.4008E-10	0.6838E+03	0.3282E-09	0.4066E+02	0.2033E-12	0.1489E+03	0.2680E-10	0.1137E+02	0.1137E-09	0.9386E+03	0.1877E-08	0.3623E+03	0.7245E-09	0.8294E+02	0.3318E-09	0.1624E+02	0.6169E-10	0.4451E+02	0.1691E-09	0.3094E+06	0.1237E-05	0.3614E+03	0.2241E-09
0.9678E+00	0.6163E+00	0.2234E+03	0.4066E-10	0.6898E+03	0.3311E-09	0.4065E+02	0.2033E-12	0.1509E+03	0.2717E-10	0.1146E+02	0.1146E-09	0.9460E+03	0.1892E-08	0.3656E+03	0.7312E-09	0.8363E+02	0.3345E-09	0.1633E+02	0.6204E-10	0.4476E+02	0.1701E-09	0.3114E+06	0.1246E-05	0.3638E+03	0.2256E-09
0.9678E+00	0.6213E+00	0.2237E+03	0.4072E-10	0.6900E+03	0.3312E-09	0.4016E+02	0.2008E-12	0.1512E+03	0.2721E-10	0.1147E+02	0.1147E-09	0.9461E+03	0.1892E-08	0.3658E+03	0.7317E-09	0.8368E+02	0.3347E-09	0.1632E+02	0.6202E-10	0.4474E+02	0.1700E-09	0.3113E+06	0.1245E-05	0.3638E+03	0.2256E-09
0.9678E+00	0.6262E+00	0.2198E+03	0.4001E-10	0.6741E+03	0.3235E-09	0.3917E+02	0.1958E-12	0.1492E+03	0.2686E-10	0.1121E+02	0.1121E-09	0.9227E+03	0.1845E-08	0.3591E+03	0.7182E-09	0.8218E+02	0.3287E-09	0.1588E+02	0.6034E-10	0.4353E+02	0.1654E-09	0.3026E+06	0.1210E-05	0.3555E+03	0.2204E-09
0.9678E+00	0.6312E+00	0.2102E+03	0.3825E-10	0.6452E+03	0.3097E-09	0.3817E+02	0.1908E-12	0.1434E+03	0.2581E-10	0.1071E+02	0.1071E-09	0.8813E+03	0.1763E-08	0.3446E+03	0.6891E-09	0.7868E+02	0.3147E-09	0.1514E+02	0.5754E-10	0.4151E+02	0.1577E-09	0.2886E+06	0.1154E-05	0.3402E+03	0.2109E-09
0.9678E+00	0.6361E+00	0.2001E+03	0.3642E-10	0.6146E+03	0.2950E-09	0.3726E+02	0.1863E-12	0.1371E+03	0.2468E-10	0.1018E+02	0.1018E-09	0.8376E+03	0.1675E-08	0.3290E+03	0.6580E-09	0.7491E+02	0.2996E-09	0.1437E+02	0.5459E-10	0.3938E+02	0.1497E-09	0.2739E+06	0.1096E-05	0.3240E+03	0.2009E-09
0.9678E+00	0.6411E+00	0.1900E+03	0.3458E-10	0.5834E+03	0.2800E-09	0.3641E+02	0.1821E-12	0.1308E+03	0.2354E-10	0.9634E+01	0.9634E-10	0.7931E+03	0.1586E-08	0.3131E+03	0.6262E-09	0.7107E+02	0.2843E-09	0.1358E+02	0.5161E-10	0.3723E+02	0.1415E-09	0.2590E+06	0.1036E-05	0.3074E+03	0.1906E-09
0.9678E+00	0.6460E+00	0.1801E+03	0.3277E-10	0.5525E+03	0.2652E-09	0.3540E+02	0.1770E-12	0.1245E+03	0.2242E-10	0.9100E+01	0.9100E-10	0.7493E+03	0.1499E-08	0.2975E+03	0.5950E-09	0.6730E+02	0.2692E-09	0.1280E+02	0.4866E-10	0.3510E+02	0.1334E-09	0.2442E+06	0.9768E-06	0.2910E+03	0.1804E-09
0.9678E+00	0.6510E+00	0.1706E+03	0.3105E-10	0.5221E+03	0.2506E-09	0.3419E+02	0.1710E-12	0.1188E+03	0.2138E-10	0.8572E+01	0.8572E-10	0.7064E+03	0.1413E-08	0.2817E+03	0.5634E-09	0.6359E+02	0.2544E-09	0.1207E+02	0.4586E-10	0.3308E+02	0.1257E-09	0.2300E+06	0.9200E-06	0.2752E+03	0.1706E-09
0.9678E+00	0.6559E+00	0.1609E+03	0.2928E-10	0.4909E+03	0.2356E-09	0.3281E+02	0.1640E-12	0.1130E+03	0.2034E-10	0.8025E+01	0.8025E-10	0.6622E+03	0.1324E-08	0.2648E+03	0.5295E-09	0.5967E+02	0.2387E-09	0.1135E+02	0.4313E-10	0.3112E+02	0.1182E-09	0.2156E+06	0.8625E-06	0.2592E+03	0.1607E-09
0.9678E+00	0.6609E+00	0.1508E+03	0.2744E-10	0.4590E+03	0.2203E-09	0.3126E+02	0.1563E-12	0.1068E+03	0.1922E-10	0.7463E+01	0.7463E-10	0.6168E+03	0.1234E-08	0.2469E+03	0.4939E-09	0.5551E+02	0.2221E-09	0.1062E+02	0.4035E-10	0.2911E+02	0.1106E-09	0.2009E+06	0.8037E-06	0.2428E+03	0.1505E-09
0.9678E+00	0.6658E+00	0.1404E+03	0.2555E-10	0.4264E+03	0.2047E-09	0.2957E+02	0.1478E-12	0.1002E+03	0.1803E-10	0.6892E+01	0.6892E-10	0.5703E+03	0.1141E-08	0.2286E+03	0.4572E-09	0.5120E+02	0.2048E-09	0.9863E+01	0.3748E-10	0.2704E+02	0.1027E-09	0.1858E+06	0.7431E-06	0.2257E+03	0.1399E-09
0.9678E+00	0.6708E+00	0.1294E+03	0.2355E-10	0.3921E+03	0.1882E-09	0.2783E+02	0.1391E-12	0.9312E+02	0.1676E-10	0.6311E+01	0.6311E-10	0.5221E+03	0.1044E-08	0.2096E+03	0.4192E-09	0.4672E+02	0.1869E-09	0.9063E+01	0.3444E-10	0.2484E+02	0.9441E-10	0.1700E+06	0.6801E-06	0.2073E+03	0.1285E-09
0.9678E+00	0.6757E+00	0.1180E+03	0.2148E-10	0.3565E+03	0.1711E-09	0.2613E+02	0.1307E-12	0.8540E+02	0.1537E-10	0.5723E+01	0.5723E-10	0.4729E+03	0.9457E-09	0.1900E+03	0.3801E-09	0.4222E+02	0.1689E-09	0.8231E+01	0.3128E-10	0.2256E+02	0.8574E-10	0.1539E+06	0.6157E-06	0.1881E+03	0.1166E-09
0.9678E+00	0.6807E+00	0.1062E+03	0.1933E-10	0.3196E+03	0.1534E-09	0.2458E+02	0.1229E-12	0.7724E+02	0.1390E-10	0.5122E+01	0.5122E-10	0.4222E+03	0.8445E-09	0.1698E+03	0.3397E-09	0.3761E+02	0.1504E-09	0.7373E+01	0.2802E-10	0.2021E+02	0.7680E-10	0.1374E+06	0.5496E-06	0.1682E+03	0.1043E-09
0.9678E+00	0.6856E+00	0.9518E+02	0.1732E-10	0.2851E+03	0.1369E-09	0.2322E+02	0.1161E-12	0.6944E+02	0.1250E-10	0.4572E+01	0.4572E-10	0.3756E+03	0.7512E-09	0.1513E+03	0.3025E-09	0.3348E+02	0.1339E-09	0.6581E+01	0.2501E-10	0.1804E+02	0.6855E-10	0.1222E+06	0.4886E-06	0.1498E+03	0.9288E-10
0.9678E+00	0.6906E+00	0.8512E+02	0.1549E-10	0.2540E+03	0.1219E-09	0.2200E+02	0.1100E-12	0.6238E+02	0.1123E-10	0.4076E+01	0.4076E-10	0.3338E+03	0.6677E-09	0.1346E+03	0.2691E-09	0.2982E+02	0.1193E-09	0.5871E+01	0.2231E-10	0.1609E+02	0.6115E-10	0.1086E+06	0.4344E-06	0.1333E+03	0.8266E-10
0.9678E+00	0.6955E+00	0.7609E+02	0.1385E-10	0.2267E+03	0.1088E-09	0.2093E+02	0.1046E-12	0.5596E+02	0.1007E-10	0.3639E+01	0.3639E-10	0.2980E+03	0.5960E-09	0.1200E+03	0.2400E-09	0.2672E+02	0.1069E-09	0.5247E+01	0.1994E-10	0.1438E+02	0.5466E-10	0.9705E+05	0.3882E-06	0.1190E+03	0.7380E-10
0.9678E+00	0.7005E+00	0.6857E+02	0.1248E-10	0.2043E+03	0.9806E-10	0.1996E+02	0.9979E-13	0.5059E+02	0.9106E-11	0.3279E+01	0.3279E-10	0.2688E+03	0.5376E-09	0.1081E+03	0.2161E-09	0.2420E+02	0.9678E-10	0.4734E+01	0.1799E-10	0.1298E+02	0.4931E-10	0.8764E+05	0.3506E-06	0.1073E+03	0.6653E-10
0.9678E+00	0.7054E+00	0.6259E+02	0.1139E-10	0.1867E+03	0.8960E-10	0.1908E+02	0.9540E-13	0.4636E+02	0.8345E-11	0.2994E+01	0.2994E-10	0.2457E+03	0.4914E-09	0.9875E+02	0.1975E-09	0.2221E+02	0.8885E-10	0.4327E+01	0.1644E-10	0.1186E+02	0.4508E-10	0.8023E+05	0.3209E-06	0.9801E+02	0.6077E-10
0.9678E+00	0.7104E+00	0.5817E+02	0.1059E-10	0.1735E+03	0.8330E-10	0.1835E+02	0.9175E-13	0.4325E+02	0.7784E-11	0.2776E+01	0.2776E-10	0.2281E+03	0.4563E-09	0.9163E+02	0.1833E-09	0.2069E+02	0.8275E-10	0.4019E+01	0.1527E-10	0.1102E+02	0.4186E-10	0.7460E+05	0.2984E-06	0.9103E+02	0.5644E-10
0.9678E+00	0.7153E+00	0.5448E+02	0.9916E-11	0.1629E+03	0.7820E-10	0.1770E+02	0.8850E-13	0.4068E+02	0.7322E-11	0.2602E+01	0.2602E-10	0.2143E+03	0.4286E-09	0.8584E+02	0.1717E-09	0.1944E+02	0.7777E-10	0.3773E+01	0.1434E-10	0.1034E+02	0.3931E-10	0.7018E+05	0.2807E-06	0.8535E+02	0.5292E-10
0.9678E+00	0.7203E+00	0.5133E+02	0.9341E-11	0.1540E+03	0.7394E-10	0.1709E+02	0.8546E-13	0.3846E+02	0.6923E-11	0.2452E+01	0.2452E-10	0.2024E+03	0.4048E-09	0.8088E+02	0.1618E-09	0.1837E+02	0.7350E-10	0.3560E+01	0.1353E-10	0.9761E+01	0.3709E-10	0.6636E+05	0.2654E-06	0.8054E+02	0.4994E-10
0.9678E+00	0.7252E+00	0.4892E+02	0.8903E-11	0.1470E+03	0.7055E-10	0.1662E+02	0.8311E-13	0.3674E+02	0.6614E-11	0.2322E+01	0.2322E-10	0.1922E+03	0.3844E-09	0.7673E+02	0.1535E-09	0.1748E+02	0.6991E-10	0.3384E+01	0.1286E-10	0.9276E+01	0.3525E-10	0.6317E+05	0.2527E-06	0.7664E+02	0.4752E-10
0.9678E+00	0.7302E+00	0.4835E+02	0.8800E-11	0.1453E+03	0.6977E-10	0.1628E+02	0.8138E-13	0.3636E+02	0.6544E-11	0.2286E+01	0.2286E-10	0.1895E+03	0.3789E-09	0.7566E+02	0.1513E-09	0.1726E+02	0.6905E-10	0.3340E+01	0.1269E-10	0.9155E+01	0.3479E-10	0.6243E+05	0.2497E-06	0.7568E+02	0.4692E-10
0.9678E+00	0.7351E+00	0.5002E+02	0.9104E-11	0.1507E+03	0.7236E-10	0.1597E+02	0.7983E-13	0.3750E+02	0.6749E-11	0.2346E+01	0.2346E-10	0.1957E+03	0.3913E-09	0.7796E+02	0.1559E-09	0.1778E+02	0.7113E-10	0.3449E+01	0.1311E-10	0.9456E+01	0.3593E-10	0.6453E+05	0.2581E-06	0.7855E+02	0.4870E-10
0.9678E+00	0.7401E+00	0.4997E+02	0.9094E-11	0.1531E+03	0.7350E-10	0.1571E+02	0.7854E-13	0.3741E+02	0.6734E-11	0.2387E+01	0.2387E-10	0.1992E+03	0.3985E-09	0.7908E+02	0.1582E-09	0.1807E+02	0.7229E-10	0.3510E+01	0.1334E-10	0.9622E+01	0.3656E-10	0.6583E+05	0.2633E-06	0.7980E+02	0.4947E-10
0.9678E+00	0.7450E+00	0.5054E+02	0.9199E-11	0.1564E+03	0.7506E-10	0.1554E+02	0.7772E-13	0.3782E+02	0.6808E-11	0.2405E+01	0.2405E-10	0.2022E+03	0.4045E-09	0.8025E+02	0.1605E-09	0.1830E+02	0.7321E-10	0.3556E+01	0.1351E-10	0.9749E+01	0.3705E-10	0.6676E+05	0.2671E-06	0.8150E+02	0.5053E-10
0.9678E+00	0.7500E+00	0.5182E+02	0.9430E-11	0.1593E+03	0.7649E-10	0.1552E+02	0.7759E-13	0.3869E+02	0.6965E-11	0.2440E+01	0.2440E-10	0.2052E+03	0.4104E-09	0.8137E+02	0.1627E-09	0.1859E+02	0.7437E-10	0.3614E+01	0.1374E-10	0.9909E+01	0.3765E-10	0.6791E+05	0.2716E-06	0.8302E+02	0.5147E-10
0.9678E+00	0.7550E+00	0.5233E+02	0.9525E-11	0.1612E+03	0.7736E-10	0.1557E+02	0.7783E-13	0.3898E+02	0.7017E-11	0.2475E+01	0.2475E-10	0.2076E+03	0.4153E-09	0.8220E+02	0.1644E-09	0.1884E+02	0.7538E-10	0.3667E+01	0.1393E-10	0.1005E+02	0.3820E-10	0.6893E+05	0.2757E-06	0.8398E+02	0.5207E-10
0.9678E+00	0.7599E+00	0.5249E+02	0.9553E-11	0.1621E+03	0.7783E-10	0.1577E+02	0.7887E-13	0.3903E+02	0.7025E-11	0.2493E+01	0.2493E-10	0.2088E+03	0.4177E-09	0.8251E+02	0.1650E-09	0.1896E+02	0.7583E-10	0.3695E+01	0.1404E-10	0.1013E+02	0.3849E-10	0.6951E+05	0.2781E-06	0.8454E+02	0.5241E-10
0.9678E+00	0.7649E+00	0.5287E+02	0.9622E-11	0.1637E+03	0.7855E-10	0.1592E+02	0.7958E-13	0.3921E+02	0.7058E-11	0.2502E+01	0.2502E-10	0.2100E+03	0.4201E-09	0.8281E+02	0.1656E-09	0.1903E+02	0.7612E-10	0.3716E+01	0.1412E-10	0.1019E+02	0.3871E-10	0.6996E+05	0.2798E-06	0.8540E+02	0.5295E-10
0.9678E+00	0.7698E+00	0.5357E+02	0.9749E-11	0.1656E+03	0.7947E-10	0.1605E+02	0.8027E-13	0.3961E+02	0.7129E-11	0.2514E+01	0.2514E-10	0.2116E+03	0.4232E-09	0.8324E+02	0.1665E-09	0.1913E+02	0.7653E-10	0.3744E+01	0.1423E-10	0.1026E+02	0.3900E-10	0.7050E+05	0.2820E-06	0.8654E+02	0.5366E-10
0.9678E+00	0.7748E+00	0.5485E+02	0.9982E-11	0.1694E+03	0.8129E-10	0.1621E+02	0.8107E-13	0.4040E+02	0.7271E-11	0.2570E+01	0.2570E-10	0.2161E+03	0.4322E-09	0.8454E+02	0.1691E-09	0.1946E+02	0.7785E-10	0.3809E+01	0.1447E-10	0.1044E+02	0.3967E-10	0.7189E+05	0.2875E-06	0.8836E+02	0.5478E-10
0.9678E+00	0.7797E+00	0.5722E+02	0.1041E-10	0.1769E+03	0.8493E-10	0.1633E+02	0.8167E-13	0.4196E+02	0.7552E-11	0.2690E+01	0.2690E-10	0.2256E+03	0.4513E-09	0.8783E+02	0.1757E-09	0.2026E+02	0.8103E-10	0.3963E+01	0.1506E-10	0.1086E+02	0.4129E-10	0.7497E+05	0.2999E-06	0.9207E+02	0.5708E-10
0.9678E+00	0.7847E+00	0.5999E+02	0.1092E-10	0.1865E+03	0.8954E-10	0.1647E+02	0.8234E-13	0.4382E+02	0.7888E-11	0.2858E+01	0.2858E-10	0.2390E+03	0.4779E-09	0.9260E+02	0.1852E-09	0.2140E+02	0.8561E-10	0.4186E+01	0.1591E-10	0.1147E+02	0.4360E-10	0.7932E+05	0.3173E-06	0.9693E+02	0.6010E-10
0.9678E+00	0.7896E+00	0.6349E+02	0.1156E-10	0.1980E+03	0.9503E-10	0.1682E+02	0.8410E-13	0.4617E+02	0.8310E-11	0.3034E+01	0.3034E-10	0.2538E+03	0.5077E-09	0.9808E+02	0.1962E-09	0.2267E+02	0.9066E-10	0.4436E+01	0.1686E-10	0.1216E+02	0.4621E-10	0.8409E+05	0.3364E-06	0.1029E+03	0.6379E-10
0.9678E+00	0.7946E+00	0.6766E+02	0.1231E-10	0.2100E+03	0.1008E-09	0.1738E+02	0.8690E-13	0.4897E+02	0.8815E-11	0.3219E+01	0.3219E-10	0.2694E+03	0.5389E-09	0.1039E+03	0.2078E-09	0.2400E+02	0.9598E-10	0.4697E+01	0.1785E-10	0.1288E+02	0.4893E-10	0.8909E+05	0.3564E-06	0.1091E+03	0.6766E-10
0.9678E+00	0.7995E+00	0.7247E+02	0.1319E-10	0.2233E+03	0.1072E-09	0.1805E+02	0.9027E-13	0.5218E+02	0.9392E-11	0.3419E+01	0.3419E-10	0.2864E+03	0.5729E-09	0.1103E+03	0.2207E-09	0.2545E+02	0.1018E-09	0.4978E+01	0.1892E-10	0.1365E+02	0.5186E-10	0.9450E+05	0.3780E-06	0.1159E+03	0.7186E-10
0.9678E+00	0.8045E+00	0.7777E+02	0.1415E-10	0.2378E+03	0.1142E-09	0.1876E+02	0.9379E-13	0.5571E+02	0.1003E-10	0.3640E+01	0.3640E-10	0.3052E+03	0.6104E-09	0.1175E+03	0.2351E-09	0.2707E+02	0.1083E-09	0.5288E+01	0.2009E-10	0.1450E+02	0.5508E-10	0.1005E+06	0.4020E-06	0.1233E+03	0.7644E-10
0.9678E+00	0.8094E+00	0.8394E+02	0.1528E-10	0.2542E+03	0.1220E-09	0.1947E+02	0.9735E-13	0.5981E+02	0.1077E-10	0.3885E+01	0.3885E-10	0.3258E+03	0.6517E-09	0.1255E+03	0.2509E-09	0.2883E+02	0.1153E-09	0.5623E+01	0.2137E-10	0.1541E+02	0.5858E-10	0.1070E+06	0.4279E-06	0.1314E+03	0.8145E-10
0.9678E+00	0.8144E+00	0.9072E+02	0.1651E-10	0.2730E+03	0.1310E-09	0.2024E+02	0.1012E-12	0.6424E+02	0.1156E-10	0.4175E+01	0.4175E-10	0.3500E+03	0.7001E-09	0.1348E+03	0.2696E-09	0.3087E+02	0.1235E-09	0.6014E+01	0.2285E-10	0.1649E+02	0.6265E-10	0.1146E+06	0.4583E-06	0.1407E+03	0.8720E-10
0.9678E+00	0.8193E+00	0.9759E+02	0.1776E-10	0.2929E+03	0.1406E-09	0.2113E+02	0.1056E-12	0.6869E+02	0.1236E-10	0.4493E+01	0.4493E-10	0.3761E+03	0.7521E-09	0.1449E+03	0.2898E-09	0.3309E+02	0.1324E-09	0.6440E+01	0.2447E-10	0.1765E+02	0.6709E-10	0.1228E+06	0.4912E-06	0.1505E+03	0.9328E-10
0.9678E+00	0.8243E+00	0.1048E+03	0.1907E-10	0.3141E+03	0.1508E-09	0.2210E+02	0.1105E-12	0.7323E+02	0.1318E-10	0.4834E+01	0.4834E-10	0.4039E+03	0.8077E-09	0.1555E+03	0.3111E-09	0.3542E+02	0.1417E-09	0.6900E+01	0.2622E-10	0.1891E+02	0.7187E-10	0.1316E+06	0.5266E-06	0.1611E+03	0.9986E-10
0.9678E+00	0.8292E+00	0.1120E+03	0.2039E-10	0.3350E+03	0.1608E-09	0.2306E+02	0.1153E-12	0.7781E+02	0.1400E-10	0.5172E+01	0.5172E-10	0.4314E+03	0.8628E-09	0.1661E+03	0.3322E-09	0.3773E+02	0.1509E-09	0.7357E+01	0.2796E-10	0.2017E+02	0.7664E-10	0.1404E+06	0.5617E-06	0.1716E+03	0.1064E-09
0.9678E+00	0.8342E+00	0.1188E+03	0.2163E-10	0.3546E+03	0.1702E-09	0.2396E+02	0.1198E-12	0.8209E+02	0.1478E-10	0.5492E+01	0.5492E-10	0.4575E+03	0.9150E-09	0.1760E+03	0.3520E-09	0.3989E+02	0.1596E-09	0.7790E+01	0.2960E-10	0.2136E+02	0.8115E-10	0.1487E+06	0.5949E-06	0.1815E+03	0.1125E-09
0.9678E+00	0.8391E+00	0.1247E+03	0.2269E-10	0.3718E+03	0.1785E-09	0.2475E+02	0.1238E-12	0.8575E+02	0.1543E-10	0.5777E+01	0.5777E-10	0.4807E+03	0.9613E-09	0.1848E+03	0.3696E-09	0.4182E+02	0.1673E-09	0.8178E+01	0.3108E-10	0.2242E+02	0.8519E-10	0.1561E+06	0.6246E-06	0.1903E+03	0.1180E-09
0.9678E+00	0.8441E+00	0.1293E+03	0.2353E-10	0.3856E+03	0.1851E-09	0.2542E+02	0.1271E-12	0.8854E+02	0.1594E-10	0.6007E+01	0.6007E-10	0.4993E+03	0.9985E-09	0.1918E+03	0.3836E-09	0.4336E+02	0.1734E-09	0.8495E+01	0.3228E-10	0.2329E+02	0.8850E-10	0.1622E+06	0.6486E-06	0.1975E+03	0.1225E-09
0.9678E+00	0.8490E+00	0.1328E+03	0.2416E-10	0.3965E+03	0.1903E-09	0.2593E+02	0.1296E-12	0.9067E+02	0.1632E-10	0.6192E+01	0.6192E-10	0.5140E+03	0.1028E-08	0.1972E+03	0.3944E-09	0.4453E+02	0.1781E-09	0.8746E+01	0.3323E-10	0.2398E+02	0.9111E-10	0.1669E+06	0.6677E-06	0.2034E+03	0.1261E-09
[truncated: 39,420 more rows]
