# Supplementary material for: Solidification of Earth’s mantle led inevitably to a basal magma ocean
Source: Nature. 2025 Mar 26;640(8057):114–9. doi: 10.1038/s41586-025-08701-z (PMC11964929; doi:10.1038/s41586-025-08701-z)
Supplement: Supplementary file 8 — Source Data Fig. 3 [file 41586_2025_8701_MOESM8_ESM.xlsx]

## Sheet: Olivine ONLY
x	y	Sm sol	Sm liq	Nd sol	Nd liq	Lu sol	Lu liq	Hf sol	Hf liq									W sol	W liq
0.9975E+00	0.2475E-02	0.7192E+03	0.1309E-09	0.2223E+04	0.1067E-08	0.1071E+03	0.5357E-12	0.5012E+03	0.9022E-10	0.3605E+02	0.3605E-09	0.2978E+04	0.5955E-08	0.1170E+04	0.2340E-08	0.2665E+03	0.1066E-08	0.5152E+02	0.1958E-09	0.1413E+03	0.5368E-09	0.9768E+06	0.3907E-05	0.1174E+04	0.7279E-09
0.9975E+00	0.7426E-02	0.7192E+03	0.1309E-09	0.2223E+04	0.1067E-08	0.1071E+03	0.5357E-12	0.5012E+03	0.9022E-10	0.3605E+02	0.3605E-09	0.2978E+04	0.5955E-08	0.1170E+04	0.2340E-08	0.2665E+03	0.1066E-08	0.5152E+02	0.1958E-09	0.1413E+03	0.5368E-09	0.9768E+06	0.3907E-05	0.1174E+04	0.7279E-09
0.9975E+00	0.1238E-01	0.7188E+03	0.1308E-09	0.2225E+04	0.1068E-08	0.1075E+03	0.5373E-12	0.5010E+03	0.9018E-10	0.3614E+02	0.3614E-09	0.2984E+04	0.5968E-08	0.1172E+04	0.2345E-08	0.2672E+03	0.1069E-08	0.5164E+02	0.1963E-09	0.1416E+03	0.5381E-09	0.9792E+06	0.3917E-05	0.1175E+04	0.7287E-09
0.9975E+00	0.1733E-01	0.7687E+03	0.1399E-09	0.2377E+04	0.1141E-08	0.1164E+03	0.5820E-12	0.5358E+03	0.9644E-10	0.3867E+02	0.3867E-09	0.3190E+04	0.6380E-08	0.1253E+04	0.2507E-08	0.2857E+03	0.1143E-08	0.5523E+02	0.2099E-09	0.1514E+03	0.5755E-09	0.1047E+07	0.4190E-05	0.1256E+04	0.7786E-09
0.9975E+00	0.2228E-01	0.8880E+03	0.1616E-09	0.2745E+04	0.1318E-08	0.1345E+03	0.6726E-12	0.6189E+03	0.1114E-09	0.4466E+02	0.4466E-09	0.3683E+04	0.7367E-08	0.1447E+04	0.2894E-08	0.3299E+03	0.1320E-08	0.6378E+02	0.2424E-09	0.1749E+03	0.6645E-09	0.1209E+07	0.4838E-05	0.1450E+04	0.8991E-09
0.9975E+00	0.2723E-01	0.9178E+03	0.1670E-09	0.2838E+04	0.1362E-08	0.1388E+03	0.6942E-12	0.6397E+03	0.1151E-09	0.4616E+02	0.4616E-09	0.3807E+04	0.7615E-08	0.1496E+04	0.2992E-08	0.3410E+03	0.1364E-08	0.6592E+02	0.2505E-09	0.1807E+03	0.6868E-09	0.1250E+07	0.5000E-05	0.1499E+04	0.9294E-09
0.9975E+00	0.3218E-01	0.8947E+03	0.1628E-09	0.2766E+04	0.1328E-08	0.1349E+03	0.6747E-12	0.6236E+03	0.1122E-09	0.4501E+02	0.4501E-09	0.3713E+04	0.7426E-08	0.1459E+04	0.2917E-08	0.3326E+03	0.1330E-08	0.6429E+02	0.2443E-09	0.1763E+03	0.6698E-09	0.1219E+07	0.4876E-05	0.1462E+04	0.9062E-09
0.9975E+00	0.3713E-01	0.8491E+03	0.1545E-09	0.2627E+04	0.1261E-08	0.1282E+03	0.6411E-12	0.5918E+03	0.1065E-09	0.4276E+02	0.4276E-09	0.3528E+04	0.7055E-08	0.1386E+04	0.2772E-08	0.3160E+03	0.1264E-08	0.6108E+02	0.2321E-09	0.1675E+03	0.6364E-09	0.1158E+07	0.4633E-05	0.1388E+04	0.8607E-09
0.9975E+00	0.4208E-01	0.8403E+03	0.1529E-09	0.2601E+04	0.1248E-08	0.1270E+03	0.6350E-12	0.5856E+03	0.1054E-09	0.4233E+02	0.4233E-09	0.3492E+04	0.6985E-08	0.1372E+04	0.2744E-08	0.3128E+03	0.1251E-08	0.6047E+02	0.2298E-09	0.1658E+03	0.6300E-09	0.1147E+07	0.4587E-05	0.1374E+04	0.8520E-09
0.9975E+00	0.4703E-01	0.8695E+03	0.1582E-09	0.2697E+04	0.1294E-08	0.1328E+03	0.6638E-12	0.6060E+03	0.1091E-09	0.4396E+02	0.4396E-09	0.3625E+04	0.7250E-08	0.1424E+04	0.2849E-08	0.3248E+03	0.1299E-08	0.6279E+02	0.2386E-09	0.1721E+03	0.6541E-09	0.1191E+07	0.4763E-05	0.1426E+04	0.8838E-09
0.9975E+00	0.5198E-01	0.9526E+03	0.1734E-09	0.2959E+04	0.1420E-08	0.1459E+03	0.7296E-12	0.6639E+03	0.1195E-09	0.4833E+02	0.4833E-09	0.3982E+04	0.7965E-08	0.1565E+04	0.3129E-08	0.3570E+03	0.1428E-08	0.6900E+02	0.2622E-09	0.1892E+03	0.7189E-09	0.1309E+07	0.5235E-05	0.1565E+04	0.9700E-09
0.9975E+00	0.5693E-01	0.9940E+03	0.1809E-09	0.3085E+04	0.1481E-08	0.1516E+03	0.7579E-12	0.6928E+03	0.1247E-09	0.5044E+02	0.5044E-09	0.4154E+04	0.8308E-08	0.1632E+04	0.3264E-08	0.3724E+03	0.1490E-08	0.7199E+02	0.2736E-09	0.1974E+03	0.7500E-09	0.1366E+07	0.5462E-05	0.1632E+04	0.1012E-08
0.9975E+00	0.6188E-01	0.1003E+04	0.1825E-09	0.3113E+04	0.1494E-08	0.1527E+03	0.7636E-12	0.6990E+03	0.1258E-09	0.5089E+02	0.5089E-09	0.4191E+04	0.8382E-08	0.1647E+04	0.3293E-08	0.3757E+03	0.1503E-08	0.7263E+02	0.2760E-09	0.1991E+03	0.7567E-09	0.1378E+07	0.5511E-05	0.1646E+04	0.1021E-08
0.9975E+00	0.6683E-01	0.1004E+04	0.1828E-09	0.3116E+04	0.1496E-08	0.1528E+03	0.7640E-12	0.6999E+03	0.1260E-09	0.5095E+02	0.5095E-09	0.4196E+04	0.8392E-08	0.1648E+04	0.3297E-08	0.3762E+03	0.1505E-08	0.7271E+02	0.2763E-09	0.1994E+03	0.7576E-09	0.1379E+07	0.5517E-05	0.1648E+04	0.1022E-08
0.9975E+00	0.7178E-01	0.1002E+04	0.1823E-09	0.3106E+04	0.1491E-08	0.1512E+03	0.7559E-12	0.6980E+03	0.1256E-09	0.5075E+02	0.5075E-09	0.4181E+04	0.8361E-08	0.1642E+04	0.3285E-08	0.3748E+03	0.1499E-08	0.7244E+02	0.2753E-09	0.1986E+03	0.7547E-09	0.1374E+07	0.5496E-05	0.1642E+04	0.1018E-08
0.9975E+00	0.7673E-01	0.9957E+03	0.1812E-09	0.3086E+04	0.1481E-08	0.1490E+03	0.7450E-12	0.6940E+03	0.1249E-09	0.5039E+02	0.5039E-09	0.4152E+04	0.8304E-08	0.1631E+04	0.3262E-08	0.3722E+03	0.1489E-08	0.7194E+02	0.2734E-09	0.1972E+03	0.7495E-09	0.1364E+07	0.5457E-05	0.1631E+04	0.1011E-08
0.9975E+00	0.8168E-01	0.9937E+03	0.1809E-09	0.3079E+04	0.1478E-08	0.1482E+03	0.7409E-12	0.6926E+03	0.1247E-09	0.5027E+02	0.5027E-09	0.4142E+04	0.8285E-08	0.1627E+04	0.3255E-08	0.3713E+03	0.1485E-08	0.7177E+02	0.2727E-09	0.1968E+03	0.7477E-09	0.1361E+07	0.5444E-05	0.1628E+04	0.1009E-08
0.9975E+00	0.8663E-01	0.9934E+03	0.1808E-09	0.3078E+04	0.1477E-08	0.1480E+03	0.7400E-12	0.6924E+03	0.1246E-09	0.5025E+02	0.5025E-09	0.4141E+04	0.8282E-08	0.1627E+04	0.3254E-08	0.3711E+03	0.1485E-08	0.7174E+02	0.2726E-09	0.1967E+03	0.7474E-09	0.1361E+07	0.5442E-05	0.1627E+04	0.1009E-08
0.9975E+00	0.9158E-01	0.9970E+03	0.1814E-09	0.3086E+04	0.1481E-08	0.1480E+03	0.7398E-12	0.6949E+03	0.1251E-09	0.5037E+02	0.5037E-09	0.4151E+04	0.8303E-08	0.1631E+04	0.3262E-08	0.3720E+03	0.1488E-08	0.7191E+02	0.2733E-09	0.1972E+03	0.7492E-09	0.1364E+07	0.5455E-05	0.1632E+04	0.1012E-08
0.9975E+00	0.9653E-01	0.1007E+04	0.1833E-09	0.3118E+04	0.1497E-08	0.1486E+03	0.7431E-12	0.7020E+03	0.1264E-09	0.5089E+02	0.5089E-09	0.4194E+04	0.8389E-08	0.1648E+04	0.3296E-08	0.3759E+03	0.1504E-08	0.7266E+02	0.2761E-09	0.1992E+03	0.7570E-09	0.1378E+07	0.5512E-05	0.1649E+04	0.1022E-08
0.9975E+00	0.1015E+00	0.1017E+04	0.1851E-09	0.3150E+04	0.1512E-08	0.1504E+03	0.7520E-12	0.7089E+03	0.1276E-09	0.5142E+02	0.5142E-09	0.4238E+04	0.8476E-08	0.1665E+04	0.3330E-08	0.3798E+03	0.1519E-08	0.7341E+02	0.2790E-09	0.2013E+03	0.7648E-09	0.1392E+07	0.5569E-05	0.1665E+04	0.1033E-08
0.9975E+00	0.1064E+00	0.1026E+04	0.1868E-09	0.3180E+04	0.1526E-08	0.1520E+03	0.7601E-12	0.7153E+03	0.1287E-09	0.5192E+02	0.5192E-09	0.4279E+04	0.8557E-08	0.1681E+04	0.3362E-08	0.3835E+03	0.1534E-08	0.7412E+02	0.2817E-09	0.2032E+03	0.7722E-09	0.1406E+07	0.5623E-05	0.1681E+04	0.1042E-08
0.9975E+00	0.1114E+00	0.1030E+04	0.1875E-09	0.3193E+04	0.1533E-08	0.1527E+03	0.7634E-12	0.7181E+03	0.1293E-09	0.5216E+02	0.5216E-09	0.4298E+04	0.8596E-08	0.1689E+04	0.3377E-08	0.3852E+03	0.1541E-08	0.7446E+02	0.2829E-09	0.2041E+03	0.7757E-09	0.1412E+07	0.5649E-05	0.1688E+04	0.1047E-08
0.9975E+00	0.1163E+00	0.1031E+04	0.1876E-09	0.3196E+04	0.1534E-08	0.1528E+03	0.7640E-12	0.7186E+03	0.1293E-09	0.5220E+02	0.5220E-09	0.4302E+04	0.8603E-08	0.1690E+04	0.3380E-08	0.3855E+03	0.1542E-08	0.7452E+02	0.2832E-09	0.2043E+03	0.7764E-09	0.1414E+07	0.5654E-05	0.1690E+04	0.1048E-08
0.9975E+00	0.1213E+00	0.1031E+04	0.1876E-09	0.3195E+04	0.1534E-08	0.1528E+03	0.7638E-12	0.7185E+03	0.1293E-09	0.5220E+02	0.5220E-09	0.4301E+04	0.8602E-08	0.1690E+04	0.3380E-08	0.3855E+03	0.1542E-08	0.7452E+02	0.2832E-09	0.2043E+03	0.7763E-09	0.1413E+07	0.5654E-05	0.1690E+04	0.1048E-08
0.9975E+00	0.1262E+00	0.1029E+04	0.1874E-09	0.3191E+04	0.1532E-08	0.1526E+03	0.7630E-12	0.7175E+03	0.1292E-09	0.5213E+02	0.5213E-09	0.4296E+04	0.8592E-08	0.1688E+04	0.3376E-08	0.3850E+03	0.1540E-08	0.7443E+02	0.2828E-09	0.2040E+03	0.7754E-09	0.1412E+07	0.5647E-05	0.1688E+04	0.1046E-08
0.9975E+00	0.1312E+00	0.1028E+04	0.1871E-09	0.3187E+04	0.1530E-08	0.1525E+03	0.7624E-12	0.7165E+03	0.1290E-09	0.5207E+02	0.5207E-09	0.4291E+04	0.8581E-08	0.1686E+04	0.3371E-08	0.3846E+03	0.1538E-08	0.7434E+02	0.2825E-09	0.2038E+03	0.7744E-09	0.1410E+07	0.5640E-05	0.1685E+04	0.1045E-08
0.9975E+00	0.1361E+00	0.1028E+04	0.1870E-09	0.3186E+04	0.1529E-08	0.1526E+03	0.7630E-12	0.7162E+03	0.1289E-09	0.5205E+02	0.5205E-09	0.4289E+04	0.8578E-08	0.1685E+04	0.3370E-08	0.3844E+03	0.1538E-08	0.7431E+02	0.2824E-09	0.2037E+03	0.7741E-09	0.1409E+07	0.5638E-05	0.1685E+04	0.1045E-08
0.9975E+00	0.1411E+00	0.1032E+04	0.1878E-09	0.3204E+04	0.1538E-08	0.1557E+03	0.7787E-12	0.7192E+03	0.1295E-09	0.5237E+02	0.5237E-09	0.4316E+04	0.8632E-08	0.1696E+04	0.3391E-08	0.3868E+03	0.1547E-08	0.7477E+02	0.2841E-09	0.2050E+03	0.7790E-09	0.1418E+07	0.5673E-05	0.1694E+04	0.1051E-08
0.9975E+00	0.1460E+00	0.1057E+04	0.1924E-09	0.3285E+04	0.1577E-08	0.1599E+03	0.7996E-12	0.7368E+03	0.1326E-09	0.5370E+02	0.5370E-09	0.4425E+04	0.8850E-08	0.1739E+04	0.3477E-08	0.3966E+03	0.1586E-08	0.7666E+02	0.2913E-09	0.2102E+03	0.7986E-09	0.1454E+07	0.5817E-05	0.1737E+04	0.1077E-08
0.9975E+00	0.1510E+00	0.1085E+04	0.1974E-09	0.3370E+04	0.1618E-08	0.1644E+03	0.8218E-12	0.7560E+03	0.1361E-09	0.5508E+02	0.5508E-09	0.4540E+04	0.9079E-08	0.1784E+04	0.3567E-08	0.4069E+03	0.1627E-08	0.7864E+02	0.2988E-09	0.2156E+03	0.8193E-09	0.1492E+07	0.5968E-05	0.1782E+04	0.1105E-08
0.9975E+00	0.1559E+00	0.1113E+04	0.2026E-09	0.3458E+04	0.1660E-08	0.1690E+03	0.8449E-12	0.7758E+03	0.1396E-09	0.5651E+02	0.5651E-09	0.4658E+04	0.9316E-08	0.1830E+04	0.3660E-08	0.4174E+03	0.1670E-08	0.8069E+02	0.3066E-09	0.2212E+03	0.8406E-09	0.1531E+07	0.6123E-05	0.1829E+04	0.1134E-08
0.9975E+00	0.1609E+00	0.1140E+04	0.2075E-09	0.3542E+04	0.1700E-08	0.1735E+03	0.8675E-12	0.7945E+03	0.1430E-09	0.5788E+02	0.5788E-09	0.4771E+04	0.9542E-08	0.1874E+04	0.3749E-08	0.4276E+03	0.1710E-08	0.8264E+02	0.3140E-09	0.2266E+03	0.8610E-09	0.1568E+07	0.6272E-05	0.1873E+04	0.1161E-08
0.9975E+00	0.1658E+00	0.1152E+04	0.2096E-09	0.3580E+04	0.1718E-08	0.1757E+03	0.8783E-12	0.8028E+03	0.1445E-09	0.5850E+02	0.5850E-09	0.4822E+04	0.9644E-08	0.1895E+04	0.3789E-08	0.4321E+03	0.1729E-08	0.8353E+02	0.3174E-09	0.2290E+03	0.8702E-09	0.1585E+07	0.6340E-05	0.1893E+04	0.1174E-08
0.9975E+00	0.1708E+00	0.1155E+04	0.2103E-09	0.3591E+04	0.1724E-08	0.1763E+03	0.8815E-12	0.8052E+03	0.1449E-09	0.5868E+02	0.5868E-09	0.4837E+04	0.9675E-08	0.1901E+04	0.3801E-08	0.4335E+03	0.1734E-08	0.8380E+02	0.3184E-09	0.2297E+03	0.8730E-09	0.1590E+07	0.6360E-05	0.1899E+04	0.1177E-08
0.9975E+00	0.1757E+00	0.1156E+04	0.2104E-09	0.3594E+04	0.1725E-08	0.1765E+03	0.8824E-12	0.8058E+03	0.1450E-09	0.5873E+02	0.5873E-09	0.4841E+04	0.9683E-08	0.1902E+04	0.3804E-08	0.4339E+03	0.1735E-08	0.8386E+02	0.3187E-09	0.2299E+03	0.8737E-09	0.1591E+07	0.6365E-05	0.1900E+04	0.1178E-08
0.9975E+00	0.1807E+00	0.1156E+04	0.2105E-09	0.3594E+04	0.1725E-08	0.1765E+03	0.8826E-12	0.8059E+03	0.1451E-09	0.5873E+02	0.5873E-09	0.4842E+04	0.9683E-08	0.1902E+04	0.3804E-08	0.4339E+03	0.1736E-08	0.8387E+02	0.3187E-09	0.2299E+03	0.8738E-09	0.1591E+07	0.6366E-05	0.1900E+04	0.1178E-08
0.9975E+00	0.1856E+00	0.1146E+04	0.2086E-09	0.3563E+04	0.1710E-08	0.1761E+03	0.8805E-12	0.7988E+03	0.1438E-09	0.5821E+02	0.5821E-09	0.4799E+04	0.9598E-08	0.1885E+04	0.3771E-08	0.4301E+03	0.1720E-08	0.8313E+02	0.3159E-09	0.2279E+03	0.8661E-09	0.1578E+07	0.6310E-05	0.1883E+04	0.1168E-08
0.9975E+00	0.1906E+00	0.1129E+04	0.2055E-09	0.3508E+04	0.1684E-08	0.1745E+03	0.8724E-12	0.7870E+03	0.1417E-09	0.5732E+02	0.5732E-09	0.4725E+04	0.9451E-08	0.1857E+04	0.3713E-08	0.4235E+03	0.1694E-08	0.8186E+02	0.3111E-09	0.2244E+03	0.8528E-09	0.1554E+07	0.6214E-05	0.1854E+04	0.1150E-08
0.9975E+00	0.1955E+00	0.1113E+04	0.2026E-09	0.3456E+04	0.1659E-08	0.1729E+03	0.8644E-12	0.7757E+03	0.1396E-09	0.5647E+02	0.5647E-09	0.4655E+04	0.9311E-08	0.1829E+04	0.3658E-08	0.4172E+03	0.1669E-08	0.8065E+02	0.3065E-09	0.2211E+03	0.8402E-09	0.1531E+07	0.6123E-05	0.1827E+04	0.1133E-08
0.9975E+00	0.2005E+00	0.1103E+04	0.2008E-09	0.3422E+04	0.1643E-08	0.1720E+03	0.8600E-12	0.7688E+03	0.1384E-09	0.5593E+02	0.5593E-09	0.4611E+04	0.9221E-08	0.1811E+04	0.3623E-08	0.4132E+03	0.1653E-08	0.7988E+02	0.3036E-09	0.2190E+03	0.8322E-09	0.1516E+07	0.6064E-05	0.1809E+04	0.1122E-08
0.9975E+00	0.2054E+00	0.1099E+04	0.2001E-09	0.3410E+04	0.1637E-08	0.1717E+03	0.8585E-12	0.7662E+03	0.1379E-09	0.5573E+02	0.5573E-09	0.4594E+04	0.9188E-08	0.1805E+04	0.3610E-08	0.4117E+03	0.1647E-08	0.7960E+02	0.3025E-09	0.2182E+03	0.8292E-09	0.1511E+07	0.6042E-05	0.1802E+04	0.1117E-08
0.9975E+00	0.2104E+00	0.1096E+04	0.1994E-09	0.3401E+04	0.1632E-08	0.1716E+03	0.8579E-12	0.7637E+03	0.1375E-09	0.5556E+02	0.5556E-09	0.4581E+04	0.9162E-08	0.1800E+04	0.3599E-08	0.4106E+03	0.1642E-08	0.7937E+02	0.3016E-09	0.2176E+03	0.8268E-09	0.1506E+07	0.6026E-05	0.1797E+04	0.1114E-08
0.9975E+00	0.2153E+00	0.1082E+04	0.1969E-09	0.3369E+04	0.1617E-08	0.1715E+03	0.8575E-12	0.7537E+03	0.1357E-09	0.5501E+02	0.5501E-09	0.4533E+04	0.9065E-08	0.1781E+04	0.3561E-08	0.4062E+03	0.1625E-08	0.7852E+02	0.2984E-09	0.2153E+03	0.8180E-09	0.1491E+07	0.5966E-05	0.1780E+04	0.1104E-08
0.9975E+00	0.2203E+00	0.1039E+04	0.1891E-09	0.3237E+04	0.1554E-08	0.1683E+03	0.8416E-12	0.7242E+03	0.1304E-09	0.5279E+02	0.5279E-09	0.4352E+04	0.8704E-08	0.1710E+04	0.3419E-08	0.3899E+03	0.1560E-08	0.7538E+02	0.2864E-09	0.2066E+03	0.7852E-09	0.1431E+07	0.5726E-05	0.1710E+04	0.1060E-08
0.9975E+00	0.2252E+00	0.9810E+03	0.1785E-09	0.3052E+04	0.1465E-08	0.1538E+03	0.7688E-12	0.6836E+03	0.1231E-09	0.4974E+02	0.4974E-09	0.4102E+04	0.8204E-08	0.1612E+04	0.3223E-08	0.3675E+03	0.1470E-08	0.7103E+02	0.2699E-09	0.1947E+03	0.7400E-09	0.1348E+07	0.5393E-05	0.1612E+04	0.9997E-09
0.9975E+00	0.2302E+00	0.9102E+03	0.1656E-09	0.2829E+04	0.1358E-08	0.1385E+03	0.6923E-12	0.6343E+03	0.1142E-09	0.4605E+02	0.4605E-09	0.3800E+04	0.7599E-08	0.1493E+04	0.2986E-08	0.3403E+03	0.1361E-08	0.6578E+02	0.2500E-09	0.1803E+03	0.6853E-09	0.1248E+07	0.4992E-05	0.1495E+04	0.9267E-09
0.9975E+00	0.2351E+00	0.8536E+03	0.1553E-09	0.2648E+04	0.1271E-08	0.1291E+03	0.6457E-12	0.5949E+03	0.1071E-09	0.4300E+02	0.4300E-09	0.3551E+04	0.7101E-08	0.1395E+04	0.2790E-08	0.3179E+03	0.1271E-08	0.6145E+02	0.2335E-09	0.1685E+03	0.6402E-09	0.1165E+07	0.4661E-05	0.1399E+04	0.8672E-09
0.9975E+00	0.2401E+00	0.8378E+03	0.1525E-09	0.2597E+04	0.1246E-08	0.1267E+03	0.6334E-12	0.5839E+03	0.1051E-09	0.4213E+02	0.4213E-09	0.3480E+04	0.6959E-08	0.1367E+04	0.2734E-08	0.3114E+03	0.1246E-08	0.6021E+02	0.2288E-09	0.1651E+03	0.6272E-09	0.1142E+07	0.4566E-05	0.1372E+04	0.8504E-09
0.9975E+00	0.2450E+00	0.8359E+03	0.1521E-09	0.2590E+04	0.1243E-08	0.1263E+03	0.6316E-12	0.5825E+03	0.1049E-09	0.4200E+02	0.4200E-09	0.3469E+04	0.6938E-08	0.1363E+04	0.2726E-08	0.3105E+03	0.1242E-08	0.6002E+02	0.2281E-09	0.1646E+03	0.6253E-09	0.1138E+07	0.4552E-05	0.1368E+04	0.8480E-09
0.9975E+00	0.2500E+00	0.8952E+03	0.1629E-09	0.2771E+04	0.1330E-08	0.1351E+03	0.6757E-12	0.6239E+03	0.1123E-09	0.4494E+02	0.4494E-09	0.3713E+04	0.7426E-08	0.1459E+04	0.2918E-08	0.3323E+03	0.1329E-08	0.6424E+02	0.2441E-09	0.1761E+03	0.6692E-09	0.1218E+07	0.4871E-05	0.1464E+04	0.9077E-09
0.9975E+00	0.2550E+00	0.9962E+03	0.1813E-09	0.3098E+04	0.1487E-08	0.1542E+03	0.7709E-12	0.6942E+03	0.1250E-09	0.5064E+02	0.5064E-09	0.4173E+04	0.8345E-08	0.1639E+04	0.3279E-08	0.3740E+03	0.1496E-08	0.7229E+02	0.2747E-09	0.1982E+03	0.7531E-09	0.1370E+07	0.5481E-05	0.1638E+04	0.1016E-08
0.9975E+00	0.2599E+00	0.1049E+04	0.1909E-09	0.3276E+04	0.1573E-08	0.1668E+03	0.8340E-12	0.7310E+03	0.1316E-09	0.5394E+02	0.5394E-09	0.4433E+04	0.8867E-08	0.1742E+04	0.3483E-08	0.3980E+03	0.1592E-08	0.7692E+02	0.2923E-09	0.2109E+03	0.8013E-09	0.1458E+07	0.5832E-05	0.1734E+04	0.1075E-08
0.9975E+00	0.2649E+00	0.1063E+04	0.1935E-09	0.3325E+04	0.1596E-08	0.1706E+03	0.8528E-12	0.7409E+03	0.1334E-09	0.5487E+02	0.5487E-09	0.4506E+04	0.9012E-08	0.1770E+04	0.3540E-08	0.4047E+03	0.1619E-08	0.7821E+02	0.2972E-09	0.2144E+03	0.8148E-09	0.1483E+07	0.5931E-05	0.1761E+04	0.1092E-08
0.9975E+00	0.2698E+00	0.1066E+04	0.1941E-09	0.3336E+04	0.1601E-08	0.1715E+03	0.8575E-12	0.7430E+03	0.1337E-09	0.5509E+02	0.5509E-09	0.4523E+04	0.9046E-08	0.1777E+04	0.3554E-08	0.4063E+03	0.1625E-08	0.7852E+02	0.2984E-09	0.2153E+03	0.8180E-09	0.1489E+07	0.5954E-05	0.1767E+04	0.1095E-08
0.9975E+00	0.2748E+00	0.1065E+04	0.1937E-09	0.3334E+04	0.1600E-08	0.1716E+03	0.8582E-12	0.7418E+03	0.1335E-09	0.5509E+02	0.5509E-09	0.4522E+04	0.9045E-08	0.1777E+04	0.3553E-08	0.4063E+03	0.1625E-08	0.7852E+02	0.2984E-09	0.2153E+03	0.8180E-09	0.1488E+07	0.5954E-05	0.1766E+04	0.1095E-08
0.9975E+00	0.2797E+00	0.1028E+04	0.1870E-09	0.3226E+04	0.1549E-08	0.1687E+03	0.8436E-12	0.7159E+03	0.1289E-09	0.5352E+02	0.5352E-09	0.4387E+04	0.8773E-08	0.1723E+04	0.3446E-08	0.3944E+03	0.1578E-08	0.7622E+02	0.2896E-09	0.2090E+03	0.7941E-09	0.1445E+07	0.5781E-05	0.1710E+04	0.1060E-08
0.9975E+00	0.2847E+00	0.9804E+03	0.1784E-09	0.3080E+04	0.1478E-08	0.1620E+03	0.8102E-12	0.6831E+03	0.1230E-09	0.5112E+02	0.5112E-09	0.4189E+04	0.8377E-08	0.1645E+04	0.3291E-08	0.3767E+03	0.1507E-08	0.7280E+02	0.2766E-09	0.1996E+03	0.7584E-09	0.1381E+07	0.5522E-05	0.1632E+04	0.1012E-08
0.9975E+00	0.2896E+00	0.9362E+03	0.1704E-09	0.2940E+04	0.1411E-08	0.1556E+03	0.7781E-12	0.6523E+03	0.1174E-09	0.4881E+02	0.4881E-09	0.3998E+04	0.7997E-08	0.1571E+04	0.3141E-08	0.3596E+03	0.1439E-08	0.6950E+02	0.2641E-09	0.1905E+03	0.7241E-09	0.1318E+07	0.5273E-05	0.1558E+04	0.9660E-09
0.9975E+00	0.2946E+00	0.9006E+03	0.1639E-09	0.2822E+04	0.1354E-08	0.1503E+03	0.7515E-12	0.6276E+03	0.1130E-09	0.4684E+02	0.4684E-09	0.3837E+04	0.7674E-08	0.1507E+04	0.3015E-08	0.3451E+03	0.1380E-08	0.6670E+02	0.2535E-09	0.1829E+03	0.6948E-09	0.1266E+07	0.5062E-05	0.1495E+04	0.9272E-09
0.9975E+00	0.2995E+00	0.8763E+03	0.1595E-09	0.2738E+04	0.1314E-08	0.1466E+03	0.7328E-12	0.6107E+03	0.1099E-09	0.4543E+02	0.4543E-09	0.3722E+04	0.7445E-08	0.1462E+04	0.2925E-08	0.3348E+03	0.1339E-08	0.6470E+02	0.2459E-09	0.1774E+03	0.6740E-09	0.1228E+07	0.4913E-05	0.1451E+04	0.8997E-09
0.9975E+00	0.3045E+00	0.8605E+03	0.1566E-09	0.2683E+04	0.1288E-08	0.1443E+03	0.7217E-12	0.5997E+03	0.1079E-09	0.4454E+02	0.4454E-09	0.3648E+04	0.7296E-08	0.1433E+04	0.2866E-08	0.3281E+03	0.1312E-08	0.6341E+02	0.2410E-09	0.1738E+03	0.6606E-09	0.1204E+07	0.4817E-05	0.1422E+04	0.8816E-09
0.9975E+00	0.3094E+00	0.8475E+03	0.1542E-09	0.2638E+04	0.1266E-08	0.1428E+03	0.7140E-12	0.5906E+03	0.1063E-09	0.4377E+02	0.4377E-09	0.3585E+04	0.7171E-08	0.1409E+04	0.2817E-08	0.3225E+03	0.1290E-08	0.6232E+02	0.2368E-09	0.1709E+03	0.6492E-09	0.1184E+07	0.4736E-05	0.1398E+04	0.8665E-09
0.9975E+00	0.3144E+00	0.8337E+03	0.1517E-09	0.2589E+04	0.1243E-08	0.1411E+03	0.7054E-12	0.5811E+03	0.1046E-09	0.4293E+02	0.4293E-09	0.3516E+04	0.7033E-08	0.1381E+04	0.2763E-08	0.3163E+03	0.1265E-08	0.6112E+02	0.2323E-09	0.1676E+03	0.6367E-09	0.1162E+07	0.4647E-05	0.1371E+04	0.8502E-09
0.9975E+00	0.3193E+00	0.8194E+03	0.1491E-09	0.2538E+04	0.1218E-08	0.1392E+03	0.6962E-12	0.5711E+03	0.1028E-09	0.4205E+02	0.4205E-09	0.3445E+04	0.6889E-08	0.1353E+04	0.2707E-08	0.3098E+03	0.1239E-08	0.5987E+02	0.2275E-09	0.1641E+03	0.6237E-09	0.1138E+07	0.4554E-05	0.1344E+04	0.8333E-09
0.9975E+00	0.3243E+00	0.8049E+03	0.1465E-09	0.2487E+04	0.1194E-08	0.1374E+03	0.6870E-12	0.5610E+03	0.1010E-09	0.4116E+02	0.4116E-09	0.3372E+04	0.6744E-08	0.1325E+04	0.2650E-08	0.3032E+03	0.1213E-08	0.5861E+02	0.2227E-09	0.1607E+03	0.6105E-09	0.1115E+07	0.4459E-05	0.1317E+04	0.8163E-09
0.9975E+00	0.3292E+00	0.7911E+03	0.1440E-09	0.2437E+04	0.1170E-08	0.1356E+03	0.6780E-12	0.5514E+03	0.9926E-10	0.4031E+02	0.4031E-09	0.3302E+04	0.6605E-08	0.1297E+04	0.2595E-08	0.2969E+03	0.1188E-08	0.5739E+02	0.2181E-09	0.1573E+03	0.5978E-09	0.1092E+07	0.4369E-05	0.1290E+04	0.7998E-09
0.9975E+00	0.3342E+00	0.7798E+03	0.1419E-09	0.2396E+04	0.1150E-08	0.1341E+03	0.6704E-12	0.5436E+03	0.9785E-10	0.3958E+02	0.3958E-09	0.3243E+04	0.6486E-08	0.1274E+04	0.2548E-08	0.2916E+03	0.1166E-08	0.5636E+02	0.2142E-09	0.1545E+03	0.5870E-09	0.1073E+07	0.4293E-05	0.1268E+04	0.7859E-09
0.9975E+00	0.3391E+00	0.7721E+03	0.1405E-09	0.2366E+04	0.1135E-08	0.1329E+03	0.6647E-12	0.5383E+03	0.9689E-10	0.3904E+02	0.3904E-09	0.3199E+04	0.6399E-08	0.1257E+04	0.2514E-08	0.2876E+03	0.1151E-08	0.5560E+02	0.2113E-09	0.1524E+03	0.5791E-09	0.1059E+07	0.4237E-05	0.1251E+04	0.7757E-09
0.9975E+00	0.3441E+00	0.7678E+03	0.1397E-09	0.2346E+04	0.1126E-08	0.1321E+03	0.6605E-12	0.5353E+03	0.9635E-10	0.3869E+02	0.3869E-09	0.3171E+04	0.6341E-08	0.1246E+04	0.2492E-08	0.2851E+03	0.1140E-08	0.5510E+02	0.2094E-09	0.1510E+03	0.5739E-09	0.1050E+07	0.4200E-05	0.1240E+04	0.7691E-09
0.9975E+00	0.3490E+00	0.7638E+03	0.1390E-09	0.2330E+04	0.1119E-08	0.1316E+03	0.6582E-12	0.5325E+03	0.9585E-10	0.3838E+02	0.3838E-09	0.3147E+04	0.6293E-08	0.1236E+04	0.2473E-08	0.2828E+03	0.1131E-08	0.5467E+02	0.2078E-09	0.1499E+03	0.5695E-09	0.1043E+07	0.4170E-05	0.1232E+04	0.7637E-09
0.9975E+00	0.3540E+00	0.7573E+03	0.1378E-09	0.2308E+04	0.1108E-08	0.1314E+03	0.6571E-12	0.5280E+03	0.9504E-10	0.3796E+02	0.3796E-09	0.3113E+04	0.6226E-08	0.1223E+04	0.2446E-08	0.2798E+03	0.1119E-08	0.5408E+02	0.2055E-09	0.1482E+03	0.5633E-09	0.1032E+07	0.4127E-05	0.1220E+04	0.7561E-09
0.9975E+00	0.3589E+00	0.7476E+03	0.1361E-09	0.2277E+04	0.1093E-08	0.1310E+03	0.6552E-12	0.5212E+03	0.9382E-10	0.3740E+02	0.3740E-09	0.3067E+04	0.6135E-08	0.1205E+04	0.2411E-08	0.2756E+03	0.1103E-08	0.5328E+02	0.2025E-09	0.1460E+03	0.5550E-09	0.1017E+07	0.4068E-05	0.1203E+04	0.7456E-09
0.9975E+00	0.3639E+00	0.7343E+03	0.1336E-09	0.2237E+04	0.1074E-08	0.1304E+03	0.6519E-12	0.5120E+03	0.9216E-10	0.3668E+02	0.3668E-09	0.3010E+04	0.6019E-08	0.1183E+04	0.2365E-08	0.2704E+03	0.1082E-08	0.5227E+02	0.1986E-09	0.1433E+03	0.5444E-09	0.9982E+06	0.3993E-05	0.1181E+04	0.7321E-09
0.9975E+00	0.3688E+00	0.7178E+03	0.1306E-09	0.2187E+04	0.1050E-08	0.1294E+03	0.6469E-12	0.5005E+03	0.9008E-10	0.3583E+02	0.3583E-09	0.2941E+04	0.5881E-08	0.1156E+04	0.2311E-08	0.2641E+03	0.1057E-08	0.5106E+02	0.1940E-09	0.1400E+03	0.5319E-09	0.9755E+06	0.3902E-05	0.1154E+04	0.7157E-09
0.9975E+00	0.3738E+00	0.6987E+03	0.1272E-09	0.2131E+04	0.1023E-08	0.1280E+03	0.6402E-12	0.4872E+03	0.8769E-10	0.3488E+02	0.3488E-09	0.2863E+04	0.5726E-08	0.1125E+04	0.2250E-08	0.2571E+03	0.1029E-08	0.4971E+02	0.1889E-09	0.1363E+03	0.5178E-09	0.9499E+06	0.3800E-05	0.1124E+04	0.6971E-09
0.9975E+00	0.3787E+00	0.6782E+03	0.1234E-09	0.2070E+04	0.9934E-09	0.1265E+03	0.6324E-12	0.4728E+03	0.8511E-10	0.3386E+02	0.3386E-09	0.2780E+04	0.5561E-08	0.1093E+04	0.2185E-08	0.2497E+03	0.9987E-09	0.4827E+02	0.1834E-09	0.1323E+03	0.5027E-09	0.9225E+06	0.3690E-05	0.1092E+04	0.6771E-09
0.9975E+00	0.3837E+00	0.6617E+03	0.1204E-09	0.2019E+04	0.9692E-09	0.1249E+03	0.6245E-12	0.4613E+03	0.8304E-10	0.3304E+02	0.3304E-09	0.2713E+04	0.5426E-08	0.1066E+04	0.2132E-08	0.2436E+03	0.9745E-09	0.4710E+02	0.1790E-09	0.1291E+03	0.4905E-09	0.9003E+06	0.3601E-05	0.1065E+04	0.6606E-09
0.9975E+00	0.3886E+00	0.6560E+03	0.1194E-09	0.2002E+04	0.9610E-09	0.1239E+03	0.6193E-12	0.4573E+03	0.8232E-10	0.3276E+02	0.3276E-09	0.2690E+04	0.5381E-08	0.1057E+04	0.2114E-08	0.2416E+03	0.9664E-09	0.4671E+02	0.1775E-09	0.1280E+03	0.4865E-09	0.8930E+06	0.3572E-05	0.1056E+04	0.6550E-09
0.9975E+00	0.3936E+00	0.6543E+03	0.1191E-09	0.1999E+04	0.9593E-09	0.1235E+03	0.6175E-12	0.4562E+03	0.8211E-10	0.3271E+02	0.3271E-09	0.2686E+04	0.5372E-08	0.1055E+04	0.2111E-08	0.2412E+03	0.9648E-09	0.4663E+02	0.1772E-09	0.1278E+03	0.4857E-09	0.8915E+06	0.3566E-05	0.1055E+04	0.6538E-09
0.9975E+00	0.3985E+00	0.6540E+03	0.1190E-09	0.2002E+04	0.9608E-09	0.1234E+03	0.6170E-12	0.4559E+03	0.8207E-10	0.3277E+02	0.3277E-09	0.2692E+04	0.5384E-08	0.1058E+04	0.2116E-08	0.2417E+03	0.9669E-09	0.4673E+02	0.1776E-09	0.1281E+03	0.4867E-09	0.8936E+06	0.3574E-05	0.1057E+04	0.6551E-09
0.9975E+00	0.4035E+00	0.6675E+03	0.1215E-09	0.2057E+04	0.9875E-09	0.1242E+03	0.6209E-12	0.4653E+03	0.8375E-10	0.3371E+02	0.3371E-09	0.2770E+04	0.5540E-08	0.1088E+04	0.2177E-08	0.2487E+03	0.9947E-09	0.4808E+02	0.1827E-09	0.1318E+03	0.5008E-09	0.9193E+06	0.3677E-05	0.1087E+04	0.6737E-09
0.9975E+00	0.4084E+00	0.6905E+03	0.1257E-09	0.2126E+04	0.1021E-08	0.1262E+03	0.6309E-12	0.4813E+03	0.8664E-10	0.3483E+02	0.3483E-09	0.2863E+04	0.5725E-08	0.1125E+04	0.2250E-08	0.2570E+03	0.1028E-08	0.4968E+02	0.1888E-09	0.1362E+03	0.5174E-09	0.9497E+06	0.3799E-05	0.1123E+04	0.6964E-09
0.9975E+00	0.4134E+00	0.7139E+03	0.1299E-09	0.2197E+04	0.1055E-08	0.1284E+03	0.6420E-12	0.4976E+03	0.8958E-10	0.3600E+02	0.3600E-09	0.2959E+04	0.5918E-08	0.1163E+04	0.2326E-08	0.2656E+03	0.1062E-08	0.5135E+02	0.1951E-09	0.1407E+03	0.5348E-09	0.9812E+06	0.3925E-05	0.1161E+04	0.7199E-09
0.9975E+00	0.4183E+00	0.7397E+03	0.1346E-09	0.2277E+04	0.1093E-08	0.1310E+03	0.6550E-12	0.5156E+03	0.9281E-10	0.3732E+02	0.3732E-09	0.3068E+04	0.6136E-08	0.1206E+04	0.2411E-08	0.2753E+03	0.1101E-08	0.5323E+02	0.2023E-09	0.1459E+03	0.5544E-09	0.1017E+07	0.4067E-05	0.1204E+04	0.7462E-09
0.9975E+00	0.4233E+00	0.7688E+03	0.1399E-09	0.2368E+04	0.1137E-08	0.1339E+03	0.6697E-12	0.5359E+03	0.9646E-10	0.3884E+02	0.3884E-09	0.3194E+04	0.6388E-08	0.1255E+04	0.2510E-08	0.2866E+03	0.1146E-08	0.5541E+02	0.2105E-09	0.1519E+03	0.5771E-09	0.1058E+07	0.4231E-05	0.1253E+04	0.7766E-09
0.9975E+00	0.4282E+00	0.8011E+03	0.1458E-09	0.2472E+04	0.1187E-08	0.1372E+03	0.6862E-12	0.5584E+03	0.1005E-09	0.4058E+02	0.4058E-09	0.3337E+04	0.6675E-08	0.1311E+04	0.2623E-08	0.2994E+03	0.1198E-08	0.5788E+02	0.2199E-09	0.1587E+03	0.6029E-09	0.1104E+07	0.4416E-05	0.1308E+04	0.8111E-09
0.9975E+00	0.4332E+00	0.8353E+03	0.1520E-09	0.2585E+04	0.1241E-08	0.1408E+03	0.7041E-12	0.5822E+03	0.1048E-09	0.4247E+02	0.4247E-09	0.3493E+04	0.6987E-08	0.1373E+04	0.2745E-08	0.3133E+03	0.1253E-08	0.6058E+02	0.2302E-09	0.1660E+03	0.6310E-09	0.1154E+07	0.4618E-05	0.1369E+04	0.8487E-09
0.9975E+00	0.4381E+00	0.8704E+03	0.1584E-09	0.2704E+04	0.1298E-08	0.1444E+03	0.7222E-12	0.6066E+03	0.1092E-09	0.4444E+02	0.4444E-09	0.3656E+04	0.7311E-08	0.1436E+04	0.2873E-08	0.3279E+03	0.1312E-08	0.6339E+02	0.2409E-09	0.1738E+03	0.6603E-09	0.1207E+07	0.4827E-05	0.1432E+04	0.8878E-09
0.9975E+00	0.4431E+00	0.9056E+03	0.1648E-09	0.2823E+04	0.1355E-08	0.1480E+03	0.7401E-12	0.6311E+03	0.1136E-09	0.4642E+02	0.4642E-09	0.3819E+04	0.7638E-08	0.1501E+04	0.3001E-08	0.3425E+03	0.1370E-08	0.6621E+02	0.2516E-09	0.1815E+03	0.6897E-09	0.1259E+07	0.5038E-05	0.1496E+04	0.9272E-09
0.9975E+00	0.4480E+00	0.9380E+03	0.1707E-09	0.2932E+04	0.1408E-08	0.1511E+03	0.7555E-12	0.6537E+03	0.1177E-09	0.4825E+02	0.4825E-09	0.3969E+04	0.7938E-08	0.1559E+04	0.3119E-08	0.3560E+03	0.1424E-08	0.6882E+02	0.2615E-09	0.1887E+03	0.7169E-09	0.1307E+07	0.5230E-05	0.1554E+04	0.9635E-09
0.9975E+00	0.4530E+00	0.9632E+03	0.1753E-09	0.3014E+04	0.1447E-08	0.1536E+03	0.7680E-12	0.6712E+03	0.1208E-09	0.4961E+02	0.4961E-09	0.4081E+04	0.8161E-08	0.1603E+04	0.3206E-08	0.3661E+03	0.1464E-08	0.7076E+02	0.2689E-09	0.1940E+03	0.7371E-09	0.1343E+07	0.5372E-05	0.1597E+04	0.9904E-09
0.9975E+00	0.4579E+00	0.9829E+03	0.1789E-09	0.3075E+04	0.1476E-08	0.1556E+03	0.7782E-12	0.6850E+03	0.1233E-09	0.5064E+02	0.5064E-09	0.4165E+04	0.8330E-08	0.1636E+04	0.3273E-08	0.3737E+03	0.1495E-08	0.7223E+02	0.2745E-09	0.1980E+03	0.7525E-09	0.1370E+07	0.5481E-05	0.1630E+04	0.1011E-08
0.9975E+00	0.4629E+00	0.9956E+03	0.1812E-09	0.3111E+04	0.1493E-08	0.1564E+03	0.7819E-12	0.6938E+03	0.1249E-09	0.5116E+02	0.5116E-09	0.4209E+04	0.8419E-08	0.1654E+04	0.3307E-08	0.3776E+03	0.1510E-08	0.7299E+02	0.2774E-09	0.2001E+03	0.7604E-09	0.1384E+07	0.5536E-05	0.1649E+04	0.1022E-08
0.9975E+00	0.4678E+00	0.9997E+03	0.1819E-09	0.3121E+04	0.1498E-08	0.1565E+03	0.7827E-12	0.6967E+03	0.1254E-09	0.5131E+02	0.5131E-09	0.4222E+04	0.8444E-08	0.1659E+04	0.3317E-08	0.3787E+03	0.1515E-08	0.7320E+02	0.2782E-09	0.2007E+03	0.7626E-09	0.1388E+07	0.5552E-05	0.1654E+04	0.1025E-08
0.9975E+00	0.4728E+00	0.1001E+04	0.1821E-09	0.3123E+04	0.1499E-08	0.1562E+03	0.7808E-12	0.6973E+03	0.1255E-09	0.5133E+02	0.5133E-09	0.4224E+04	0.8448E-08	0.1659E+04	0.3319E-08	0.3789E+03	0.1516E-08	0.7324E+02	0.2783E-09	0.2008E+03	0.7629E-09	0.1389E+07	0.5554E-05	0.1655E+04	0.1026E-08
0.9975E+00	0.4777E+00	0.9730E+03	0.1771E-09	0.3022E+04	0.1450E-08	0.1493E+03	0.7463E-12	0.6781E+03	0.1221E-09	0.4942E+02	0.4942E-09	0.4071E+04	0.8143E-08	0.1599E+04	0.3199E-08	0.3650E+03	0.1460E-08	0.7055E+02	0.2681E-09	0.1934E+03	0.7350E-09	0.1337E+07	0.5347E-05	0.1599E+04	0.9915E-09
0.9975E+00	0.4827E+00	0.9099E+03	0.1656E-09	0.2820E+04	0.1353E-08	0.1403E+03	0.7014E-12	0.6342E+03	0.1141E-09	0.4605E+02	0.4605E-09	0.3794E+04	0.7589E-08	0.1491E+04	0.2981E-08	0.3401E+03	0.1360E-08	0.6574E+02	0.2498E-09	0.1802E+03	0.6849E-09	0.1246E+07	0.4983E-05	0.1492E+04	0.9249E-09
0.9975E+00	0.4876E+00	0.8497E+03	0.1546E-09	0.2628E+04	0.1261E-08	0.1316E+03	0.6582E-12	0.5922E+03	0.1066E-09	0.4284E+02	0.4284E-09	0.3531E+04	0.7062E-08	0.1387E+04	0.2774E-08	0.3164E+03	0.1266E-08	0.6117E+02	0.2324E-09	0.1677E+03	0.6373E-09	0.1159E+07	0.4637E-05	0.1390E+04	0.8615E-09
0.9975E+00	0.4926E+00	0.7993E+03	0.1455E-09	0.2467E+04	0.1184E-08	0.1241E+03	0.6204E-12	0.5572E+03	0.1003E-09	0.4015E+02	0.4015E-09	0.3310E+04	0.6620E-08	0.1300E+04	0.2601E-08	0.2966E+03	0.1186E-08	0.5733E+02	0.2179E-09	0.1572E+03	0.5973E-09	0.1087E+07	0.4346E-05	0.1304E+04	0.8084E-09
0.9975E+00	0.4975E+00	0.7629E+03	0.1389E-09	0.2350E+04	0.1128E-08	0.1182E+03	0.5911E-12	0.5318E+03	0.9572E-10	0.3819E+02	0.3819E-09	0.3150E+04	0.6300E-08	0.1238E+04	0.2475E-08	0.2822E+03	0.1129E-08	0.5454E+02	0.2073E-09	0.1495E+03	0.5682E-09	0.1034E+07	0.4135E-05	0.1242E+04	0.7699E-09
0.9975E+00	0.5025E+00	0.7465E+03	0.1359E-09	0.2298E+04	0.1103E-08	0.1154E+03	0.5771E-12	0.5203E+03	0.9366E-10	0.3729E+02	0.3729E-09	0.3077E+04	0.6154E-08	0.1209E+04	0.2418E-08	0.2755E+03	0.1102E-08	0.5326E+02	0.2024E-09	0.1460E+03	0.5549E-09	0.1010E+07	0.4038E-05	0.1214E+04	0.7524E-09
0.9975E+00	0.5074E+00	0.7426E+03	0.1352E-09	0.2285E+04	0.1097E-08	0.1148E+03	0.5739E-12	0.5176E+03	0.9318E-10	0.3708E+02	0.3708E-09	0.3059E+04	0.6119E-08	0.1202E+04	0.2404E-08	0.2740E+03	0.1096E-08	0.5296E+02	0.2012E-09	0.1452E+03	0.5518E-09	0.1004E+07	0.4015E-05	0.1207E+04	0.7482E-09
0.9975E+00	0.5124E+00	0.7526E+03	0.1370E-09	0.2315E+04	0.1111E-08	0.1167E+03	0.5835E-12	0.5246E+03	0.9442E-10	0.3756E+02	0.3756E-09	0.3099E+04	0.6198E-08	0.1218E+04	0.2435E-08	0.2775E+03	0.1110E-08	0.5364E+02	0.2039E-09	0.1471E+03	0.5589E-09	0.1017E+07	0.4067E-05	0.1223E+04	0.7580E-09
0.9975E+00	0.5173E+00	0.7953E+03	0.1447E-09	0.2447E+04	0.1174E-08	0.1243E+03	0.6213E-12	0.5544E+03	0.9978E-10	0.3971E+02	0.3971E-09	0.3277E+04	0.6553E-08	0.1287E+04	0.2575E-08	0.2934E+03	0.1174E-08	0.5672E+02	0.2155E-09	0.1555E+03	0.5909E-09	0.1075E+07	0.4301E-05	0.1292E+04	0.8012E-09
0.9975E+00	0.5223E+00	0.8225E+03	0.1497E-09	0.2531E+04	0.1215E-08	0.1290E+03	0.6449E-12	0.5733E+03	0.1032E-09	0.4110E+02	0.4110E-09	0.3391E+04	0.6782E-08	0.1332E+04	0.2664E-08	0.3037E+03	0.1215E-08	0.5870E+02	0.2231E-09	0.1609E+03	0.6116E-09	0.1113E+07	0.4451E-05	0.1337E+04	0.8290E-09
0.9975E+00	0.5272E+00	0.8284E+03	0.1508E-09	0.2549E+04	0.1224E-08	0.1300E+03	0.6499E-12	0.5774E+03	0.1039E-09	0.4140E+02	0.4140E-09	0.3415E+04	0.6831E-08	0.1342E+04	0.2684E-08	0.3059E+03	0.1224E-08	0.5913E+02	0.2247E-09	0.1621E+03	0.6160E-09	0.1121E+07	0.4484E-05	0.1347E+04	0.8350E-09
0.9975E+00	0.5322E+00	0.8287E+03	0.1508E-09	0.2550E+04	0.1224E-08	0.1300E+03	0.6502E-12	0.5776E+03	0.1040E-09	0.4141E+02	0.4141E-09	0.3417E+04	0.6833E-08	0.1342E+04	0.2685E-08	0.3060E+03	0.1224E-08	0.5915E+02	0.2248E-09	0.1622E+03	0.6163E-09	0.1121E+07	0.4485E-05	0.1347E+04	0.8352E-09
0.9975E+00	0.5371E+00	0.8244E+03	0.1500E-09	0.2537E+04	0.1218E-08	0.1294E+03	0.6469E-12	0.5746E+03	0.1034E-09	0.4119E+02	0.4119E-09	0.3399E+04	0.6797E-08	0.1335E+04	0.2671E-08	0.3044E+03	0.1217E-08	0.5884E+02	0.2236E-09	0.1613E+03	0.6130E-09	0.1115E+07	0.4462E-05	0.1340E+04	0.8309E-09
0.9975E+00	0.5421E+00	0.8215E+03	0.1495E-09	0.2528E+04	0.1213E-08	0.1290E+03	0.6450E-12	0.5726E+03	0.1031E-09	0.4104E+02	0.4104E-09	0.3386E+04	0.6772E-08	0.1330E+04	0.2661E-08	0.3032E+03	0.1213E-08	0.5862E+02	0.2227E-09	0.1607E+03	0.6107E-09	0.1111E+07	0.4445E-05	0.1335E+04	0.8278E-09
0.9975E+00	0.5470E+00	0.8212E+03	0.1495E-09	0.2527E+04	0.1213E-08	0.1292E+03	0.6461E-12	0.5724E+03	0.1030E-09	0.4102E+02	0.4102E-09	0.3384E+04	0.6769E-08	0.1330E+04	0.2659E-08	0.3031E+03	0.1212E-08	0.5859E+02	0.2226E-09	0.1606E+03	0.6104E-09	0.1111E+07	0.4443E-05	0.1335E+04	0.8275E-09
0.9975E+00	0.5520E+00	0.8463E+03	0.1540E-09	0.2603E+04	0.1249E-08	0.1341E+03	0.6706E-12	0.5899E+03	0.1062E-09	0.4224E+02	0.4224E-09	0.3486E+04	0.6971E-08	0.1369E+04	0.2739E-08	0.3121E+03	0.1249E-08	0.6034E+02	0.2293E-09	0.1654E+03	0.6287E-09	0.1144E+07	0.4575E-05	0.1375E+04	0.8523E-09
0.9975E+00	0.5569E+00	0.8904E+03	0.1621E-09	0.2741E+04	0.1316E-08	0.1406E+03	0.7030E-12	0.6207E+03	0.1117E-09	0.4452E+02	0.4452E-09	0.3673E+04	0.7346E-08	0.1443E+04	0.2886E-08	0.3289E+03	0.1316E-08	0.6359E+02	0.2416E-09	0.1743E+03	0.6625E-09	0.1206E+07	0.4822E-05	0.1448E+04	0.8978E-09
0.9975E+00	0.5619E+00	0.9393E+03	0.1709E-09	0.2894E+04	0.1389E-08	0.1478E+03	0.7388E-12	0.6547E+03	0.1178E-09	0.4703E+02	0.4703E-09	0.3880E+04	0.7759E-08	0.1524E+04	0.3049E-08	0.3475E+03	0.1390E-08	0.6717E+02	0.2552E-09	0.1842E+03	0.6998E-09	0.1274E+07	0.5094E-05	0.1529E+04	0.9479E-09
0.9975E+00	0.5668E+00	0.9898E+03	0.1801E-09	0.3052E+04	0.1465E-08	0.1551E+03	0.7755E-12	0.6899E+03	0.1242E-09	0.4963E+02	0.4963E-09	0.4093E+04	0.8187E-08	0.1608E+04	0.3217E-08	0.3666E+03	0.1467E-08	0.7088E+02	0.2693E-09	0.1943E+03	0.7384E-09	0.1344E+07	0.5376E-05	0.1613E+04	0.9998E-09
0.9975E+00	0.5718E+00	0.1029E+04	0.1872E-09	0.3174E+04	0.1524E-08	0.1604E+03	0.8018E-12	0.7171E+03	0.1291E-09	0.5164E+02	0.5164E-09	0.4259E+04	0.8517E-08	0.1673E+04	0.3346E-08	0.3815E+03	0.1526E-08	0.7374E+02	0.2802E-09	0.2022E+03	0.7683E-09	0.1398E+07	0.5594E-05	0.1677E+04	0.1040E-08
0.9975E+00	0.5767E+00	0.1045E+04	0.1902E-09	0.3225E+04	0.1548E-08	0.1625E+03	0.8126E-12	0.7285E+03	0.1311E-09	0.5247E+02	0.5247E-09	0.4328E+04	0.8655E-08	0.1700E+04	0.3401E-08	0.3876E+03	0.1551E-08	0.7493E+02	0.2847E-09	0.2054E+03	0.7807E-09	0.1421E+07	0.5684E-05	0.1705E+04	0.1057E-08
0.9975E+00	0.5817E+00	0.1055E+04	0.1920E-09	0.3256E+04	0.1563E-08	0.1640E+03	0.8202E-12	0.7354E+03	0.1324E-09	0.5296E+02	0.5296E-09	0.4368E+04	0.8736E-08	0.1716E+04	0.3432E-08	0.3912E+03	0.1565E-08	0.7563E+02	0.2874E-09	0.2074E+03	0.7880E-09	0.1434E+07	0.5737E-05	0.1721E+04	0.1067E-08
0.9975E+00	0.5866E+00	0.1071E+04	0.1948E-09	0.3303E+04	0.1585E-08	0.1664E+03	0.8321E-12	0.7462E+03	0.1343E-09	0.5370E+02	0.5370E-09	0.4429E+04	0.8859E-08	0.1740E+04	0.3481E-08	0.3967E+03	0.1587E-08	0.7669E+02	0.2914E-09	0.2103E+03	0.7990E-09	0.1454E+07	0.5817E-05	0.1745E+04	0.1082E-08
0.9975E+00	0.5916E+00	0.1090E+04	0.1983E-09	0.3361E+04	0.1613E-08	0.1693E+03	0.8465E-12	0.7595E+03	0.1367E-09	0.5463E+02	0.5463E-09	0.4506E+04	0.9013E-08	0.1771E+04	0.3541E-08	0.4036E+03	0.1614E-08	0.7801E+02	0.2965E-09	0.2139E+03	0.8128E-09	0.1479E+07	0.5917E-05	0.1776E+04	0.1101E-08
0.9975E+00	0.5965E+00	0.1105E+04	0.2011E-09	0.3409E+04	0.1636E-08	0.1716E+03	0.8581E-12	0.7703E+03	0.1387E-09	0.5540E+02	0.5540E-09	0.4570E+04	0.9140E-08	0.1796E+04	0.3591E-08	0.4093E+03	0.1637E-08	0.7911E+02	0.3006E-09	0.2169E+03	0.8243E-09	0.1500E+07	0.6001E-05	0.1801E+04	0.1117E-08
0.9975E+00	0.6015E+00	0.1109E+04	0.2018E-09	0.3421E+04	0.1642E-08	0.1722E+03	0.8609E-12	0.7730E+03	0.1391E-09	0.5559E+02	0.5559E-09	0.4586E+04	0.9172E-08	0.1802E+04	0.3604E-08	0.4107E+03	0.1643E-08	0.7938E+02	0.3017E-09	0.2177E+03	0.8271E-09	0.1505E+07	0.6022E-05	0.1808E+04	0.1121E-08
0.9975E+00	0.6064E+00	0.1092E+04	0.1988E-09	0.3370E+04	0.1618E-08	0.1697E+03	0.8487E-12	0.7614E+03	0.1371E-09	0.5477E+02	0.5477E-09	0.4517E+04	0.9035E-08	0.1775E+04	0.3550E-08	0.4045E+03	0.1618E-08	0.7820E+02	0.2971E-09	0.2144E+03	0.8147E-09	0.1483E+07	0.5932E-05	0.1781E+04	0.1104E-08
0.9975E+00	0.6114E+00	0.1058E+04	0.1926E-09	0.3265E+04	0.1567E-08	0.1647E+03	0.8235E-12	0.7375E+03	0.1328E-09	0.5306E+02	0.5306E-09	0.4376E+04	0.8752E-08	0.1719E+04	0.3439E-08	0.3919E+03	0.1568E-08	0.7576E+02	0.2879E-09	0.2077E+03	0.7893E-09	0.1437E+07	0.5747E-05	0.1725E+04	0.1070E-08
0.9975E+00	0.6163E+00	0.1042E+04	0.1896E-09	0.3215E+04	0.1543E-08	0.1615E+03	0.8077E-12	0.7261E+03	0.1307E-09	0.5226E+02	0.5226E-09	0.4310E+04	0.8619E-08	0.1693E+04	0.3386E-08	0.3860E+03	0.1544E-08	0.7461E+02	0.2835E-09	0.2046E+03	0.7773E-09	0.1415E+07	0.5660E-05	0.1699E+04	0.1053E-08
0.9975E+00	0.6213E+00	0.1033E+04	0.1881E-09	0.3190E+04	0.1531E-08	0.1596E+03	0.7980E-12	0.7204E+03	0.1297E-09	0.5187E+02	0.5187E-09	0.4277E+04	0.8554E-08	0.1680E+04	0.3361E-08	0.3831E+03	0.1532E-08	0.7404E+02	0.2814E-09	0.2030E+03	0.7714E-09	0.1404E+07	0.5617E-05	0.1686E+04	0.1045E-08
0.9975E+00	0.6262E+00	0.1031E+04	0.1876E-09	0.3181E+04	0.1527E-08	0.1588E+03	0.7941E-12	0.7183E+03	0.1293E-09	0.5172E+02	0.5172E-09	0.4265E+04	0.8530E-08	0.1676E+04	0.3351E-08	0.3820E+03	0.1528E-08	0.7384E+02	0.2806E-09	0.2025E+03	0.7693E-09	0.1401E+07	0.5602E-05	0.1681E+04	0.1042E-08
0.9975E+00	0.6312E+00	0.1035E+04	0.1884E-09	0.3195E+04	0.1534E-08	0.1587E+03	0.7935E-12	0.7215E+03	0.1299E-09	0.5196E+02	0.5196E-09	0.4285E+04	0.8569E-08	0.1683E+04	0.3367E-08	0.3838E+03	0.1535E-08	0.7418E+02	0.2819E-09	0.2034E+03	0.7728E-09	0.1407E+07	0.5628E-05	0.1689E+04	0.1047E-08
0.9975E+00	0.6361E+00	0.1039E+04	0.1891E-09	0.3207E+04	0.1539E-08	0.1590E+03	0.7950E-12	0.7242E+03	0.1304E-09	0.5216E+02	0.5216E-09	0.4301E+04	0.8601E-08	0.1690E+04	0.3379E-08	0.3852E+03	0.1541E-08	0.7446E+02	0.2829E-09	0.2042E+03	0.7758E-09	0.1412E+07	0.5649E-05	0.1695E+04	0.1051E-08
0.9975E+00	0.6411E+00	0.1039E+04	0.1892E-09	0.3208E+04	0.1540E-08	0.1588E+03	0.7941E-12	0.7245E+03	0.1304E-09	0.5218E+02	0.5218E-09	0.4303E+04	0.8606E-08	0.1691E+04	0.3381E-08	0.3854E+03	0.1542E-08	0.7450E+02	0.2831E-09	0.2043E+03	0.7762E-09	0.1413E+07	0.5652E-05	0.1696E+04	0.1051E-08
0.9975E+00	0.6460E+00	0.1038E+04	0.1890E-09	0.3206E+04	0.1539E-08	0.1584E+03	0.7920E-12	0.7238E+03	0.1303E-09	0.5214E+02	0.5214E-09	0.4300E+04	0.8600E-08	0.1689E+04	0.3379E-08	0.3851E+03	0.1541E-08	0.7445E+02	0.2829E-09	0.2041E+03	0.7756E-09	0.1412E+07	0.5647E-05	0.1694E+04	0.1050E-08
0.9975E+00	0.6510E+00	0.1037E+04	0.1888E-09	0.3203E+04	0.1537E-08	0.1580E+03	0.7902E-12	0.7231E+03	0.1302E-09	0.5210E+02	0.5210E-09	0.4296E+04	0.8593E-08	0.1688E+04	0.3376E-08	0.3848E+03	0.1539E-08	0.7439E+02	0.2827E-09	0.2039E+03	0.7750E-09	0.1411E+07	0.5643E-05	0.1693E+04	0.1050E-08
0.9975E+00	0.6559E+00	0.1041E+04	0.1894E-09	0.3215E+04	0.1543E-08	0.1579E+03	0.7895E-12	0.7252E+03	0.1305E-09	0.5229E+02	0.5229E-09	0.4313E+04	0.8627E-08	0.1695E+04	0.3389E-08	0.3863E+03	0.1545E-08	0.7468E+02	0.2838E-09	0.2047E+03	0.7780E-09	0.1416E+07	0.5665E-05	0.1699E+04	0.1053E-08
0.9975E+00	0.6609E+00	0.1054E+04	0.1918E-09	0.3255E+04	0.1562E-08	0.1593E+03	0.7964E-12	0.7346E+03	0.1322E-09	0.5294E+02	0.5294E-09	0.4367E+04	0.8733E-08	0.1716E+04	0.3431E-08	0.3911E+03	0.1564E-08	0.7560E+02	0.2873E-09	0.2073E+03	0.7877E-09	0.1434E+07	0.5735E-05	0.1720E+04	0.1067E-08
0.9975E+00	0.6658E+00	0.1075E+04	0.1957E-09	0.3320E+04	0.1594E-08	0.1628E+03	0.8140E-12	0.7495E+03	0.1349E-09	0.5400E+02	0.5400E-09	0.4454E+04	0.8907E-08	0.1750E+04	0.3500E-08	0.3989E+03	0.1596E-08	0.7711E+02	0.2930E-09	0.2114E+03	0.8034E-09	0.1462E+07	0.5849E-05	0.1754E+04	0.1088E-08
0.9975E+00	0.6708E+00	0.1101E+04	0.2005E-09	0.3398E+04	0.1631E-08	0.1671E+03	0.8356E-12	0.7677E+03	0.1382E-09	0.5526E+02	0.5526E-09	0.4557E+04	0.9115E-08	0.1791E+04	0.3581E-08	0.4082E+03	0.1633E-08	0.7891E+02	0.2998E-09	0.2163E+03	0.8221E-09	0.1496E+07	0.5985E-05	0.1796E+04	0.1113E-08
0.9975E+00	0.6757E+00	0.1125E+04	0.2048E-09	0.3469E+04	0.1665E-08	0.1710E+03	0.8548E-12	0.7842E+03	0.1412E-09	0.5641E+02	0.5641E-09	0.4651E+04	0.9303E-08	0.1828E+04	0.3655E-08	0.4166E+03	0.1667E-08	0.8054E+02	0.3060E-09	0.2208E+03	0.8391E-09	0.1527E+07	0.6109E-05	0.1833E+04	0.1136E-08
0.9975E+00	0.6807E+00	0.1141E+04	0.2077E-09	0.3517E+04	0.1688E-08	0.1737E+03	0.8686E-12	0.7955E+03	0.1432E-09	0.5718E+02	0.5718E-09	0.4715E+04	0.9431E-08	0.1853E+04	0.3705E-08	0.4224E+03	0.1689E-08	0.8165E+02	0.3103E-09	0.2239E+03	0.8507E-09	0.1548E+07	0.6193E-05	0.1858E+04	0.1152E-08
0.9975E+00	0.6856E+00	0.1139E+04	0.2073E-09	0.3509E+04	0.1684E-08	0.1749E+03	0.8744E-12	0.7940E+03	0.1429E-09	0.5704E+02	0.5704E-09	0.4704E+04	0.9408E-08	0.1848E+04	0.3696E-08	0.4214E+03	0.1685E-08	0.8145E+02	0.3095E-09	0.2233E+03	0.8486E-09	0.1544E+07	0.6178E-05	0.1854E+04	0.1149E-08
0.9975E+00	0.6906E+00	0.1130E+04	0.2056E-09	0.3479E+04	0.1670E-08	0.1745E+03	0.8725E-12	0.7874E+03	0.1417E-09	0.5653E+02	0.5653E-09	0.4663E+04	0.9325E-08	0.1832E+04	0.3664E-08	0.4176E+03	0.1670E-08	0.8073E+02	0.3068E-09	0.2213E+03	0.8411E-09	0.1531E+07	0.6123E-05	0.1838E+04	0.1139E-08
0.9975E+00	0.6955E+00	0.1120E+04	0.2039E-09	0.3450E+04	0.1656E-08	0.1730E+03	0.8649E-12	0.7807E+03	0.1405E-09	0.5605E+02	0.5605E-09	0.4624E+04	0.9248E-08	0.1817E+04	0.3634E-08	0.4141E+03	0.1657E-08	0.8005E+02	0.3042E-09	0.2195E+03	0.8341E-09	0.1518E+07	0.6071E-05	0.1823E+04	0.1130E-08
0.9975E+00	0.7005E+00	0.1112E+04	0.2025E-09	0.3427E+04	0.1645E-08	0.1714E+03	0.8568E-12	0.7754E+03	0.1396E-09	0.5567E+02	0.5567E-09	0.4594E+04	0.9188E-08	0.1805E+04	0.3610E-08	0.4114E+03	0.1645E-08	0.7952E+02	0.3022E-09	0.2180E+03	0.8285E-09	0.1508E+07	0.6030E-05	0.1811E+04	0.1123E-08
0.9975E+00	0.7054E+00	0.1107E+04	0.2015E-09	0.3411E+04	0.1637E-08	0.1701E+03	0.8505E-12	0.7715E+03	0.1389E-09	0.5539E+02	0.5539E-09	0.4572E+04	0.9144E-08	0.1796E+04	0.3593E-08	0.4094E+03	0.1637E-08	0.7913E+02	0.3007E-09	0.2170E+03	0.8245E-09	0.1500E+07	0.6001E-05	0.1802E+04	0.1118E-08
0.9975E+00	0.7104E+00	0.1103E+04	0.2007E-09	0.3399E+04	0.1631E-08	0.1692E+03	0.8459E-12	0.7687E+03	0.1384E-09	0.5519E+02	0.5519E-09	0.4555E+04	0.9111E-08	0.1790E+04	0.3580E-08	0.4079E+03	0.1631E-08	0.7884E+02	0.2996E-09	0.2162E+03	0.8215E-09	0.1495E+07	0.5979E-05	0.1796E+04	0.1114E-08
0.9975E+00	0.7153E+00	0.1099E+04	0.2001E-09	0.3388E+04	0.1626E-08	0.1685E+03	0.8426E-12	0.7663E+03	0.1379E-09	0.5502E+02	0.5502E-09	0.4541E+04	0.9083E-08	0.1784E+04	0.3569E-08	0.4066E+03	0.1626E-08	0.7860E+02	0.2987E-09	0.2155E+03	0.8190E-09	0.1490E+07	0.5960E-05	0.1791E+04	0.1110E-08
0.9975E+00	0.7203E+00	0.1097E+04	0.1996E-09	0.3379E+04	0.1622E-08	0.1683E+03	0.8415E-12	0.7644E+03	0.1376E-09	0.5487E+02	0.5487E-09	0.4529E+04	0.9059E-08	0.1780E+04	0.3559E-08	0.4055E+03	0.1622E-08	0.7839E+02	0.2979E-09	0.2149E+03	0.8168E-09	0.1486E+07	0.5945E-05	0.1786E+04	0.1107E-08
0.9975E+00	0.7252E+00	0.1096E+04	0.1994E-09	0.3375E+04	0.1620E-08	0.1683E+03	0.8414E-12	0.7637E+03	0.1375E-09	0.5478E+02	0.5478E-09	0.4522E+04	0.9044E-08	0.1777E+04	0.3553E-08	0.4049E+03	0.1619E-08	0.7826E+02	0.2974E-09	0.2146E+03	0.8154E-09	0.1484E+07	0.5935E-05	0.1783E+04	0.1106E-08
0.9975E+00	0.7302E+00	0.1095E+04	0.1993E-09	0.3373E+04	0.1619E-08	0.1686E+03	0.8430E-12	0.7633E+03	0.1374E-09	0.5473E+02	0.5473E-09	0.4518E+04	0.9036E-08	0.1775E+04	0.3550E-08	0.4045E+03	0.1618E-08	0.7819E+02	0.2971E-09	0.2144E+03	0.8147E-09	0.1482E+07	0.5930E-05	0.1782E+04	0.1105E-08
0.9975E+00	0.7351E+00	0.1093E+04	0.1990E-09	0.3367E+04	0.1616E-08	0.1686E+03	0.8431E-12	0.7621E+03	0.1372E-09	0.5464E+02	0.5464E-09	0.4510E+04	0.9020E-08	0.1772E+04	0.3544E-08	0.4038E+03	0.1615E-08	0.7806E+02	0.2966E-09	0.2140E+03	0.8133E-09	0.1480E+07	0.5920E-05	0.1779E+04	0.1103E-08
0.9975E+00	0.7401E+00	0.1089E+04	0.1982E-09	0.3354E+04	0.1610E-08	0.1683E+03	0.8413E-12	0.7592E+03	0.1367E-09	0.5443E+02	0.5443E-09	0.4492E+04	0.8984E-08	0.1765E+04	0.3530E-08	0.4022E+03	0.1609E-08	0.7775E+02	0.2955E-09	0.2132E+03	0.8101E-09	0.1474E+07	0.5896E-05	0.1772E+04	0.1099E-08
0.9975E+00	0.7450E+00	0.1083E+04	0.1971E-09	0.3335E+04	0.1601E-08	0.1673E+03	0.8366E-12	0.7549E+03	0.1359E-09	0.5413E+02	0.5413E-09	0.4468E+04	0.8935E-08	0.1755E+04	0.3511E-08	0.4000E+03	0.1600E-08	0.7733E+02	0.2939E-09	0.2120E+03	0.8057E-09	0.1466E+07	0.5864E-05	0.1762E+04	0.1092E-08
0.9975E+00	0.7500E+00	0.1072E+04	0.1951E-09	0.3300E+04	0.1584E-08	0.1653E+03	0.8263E-12	0.7471E+03	0.1345E-09	0.5360E+02	0.5360E-09	0.4423E+04	0.8846E-08	0.1738E+04	0.3476E-08	0.3961E+03	0.1584E-08	0.7657E+02	0.2910E-09	0.2099E+03	0.7977E-09	0.1452E+07	0.5807E-05	0.1744E+04	0.1081E-08
0.9975E+00	0.7550E+00	0.1057E+04	0.1923E-09	0.3254E+04	0.1562E-08	0.1623E+03	0.8115E-12	0.7365E+03	0.1326E-09	0.5288E+02	0.5288E-09	0.4363E+04	0.8725E-08	0.1714E+04	0.3428E-08	0.3907E+03	0.1563E-08	0.7552E+02	0.2870E-09	0.2071E+03	0.7869E-09	0.1432E+07	0.5728E-05	0.1719E+04	0.1066E-08
0.9975E+00	0.7599E+00	0.1040E+04	0.1892E-09	0.3203E+04	0.1538E-08	0.1591E+03	0.7955E-12	0.7247E+03	0.1305E-09	0.5206E+02	0.5206E-09	0.4295E+04	0.8590E-08	0.1687E+04	0.3375E-08	0.3847E+03	0.1539E-08	0.7436E+02	0.2826E-09	0.2039E+03	0.7747E-09	0.1410E+07	0.5639E-05	0.1693E+04	0.1049E-08
0.9975E+00	0.7649E+00	0.1023E+04	0.1862E-09	0.3152E+04	0.1513E-08	0.1558E+03	0.7789E-12	0.7130E+03	0.1283E-09	0.5125E+02	0.5125E-09	0.4227E+04	0.8454E-08	0.1661E+04	0.3322E-08	0.3786E+03	0.1514E-08	0.7318E+02	0.2781E-09	0.2007E+03	0.7625E-09	0.1388E+07	0.5550E-05	0.1666E+04	0.1033E-08
0.9975E+00	0.7698E+00	0.1004E+04	0.1828E-09	0.3096E+04	0.1486E-08	0.1522E+03	0.7608E-12	0.7001E+03	0.1260E-09	0.5035E+02	0.5035E-09	0.4153E+04	0.8305E-08	0.1632E+04	0.3263E-08	0.3719E+03	0.1488E-08	0.7190E+02	0.2732E-09	0.1971E+03	0.7491E-09	0.1363E+07	0.5453E-05	0.1636E+04	0.1014E-08
0.9975E+00	0.7748E+00	0.9856E+03	0.1794E-09	0.3039E+04	0.1459E-08	0.1493E+03	0.7466E-12	0.6870E+03	0.1237E-09	0.4942E+02	0.4942E-09	0.4076E+04	0.8153E-08	0.1602E+04	0.3203E-08	0.3651E+03	0.1460E-08	0.7057E+02	0.2682E-09	0.1935E+03	0.7353E-09	0.1338E+07	0.5353E-05	0.1606E+04	0.9958E-09
0.9975E+00	0.7797E+00	0.9796E+03	0.1783E-09	0.3020E+04	0.1449E-08	0.1491E+03	0.7456E-12	0.6828E+03	0.1229E-09	0.4909E+02	0.4909E-09	0.4049E+04	0.8098E-08	0.1591E+04	0.3182E-08	0.3626E+03	0.1451E-08	0.7010E+02	0.2664E-09	0.1922E+03	0.7304E-09	0.1329E+07	0.5317E-05	0.1596E+04	0.9893E-09
0.9975E+00	0.7847E+00	0.9798E+03	0.1783E-09	0.3020E+04	0.1450E-08	0.1492E+03	0.7460E-12	0.6829E+03	0.1229E-09	0.4910E+02	0.4910E-09	0.4050E+04	0.8099E-08	0.1591E+04	0.3182E-08	0.3627E+03	0.1451E-08	0.7011E+02	0.2664E-09	0.1922E+03	0.7305E-09	0.1329E+07	0.5318E-05	0.1596E+04	0.9895E-09
0.9975E+00	0.7896E+00	0.9807E+03	0.1785E-09	0.3023E+04	0.1451E-08	0.1496E+03	0.7479E-12	0.6836E+03	0.1230E-09	0.4914E+02	0.4914E-09	0.4053E+04	0.8107E-08	0.1592E+04	0.3185E-08	0.3630E+03	0.1452E-08	0.7017E+02	0.2667E-09	0.1924E+03	0.7311E-09	0.1331E+07	0.5323E-05	0.1597E+04	0.9904E-09
0.9975E+00	0.7946E+00	0.9840E+03	0.1791E-09	0.3033E+04	0.1456E-08	0.1505E+03	0.7523E-12	0.6859E+03	0.1235E-09	0.4930E+02	0.4930E-09	0.4066E+04	0.8133E-08	0.1598E+04	0.3195E-08	0.3642E+03	0.1457E-08	0.7040E+02	0.2675E-09	0.1930E+03	0.7335E-09	0.1335E+07	0.5340E-05	0.1603E+04	0.9936E-09
0.9975E+00	0.7995E+00	0.9899E+03	0.1802E-09	0.3051E+04	0.1464E-08	0.1514E+03	0.7571E-12	0.6900E+03	0.1242E-09	0.4960E+02	0.4960E-09	0.4091E+04	0.8182E-08	0.1607E+04	0.3215E-08	0.3664E+03	0.1466E-08	0.7082E+02	0.2691E-09	0.1942E+03	0.7379E-09	0.1343E+07	0.5372E-05	0.1612E+04	0.9996E-09
0.9975E+00	0.8045E+00	0.9960E+03	0.1813E-09	0.3070E+04	0.1473E-08	0.1524E+03	0.7621E-12	0.6943E+03	0.1250E-09	0.4990E+02	0.4990E-09	0.4116E+04	0.8232E-08	0.1617E+04	0.3234E-08	0.3687E+03	0.1475E-08	0.7126E+02	0.2708E-09	0.1954E+03	0.7425E-09	0.1351E+07	0.5405E-05	0.1622E+04	0.1006E-08
0.9975E+00	0.8094E+00	0.1002E+04	0.1824E-09	0.3088E+04	0.1482E-08	0.1534E+03	0.7670E-12	0.6985E+03	0.1257E-09	0.5021E+02	0.5021E-09	0.4142E+04	0.8283E-08	0.1627E+04	0.3254E-08	0.3709E+03	0.1484E-08	0.7170E+02	0.2725E-09	0.1966E+03	0.7471E-09	0.1360E+07	0.5439E-05	0.1632E+04	0.1012E-08
0.9975E+00	0.8144E+00	0.1008E+04	0.1834E-09	0.3106E+04	0.1491E-08	0.1543E+03	0.7717E-12	0.7026E+03	0.1265E-09	0.5051E+02	0.5051E-09	0.4166E+04	0.8331E-08	0.1637E+04	0.3273E-08	0.3731E+03	0.1492E-08	0.7212E+02	0.2741E-09	0.1977E+03	0.7514E-09	0.1368E+07	0.5470E-05	0.1642E+04	0.1018E-08
0.9975E+00	0.8193E+00	0.1012E+04	0.1842E-09	0.3119E+04	0.1497E-08	0.1551E+03	0.7756E-12	0.7054E+03	0.1270E-09	0.5070E+02	0.5070E-09	0.4182E+04	0.8364E-08	0.1643E+04	0.3286E-08	0.3746E+03	0.1498E-08	0.7240E+02	0.2751E-09	0.1985E+03	0.7544E-09	0.1373E+07	0.5492E-05	0.1648E+04	0.1022E-08
0.9975E+00	0.8243E+00	0.1013E+04	0.1843E-09	0.3121E+04	0.1498E-08	0.1554E+03	0.7770E-12	0.7060E+03	0.1271E-09	0.5074E+02	0.5074E-09	0.4185E+04	0.8371E-08	0.1644E+04	0.3289E-08	0.3749E+03	0.1499E-08	0.7246E+02	0.2754E-09	0.1987E+03	0.7550E-09	0.1374E+07	0.5496E-05	0.1649E+04	0.1023E-08
0.9975E+00	0.8292E+00	0.1013E+04	0.1844E-09	0.3122E+04	0.1499E-08	0.1555E+03	0.7775E-12	0.7062E+03	0.1271E-09	0.5076E+02	0.5076E-09	0.4186E+04	0.8373E-08	0.1645E+04	0.3290E-08	0.3750E+03	0.1500E-08	0.7248E+02	0.2754E-09	0.1987E+03	0.7551E-09	0.1374E+07	0.5497E-05	0.1650E+04	0.1023E-08
0.9975E+00	0.8342E+00	0.1013E+04	0.1844E-09	0.3122E+04	0.1499E-08	0.1555E+03	0.7776E-12	0.7061E+03	0.1271E-09	0.5075E+02	0.5075E-09	0.4186E+04	0.8372E-08	0.1645E+04	0.3289E-08	0.3749E+03	0.1500E-08	0.7247E+02	0.2754E-09	0.1987E+03	0.7551E-09	0.1374E+07	0.5497E-05	0.1650E+04	0.1023E-08
0.9975E+00	0.8391E+00	0.1012E+04	0.1842E-09	0.3118E+04	0.1497E-08	0.1555E+03	0.7773E-12	0.7053E+03	0.1270E-09	0.5069E+02	0.5069E-09	0.4181E+04	0.8362E-08	0.1643E+04	0.3285E-08	0.3745E+03	0.1498E-08	0.7239E+02	0.2751E-09	0.1985E+03	0.7542E-09	0.1373E+07	0.5491E-05	0.1648E+04	0.1022E-08
0.9975E+00	0.8441E+00	0.1007E+04	0.1833E-09	0.3104E+04	0.1490E-08	0.1551E+03	0.7754E-12	0.7020E+03	0.1264E-09	0.5046E+02	0.5046E-09	0.4162E+04	0.8324E-08	0.1635E+04	0.3270E-08	0.3728E+03	0.1491E-08	0.7206E+02	0.2738E-09	0.1976E+03	0.7507E-09	0.1366E+07	0.5466E-05	0.1640E+04	0.1017E-08
0.9975E+00	0.8490E+00	0.1001E+04	0.1821E-09	0.3085E+04	0.1481E-08	0.1543E+03	0.7714E-12	0.6976E+03	0.1256E-09	0.5014E+02	0.5014E-09	0.4136E+04	0.8272E-08	0.1625E+04	0.3250E-08	0.3704E+03	0.1482E-08	0.7161E+02	0.2721E-09	0.1963E+03	0.7461E-09	0.1358E+07	0.5431E-05	0.1630E+04	0.1011E-08
0.9975E+00	0.8540E+00	0.9949E+03	0.1811E-09	0.3067E+04	0.1472E-08	0.1535E+03	0.7676E-12	0.6934E+03	0.1248E-09	0.4985E+02	0.4985E-09	0.4112E+04	0.8223E-08	0.1615E+04	0.3231E-08	0.3683E+03	0.1473E-08	0.7119E+02	0.2705E-09	0.1952E+03	0.7417E-09	0.1350E+07	0.5400E-05	0.1621E+04	0.1005E-08
0.9975E+00	0.8589E+00	0.9896E+03	0.1801E-09	0.3051E+04	0.1464E-08	0.1528E+03	0.7642E-12	0.6898E+03	0.1242E-09	0.4959E+02	0.4959E-09	0.4090E+04	0.8180E-08	0.1607E+04	0.3214E-08	0.3664E+03	0.1465E-08	0.7082E+02	0.2691E-09	0.1942E+03	0.7378E-09	0.1343E+07	0.5372E-05	0.1612E+04	0.9995E-09
0.9975E+00	0.8639E+00	0.9846E+03	0.1792E-09	0.3036E+04	0.1457E-08	0.1522E+03	0.7610E-12	0.6863E+03	0.1235E-09	0.4936E+02	0.4936E-09	0.4071E+04	0.8143E-08	0.1600E+04	0.3199E-08	0.3647E+03	0.1459E-08	0.7049E+02	0.2679E-09	0.1933E+03	0.7344E-09	0.1337E+07	0.5347E-05	0.1604E+04	0.9948E-09
0.9975E+00	0.8688E+00	0.9807E+03	0.1785E-09	0.3024E+04	0.1451E-08	0.1516E+03	0.7578E-12	0.6835E+03	0.1230E-09	0.4916E+02	0.4916E-09	0.4055E+04	0.8110E-08	0.1593E+04	0.3186E-08	0.3632E+03	0.1453E-08	0.7021E+02	0.2668E-09	0.1925E+03	0.7315E-09	0.1331E+07	0.5326E-05	0.1598E+04	0.9906E-09
0.9975E+00	0.8738E+00	0.9808E+03	0.1785E-09	0.3024E+04	0.1451E-08	0.1515E+03	0.7574E-12	0.6836E+03	0.1231E-09	0.4916E+02	0.4916E-09	0.4055E+04	0.8109E-08	0.1593E+04	0.3186E-08	0.3632E+03	0.1453E-08	0.7021E+02	0.2668E-09	0.1925E+03	0.7315E-09	0.1331E+07	0.5325E-05	0.1598E+04	0.9905E-09
0.9975E+00	0.8787E+00	0.9818E+03	0.1787E-09	0.3026E+04	0.1453E-08	0.1516E+03	0.7579E-12	0.6844E+03	0.1232E-09	0.4920E+02	0.4920E-09	0.4058E+04	0.8116E-08	0.1594E+04	0.3189E-08	0.3635E+03	0.1454E-08	0.7026E+02	0.2670E-09	0.1926E+03	0.7320E-09	0.1332E+07	0.5329E-05	0.1599E+04	0.9913E-09
0.9975E+00	0.8837E+00	0.9844E+03	0.1792E-09	0.3033E+04	0.1456E-08	0.1519E+03	0.7593E-12	0.6862E+03	0.1235E-09	0.4931E+02	0.4931E-09	0.4067E+04	0.8133E-08	0.1598E+04	0.3195E-08	0.3642E+03	0.1457E-08	0.7041E+02	0.2676E-09	0.1930E+03	0.7336E-09	0.1335E+07	0.5340E-05	0.1602E+04	0.9935E-09
0.9975E+00	0.8886E+00	0.9901E+03	0.1802E-09	0.3048E+04	0.1463E-08	0.1526E+03	0.7630E-12	0.6901E+03	0.1242E-09	0.4953E+02	0.4953E-09	0.4085E+04	0.8171E-08	0.1605E+04	0.3210E-08	0.3659E+03	0.1464E-08	0.7073E+02	0.2688E-09	0.1939E+03	0.7370E-09	0.1341E+07	0.5365E-05	0.1610E+04	0.9984E-09
0.9975E+00	0.8936E+00	0.9964E+03	0.1813E-09	0.3066E+04	0.1472E-08	0.1536E+03	0.7681E-12	0.6945E+03	0.1250E-09	0.4982E+02	0.4982E-09	0.4109E+04	0.8218E-08	0.1614E+04	0.3229E-08	0.3680E+03	0.1472E-08	0.7113E+02	0.2703E-09	0.1950E+03	0.7411E-09	0.1349E+07	0.5395E-05	0.1620E+04	0.1004E-08
0.9975E+00	0.8985E+00	0.1003E+04	0.1825E-09	0.3085E+04	0.1481E-08	0.1546E+03	0.7731E-12	0.6989E+03	0.1258E-09	0.5010E+02	0.5010E-09	0.4133E+04	0.8265E-08	0.1624E+04	0.3247E-08	0.3701E+03	0.1480E-08	0.7154E+02	0.2719E-09	0.1962E+03	0.7454E-09	0.1356E+07	0.5425E-05	0.1630E+04	0.1010E-08
0.9975E+00	0.9035E+00	0.1008E+04	0.1835E-09	0.3102E+04	0.1489E-08	0.1556E+03	0.7778E-12	0.7029E+03	0.1265E-09	0.5037E+02	0.5037E-09	0.4154E+04	0.8309E-08	0.1632E+04	0.3265E-08	0.3720E+03	0.1488E-08	0.7192E+02	0.2733E-09	0.1972E+03	0.7493E-09	0.1363E+07	0.5454E-05	0.1639E+04	0.1016E-08
0.9975E+00	0.9084E+00	0.1013E+04	0.1844E-09	0.3117E+04	0.1496E-08	0.1564E+03	0.7821E-12	0.7064E+03	0.1272E-09	0.5060E+02	0.5060E-09	0.4174E+04	0.8348E-08	0.1640E+04	0.3280E-08	0.3738E+03	0.1495E-08	0.7226E+02	0.2746E-09	0.1981E+03	0.7529E-09	0.1370E+07	0.5479E-05	0.1647E+04	0.1021E-08
0.9975E+00	0.9134E+00	0.1014E+04	0.1846E-09	0.3121E+04	0.1498E-08	0.1569E+03	0.7843E-12	0.7070E+03	0.1273E-09	0.5066E+02	0.5066E-09	0.4179E+04	0.8358E-08	0.1642E+04	0.3284E-08	0.3742E+03	0.1497E-08	0.7234E+02	0.2749E-09	0.1984E+03	0.7537E-09	0.1371E+07	0.5486E-05	0.1649E+04	0.1022E-08
0.9975E+00	0.9183E+00	0.1014E+04	0.1846E-09	0.3121E+04	0.1498E-08	0.1569E+03	0.7843E-12	0.7070E+03	0.1273E-09	0.5065E+02	0.5065E-09	0.4179E+04	0.8357E-08	0.1642E+04	0.3284E-08	0.3742E+03	0.1497E-08	0.7234E+02	0.2749E-09	0.1983E+03	0.7537E-09	0.1371E+07	0.5486E-05	0.1649E+04	0.1022E-08
0.9975E+00	0.9233E+00	0.1014E+04	0.1845E-09	0.3120E+04	0.1498E-08	0.1568E+03	0.7842E-12	0.7067E+03	0.1272E-09	0.5064E+02	0.5064E-09	0.4177E+04	0.8355E-08	0.1641E+04	0.3283E-08	0.3741E+03	0.1496E-08	0.7232E+02	0.2748E-09	0.1983E+03	0.7535E-09	0.1371E+07	0.5484E-05	0.1648E+04	0.1022E-08
0.9975E+00	0.9282E+00	0.1013E+04	0.1843E-09	0.3117E+04	0.1496E-08	0.1568E+03	0.7838E-12	0.7060E+03	0.1271E-09	0.5061E+02	0.5061E-09	0.4175E+04	0.8351E-08	0.1641E+04	0.3281E-08	0.3739E+03	0.1496E-08	0.7229E+02	0.2747E-09	0.1982E+03	0.7532E-09	0.1370E+07	0.5482E-05	0.1647E+04	0.1021E-08
0.9975E+00	0.9332E+00	0.1012E+04	0.1841E-09	0.3114E+04	0.1495E-08	0.1567E+03	0.7834E-12	0.7052E+03	0.1269E-09	0.5061E+02	0.5061E-09	0.4175E+04	0.8350E-08	0.1640E+04	0.3281E-08	0.3739E+03	0.1496E-08	0.7228E+02	0.2747E-09	0.1982E+03	0.7531E-09	0.1370E+07	0.5481E-05	0.1645E+04	0.1020E-08
0.9975E+00	0.9381E+00	0.1012E+04	0.1841E-09	0.3114E+04	0.1495E-08	0.1567E+03	0.7833E-12	0.7051E+03	0.1269E-09	0.5061E+02	0.5061E-09	0.4175E+04	0.8350E-08	0.1640E+04	0.3281E-08	0.3739E+03	0.1496E-08	0.7228E+02	0.2747E-09	0.1982E+03	0.7531E-09	0.1370E+07	0.5481E-05	0.1645E+04	0.1020E-08
0.9975E+00	0.9431E+00	0.1012E+04	0.1841E-09	0.3114E+04	0.1495E-08	0.1567E+03	0.7833E-12	0.7052E+03	0.1269E-09	0.5061E+02	0.5061E-09	0.4175E+04	0.8351E-08	0.1641E+04	0.3281E-08	0.3740E+03	0.1496E-08	0.7229E+02	0.2747E-09	0.1982E+03	0.7532E-09	0.1370E+07	0.5482E-05	0.1645E+04	0.1020E-08
0.9975E+00	0.9480E+00	0.1012E+04	0.1842E-09	0.3116E+04	0.1496E-08	0.1567E+03	0.7836E-12	0.7056E+03	0.1270E-09	0.5065E+02	0.5065E-09	0.4178E+04	0.8357E-08	0.1642E+04	0.3283E-08	0.3742E+03	0.1497E-08	0.7234E+02	0.2749E-09	0.1983E+03	0.7537E-09	0.1371E+07	0.5485E-05	0.1646E+04	0.1021E-08
0.9975E+00	0.9530E+00	0.1014E+04	0.1846E-09	0.3122E+04	0.1498E-08	0.1568E+03	0.7838E-12	0.7069E+03	0.1272E-09	0.5071E+02	0.5071E-09	0.4184E+04	0.8368E-08	0.1644E+04	0.3288E-08	0.3747E+03	0.1499E-08	0.7243E+02	0.2752E-09	0.1986E+03	0.7547E-09	0.1373E+07	0.5493E-05	0.1649E+04	0.1022E-08
0.9975E+00	0.9579E+00	0.1015E+04	0.1848E-09	0.3125E+04	0.1500E-08	0.1567E+03	0.7837E-12	0.7077E+03	0.1274E-09	0.5072E+02	0.5072E-09	0.4185E+04	0.8371E-08	0.1645E+04	0.3289E-08	0.3748E+03	0.1499E-08	0.7245E+02	0.2753E-09	0.1987E+03	0.7549E-09	0.1373E+07	0.5494E-05	0.1651E+04	0.1023E-08
0.9975E+00	0.9629E+00	0.1015E+04	0.1847E-09	0.3123E+04	0.1499E-08	0.1566E+03	0.7829E-12	0.7074E+03	0.1273E-09	0.5069E+02	0.5069E-09	0.4183E+04	0.8367E-08	0.1644E+04	0.3287E-08	0.3746E+03	0.1498E-08	0.7241E+02	0.2752E-09	0.1985E+03	0.7545E-09	0.1373E+07	0.5491E-05	0.1650E+04	0.1023E-08
0.9975E+00	0.9678E+00	0.1012E+04	0.1842E-09	0.3115E+04	0.1495E-08	0.1560E+03	0.7799E-12	0.7056E+03	0.1270E-09	0.5054E+02	0.5054E-09	0.4171E+04	0.8342E-08	0.1639E+04	0.3278E-08	0.3735E+03	0.1494E-08	0.7219E+02	0.2743E-09	0.1979E+03	0.7522E-09	0.1369E+07	0.5474E-05	0.1646E+04	0.1020E-08
0.9975E+00	0.9728E+00	0.1003E+04	0.1826E-09	0.3087E+04	0.1482E-08	0.1545E+03	0.7724E-12	0.6992E+03	0.1259E-09	0.5005E+02	0.5005E-09	0.4132E+04	0.8263E-08	0.1623E+04	0.3247E-08	0.3699E+03	0.1480E-08	0.7151E+02	0.2717E-09	0.1961E+03	0.7451E-09	0.1356E+07	0.5423E-05	0.1631E+04	0.1011E-08
0.9975E+00	0.9777E+00	0.9783E+03	0.1781E-09	0.3010E+04	0.1445E-08	0.1511E+03	0.7554E-12	0.6819E+03	0.1227E-09	0.4883E+02	0.4883E-09	0.4031E+04	0.8061E-08	0.1584E+04	0.3167E-08	0.3609E+03	0.1444E-08	0.6976E+02	0.2651E-09	0.1913E+03	0.7269E-09	0.1323E+07	0.5290E-05	0.1590E+04	0.9861E-09
0.9975E+00	0.9827E+00	0.9076E+03	0.1652E-09	0.2793E+04	0.1341E-08	0.1412E+03	0.7062E-12	0.6327E+03	0.1139E-09	0.4533E+02	0.4533E-09	0.3741E+04	0.7482E-08	0.1470E+04	0.2940E-08	0.3350E+03	0.1340E-08	0.6476E+02	0.2461E-09	0.1775E+03	0.6747E-09	0.1228E+07	0.4911E-05	0.1476E+04	0.9148E-09
0.9975E+00	0.9876E+00	0.8015E+03	0.1459E-09	0.2466E+04	0.1184E-08	0.1251E+03	0.6256E-12	0.5587E+03	0.1006E-09	0.4000E+02	0.4000E-09	0.3302E+04	0.6604E-08	0.1297E+04	0.2595E-08	0.2957E+03	0.1183E-08	0.5715E+02	0.2172E-09	0.1567E+03	0.5955E-09	0.1084E+07	0.4334E-05	0.1303E+04	0.8076E-09
0.9975E+00	0.9926E+00	0.5452E+03	0.9923E-10	0.1676E+04	0.8046E-09	0.8601E+02	0.4300E-12	0.3801E+03	0.6841E-10	0.2718E+02	0.2718E-09	0.2244E+04	0.4489E-08	0.8818E+03	0.1764E-08	0.2009E+03	0.8036E-09	0.3884E+02	0.1476E-09	0.1065E+03	0.4046E-09	0.7364E+06	0.2945E-05	0.8855E+03	0.5490E-09
0.9975E+00	0.9975E+00	0.5452E+03	0.9923E-10	0.1676E+04	0.8046E-09	0.8601E+02	0.4300E-12	0.3801E+03	0.6841E-10	0.2718E+02	0.2718E-09	0.2244E+04	0.4489E-08	0.8818E+03	0.1764E-08	0.2009E+03	0.8036E-09	0.3884E+02	0.1476E-09	0.1065E+03	0.4046E-09	0.7364E+06	0.2945E-05	0.8855E+03	0.5490E-09
0.9926E+00	0.2475E-02	0.7192E+03	0.1309E-09	0.2223E+04	0.1067E-08	0.1071E+03	0.5357E-12	0.5012E+03	0.9022E-10	0.3605E+02	0.3605E-09	0.2978E+04	0.5955E-08	0.1170E+04	0.2340E-08	0.2665E+03	0.1066E-08	0.5152E+02	0.1958E-09	0.1413E+03	0.5368E-09	0.9768E+06	0.3907E-05	0.1174E+04	0.7279E-09
0.9926E+00	0.7426E-02	0.7192E+03	0.1309E-09	0.2223E+04	0.1067E-08	0.1071E+03	0.5357E-12	0.5012E+03	0.9022E-10	0.3605E+02	0.3605E-09	0.2978E+04	0.5955E-08	0.1170E+04	0.2340E-08	0.2665E+03	0.1066E-08	0.5152E+02	0.1958E-09	0.1413E+03	0.5368E-09	0.9768E+06	0.3907E-05	0.1174E+04	0.7279E-09
0.9926E+00	0.1238E-01	0.7188E+03	0.1308E-09	0.2225E+04	0.1068E-08	0.1075E+03	0.5373E-12	0.5010E+03	0.9018E-10	0.3614E+02	0.3614E-09	0.2984E+04	0.5968E-08	0.1172E+04	0.2345E-08	0.2672E+03	0.1069E-08	0.5164E+02	0.1963E-09	0.1416E+03	0.5381E-09	0.9792E+06	0.3917E-05	0.1175E+04	0.7287E-09
0.9926E+00	0.1733E-01	0.7687E+03	0.1399E-09	0.2377E+04	0.1141E-08	0.1164E+03	0.5820E-12	0.5358E+03	0.9644E-10	0.3867E+02	0.3867E-09	0.3190E+04	0.6380E-08	0.1253E+04	0.2507E-08	0.2857E+03	0.1143E-08	0.5523E+02	0.2099E-09	0.1514E+03	0.5755E-09	0.1047E+07	0.4190E-05	0.1256E+04	0.7786E-09
0.9926E+00	0.2228E-01	0.8880E+03	0.1616E-09	0.2745E+04	0.1318E-08	0.1345E+03	0.6726E-12	0.6189E+03	0.1114E-09	0.4466E+02	0.4466E-09	0.3683E+04	0.7367E-08	0.1447E+04	0.2894E-08	0.3299E+03	0.1320E-08	0.6378E+02	0.2424E-09	0.1749E+03	0.6645E-09	0.1209E+07	0.4838E-05	0.1450E+04	0.8991E-09
0.9926E+00	0.2723E-01	0.9178E+03	0.1670E-09	0.2838E+04	0.1362E-08	0.1388E+03	0.6942E-12	0.6397E+03	0.1151E-09	0.4616E+02	0.4616E-09	0.3807E+04	0.7615E-08	0.1496E+04	0.2992E-08	0.3410E+03	0.1364E-08	0.6592E+02	0.2505E-09	0.1807E+03	0.6868E-09	0.1250E+07	0.5000E-05	0.1499E+04	0.9294E-09
0.9926E+00	0.3218E-01	0.8947E+03	0.1628E-09	0.2766E+04	0.1328E-08	0.1349E+03	0.6747E-12	0.6236E+03	0.1122E-09	0.4501E+02	0.4501E-09	0.3713E+04	0.7426E-08	0.1459E+04	0.2917E-08	0.3326E+03	0.1330E-08	0.6429E+02	0.2443E-09	0.1763E+03	0.6698E-09	0.1219E+07	0.4876E-05	0.1462E+04	0.9062E-09
0.9926E+00	0.3713E-01	0.8491E+03	0.1545E-09	0.2627E+04	0.1261E-08	0.1282E+03	0.6411E-12	0.5918E+03	0.1065E-09	0.4276E+02	0.4276E-09	0.3528E+04	0.7055E-08	0.1386E+04	0.2772E-08	0.3160E+03	0.1264E-08	0.6108E+02	0.2321E-09	0.1675E+03	0.6364E-09	0.1158E+07	0.4633E-05	0.1388E+04	0.8607E-09
0.9926E+00	0.4208E-01	0.8403E+03	0.1529E-09	0.2601E+04	0.1248E-08	0.1270E+03	0.6350E-12	0.5856E+03	0.1054E-09	0.4233E+02	0.4233E-09	0.3492E+04	0.6985E-08	0.1372E+04	0.2744E-08	0.3128E+03	0.1251E-08	0.6047E+02	0.2298E-09	0.1658E+03	0.6300E-09	0.1147E+07	0.4587E-05	0.1374E+04	0.8520E-09
0.9926E+00	0.4703E-01	0.8695E+03	0.1582E-09	0.2697E+04	0.1294E-08	0.1328E+03	0.6638E-12	0.6060E+03	0.1091E-09	0.4396E+02	0.4396E-09	0.3625E+04	0.7250E-08	0.1424E+04	0.2849E-08	0.3248E+03	0.1299E-08	0.6279E+02	0.2386E-09	0.1721E+03	0.6541E-09	0.1191E+07	0.4763E-05	0.1426E+04	0.8838E-09
0.9926E+00	0.5198E-01	0.9526E+03	0.1734E-09	0.2959E+04	0.1420E-08	0.1459E+03	0.7296E-12	0.6639E+03	0.1195E-09	0.4833E+02	0.4833E-09	0.3982E+04	0.7965E-08	0.1565E+04	0.3129E-08	0.3570E+03	0.1428E-08	0.6900E+02	0.2622E-09	0.1892E+03	0.7189E-09	0.1309E+07	0.5235E-05	0.1565E+04	0.9700E-09
0.9926E+00	0.5693E-01	0.9940E+03	0.1809E-09	0.3085E+04	0.1481E-08	0.1516E+03	0.7579E-12	0.6928E+03	0.1247E-09	0.5044E+02	0.5044E-09	0.4154E+04	0.8308E-08	0.1632E+04	0.3264E-08	0.3724E+03	0.1490E-08	0.7199E+02	0.2736E-09	0.1974E+03	0.7500E-09	0.1366E+07	0.5462E-05	0.1632E+04	0.1012E-08
0.9926E+00	0.6188E-01	0.1003E+04	0.1825E-09	0.3113E+04	0.1494E-08	0.1527E+03	0.7636E-12	0.6990E+03	0.1258E-09	0.5089E+02	0.5089E-09	0.4191E+04	0.8382E-08	0.1647E+04	0.3293E-08	0.3757E+03	0.1503E-08	0.7263E+02	0.2760E-09	0.1991E+03	0.7567E-09	0.1378E+07	0.5511E-05	0.1646E+04	0.1021E-08
0.9926E+00	0.6683E-01	0.1004E+04	0.1828E-09	0.3116E+04	0.1496E-08	0.1528E+03	0.7640E-12	0.6999E+03	0.1260E-09	0.5095E+02	0.5095E-09	0.4196E+04	0.8392E-08	0.1648E+04	0.3297E-08	0.3762E+03	0.1505E-08	0.7271E+02	0.2763E-09	0.1994E+03	0.7576E-09	0.1379E+07	0.5517E-05	0.1648E+04	0.1022E-08
0.9926E+00	0.7178E-01	0.1002E+04	0.1823E-09	0.3106E+04	0.1491E-08	0.1512E+03	0.7559E-12	0.6980E+03	0.1256E-09	0.5075E+02	0.5075E-09	0.4181E+04	0.8361E-08	0.1642E+04	0.3285E-08	0.3748E+03	0.1499E-08	0.7244E+02	0.2753E-09	0.1986E+03	0.7547E-09	0.1374E+07	0.5496E-05	0.1642E+04	0.1018E-08
0.9926E+00	0.7673E-01	0.9957E+03	0.1812E-09	0.3086E+04	0.1481E-08	0.1490E+03	0.7450E-12	0.6940E+03	0.1249E-09	0.5039E+02	0.5039E-09	0.4152E+04	0.8304E-08	0.1631E+04	0.3262E-08	0.3722E+03	0.1489E-08	0.7194E+02	0.2734E-09	0.1972E+03	0.7495E-09	0.1364E+07	0.5457E-05	0.1631E+04	0.1011E-08
0.9926E+00	0.8168E-01	0.9937E+03	0.1809E-09	0.3079E+04	0.1478E-08	0.1482E+03	0.7409E-12	0.6926E+03	0.1247E-09	0.5027E+02	0.5027E-09	0.4142E+04	0.8285E-08	0.1627E+04	0.3255E-08	0.3713E+03	0.1485E-08	0.7177E+02	0.2727E-09	0.1968E+03	0.7477E-09	0.1361E+07	0.5444E-05	0.1628E+04	0.1009E-08
0.9926E+00	0.8663E-01	0.9934E+03	0.1808E-09	0.3078E+04	0.1477E-08	0.1480E+03	0.7400E-12	0.6924E+03	0.1246E-09	0.5025E+02	0.5025E-09	0.4141E+04	0.8282E-08	0.1627E+04	0.3254E-08	0.3711E+03	0.1485E-08	0.7174E+02	0.2726E-09	0.1967E+03	0.7474E-09	0.1361E+07	0.5442E-05	0.1627E+04	0.1009E-08
0.9926E+00	0.9158E-01	0.9970E+03	0.1814E-09	0.3086E+04	0.1481E-08	0.1480E+03	0.7398E-12	0.6949E+03	0.1251E-09	0.5037E+02	0.5037E-09	0.4151E+04	0.8303E-08	0.1631E+04	0.3262E-08	0.3720E+03	0.1488E-08	0.7191E+02	0.2733E-09	0.1972E+03	0.7492E-09	0.1364E+07	0.5455E-05	0.1632E+04	0.1012E-08
0.9926E+00	0.9653E-01	0.1007E+04	0.1833E-09	0.3118E+04	0.1497E-08	0.1486E+03	0.7431E-12	0.7020E+03	0.1264E-09	0.5089E+02	0.5089E-09	0.4194E+04	0.8389E-08	0.1648E+04	0.3296E-08	0.3759E+03	0.1504E-08	0.7266E+02	0.2761E-09	0.1992E+03	0.7570E-09	0.1378E+07	0.5512E-05	0.1649E+04	0.1022E-08
0.9926E+00	0.1015E+00	0.1017E+04	0.1851E-09	0.3150E+04	0.1512E-08	0.1504E+03	0.7520E-12	0.7089E+03	0.1276E-09	0.5142E+02	0.5142E-09	0.4238E+04	0.8476E-08	0.1665E+04	0.3330E-08	0.3798E+03	0.1519E-08	0.7341E+02	0.2790E-09	0.2013E+03	0.7648E-09	0.1392E+07	0.5569E-05	0.1665E+04	0.1033E-08
0.9926E+00	0.1064E+00	0.1026E+04	0.1868E-09	0.3180E+04	0.1526E-08	0.1520E+03	0.7601E-12	0.7153E+03	0.1287E-09	0.5192E+02	0.5192E-09	0.4279E+04	0.8557E-08	0.1681E+04	0.3362E-08	0.3835E+03	0.1534E-08	0.7412E+02	0.2817E-09	0.2032E+03	0.7722E-09	0.1406E+07	0.5623E-05	0.1681E+04	0.1042E-08
0.9926E+00	0.1114E+00	0.1030E+04	0.1875E-09	0.3193E+04	0.1533E-08	0.1527E+03	0.7634E-12	0.7181E+03	0.1293E-09	0.5216E+02	0.5216E-09	0.4298E+04	0.8596E-08	0.1689E+04	0.3377E-08	0.3852E+03	0.1541E-08	0.7446E+02	0.2829E-09	0.2041E+03	0.7757E-09	0.1412E+07	0.5649E-05	0.1688E+04	0.1047E-08
0.9926E+00	0.1163E+00	0.1031E+04	0.1876E-09	0.3196E+04	0.1534E-08	0.1528E+03	0.7640E-12	0.7186E+03	0.1293E-09	0.5220E+02	0.5220E-09	0.4302E+04	0.8603E-08	0.1690E+04	0.3380E-08	0.3855E+03	0.1542E-08	0.7452E+02	0.2832E-09	0.2043E+03	0.7764E-09	0.1414E+07	0.5654E-05	0.1690E+04	0.1048E-08
0.9926E+00	0.1213E+00	0.1031E+04	0.1876E-09	0.3195E+04	0.1534E-08	0.1528E+03	0.7638E-12	0.7185E+03	0.1293E-09	0.5220E+02	0.5220E-09	0.4301E+04	0.8602E-08	0.1690E+04	0.3380E-08	0.3855E+03	0.1542E-08	0.7452E+02	0.2832E-09	0.2043E+03	0.7763E-09	0.1413E+07	0.5654E-05	0.1690E+04	0.1048E-08
0.9926E+00	0.1262E+00	0.1029E+04	0.1874E-09	0.3191E+04	0.1532E-08	0.1526E+03	0.7630E-12	0.7175E+03	0.1292E-09	0.5213E+02	0.5213E-09	0.4296E+04	0.8592E-08	0.1688E+04	0.3376E-08	0.3850E+03	0.1540E-08	0.7443E+02	0.2828E-09	0.2040E+03	0.7754E-09	0.1412E+07	0.5647E-05	0.1688E+04	0.1046E-08
0.9926E+00	0.1312E+00	0.1028E+04	0.1871E-09	0.3187E+04	0.1530E-08	0.1525E+03	0.7624E-12	0.7165E+03	0.1290E-09	0.5207E+02	0.5207E-09	0.4291E+04	0.8581E-08	0.1686E+04	0.3371E-08	0.3846E+03	0.1538E-08	0.7434E+02	0.2825E-09	0.2038E+03	0.7744E-09	0.1410E+07	0.5640E-05	0.1685E+04	0.1045E-08
0.9926E+00	0.1361E+00	0.1028E+04	0.1870E-09	0.3186E+04	0.1529E-08	0.1526E+03	0.7630E-12	0.7162E+03	0.1289E-09	0.5205E+02	0.5205E-09	0.4289E+04	0.8578E-08	0.1685E+04	0.3370E-08	0.3844E+03	0.1538E-08	0.7431E+02	0.2824E-09	0.2037E+03	0.7741E-09	0.1409E+07	0.5638E-05	0.1685E+04	0.1045E-08
0.9926E+00	0.1411E+00	0.1032E+04	0.1878E-09	0.3204E+04	0.1538E-08	0.1557E+03	0.7787E-12	0.7192E+03	0.1295E-09	0.5237E+02	0.5237E-09	0.4316E+04	0.8632E-08	0.1696E+04	0.3391E-08	0.3868E+03	0.1547E-08	0.7477E+02	0.2841E-09	0.2050E+03	0.7790E-09	0.1418E+07	0.5673E-05	0.1694E+04	0.1051E-08
0.9926E+00	0.1460E+00	0.1057E+04	0.1924E-09	0.3285E+04	0.1577E-08	0.1599E+03	0.7996E-12	0.7368E+03	0.1326E-09	0.5370E+02	0.5370E-09	0.4425E+04	0.8850E-08	0.1739E+04	0.3477E-08	0.3966E+03	0.1586E-08	0.7666E+02	0.2913E-09	0.2102E+03	0.7986E-09	0.1454E+07	0.5817E-05	0.1737E+04	0.1077E-08
0.9926E+00	0.1510E+00	0.1085E+04	0.1974E-09	0.3370E+04	0.1618E-08	0.1644E+03	0.8218E-12	0.7560E+03	0.1361E-09	0.5508E+02	0.5508E-09	0.4540E+04	0.9079E-08	0.1784E+04	0.3567E-08	0.4069E+03	0.1627E-08	0.7864E+02	0.2988E-09	0.2156E+03	0.8193E-09	0.1492E+07	0.5968E-05	0.1782E+04	0.1105E-08
0.9926E+00	0.1559E+00	0.1113E+04	0.2026E-09	0.3458E+04	0.1660E-08	0.1690E+03	0.8449E-12	0.7758E+03	0.1396E-09	0.5651E+02	0.5651E-09	0.4658E+04	0.9316E-08	0.1830E+04	0.3660E-08	0.4174E+03	0.1670E-08	0.8069E+02	0.3066E-09	0.2212E+03	0.8406E-09	0.1531E+07	0.6123E-05	0.1829E+04	0.1134E-08
0.9926E+00	0.1609E+00	0.1140E+04	0.2075E-09	0.3542E+04	0.1700E-08	0.1735E+03	0.8675E-12	0.7945E+03	0.1430E-09	0.5788E+02	0.5788E-09	0.4771E+04	0.9542E-08	0.1874E+04	0.3749E-08	0.4276E+03	0.1710E-08	0.8264E+02	0.3140E-09	0.2266E+03	0.8610E-09	0.1568E+07	0.6272E-05	0.1873E+04	0.1161E-08
0.9926E+00	0.1658E+00	0.1152E+04	0.2096E-09	0.3580E+04	0.1718E-08	0.1757E+03	0.8783E-12	0.8028E+03	0.1445E-09	0.5850E+02	0.5850E-09	0.4822E+04	0.9644E-08	0.1895E+04	0.3789E-08	0.4321E+03	0.1729E-08	0.8353E+02	0.3174E-09	0.2290E+03	0.8702E-09	0.1585E+07	0.6340E-05	0.1893E+04	0.1174E-08
0.9926E+00	0.1708E+00	0.1155E+04	0.2103E-09	0.3591E+04	0.1724E-08	0.1763E+03	0.8815E-12	0.8052E+03	0.1449E-09	0.5868E+02	0.5868E-09	0.4837E+04	0.9675E-08	0.1901E+04	0.3801E-08	0.4335E+03	0.1734E-08	0.8380E+02	0.3184E-09	0.2297E+03	0.8730E-09	0.1590E+07	0.6360E-05	0.1899E+04	0.1177E-08
0.9926E+00	0.1757E+00	0.1156E+04	0.2104E-09	0.3594E+04	0.1725E-08	0.1765E+03	0.8824E-12	0.8058E+03	0.1450E-09	0.5873E+02	0.5873E-09	0.4841E+04	0.9683E-08	0.1902E+04	0.3804E-08	0.4339E+03	0.1735E-08	0.8386E+02	0.3187E-09	0.2299E+03	0.8737E-09	0.1591E+07	0.6365E-05	0.1900E+04	0.1178E-08
0.9926E+00	0.1807E+00	0.1156E+04	0.2105E-09	0.3594E+04	0.1725E-08	0.1765E+03	0.8826E-12	0.8059E+03	0.1451E-09	0.5873E+02	0.5873E-09	0.4842E+04	0.9683E-08	0.1902E+04	0.3804E-08	0.4339E+03	0.1736E-08	0.8387E+02	0.3187E-09	0.2299E+03	0.8738E-09	0.1591E+07	0.6366E-05	0.1900E+04	0.1178E-08
0.9926E+00	0.1856E+00	0.1146E+04	0.2086E-09	0.3563E+04	0.1710E-08	0.1761E+03	0.8805E-12	0.7988E+03	0.1438E-09	0.5821E+02	0.5821E-09	0.4799E+04	0.9598E-08	0.1885E+04	0.3771E-08	0.4301E+03	0.1720E-08	0.8313E+02	0.3159E-09	0.2279E+03	0.8661E-09	0.1578E+07	0.6310E-05	0.1883E+04	0.1168E-08
0.9926E+00	0.1906E+00	0.1129E+04	0.2055E-09	0.3508E+04	0.1684E-08	0.1745E+03	0.8724E-12	0.7870E+03	0.1417E-09	0.5732E+02	0.5732E-09	0.4725E+04	0.9451E-08	0.1857E+04	0.3713E-08	0.4235E+03	0.1694E-08	0.8186E+02	0.3111E-09	0.2244E+03	0.8528E-09	0.1554E+07	0.6214E-05	0.1854E+04	0.1150E-08
0.9926E+00	0.1955E+00	0.1113E+04	0.2026E-09	0.3456E+04	0.1659E-08	0.1729E+03	0.8644E-12	0.7757E+03	0.1396E-09	0.5647E+02	0.5647E-09	0.4655E+04	0.9311E-08	0.1829E+04	0.3658E-08	0.4172E+03	0.1669E-08	0.8065E+02	0.3065E-09	0.2211E+03	0.8402E-09	0.1531E+07	0.6123E-05	0.1827E+04	0.1133E-08
0.9926E+00	0.2005E+00	0.1103E+04	0.2008E-09	0.3422E+04	0.1643E-08	0.1720E+03	0.8600E-12	0.7688E+03	0.1384E-09	0.5593E+02	0.5593E-09	0.4611E+04	0.9221E-08	0.1811E+04	0.3623E-08	0.4132E+03	0.1653E-08	0.7988E+02	0.3036E-09	0.2190E+03	0.8322E-09	0.1516E+07	0.6064E-05	0.1809E+04	0.1122E-08
0.9926E+00	0.2054E+00	0.1099E+04	0.2001E-09	0.3410E+04	0.1637E-08	0.1717E+03	0.8585E-12	0.7662E+03	0.1379E-09	0.5573E+02	0.5573E-09	0.4594E+04	0.9188E-08	0.1805E+04	0.3610E-08	0.4117E+03	0.1647E-08	0.7960E+02	0.3025E-09	0.2182E+03	0.8292E-09	0.1511E+07	0.6042E-05	0.1802E+04	0.1117E-08
0.9926E+00	0.2104E+00	0.1096E+04	0.1994E-09	0.3401E+04	0.1632E-08	0.1716E+03	0.8579E-12	0.7637E+03	0.1375E-09	0.5556E+02	0.5556E-09	0.4581E+04	0.9162E-08	0.1800E+04	0.3599E-08	0.4106E+03	0.1642E-08	0.7937E+02	0.3016E-09	0.2176E+03	0.8268E-09	0.1506E+07	0.6026E-05	0.1797E+04	0.1114E-08
0.9926E+00	0.2153E+00	0.1082E+04	0.1969E-09	0.3369E+04	0.1617E-08	0.1715E+03	0.8575E-12	0.7537E+03	0.1357E-09	0.5501E+02	0.5501E-09	0.4533E+04	0.9065E-08	0.1781E+04	0.3561E-08	0.4062E+03	0.1625E-08	0.7852E+02	0.2984E-09	0.2153E+03	0.8180E-09	0.1491E+07	0.5966E-05	0.1780E+04	0.1104E-08
0.9926E+00	0.2203E+00	0.1039E+04	0.1891E-09	0.3237E+04	0.1554E-08	0.1683E+03	0.8416E-12	0.7242E+03	0.1304E-09	0.5279E+02	0.5279E-09	0.4352E+04	0.8704E-08	0.1710E+04	0.3419E-08	0.3899E+03	0.1560E-08	0.7538E+02	0.2864E-09	0.2066E+03	0.7852E-09	0.1431E+07	0.5726E-05	0.1710E+04	0.1060E-08
0.9926E+00	0.2252E+00	0.9810E+03	0.1785E-09	0.3052E+04	0.1465E-08	0.1538E+03	0.7688E-12	0.6836E+03	0.1231E-09	0.4974E+02	0.4974E-09	0.4102E+04	0.8204E-08	0.1612E+04	0.3223E-08	0.3675E+03	0.1470E-08	0.7103E+02	0.2699E-09	0.1947E+03	0.7400E-09	0.1348E+07	0.5393E-05	0.1612E+04	0.9997E-09
0.9926E+00	0.2302E+00	0.9102E+03	0.1656E-09	0.2829E+04	0.1358E-08	0.1385E+03	0.6923E-12	0.6343E+03	0.1142E-09	0.4605E+02	0.4605E-09	0.3800E+04	0.7599E-08	0.1493E+04	0.2986E-08	0.3403E+03	0.1361E-08	0.6578E+02	0.2500E-09	0.1803E+03	0.6853E-09	0.1248E+07	0.4992E-05	0.1495E+04	0.9267E-09
0.9926E+00	0.2351E+00	0.8536E+03	0.1553E-09	0.2648E+04	0.1271E-08	0.1291E+03	0.6457E-12	0.5949E+03	0.1071E-09	0.4300E+02	0.4300E-09	0.3551E+04	0.7101E-08	0.1395E+04	0.2790E-08	0.3179E+03	0.1271E-08	0.6145E+02	0.2335E-09	0.1685E+03	0.6402E-09	0.1165E+07	0.4661E-05	0.1399E+04	0.8672E-09
0.9926E+00	0.2401E+00	0.8378E+03	0.1525E-09	0.2597E+04	0.1246E-08	0.1267E+03	0.6334E-12	0.5839E+03	0.1051E-09	0.4213E+02	0.4213E-09	0.3480E+04	0.6959E-08	0.1367E+04	0.2734E-08	0.3114E+03	0.1246E-08	0.6021E+02	0.2288E-09	0.1651E+03	0.6272E-09	0.1142E+07	0.4566E-05	0.1372E+04	0.8504E-09
0.9926E+00	0.2450E+00	0.8359E+03	0.1521E-09	0.2590E+04	0.1243E-08	0.1263E+03	0.6316E-12	0.5825E+03	0.1049E-09	0.4200E+02	0.4200E-09	0.3469E+04	0.6938E-08	0.1363E+04	0.2726E-08	0.3105E+03	0.1242E-08	0.6002E+02	0.2281E-09	0.1646E+03	0.6253E-09	0.1138E+07	0.4552E-05	0.1368E+04	0.8480E-09
0.9926E+00	0.2500E+00	0.8952E+03	0.1629E-09	0.2771E+04	0.1330E-08	0.1351E+03	0.6757E-12	0.6239E+03	0.1123E-09	0.4494E+02	0.4494E-09	0.3713E+04	0.7426E-08	0.1459E+04	0.2918E-08	0.3323E+03	0.1329E-08	0.6424E+02	0.2441E-09	0.1761E+03	0.6692E-09	0.1218E+07	0.4871E-05	0.1464E+04	0.9077E-09
0.9926E+00	0.2550E+00	0.9962E+03	0.1813E-09	0.3098E+04	0.1487E-08	0.1542E+03	0.7709E-12	0.6942E+03	0.1250E-09	0.5064E+02	0.5064E-09	0.4173E+04	0.8345E-08	0.1639E+04	0.3279E-08	0.3740E+03	0.1496E-08	0.7229E+02	0.2747E-09	0.1982E+03	0.7531E-09	0.1370E+07	0.5481E-05	0.1638E+04	0.1016E-08
0.9926E+00	0.2599E+00	0.1049E+04	0.1909E-09	0.3276E+04	0.1573E-08	0.1668E+03	0.8340E-12	0.7310E+03	0.1316E-09	0.5394E+02	0.5394E-09	0.4433E+04	0.8867E-08	0.1742E+04	0.3483E-08	0.3980E+03	0.1592E-08	0.7692E+02	0.2923E-09	0.2109E+03	0.8013E-09	0.1458E+07	0.5832E-05	0.1734E+04	0.1075E-08
0.9926E+00	0.2649E+00	0.1063E+04	0.1935E-09	0.3325E+04	0.1596E-08	0.1706E+03	0.8528E-12	0.7409E+03	0.1334E-09	0.5487E+02	0.5487E-09	0.4506E+04	0.9012E-08	0.1770E+04	0.3540E-08	0.4047E+03	0.1619E-08	0.7821E+02	0.2972E-09	0.2144E+03	0.8148E-09	0.1483E+07	0.5931E-05	0.1761E+04	0.1092E-08
0.9926E+00	0.2698E+00	0.1066E+04	0.1941E-09	0.3336E+04	0.1601E-08	0.1715E+03	0.8575E-12	0.7430E+03	0.1337E-09	0.5509E+02	0.5509E-09	0.4523E+04	0.9046E-08	0.1777E+04	0.3554E-08	0.4063E+03	0.1625E-08	0.7852E+02	0.2984E-09	0.2153E+03	0.8180E-09	0.1489E+07	0.5954E-05	0.1767E+04	0.1095E-08
0.9926E+00	0.2748E+00	0.1065E+04	0.1937E-09	0.3334E+04	0.1600E-08	0.1716E+03	0.8582E-12	0.7418E+03	0.1335E-09	0.5509E+02	0.5509E-09	0.4522E+04	0.9045E-08	0.1777E+04	0.3553E-08	0.4063E+03	0.1625E-08	0.7852E+02	0.2984E-09	0.2153E+03	0.8180E-09	0.1488E+07	0.5954E-05	0.1766E+04	0.1095E-08
0.9926E+00	0.2797E+00	0.1028E+04	0.1870E-09	0.3226E+04	0.1549E-08	0.1687E+03	0.8436E-12	0.7159E+03	0.1289E-09	0.5352E+02	0.5352E-09	0.4387E+04	0.8773E-08	0.1723E+04	0.3446E-08	0.3944E+03	0.1578E-08	0.7622E+02	0.2896E-09	0.2090E+03	0.7941E-09	0.1445E+07	0.5781E-05	0.1710E+04	0.1060E-08
0.9926E+00	0.2847E+00	0.9804E+03	0.1784E-09	0.3080E+04	0.1478E-08	0.1620E+03	0.8102E-12	0.6831E+03	0.1230E-09	0.5112E+02	0.5112E-09	0.4189E+04	0.8377E-08	0.1645E+04	0.3291E-08	0.3767E+03	0.1507E-08	0.7280E+02	0.2766E-09	0.1996E+03	0.7584E-09	0.1381E+07	0.5522E-05	0.1632E+04	0.1012E-08
0.9926E+00	0.2896E+00	0.9362E+03	0.1704E-09	0.2940E+04	0.1411E-08	0.1556E+03	0.7781E-12	0.6523E+03	0.1174E-09	0.4881E+02	0.4881E-09	0.3998E+04	0.7997E-08	0.1571E+04	0.3141E-08	0.3596E+03	0.1439E-08	0.6950E+02	0.2641E-09	0.1905E+03	0.7241E-09	0.1318E+07	0.5273E-05	0.1558E+04	0.9660E-09
0.9926E+00	0.2946E+00	0.9006E+03	0.1639E-09	0.2822E+04	0.1354E-08	0.1503E+03	0.7515E-12	0.6276E+03	0.1130E-09	0.4684E+02	0.4684E-09	0.3837E+04	0.7674E-08	0.1507E+04	0.3015E-08	0.3451E+03	0.1380E-08	0.6670E+02	0.2535E-09	0.1829E+03	0.6948E-09	0.1266E+07	0.5062E-05	0.1495E+04	0.9272E-09
0.9926E+00	0.2995E+00	0.8763E+03	0.1595E-09	0.2738E+04	0.1314E-08	0.1466E+03	0.7328E-12	0.6107E+03	0.1099E-09	0.4543E+02	0.4543E-09	0.3722E+04	0.7445E-08	0.1462E+04	0.2925E-08	0.3348E+03	0.1339E-08	0.6470E+02	0.2459E-09	0.1774E+03	0.6740E-09	0.1228E+07	0.4913E-05	0.1451E+04	0.8997E-09
0.9926E+00	0.3045E+00	0.8605E+03	0.1566E-09	0.2683E+04	0.1288E-08	0.1443E+03	0.7217E-12	0.5997E+03	0.1079E-09	0.4454E+02	0.4454E-09	0.3648E+04	0.7296E-08	0.1433E+04	0.2866E-08	0.3281E+03	0.1312E-08	0.6341E+02	0.2410E-09	0.1738E+03	0.6606E-09	0.1204E+07	0.4817E-05	0.1422E+04	0.8816E-09
0.9926E+00	0.3094E+00	0.8475E+03	0.1542E-09	0.2638E+04	0.1266E-08	0.1428E+03	0.7140E-12	0.5906E+03	0.1063E-09	0.4377E+02	0.4377E-09	0.3585E+04	0.7171E-08	0.1409E+04	0.2817E-08	0.3225E+03	0.1290E-08	0.6232E+02	0.2368E-09	0.1709E+03	0.6492E-09	0.1184E+07	0.4736E-05	0.1398E+04	0.8665E-09
0.9926E+00	0.3144E+00	0.8337E+03	0.1517E-09	0.2589E+04	0.1243E-08	0.1411E+03	0.7054E-12	0.5811E+03	0.1046E-09	0.4293E+02	0.4293E-09	0.3516E+04	0.7033E-08	0.1381E+04	0.2763E-08	0.3163E+03	0.1265E-08	0.6112E+02	0.2323E-09	0.1676E+03	0.6367E-09	0.1162E+07	0.4647E-05	0.1371E+04	0.8502E-09
0.9926E+00	0.3193E+00	0.8194E+03	0.1491E-09	0.2538E+04	0.1218E-08	0.1392E+03	0.6962E-12	0.5711E+03	0.1028E-09	0.4205E+02	0.4205E-09	0.3445E+04	0.6889E-08	0.1353E+04	0.2707E-08	0.3098E+03	0.1239E-08	0.5987E+02	0.2275E-09	0.1641E+03	0.6237E-09	0.1138E+07	0.4554E-05	0.1344E+04	0.8333E-09
0.9926E+00	0.3243E+00	0.8049E+03	0.1465E-09	0.2487E+04	0.1194E-08	0.1374E+03	0.6870E-12	0.5610E+03	0.1010E-09	0.4116E+02	0.4116E-09	0.3372E+04	0.6744E-08	0.1325E+04	0.2650E-08	0.3032E+03	0.1213E-08	0.5861E+02	0.2227E-09	0.1607E+03	0.6105E-09	0.1115E+07	0.4459E-05	0.1317E+04	0.8163E-09
0.9926E+00	0.3292E+00	0.7911E+03	0.1440E-09	0.2437E+04	0.1170E-08	0.1356E+03	0.6780E-12	0.5514E+03	0.9926E-10	0.4031E+02	0.4031E-09	0.3302E+04	0.6605E-08	0.1297E+04	0.2595E-08	0.2969E+03	0.1188E-08	0.5739E+02	0.2181E-09	0.1573E+03	0.5978E-09	0.1092E+07	0.4369E-05	0.1290E+04	0.7998E-09
0.9926E+00	0.3342E+00	0.7798E+03	0.1419E-09	0.2396E+04	0.1150E-08	0.1341E+03	0.6704E-12	0.5436E+03	0.9785E-10	0.3958E+02	0.3958E-09	0.3243E+04	0.6486E-08	0.1274E+04	0.2548E-08	0.2916E+03	0.1166E-08	0.5636E+02	0.2142E-09	0.1545E+03	0.5870E-09	0.1073E+07	0.4293E-05	0.1268E+04	0.7859E-09
0.9926E+00	0.3391E+00	0.7721E+03	0.1405E-09	0.2366E+04	0.1135E-08	0.1329E+03	0.6647E-12	0.5383E+03	0.9689E-10	0.3904E+02	0.3904E-09	0.3199E+04	0.6399E-08	0.1257E+04	0.2514E-08	0.2876E+03	0.1151E-08	0.5560E+02	0.2113E-09	0.1524E+03	0.5791E-09	0.1059E+07	0.4237E-05	0.1251E+04	0.7757E-09
0.9926E+00	0.3441E+00	0.7678E+03	0.1397E-09	0.2346E+04	0.1126E-08	0.1321E+03	0.6605E-12	0.5353E+03	0.9635E-10	0.3869E+02	0.3869E-09	0.3171E+04	0.6341E-08	0.1246E+04	0.2492E-08	0.2851E+03	0.1140E-08	0.5510E+02	0.2094E-09	0.1510E+03	0.5739E-09	0.1050E+07	0.4200E-05	0.1240E+04	0.7691E-09
0.9926E+00	0.3490E+00	0.7638E+03	0.1390E-09	0.2330E+04	0.1119E-08	0.1316E+03	0.6582E-12	0.5325E+03	0.9585E-10	0.3838E+02	0.3838E-09	0.3147E+04	0.6293E-08	0.1236E+04	0.2473E-08	0.2828E+03	0.1131E-08	0.5467E+02	0.2078E-09	0.1499E+03	0.5695E-09	0.1043E+07	0.4170E-05	0.1232E+04	0.7637E-09
0.9926E+00	0.3540E+00	0.7573E+03	0.1378E-09	0.2308E+04	0.1108E-08	0.1314E+03	0.6571E-12	0.5280E+03	0.9504E-10	0.3796E+02	0.3796E-09	0.3113E+04	0.6226E-08	0.1223E+04	0.2446E-08	0.2798E+03	0.1119E-08	0.5408E+02	0.2055E-09	0.1482E+03	0.5633E-09	0.1032E+07	0.4127E-05	0.1220E+04	0.7561E-09
0.9926E+00	0.3589E+00	0.7476E+03	0.1361E-09	0.2277E+04	0.1093E-08	0.1310E+03	0.6552E-12	0.5212E+03	0.9382E-10	0.3740E+02	0.3740E-09	0.3067E+04	0.6135E-08	0.1205E+04	0.2411E-08	0.2756E+03	0.1103E-08	0.5328E+02	0.2025E-09	0.1460E+03	0.5550E-09	0.1017E+07	0.4068E-05	0.1203E+04	0.7456E-09
0.9926E+00	0.3639E+00	0.7343E+03	0.1336E-09	0.2237E+04	0.1074E-08	0.1304E+03	0.6519E-12	0.5120E+03	0.9216E-10	0.3668E+02	0.3668E-09	0.3010E+04	0.6019E-08	0.1183E+04	0.2365E-08	0.2704E+03	0.1082E-08	0.5227E+02	0.1986E-09	0.1433E+03	0.5444E-09	0.9982E+06	0.3993E-05	0.1181E+04	0.7321E-09
0.9926E+00	0.3688E+00	0.7178E+03	0.1306E-09	0.2187E+04	0.1050E-08	0.1294E+03	0.6469E-12	0.5005E+03	0.9008E-10	0.3583E+02	0.3583E-09	0.2941E+04	0.5881E-08	0.1156E+04	0.2311E-08	0.2641E+03	0.1057E-08	0.5106E+02	0.1940E-09	0.1400E+03	0.5319E-09	0.9755E+06	0.3902E-05	0.1154E+04	0.7157E-09
0.9926E+00	0.3738E+00	0.6987E+03	0.1272E-09	0.2131E+04	0.1023E-08	0.1280E+03	0.6402E-12	0.4872E+03	0.8769E-10	0.3488E+02	0.3488E-09	0.2863E+04	0.5726E-08	0.1125E+04	0.2250E-08	0.2571E+03	0.1029E-08	0.4971E+02	0.1889E-09	0.1363E+03	0.5178E-09	0.9499E+06	0.3800E-05	0.1124E+04	0.6971E-09
0.9926E+00	0.3787E+00	0.6782E+03	0.1234E-09	0.2070E+04	0.9934E-09	0.1265E+03	0.6324E-12	0.4728E+03	0.8511E-10	0.3386E+02	0.3386E-09	0.2780E+04	0.5561E-08	0.1093E+04	0.2185E-08	0.2497E+03	0.9987E-09	0.4827E+02	0.1834E-09	0.1323E+03	0.5027E-09	0.9225E+06	0.3690E-05	0.1092E+04	0.6771E-09
0.9926E+00	0.3837E+00	0.6617E+03	0.1204E-09	0.2019E+04	0.9692E-09	0.1249E+03	0.6245E-12	0.4613E+03	0.8304E-10	0.3304E+02	0.3304E-09	0.2713E+04	0.5426E-08	0.1066E+04	0.2132E-08	0.2436E+03	0.9745E-09	0.4710E+02	0.1790E-09	0.1291E+03	0.4905E-09	0.9003E+06	0.3601E-05	0.1065E+04	0.6606E-09
0.9926E+00	0.3886E+00	0.6560E+03	0.1194E-09	0.2002E+04	0.9610E-09	0.1239E+03	0.6193E-12	0.4573E+03	0.8232E-10	0.3276E+02	0.3276E-09	0.2690E+04	0.5381E-08	0.1057E+04	0.2114E-08	0.2416E+03	0.9664E-09	0.4671E+02	0.1775E-09	0.1280E+03	0.4865E-09	0.8930E+06	0.3572E-05	0.1056E+04	0.6550E-09
0.9926E+00	0.3936E+00	0.6543E+03	0.1191E-09	0.1999E+04	0.9593E-09	0.1235E+03	0.6175E-12	0.4562E+03	0.8211E-10	0.3271E+02	0.3271E-09	0.2686E+04	0.5372E-08	0.1055E+04	0.2111E-08	0.2412E+03	0.9648E-09	0.4663E+02	0.1772E-09	0.1278E+03	0.4857E-09	0.8915E+06	0.3566E-05	0.1055E+04	0.6538E-09
0.9926E+00	0.3985E+00	0.6540E+03	0.1190E-09	0.2002E+04	0.9608E-09	0.1234E+03	0.6170E-12	0.4559E+03	0.8207E-10	0.3277E+02	0.3277E-09	0.2692E+04	0.5384E-08	0.1058E+04	0.2116E-08	0.2417E+03	0.9669E-09	0.4673E+02	0.1776E-09	0.1281E+03	0.4867E-09	0.8936E+06	0.3574E-05	0.1057E+04	0.6551E-09
0.9926E+00	0.4035E+00	0.6675E+03	0.1215E-09	0.2057E+04	0.9875E-09	0.1242E+03	0.6209E-12	0.4653E+03	0.8375E-10	0.3371E+02	0.3371E-09	0.2770E+04	0.5540E-08	0.1088E+04	0.2177E-08	0.2487E+03	0.9947E-09	0.4808E+02	0.1827E-09	0.1318E+03	0.5008E-09	0.9193E+06	0.3677E-05	0.1087E+04	0.6737E-09
0.9926E+00	0.4084E+00	0.6905E+03	0.1257E-09	0.2126E+04	0.1021E-08	0.1262E+03	0.6309E-12	0.4813E+03	0.8664E-10	0.3483E+02	0.3483E-09	0.2863E+04	0.5725E-08	0.1125E+04	0.2250E-08	0.2570E+03	0.1028E-08	0.4968E+02	0.1888E-09	0.1362E+03	0.5174E-09	0.9497E+06	0.3799E-05	0.1123E+04	0.6964E-09
0.9926E+00	0.4134E+00	0.7139E+03	0.1299E-09	0.2197E+04	0.1055E-08	0.1284E+03	0.6420E-12	0.4976E+03	0.8958E-10	0.3600E+02	0.3600E-09	0.2959E+04	0.5918E-08	0.1163E+04	0.2326E-08	0.2656E+03	0.1062E-08	0.5135E+02	0.1951E-09	0.1407E+03	0.5348E-09	0.9812E+06	0.3925E-05	0.1161E+04	0.7199E-09
0.9926E+00	0.4183E+00	0.7397E+03	0.1346E-09	0.2277E+04	0.1093E-08	0.1310E+03	0.6550E-12	0.5156E+03	0.9281E-10	0.3732E+02	0.3732E-09	0.3068E+04	0.6136E-08	0.1206E+04	0.2411E-08	0.2753E+03	0.1101E-08	0.5323E+02	0.2023E-09	0.1459E+03	0.5544E-09	0.1017E+07	0.4067E-05	0.1204E+04	0.7462E-09
0.9926E+00	0.4233E+00	0.7688E+03	0.1399E-09	0.2368E+04	0.1137E-08	0.1339E+03	0.6697E-12	0.5359E+03	0.9646E-10	0.3884E+02	0.3884E-09	0.3194E+04	0.6388E-08	0.1255E+04	0.2510E-08	0.2866E+03	0.1146E-08	0.5541E+02	0.2105E-09	0.1519E+03	0.5771E-09	0.1058E+07	0.4231E-05	0.1253E+04	0.7766E-09
0.9926E+00	0.4282E+00	0.8011E+03	0.1458E-09	0.2472E+04	0.1187E-08	0.1372E+03	0.6862E-12	0.5584E+03	0.1005E-09	0.4058E+02	0.4058E-09	0.3337E+04	0.6675E-08	0.1311E+04	0.2623E-08	0.2994E+03	0.1198E-08	0.5788E+02	0.2199E-09	0.1587E+03	0.6029E-09	0.1104E+07	0.4416E-05	0.1308E+04	0.8111E-09
0.9926E+00	0.4332E+00	0.8353E+03	0.1520E-09	0.2585E+04	0.1241E-08	0.1408E+03	0.7041E-12	0.5822E+03	0.1048E-09	0.4247E+02	0.4247E-09	0.3493E+04	0.6987E-08	0.1373E+04	0.2745E-08	0.3133E+03	0.1253E-08	0.6058E+02	0.2302E-09	0.1660E+03	0.6310E-09	0.1154E+07	0.4618E-05	0.1369E+04	0.8487E-09
0.9926E+00	0.4381E+00	0.8704E+03	0.1584E-09	0.2704E+04	0.1298E-08	0.1444E+03	0.7222E-12	0.6066E+03	0.1092E-09	0.4444E+02	0.4444E-09	0.3656E+04	0.7311E-08	0.1436E+04	0.2873E-08	0.3279E+03	0.1312E-08	0.6339E+02	0.2409E-09	0.1738E+03	0.6603E-09	0.1207E+07	0.4827E-05	0.1432E+04	0.8878E-09
0.9926E+00	0.4431E+00	0.9056E+03	0.1648E-09	0.2823E+04	0.1355E-08	0.1480E+03	0.7401E-12	0.6311E+03	0.1136E-09	0.4642E+02	0.4642E-09	0.3819E+04	0.7638E-08	0.1501E+04	0.3001E-08	0.3425E+03	0.1370E-08	0.6621E+02	0.2516E-09	0.1815E+03	0.6897E-09	0.1259E+07	0.5038E-05	0.1496E+04	0.9272E-09
0.9926E+00	0.4480E+00	0.9380E+03	0.1707E-09	0.2932E+04	0.1408E-08	0.1511E+03	0.7555E-12	0.6537E+03	0.1177E-09	0.4825E+02	0.4825E-09	0.3969E+04	0.7938E-08	0.1559E+04	0.3119E-08	0.3560E+03	0.1424E-08	0.6882E+02	0.2615E-09	0.1887E+03	0.7169E-09	0.1307E+07	0.5230E-05	0.1554E+04	0.9635E-09
0.9926E+00	0.4530E+00	0.9632E+03	0.1753E-09	0.3014E+04	0.1447E-08	0.1536E+03	0.7680E-12	0.6712E+03	0.1208E-09	0.4961E+02	0.4961E-09	0.4081E+04	0.8161E-08	0.1603E+04	0.3206E-08	0.3661E+03	0.1464E-08	0.7076E+02	0.2689E-09	0.1940E+03	0.7371E-09	0.1343E+07	0.5372E-05	0.1597E+04	0.9904E-09
0.9926E+00	0.4579E+00	0.9829E+03	0.1789E-09	0.3075E+04	0.1476E-08	0.1556E+03	0.7782E-12	0.6850E+03	0.1233E-09	0.5064E+02	0.5064E-09	0.4165E+04	0.8330E-08	0.1636E+04	0.3273E-08	0.3737E+03	0.1495E-08	0.7223E+02	0.2745E-09	0.1980E+03	0.7525E-09	0.1370E+07	0.5481E-05	0.1630E+04	0.1011E-08
0.9926E+00	0.4629E+00	0.9956E+03	0.1812E-09	0.3111E+04	0.1493E-08	0.1564E+03	0.7819E-12	0.6938E+03	0.1249E-09	0.5116E+02	0.5116E-09	0.4209E+04	0.8419E-08	0.1654E+04	0.3307E-08	0.3776E+03	0.1510E-08	0.7299E+02	0.2774E-09	0.2001E+03	0.7604E-09	0.1384E+07	0.5536E-05	0.1649E+04	0.1022E-08
0.9926E+00	0.4678E+00	0.9997E+03	0.1819E-09	0.3121E+04	0.1498E-08	0.1565E+03	0.7827E-12	0.6967E+03	0.1254E-09	0.5131E+02	0.5131E-09	0.4222E+04	0.8444E-08	0.1659E+04	0.3317E-08	0.3787E+03	0.1515E-08	0.7320E+02	0.2782E-09	0.2007E+03	0.7626E-09	0.1388E+07	0.5552E-05	0.1654E+04	0.1025E-08
0.9926E+00	0.4728E+00	0.1001E+04	0.1821E-09	0.3123E+04	0.1499E-08	0.1562E+03	0.7808E-12	0.6973E+03	0.1255E-09	0.5133E+02	0.5133E-09	0.4224E+04	0.8448E-08	0.1659E+04	0.3319E-08	0.3789E+03	0.1516E-08	0.7324E+02	0.2783E-09	0.2008E+03	0.7629E-09	0.1389E+07	0.5554E-05	0.1655E+04	0.1026E-08
0.9926E+00	0.4777E+00	0.9730E+03	0.1771E-09	0.3022E+04	0.1450E-08	0.1493E+03	0.7463E-12	0.6781E+03	0.1221E-09	0.4942E+02	0.4942E-09	0.4071E+04	0.8143E-08	0.1599E+04	0.3199E-08	0.3650E+03	0.1460E-08	0.7055E+02	0.2681E-09	0.1934E+03	0.7350E-09	0.1337E+07	0.5347E-05	0.1599E+04	0.9915E-09
0.9926E+00	0.4827E+00	0.9099E+03	0.1656E-09	0.2820E+04	0.1353E-08	0.1403E+03	0.7014E-12	0.6342E+03	0.1141E-09	0.4605E+02	0.4605E-09	0.3794E+04	0.7589E-08	0.1491E+04	0.2981E-08	0.3401E+03	0.1360E-08	0.6574E+02	0.2498E-09	0.1802E+03	0.6849E-09	0.1246E+07	0.4983E-05	0.1492E+04	0.9249E-09
0.9926E+00	0.4876E+00	0.8497E+03	0.1546E-09	0.2628E+04	0.1261E-08	0.1316E+03	0.6582E-12	0.5922E+03	0.1066E-09	0.4284E+02	0.4284E-09	0.3531E+04	0.7062E-08	0.1387E+04	0.2774E-08	0.3164E+03	0.1266E-08	0.6117E+02	0.2324E-09	0.1677E+03	0.6373E-09	0.1159E+07	0.4637E-05	0.1390E+04	0.8615E-09
0.9926E+00	0.4926E+00	0.7993E+03	0.1455E-09	0.2467E+04	0.1184E-08	0.1241E+03	0.6204E-12	0.5572E+03	0.1003E-09	0.4015E+02	0.4015E-09	0.3310E+04	0.6620E-08	0.1300E+04	0.2601E-08	0.2966E+03	0.1186E-08	0.5733E+02	0.2179E-09	0.1572E+03	0.5973E-09	0.1087E+07	0.4346E-05	0.1304E+04	0.8084E-09
0.9926E+00	0.4975E+00	0.7629E+03	0.1389E-09	0.2350E+04	0.1128E-08	0.1182E+03	0.5911E-12	0.5318E+03	0.9572E-10	0.3819E+02	0.3819E-09	0.3150E+04	0.6300E-08	0.1238E+04	0.2475E-08	0.2822E+03	0.1129E-08	0.5454E+02	0.2073E-09	0.1495E+03	0.5682E-09	0.1034E+07	0.4135E-05	0.1242E+04	0.7699E-09
0.9926E+00	0.5025E+00	0.7465E+03	0.1359E-09	0.2298E+04	0.1103E-08	0.1154E+03	0.5771E-12	0.5203E+03	0.9366E-10	0.3729E+02	0.3729E-09	0.3077E+04	0.6154E-08	0.1209E+04	0.2418E-08	0.2755E+03	0.1102E-08	0.5326E+02	0.2024E-09	0.1460E+03	0.5549E-09	0.1010E+07	0.4038E-05	0.1214E+04	0.7524E-09
0.9926E+00	0.5074E+00	0.7426E+03	0.1352E-09	0.2285E+04	0.1097E-08	0.1148E+03	0.5739E-12	0.5176E+03	0.9318E-10	0.3708E+02	0.3708E-09	0.3059E+04	0.6119E-08	0.1202E+04	0.2404E-08	0.2740E+03	0.1096E-08	0.5296E+02	0.2012E-09	0.1452E+03	0.5518E-09	0.1004E+07	0.4015E-05	0.1207E+04	0.7482E-09
0.9926E+00	0.5124E+00	0.7526E+03	0.1370E-09	0.2315E+04	0.1111E-08	0.1167E+03	0.5835E-12	0.5246E+03	0.9442E-10	0.3756E+02	0.3756E-09	0.3099E+04	0.6198E-08	0.1218E+04	0.2435E-08	0.2775E+03	0.1110E-08	0.5364E+02	0.2039E-09	0.1471E+03	0.5589E-09	0.1017E+07	0.4067E-05	0.1223E+04	0.7580E-09
0.9926E+00	0.5173E+00	0.7953E+03	0.1447E-09	0.2447E+04	0.1174E-08	0.1243E+03	0.6213E-12	0.5544E+03	0.9978E-10	0.3971E+02	0.3971E-09	0.3277E+04	0.6553E-08	0.1287E+04	0.2575E-08	0.2934E+03	0.1174E-08	0.5672E+02	0.2155E-09	0.1555E+03	0.5909E-09	0.1075E+07	0.4301E-05	0.1292E+04	0.8012E-09
0.9926E+00	0.5223E+00	0.8225E+03	0.1497E-09	0.2531E+04	0.1215E-08	0.1290E+03	0.6449E-12	0.5733E+03	0.1032E-09	0.4110E+02	0.4110E-09	0.3391E+04	0.6782E-08	0.1332E+04	0.2664E-08	0.3037E+03	0.1215E-08	0.5870E+02	0.2231E-09	0.1609E+03	0.6116E-09	0.1113E+07	0.4451E-05	0.1337E+04	0.8290E-09
0.9926E+00	0.5272E+00	0.8284E+03	0.1508E-09	0.2549E+04	0.1224E-08	0.1300E+03	0.6499E-12	0.5774E+03	0.1039E-09	0.4140E+02	0.4140E-09	0.3415E+04	0.6831E-08	0.1342E+04	0.2684E-08	0.3059E+03	0.1224E-08	0.5913E+02	0.2247E-09	0.1621E+03	0.6160E-09	0.1121E+07	0.4484E-05	0.1347E+04	0.8350E-09
0.9926E+00	0.5322E+00	0.8287E+03	0.1508E-09	0.2550E+04	0.1224E-08	0.1300E+03	0.6502E-12	0.5776E+03	0.1040E-09	0.4141E+02	0.4141E-09	0.3417E+04	0.6833E-08	0.1342E+04	0.2685E-08	0.3060E+03	0.1224E-08	0.5915E+02	0.2248E-09	0.1622E+03	0.6163E-09	0.1121E+07	0.4485E-05	0.1347E+04	0.8352E-09
0.9926E+00	0.5371E+00	0.8244E+03	0.1500E-09	0.2537E+04	0.1218E-08	0.1294E+03	0.6469E-12	0.5746E+03	0.1034E-09	0.4119E+02	0.4119E-09	0.3399E+04	0.6797E-08	0.1335E+04	0.2671E-08	0.3044E+03	0.1217E-08	0.5884E+02	0.2236E-09	0.1613E+03	0.6130E-09	0.1115E+07	0.4462E-05	0.1340E+04	0.8309E-09
0.9926E+00	0.5421E+00	0.8215E+03	0.1495E-09	0.2528E+04	0.1213E-08	0.1290E+03	0.6450E-12	0.5726E+03	0.1031E-09	0.4104E+02	0.4104E-09	0.3386E+04	0.6772E-08	0.1330E+04	0.2661E-08	0.3032E+03	0.1213E-08	0.5862E+02	0.2227E-09	0.1607E+03	0.6107E-09	0.1111E+07	0.4445E-05	0.1335E+04	0.8278E-09
0.9926E+00	0.5470E+00	0.8212E+03	0.1495E-09	0.2527E+04	0.1213E-08	0.1292E+03	0.6461E-12	0.5724E+03	0.1030E-09	0.4102E+02	0.4102E-09	0.3384E+04	0.6769E-08	0.1330E+04	0.2659E-08	0.3031E+03	0.1212E-08	0.5859E+02	0.2226E-09	0.1606E+03	0.6104E-09	0.1111E+07	0.4443E-05	0.1335E+04	0.8275E-09
0.9926E+00	0.5520E+00	0.8463E+03	0.1540E-09	0.2603E+04	0.1249E-08	0.1341E+03	0.6706E-12	0.5899E+03	0.1062E-09	0.4224E+02	0.4224E-09	0.3486E+04	0.6971E-08	0.1369E+04	0.2739E-08	0.3121E+03	0.1249E-08	0.6034E+02	0.2293E-09	0.1654E+03	0.6287E-09	0.1144E+07	0.4575E-05	0.1375E+04	0.8523E-09
0.9926E+00	0.5569E+00	0.8904E+03	0.1621E-09	0.2741E+04	0.1316E-08	0.1406E+03	0.7030E-12	0.6207E+03	0.1117E-09	0.4452E+02	0.4452E-09	0.3673E+04	0.7346E-08	0.1443E+04	0.2886E-08	0.3289E+03	0.1316E-08	0.6359E+02	0.2416E-09	0.1743E+03	0.6625E-09	0.1206E+07	0.4822E-05	0.1448E+04	0.8978E-09
0.9926E+00	0.5619E+00	0.9393E+03	0.1709E-09	0.2894E+04	0.1389E-08	0.1478E+03	0.7388E-12	0.6547E+03	0.1178E-09	0.4703E+02	0.4703E-09	0.3880E+04	0.7759E-08	0.1524E+04	0.3049E-08	0.3475E+03	0.1390E-08	0.6717E+02	0.2552E-09	0.1842E+03	0.6998E-09	0.1274E+07	0.5094E-05	0.1529E+04	0.9479E-09
0.9926E+00	0.5668E+00	0.9898E+03	0.1801E-09	0.3052E+04	0.1465E-08	0.1551E+03	0.7755E-12	0.6899E+03	0.1242E-09	0.4963E+02	0.4963E-09	0.4093E+04	0.8187E-08	0.1608E+04	0.3217E-08	0.3666E+03	0.1467E-08	0.7088E+02	0.2693E-09	0.1943E+03	0.7384E-09	0.1344E+07	0.5376E-05	0.1613E+04	0.9998E-09
0.9926E+00	0.5718E+00	0.1029E+04	0.1872E-09	0.3174E+04	0.1524E-08	0.1604E+03	0.8018E-12	0.7171E+03	0.1291E-09	0.5164E+02	0.5164E-09	0.4259E+04	0.8517E-08	0.1673E+04	0.3346E-08	0.3815E+03	0.1526E-08	0.7374E+02	0.2802E-09	0.2022E+03	0.7683E-09	0.1398E+07	0.5594E-05	0.1677E+04	0.1040E-08
0.9926E+00	0.5767E+00	0.1045E+04	0.1902E-09	0.3225E+04	0.1548E-08	0.1625E+03	0.8126E-12	0.7285E+03	0.1311E-09	0.5247E+02	0.5247E-09	0.4328E+04	0.8655E-08	0.1700E+04	0.3401E-08	0.3876E+03	0.1551E-08	0.7493E+02	0.2847E-09	0.2054E+03	0.7807E-09	0.1421E+07	0.5684E-05	0.1705E+04	0.1057E-08
0.9926E+00	0.5817E+00	0.1055E+04	0.1920E-09	0.3256E+04	0.1563E-08	0.1640E+03	0.8202E-12	0.7354E+03	0.1324E-09	0.5296E+02	0.5296E-09	0.4368E+04	0.8736E-08	0.1716E+04	0.3432E-08	0.3912E+03	0.1565E-08	0.7563E+02	0.2874E-09	0.2074E+03	0.7880E-09	0.1434E+07	0.5737E-05	0.1721E+04	0.1067E-08
0.9926E+00	0.5866E+00	0.1071E+04	0.1948E-09	0.3303E+04	0.1585E-08	0.1664E+03	0.8321E-12	0.7462E+03	0.1343E-09	0.5370E+02	0.5370E-09	0.4429E+04	0.8859E-08	0.1740E+04	0.3481E-08	0.3967E+03	0.1587E-08	0.7669E+02	0.2914E-09	0.2103E+03	0.7990E-09	0.1454E+07	0.5817E-05	0.1745E+04	0.1082E-08
0.9926E+00	0.5916E+00	0.1090E+04	0.1983E-09	0.3361E+04	0.1613E-08	0.1693E+03	0.8465E-12	0.7595E+03	0.1367E-09	0.5463E+02	0.5463E-09	0.4506E+04	0.9013E-08	0.1771E+04	0.3541E-08	0.4036E+03	0.1614E-08	0.7801E+02	0.2965E-09	0.2139E+03	0.8128E-09	0.1479E+07	0.5917E-05	0.1776E+04	0.1101E-08
0.9926E+00	0.5965E+00	0.1105E+04	0.2011E-09	0.3409E+04	0.1636E-08	0.1716E+03	0.8581E-12	0.7703E+03	0.1387E-09	0.5540E+02	0.5540E-09	0.4570E+04	0.9140E-08	0.1796E+04	0.3591E-08	0.4093E+03	0.1637E-08	0.7911E+02	0.3006E-09	0.2169E+03	0.8243E-09	0.1500E+07	0.6001E-05	0.1801E+04	0.1117E-08
0.9926E+00	0.6015E+00	0.1109E+04	0.2018E-09	0.3421E+04	0.1642E-08	0.1722E+03	0.8609E-12	0.7730E+03	0.1391E-09	0.5559E+02	0.5559E-09	0.4586E+04	0.9172E-08	0.1802E+04	0.3604E-08	0.4107E+03	0.1643E-08	0.7938E+02	0.3017E-09	0.2177E+03	0.8271E-09	0.1505E+07	0.6022E-05	0.1808E+04	0.1121E-08
0.9926E+00	0.6064E+00	0.1092E+04	0.1988E-09	0.3370E+04	0.1618E-08	0.1697E+03	0.8487E-12	0.7614E+03	0.1371E-09	0.5477E+02	0.5477E-09	0.4517E+04	0.9035E-08	0.1775E+04	0.3550E-08	0.4045E+03	0.1618E-08	0.7820E+02	0.2971E-09	0.2144E+03	0.8147E-09	0.1483E+07	0.5932E-05	0.1781E+04	0.1104E-08
0.9926E+00	0.6114E+00	0.1058E+04	0.1926E-09	0.3265E+04	0.1567E-08	0.1647E+03	0.8235E-12	0.7375E+03	0.1328E-09	0.5306E+02	0.5306E-09	0.4376E+04	0.8752E-08	0.1719E+04	0.3439E-08	0.3919E+03	0.1568E-08	0.7576E+02	0.2879E-09	0.2077E+03	0.7893E-09	0.1437E+07	0.5747E-05	0.1725E+04	0.1070E-08
0.9926E+00	0.6163E+00	0.1042E+04	0.1896E-09	0.3215E+04	0.1543E-08	0.1615E+03	0.8077E-12	0.7261E+03	0.1307E-09	0.5226E+02	0.5226E-09	0.4310E+04	0.8619E-08	0.1693E+04	0.3386E-08	0.3860E+03	0.1544E-08	0.7461E+02	0.2835E-09	0.2046E+03	0.7773E-09	0.1415E+07	0.5660E-05	0.1699E+04	0.1053E-08
0.9926E+00	0.6213E+00	0.1033E+04	0.1881E-09	0.3190E+04	0.1531E-08	0.1596E+03	0.7980E-12	0.7204E+03	0.1297E-09	0.5187E+02	0.5187E-09	0.4277E+04	0.8554E-08	0.1680E+04	0.3361E-08	0.3831E+03	0.1532E-08	0.7404E+02	0.2814E-09	0.2030E+03	0.7714E-09	0.1404E+07	0.5617E-05	0.1686E+04	0.1045E-08
0.9926E+00	0.6262E+00	0.1031E+04	0.1876E-09	0.3181E+04	0.1527E-08	0.1588E+03	0.7941E-12	0.7183E+03	0.1293E-09	0.5172E+02	0.5172E-09	0.4265E+04	0.8530E-08	0.1676E+04	0.3351E-08	0.3820E+03	0.1528E-08	0.7384E+02	0.2806E-09	0.2025E+03	0.7693E-09	0.1401E+07	0.5602E-05	0.1681E+04	0.1042E-08
0.9926E+00	0.6312E+00	0.1035E+04	0.1884E-09	0.3195E+04	0.1534E-08	0.1587E+03	0.7935E-12	0.7215E+03	0.1299E-09	0.5196E+02	0.5196E-09	0.4285E+04	0.8569E-08	0.1683E+04	0.3367E-08	0.3838E+03	0.1535E-08	0.7418E+02	0.2819E-09	0.2034E+03	0.7728E-09	0.1407E+07	0.5628E-05	0.1689E+04	0.1047E-08
0.9926E+00	0.6361E+00	0.1039E+04	0.1891E-09	0.3207E+04	0.1539E-08	0.1590E+03	0.7950E-12	0.7242E+03	0.1304E-09	0.5216E+02	0.5216E-09	0.4301E+04	0.8601E-08	0.1690E+04	0.3379E-08	0.3852E+03	0.1541E-08	0.7446E+02	0.2829E-09	0.2042E+03	0.7758E-09	0.1412E+07	0.5649E-05	0.1695E+04	0.1051E-08
0.9926E+00	0.6411E+00	0.1039E+04	0.1892E-09	0.3208E+04	0.1540E-08	0.1588E+03	0.7941E-12	0.7245E+03	0.1304E-09	0.5218E+02	0.5218E-09	0.4303E+04	0.8606E-08	0.1691E+04	0.3381E-08	0.3854E+03	0.1542E-08	0.7450E+02	0.2831E-09	0.2043E+03	0.7762E-09	0.1413E+07	0.5652E-05	0.1696E+04	0.1051E-08
0.9926E+00	0.6460E+00	0.1038E+04	0.1890E-09	0.3206E+04	0.1539E-08	0.1584E+03	0.7920E-12	0.7238E+03	0.1303E-09	0.5214E+02	0.5214E-09	0.4300E+04	0.8600E-08	0.1689E+04	0.3379E-08	0.3851E+03	0.1541E-08	0.7445E+02	0.2829E-09	0.2041E+03	0.7756E-09	0.1412E+07	0.5647E-05	0.1694E+04	0.1050E-08
0.9926E+00	0.6510E+00	0.1037E+04	0.1888E-09	0.3203E+04	0.1537E-08	0.1580E+03	0.7902E-12	0.7231E+03	0.1302E-09	0.5210E+02	0.5210E-09	0.4296E+04	0.8593E-08	0.1688E+04	0.3376E-08	0.3848E+03	0.1539E-08	0.7439E+02	0.2827E-09	0.2039E+03	0.7750E-09	0.1411E+07	0.5643E-05	0.1693E+04	0.1050E-08
0.9926E+00	0.6559E+00	0.1041E+04	0.1894E-09	0.3215E+04	0.1543E-08	0.1579E+03	0.7895E-12	0.7252E+03	0.1305E-09	0.5229E+02	0.5229E-09	0.4313E+04	0.8627E-08	0.1695E+04	0.3389E-08	0.3863E+03	0.1545E-08	0.7468E+02	0.2838E-09	0.2047E+03	0.7780E-09	0.1416E+07	0.5665E-05	0.1699E+04	0.1053E-08
0.9926E+00	0.6609E+00	0.1054E+04	0.1918E-09	0.3255E+04	0.1562E-08	0.1593E+03	0.7964E-12	0.7346E+03	0.1322E-09	0.5294E+02	0.5294E-09	0.4367E+04	0.8733E-08	0.1716E+04	0.3431E-08	0.3911E+03	0.1564E-08	0.7560E+02	0.2873E-09	0.2073E+03	0.7877E-09	0.1434E+07	0.5735E-05	0.1720E+04	0.1067E-08
0.9926E+00	0.6658E+00	0.1075E+04	0.1957E-09	0.3320E+04	0.1594E-08	0.1628E+03	0.8140E-12	0.7495E+03	0.1349E-09	0.5400E+02	0.5400E-09	0.4454E+04	0.8907E-08	0.1750E+04	0.3500E-08	0.3989E+03	0.1596E-08	0.7711E+02	0.2930E-09	0.2114E+03	0.8034E-09	0.1462E+07	0.5849E-05	0.1754E+04	0.1088E-08
0.9926E+00	0.6708E+00	0.1101E+04	0.2005E-09	0.3398E+04	0.1631E-08	0.1671E+03	0.8356E-12	0.7677E+03	0.1382E-09	0.5526E+02	0.5526E-09	0.4557E+04	0.9115E-08	0.1791E+04	0.3581E-08	0.4082E+03	0.1633E-08	0.7891E+02	0.2998E-09	0.2163E+03	0.8221E-09	0.1496E+07	0.5985E-05	0.1796E+04	0.1113E-08
0.9926E+00	0.6757E+00	0.1125E+04	0.2048E-09	0.3469E+04	0.1665E-08	0.1710E+03	0.8548E-12	0.7842E+03	0.1412E-09	0.5641E+02	0.5641E-09	0.4651E+04	0.9303E-08	0.1828E+04	0.3655E-08	0.4166E+03	0.1667E-08	0.8054E+02	0.3060E-09	0.2208E+03	0.8391E-09	0.1527E+07	0.6109E-05	0.1833E+04	0.1136E-08
0.9926E+00	0.6807E+00	0.1141E+04	0.2077E-09	0.3517E+04	0.1688E-08	0.1737E+03	0.8686E-12	0.7955E+03	0.1432E-09	0.5718E+02	0.5718E-09	0.4715E+04	0.9431E-08	0.1853E+04	0.3705E-08	0.4224E+03	0.1689E-08	0.8165E+02	0.3103E-09	0.2239E+03	0.8507E-09	0.1548E+07	0.6193E-05	0.1858E+04	0.1152E-08
0.9926E+00	0.6856E+00	0.1139E+04	0.2073E-09	0.3509E+04	0.1684E-08	0.1749E+03	0.8744E-12	0.7940E+03	0.1429E-09	0.5704E+02	0.5704E-09	0.4704E+04	0.9408E-08	0.1848E+04	0.3696E-08	0.4214E+03	0.1685E-08	0.8145E+02	0.3095E-09	0.2233E+03	0.8486E-09	0.1544E+07	0.6178E-05	0.1854E+04	0.1149E-08
0.9926E+00	0.6906E+00	0.1130E+04	0.2056E-09	0.3479E+04	0.1670E-08	0.1745E+03	0.8725E-12	0.7874E+03	0.1417E-09	0.5653E+02	0.5653E-09	0.4663E+04	0.9325E-08	0.1832E+04	0.3664E-08	0.4176E+03	0.1670E-08	0.8073E+02	0.3068E-09	0.2213E+03	0.8411E-09	0.1531E+07	0.6123E-05	0.1838E+04	0.1139E-08
0.9926E+00	0.6955E+00	0.1120E+04	0.2039E-09	0.3450E+04	0.1656E-08	0.1730E+03	0.8649E-12	0.7807E+03	0.1405E-09	0.5605E+02	0.5605E-09	0.4624E+04	0.9248E-08	0.1817E+04	0.3634E-08	0.4141E+03	0.1657E-08	0.8005E+02	0.3042E-09	0.2195E+03	0.8341E-09	0.1518E+07	0.6071E-05	0.1823E+04	0.1130E-08
0.9926E+00	0.7005E+00	0.1112E+04	0.2025E-09	0.3427E+04	0.1645E-08	0.1714E+03	0.8568E-12	0.7754E+03	0.1396E-09	0.5567E+02	0.5567E-09	0.4594E+04	0.9188E-08	0.1805E+04	0.3610E-08	0.4114E+03	0.1645E-08	0.7952E+02	0.3022E-09	0.2180E+03	0.8285E-09	0.1508E+07	0.6030E-05	0.1811E+04	0.1123E-08
0.9926E+00	0.7054E+00	0.1107E+04	0.2015E-09	0.3411E+04	0.1637E-08	0.1701E+03	0.8505E-12	0.7715E+03	0.1389E-09	0.5539E+02	0.5539E-09	0.4572E+04	0.9144E-08	0.1796E+04	0.3593E-08	0.4094E+03	0.1637E-08	0.7913E+02	0.3007E-09	0.2170E+03	0.8245E-09	0.1500E+07	0.6001E-05	0.1802E+04	0.1118E-08
0.9926E+00	0.7104E+00	0.1103E+04	0.2007E-09	0.3399E+04	0.1631E-08	0.1692E+03	0.8459E-12	0.7687E+03	0.1384E-09	0.5519E+02	0.5519E-09	0.4555E+04	0.9111E-08	0.1790E+04	0.3580E-08	0.4079E+03	0.1631E-08	0.7884E+02	0.2996E-09	0.2162E+03	0.8215E-09	0.1495E+07	0.5979E-05	0.1796E+04	0.1114E-08
0.9926E+00	0.7153E+00	0.1099E+04	0.2001E-09	0.3388E+04	0.1626E-08	0.1685E+03	0.8426E-12	0.7663E+03	0.1379E-09	0.5502E+02	0.5502E-09	0.4541E+04	0.9083E-08	0.1784E+04	0.3569E-08	0.4066E+03	0.1626E-08	0.7860E+02	0.2987E-09	0.2155E+03	0.8190E-09	0.1490E+07	0.5960E-05	0.1791E+04	0.1110E-08
0.9926E+00	0.7203E+00	0.1097E+04	0.1996E-09	0.3379E+04	0.1622E-08	0.1683E+03	0.8415E-12	0.7644E+03	0.1376E-09	0.5487E+02	0.5487E-09	0.4529E+04	0.9059E-08	0.1780E+04	0.3559E-08	0.4055E+03	0.1622E-08	0.7839E+02	0.2979E-09	0.2149E+03	0.8168E-09	0.1486E+07	0.5945E-05	0.1786E+04	0.1107E-08
0.9926E+00	0.7252E+00	0.1096E+04	0.1994E-09	0.3375E+04	0.1620E-08	0.1683E+03	0.8414E-12	0.7637E+03	0.1375E-09	0.5478E+02	0.5478E-09	0.4522E+04	0.9044E-08	0.1777E+04	0.3553E-08	0.4049E+03	0.1619E-08	0.7826E+02	0.2974E-09	0.2146E+03	0.8154E-09	0.1484E+07	0.5935E-05	0.1783E+04	0.1106E-08
0.9926E+00	0.7302E+00	0.1095E+04	0.1993E-09	0.3373E+04	0.1619E-08	0.1686E+03	0.8430E-12	0.7633E+03	0.1374E-09	0.5473E+02	0.5473E-09	0.4518E+04	0.9036E-08	0.1775E+04	0.3550E-08	0.4045E+03	0.1618E-08	0.7819E+02	0.2971E-09	0.2144E+03	0.8147E-09	0.1482E+07	0.5930E-05	0.1782E+04	0.1105E-08
0.9926E+00	0.7351E+00	0.1093E+04	0.1990E-09	0.3367E+04	0.1616E-08	0.1686E+03	0.8431E-12	0.7621E+03	0.1372E-09	0.5464E+02	0.5464E-09	0.4510E+04	0.9020E-08	0.1772E+04	0.3544E-08	0.4038E+03	0.1615E-08	0.7806E+02	0.2966E-09	0.2140E+03	0.8133E-09	0.1480E+07	0.5920E-05	0.1779E+04	0.1103E-08
0.9926E+00	0.7401E+00	0.1089E+04	0.1982E-09	0.3354E+04	0.1610E-08	0.1683E+03	0.8413E-12	0.7592E+03	0.1367E-09	0.5443E+02	0.5443E-09	0.4492E+04	0.8984E-08	0.1765E+04	0.3530E-08	0.4022E+03	0.1609E-08	0.7775E+02	0.2955E-09	0.2132E+03	0.8101E-09	0.1474E+07	0.5896E-05	0.1772E+04	0.1099E-08
0.9926E+00	0.7450E+00	0.1083E+04	0.1971E-09	0.3335E+04	0.1601E-08	0.1673E+03	0.8366E-12	0.7549E+03	0.1359E-09	0.5413E+02	0.5413E-09	0.4468E+04	0.8935E-08	0.1755E+04	0.3511E-08	0.4000E+03	0.1600E-08	0.7733E+02	0.2939E-09	0.2120E+03	0.8057E-09	0.1466E+07	0.5864E-05	0.1762E+04	0.1092E-08
0.9926E+00	0.7500E+00	0.1072E+04	0.1951E-09	0.3300E+04	0.1584E-08	0.1653E+03	0.8263E-12	0.7471E+03	0.1345E-09	0.5360E+02	0.5360E-09	0.4423E+04	0.8846E-08	0.1738E+04	0.3476E-08	0.3961E+03	0.1584E-08	0.7657E+02	0.2910E-09	0.2099E+03	0.7977E-09	0.1452E+07	0.5807E-05	0.1744E+04	0.1081E-08
0.9926E+00	0.7550E+00	0.1057E+04	0.1923E-09	0.3254E+04	0.1562E-08	0.1623E+03	0.8115E-12	0.7365E+03	0.1326E-09	0.5288E+02	0.5288E-09	0.4363E+04	0.8725E-08	0.1714E+04	0.3428E-08	0.3907E+03	0.1563E-08	0.7552E+02	0.2870E-09	0.2071E+03	0.7869E-09	0.1432E+07	0.5728E-05	0.1719E+04	0.1066E-08
0.9926E+00	0.7599E+00	0.1040E+04	0.1892E-09	0.3203E+04	0.1538E-08	0.1591E+03	0.7955E-12	0.7247E+03	0.1305E-09	0.5206E+02	0.5206E-09	0.4295E+04	0.8590E-08	0.1687E+04	0.3375E-08	0.3847E+03	0.1539E-08	0.7436E+02	0.2826E-09	0.2039E+03	0.7747E-09	0.1410E+07	0.5639E-05	0.1693E+04	0.1049E-08
0.9926E+00	0.7649E+00	0.1023E+04	0.1862E-09	0.3152E+04	0.1513E-08	0.1558E+03	0.7789E-12	0.7130E+03	0.1283E-09	0.5125E+02	0.5125E-09	0.4227E+04	0.8454E-08	0.1661E+04	0.3322E-08	0.3786E+03	0.1514E-08	0.7318E+02	0.2781E-09	0.2007E+03	0.7625E-09	0.1388E+07	0.5550E-05	0.1666E+04	0.1033E-08
0.9926E+00	0.7698E+00	0.1004E+04	0.1828E-09	0.3096E+04	0.1486E-08	0.1522E+03	0.7608E-12	0.7001E+03	0.1260E-09	0.5035E+02	0.5035E-09	0.4153E+04	0.8305E-08	0.1632E+04	0.3263E-08	0.3719E+03	0.1488E-08	0.7190E+02	0.2732E-09	0.1971E+03	0.7491E-09	0.1363E+07	0.5453E-05	0.1636E+04	0.1014E-08
0.9926E+00	0.7748E+00	0.9856E+03	0.1794E-09	0.3039E+04	0.1459E-08	0.1493E+03	0.7466E-12	0.6870E+03	0.1237E-09	0.4942E+02	0.4942E-09	0.4076E+04	0.8153E-08	0.1602E+04	0.3203E-08	0.3651E+03	0.1460E-08	0.7057E+02	0.2682E-09	0.1935E+03	0.7353E-09	0.1338E+07	0.5353E-05	0.1606E+04	0.9958E-09
0.9926E+00	0.7797E+00	0.9796E+03	0.1783E-09	0.3020E+04	0.1449E-08	0.1491E+03	0.7456E-12	0.6828E+03	0.1229E-09	0.4909E+02	0.4909E-09	0.4049E+04	0.8098E-08	0.1591E+04	0.3182E-08	0.3626E+03	0.1451E-08	0.7010E+02	0.2664E-09	0.1922E+03	0.7304E-09	0.1329E+07	0.5317E-05	0.1596E+04	0.9893E-09
0.9926E+00	0.7847E+00	0.9798E+03	0.1783E-09	0.3020E+04	0.1450E-08	0.1492E+03	0.7460E-12	0.6829E+03	0.1229E-09	0.4910E+02	0.4910E-09	0.4050E+04	0.8099E-08	0.1591E+04	0.3182E-08	0.3627E+03	0.1451E-08	0.7011E+02	0.2664E-09	0.1922E+03	0.7305E-09	0.1329E+07	0.5318E-05	0.1596E+04	0.9895E-09
0.9926E+00	0.7896E+00	0.9807E+03	0.1785E-09	0.3023E+04	0.1451E-08	0.1496E+03	0.7479E-12	0.6836E+03	0.1230E-09	0.4914E+02	0.4914E-09	0.4053E+04	0.8107E-08	0.1592E+04	0.3185E-08	0.3630E+03	0.1452E-08	0.7017E+02	0.2667E-09	0.1924E+03	0.7311E-09	0.1331E+07	0.5323E-05	0.1597E+04	0.9904E-09
0.9926E+00	0.7946E+00	0.9840E+03	0.1791E-09	0.3033E+04	0.1456E-08	0.1505E+03	0.7523E-12	0.6859E+03	0.1235E-09	0.4930E+02	0.4930E-09	0.4066E+04	0.8133E-08	0.1598E+04	0.3195E-08	0.3642E+03	0.1457E-08	0.7040E+02	0.2675E-09	0.1930E+03	0.7335E-09	0.1335E+07	0.5340E-05	0.1603E+04	0.9936E-09
0.9926E+00	0.7995E+00	0.9899E+03	0.1802E-09	0.3051E+04	0.1464E-08	0.1514E+03	0.7571E-12	0.6900E+03	0.1242E-09	0.4960E+02	0.4960E-09	0.4091E+04	0.8182E-08	0.1607E+04	0.3215E-08	0.3664E+03	0.1466E-08	0.7082E+02	0.2691E-09	0.1942E+03	0.7379E-09	0.1343E+07	0.5372E-05	0.1612E+04	0.9996E-09
0.9926E+00	0.8045E+00	0.9960E+03	0.1813E-09	0.3070E+04	0.1473E-08	0.1524E+03	0.7621E-12	0.6943E+03	0.1250E-09	0.4990E+02	0.4990E-09	0.4116E+04	0.8232E-08	0.1617E+04	0.3234E-08	0.3687E+03	0.1475E-08	0.7126E+02	0.2708E-09	0.1954E+03	0.7425E-09	0.1351E+07	0.5405E-05	0.1622E+04	0.1006E-08
0.9926E+00	0.8094E+00	0.1002E+04	0.1824E-09	0.3088E+04	0.1482E-08	0.1534E+03	0.7670E-12	0.6985E+03	0.1257E-09	0.5021E+02	0.5021E-09	0.4142E+04	0.8283E-08	0.1627E+04	0.3254E-08	0.3709E+03	0.1484E-08	0.7170E+02	0.2725E-09	0.1966E+03	0.7471E-09	0.1360E+07	0.5439E-05	0.1632E+04	0.1012E-08
0.9926E+00	0.8144E+00	0.1008E+04	0.1834E-09	0.3106E+04	0.1491E-08	0.1543E+03	0.7717E-12	0.7026E+03	0.1265E-09	0.5051E+02	0.5051E-09	0.4166E+04	0.8331E-08	0.1637E+04	0.3273E-08	0.3731E+03	0.1492E-08	0.7212E+02	0.2741E-09	0.1977E+03	0.7514E-09	0.1368E+07	0.5470E-05	0.1642E+04	0.1018E-08
0.9926E+00	0.8193E+00	0.1012E+04	0.1842E-09	0.3119E+04	0.1497E-08	0.1551E+03	0.7756E-12	0.7054E+03	0.1270E-09	0.5070E+02	0.5070E-09	0.4182E+04	0.8364E-08	0.1643E+04	0.3286E-08	0.3746E+03	0.1498E-08	0.7240E+02	0.2751E-09	0.1985E+03	0.7544E-09	0.1373E+07	0.5492E-05	0.1648E+04	0.1022E-08
0.9926E+00	0.8243E+00	0.1013E+04	0.1843E-09	0.3121E+04	0.1498E-08	0.1554E+03	0.7770E-12	0.7060E+03	0.1271E-09	0.5074E+02	0.5074E-09	0.4185E+04	0.8371E-08	0.1644E+04	0.3289E-08	0.3749E+03	0.1499E-08	0.7246E+02	0.2754E-09	0.1987E+03	0.7550E-09	0.1374E+07	0.5496E-05	0.1649E+04	0.1023E-08
0.9926E+00	0.8292E+00	0.1013E+04	0.1844E-09	0.3122E+04	0.1499E-08	0.1555E+03	0.7775E-12	0.7062E+03	0.1271E-09	0.5076E+02	0.5076E-09	0.4186E+04	0.8373E-08	0.1645E+04	0.3290E-08	0.3750E+03	0.1500E-08	0.7248E+02	0.2754E-09	0.1987E+03	0.7551E-09	0.1374E+07	0.5497E-05	0.1650E+04	0.1023E-08
0.9926E+00	0.8342E+00	0.1013E+04	0.1844E-09	0.3122E+04	0.1499E-08	0.1555E+03	0.7776E-12	0.7061E+03	0.1271E-09	0.5075E+02	0.5075E-09	0.4186E+04	0.8372E-08	0.1645E+04	0.3289E-08	0.3749E+03	0.1500E-08	0.7247E+02	0.2754E-09	0.1987E+03	0.7551E-09	0.1374E+07	0.5497E-05	0.1650E+04	0.1023E-08
0.9926E+00	0.8391E+00	0.1012E+04	0.1842E-09	0.3118E+04	0.1497E-08	0.1555E+03	0.7773E-12	0.7053E+03	0.1270E-09	0.5069E+02	0.5069E-09	0.4181E+04	0.8362E-08	0.1643E+04	0.3285E-08	0.3745E+03	0.1498E-08	0.7239E+02	0.2751E-09	0.1985E+03	0.7542E-09	0.1373E+07	0.5491E-05	0.1648E+04	0.1022E-08
0.9926E+00	0.8441E+00	0.1007E+04	0.1833E-09	0.3104E+04	0.1490E-08	0.1551E+03	0.7754E-12	0.7020E+03	0.1264E-09	0.5046E+02	0.5046E-09	0.4162E+04	0.8324E-08	0.1635E+04	0.3270E-08	0.3728E+03	0.1491E-08	0.7206E+02	0.2738E-09	0.1976E+03	0.7507E-09	0.1366E+07	0.5466E-05	0.1640E+04	0.1017E-08
0.9926E+00	0.8490E+00	0.1001E+04	0.1821E-09	0.3085E+04	0.1481E-08	0.1543E+03	0.7714E-12	0.6976E+03	0.1256E-09	0.5014E+02	0.5014E-09	0.4136E+04	0.8272E-08	0.1625E+04	0.3250E-08	0.3704E+03	0.1482E-08	0.7161E+02	0.2721E-09	0.1963E+03	0.7461E-09	0.1358E+07	0.5431E-05	0.1630E+04	0.1011E-08
0.9926E+00	0.8540E+00	0.9949E+03	0.1811E-09	0.3067E+04	0.1472E-08	0.1535E+03	0.7676E-12	0.6934E+03	0.1248E-09	0.4985E+02	0.4985E-09	0.4112E+04	0.8223E-08	0.1615E+04	0.3231E-08	0.3683E+03	0.1473E-08	0.7119E+02	0.2705E-09	0.1952E+03	0.7417E-09	0.1350E+07	0.5400E-05	0.1621E+04	0.1005E-08
0.9926E+00	0.8589E+00	0.9896E+03	0.1801E-09	0.3051E+04	0.1464E-08	0.1528E+03	0.7642E-12	0.6898E+03	0.1242E-09	0.4959E+02	0.4959E-09	0.4090E+04	0.8180E-08	0.1607E+04	0.3214E-08	0.3664E+03	0.1465E-08	0.7082E+02	0.2691E-09	0.1942E+03	0.7378E-09	0.1343E+07	0.5372E-05	0.1612E+04	0.9995E-09
0.9926E+00	0.8639E+00	0.9846E+03	0.1792E-09	0.3036E+04	0.1457E-08	0.1522E+03	0.7610E-12	0.6863E+03	0.1235E-09	0.4936E+02	0.4936E-09	0.4071E+04	0.8143E-08	0.1600E+04	0.3199E-08	0.3647E+03	0.1459E-08	0.7049E+02	0.2679E-09	0.1933E+03	0.7344E-09	0.1337E+07	0.5347E-05	0.1604E+04	0.9948E-09
0.9926E+00	0.8688E+00	0.9807E+03	0.1785E-09	0.3024E+04	0.1451E-08	0.1516E+03	0.7578E-12	0.6835E+03	0.1230E-09	0.4916E+02	0.4916E-09	0.4055E+04	0.8110E-08	0.1593E+04	0.3186E-08	0.3632E+03	0.1453E-08	0.7021E+02	0.2668E-09	0.1925E+03	0.7315E-09	0.1331E+07	0.5326E-05	0.1598E+04	0.9906E-09
0.9926E+00	0.8738E+00	0.9808E+03	0.1785E-09	0.3024E+04	0.1451E-08	0.1515E+03	0.7574E-12	0.6836E+03	0.1231E-09	0.4916E+02	0.4916E-09	0.4055E+04	0.8109E-08	0.1593E+04	0.3186E-08	0.3632E+03	0.1453E-08	0.7021E+02	0.2668E-09	0.1925E+03	0.7315E-09	0.1331E+07	0.5325E-05	0.1598E+04	0.9905E-09
0.9926E+00	0.8787E+00	0.9818E+03	0.1787E-09	0.3026E+04	0.1453E-08	0.1516E+03	0.7579E-12	0.6844E+03	0.1232E-09	0.4920E+02	0.4920E-09	0.4058E+04	0.8116E-08	0.1594E+04	0.3189E-08	0.3635E+03	0.1454E-08	0.7026E+02	0.2670E-09	0.1926E+03	0.7320E-09	0.1332E+07	0.5329E-05	0.1599E+04	0.9913E-09
0.9926E+00	0.8837E+00	0.9844E+03	0.1792E-09	0.3033E+04	0.1456E-08	0.1519E+03	0.7593E-12	0.6862E+03	0.1235E-09	0.4931E+02	0.4931E-09	0.4067E+04	0.8133E-08	0.1598E+04	0.3195E-08	0.3642E+03	0.1457E-08	0.7041E+02	0.2676E-09	0.1930E+03	0.7336E-09	0.1335E+07	0.5340E-05	0.1602E+04	0.9935E-09
0.9926E+00	0.8886E+00	0.9901E+03	0.1802E-09	0.3048E+04	0.1463E-08	0.1526E+03	0.7630E-12	0.6901E+03	0.1242E-09	0.4953E+02	0.4953E-09	0.4085E+04	0.8171E-08	0.1605E+04	0.3210E-08	0.3659E+03	0.1464E-08	0.7073E+02	0.2688E-09	0.1939E+03	0.7370E-09	0.1341E+07	0.5365E-05	0.1610E+04	0.9984E-09
0.9926E+00	0.8936E+00	0.9964E+03	0.1813E-09	0.3066E+04	0.1472E-08	0.1536E+03	0.7681E-12	0.6945E+03	0.1250E-09	0.4982E+02	0.4982E-09	0.4109E+04	0.8218E-08	0.1614E+04	0.3229E-08	0.3680E+03	0.1472E-08	0.7113E+02	0.2703E-09	0.1950E+03	0.7411E-09	0.1349E+07	0.5395E-05	0.1620E+04	0.1004E-08
0.9926E+00	0.8985E+00	0.1003E+04	0.1825E-09	0.3085E+04	0.1481E-08	0.1546E+03	0.7731E-12	0.6989E+03	0.1258E-09	0.5010E+02	0.5010E-09	0.4133E+04	0.8265E-08	0.1624E+04	0.3247E-08	0.3701E+03	0.1480E-08	0.7154E+02	0.2719E-09	0.1962E+03	0.7454E-09	0.1356E+07	0.5425E-05	0.1630E+04	0.1010E-08
0.9926E+00	0.9035E+00	0.1008E+04	0.1835E-09	0.3102E+04	0.1489E-08	0.1556E+03	0.7778E-12	0.7029E+03	0.1265E-09	0.5037E+02	0.5037E-09	0.4154E+04	0.8309E-08	0.1632E+04	0.3265E-08	0.3720E+03	0.1488E-08	0.7192E+02	0.2733E-09	0.1972E+03	0.7493E-09	0.1363E+07	0.5454E-05	0.1639E+04	0.1016E-08
0.9926E+00	0.9084E+00	0.1013E+04	0.1844E-09	0.3117E+04	0.1496E-08	0.1564E+03	0.7821E-12	0.7064E+03	0.1272E-09	0.5060E+02	0.5060E-09	0.4174E+04	0.8348E-08	0.1640E+04	0.3280E-08	0.3738E+03	0.1495E-08	0.7226E+02	0.2746E-09	0.1981E+03	0.7529E-09	0.1370E+07	0.5479E-05	0.1647E+04	0.1021E-08
0.9926E+00	0.9134E+00	0.1014E+04	0.1846E-09	0.3121E+04	0.1498E-08	0.1569E+03	0.7843E-12	0.7070E+03	0.1273E-09	0.5066E+02	0.5066E-09	0.4179E+04	0.8358E-08	0.1642E+04	0.3284E-08	0.3742E+03	0.1497E-08	0.7234E+02	0.2749E-09	0.1984E+03	0.7537E-09	0.1371E+07	0.5486E-05	0.1649E+04	0.1022E-08
0.9926E+00	0.9183E+00	0.1014E+04	0.1846E-09	0.3121E+04	0.1498E-08	0.1569E+03	0.7843E-12	0.7070E+03	0.1273E-09	0.5065E+02	0.5065E-09	0.4179E+04	0.8357E-08	0.1642E+04	0.3284E-08	0.3742E+03	0.1497E-08	0.7234E+02	0.2749E-09	0.1983E+03	0.7537E-09	0.1371E+07	0.5486E-05	0.1649E+04	0.1022E-08
0.9926E+00	0.9233E+00	0.1014E+04	0.1845E-09	0.3120E+04	0.1498E-08	0.1568E+03	0.7842E-12	0.7067E+03	0.1272E-09	0.5064E+02	0.5064E-09	0.4177E+04	0.8355E-08	0.1641E+04	0.3283E-08	0.3741E+03	0.1496E-08	0.7232E+02	0.2748E-09	0.1983E+03	0.7535E-09	0.1371E+07	0.5484E-05	0.1648E+04	0.1022E-08
0.9926E+00	0.9282E+00	0.1013E+04	0.1843E-09	0.3117E+04	0.1496E-08	0.1568E+03	0.7838E-12	0.7060E+03	0.1271E-09	0.5061E+02	0.5061E-09	0.4175E+04	0.8351E-08	0.1641E+04	0.3281E-08	0.3739E+03	0.1496E-08	0.7229E+02	0.2747E-09	0.1982E+03	0.7532E-09	0.1370E+07	0.5482E-05	0.1647E+04	0.1021E-08
0.9926E+00	0.9332E+00	0.1012E+04	0.1841E-09	0.3114E+04	0.1495E-08	0.1567E+03	0.7834E-12	0.7052E+03	0.1269E-09	0.5061E+02	0.5061E-09	0.4175E+04	0.8350E-08	0.1640E+04	0.3281E-08	0.3739E+03	0.1496E-08	0.7228E+02	0.2747E-09	0.1982E+03	0.7531E-09	0.1370E+07	0.5481E-05	0.1645E+04	0.1020E-08
0.9926E+00	0.9381E+00	0.1012E+04	0.1841E-09	0.3114E+04	0.1495E-08	0.1567E+03	0.7833E-12	0.7051E+03	0.1269E-09	0.5061E+02	0.5061E-09	0.4175E+04	0.8350E-08	0.1640E+04	0.3281E-08	0.3739E+03	0.1496E-08	0.7228E+02	0.2747E-09	0.1982E+03	0.7531E-09	0.1370E+07	0.5481E-05	0.1645E+04	0.1020E-08
0.9926E+00	0.9431E+00	0.1012E+04	0.1841E-09	0.3114E+04	0.1495E-08	0.1567E+03	0.7833E-12	0.7052E+03	0.1269E-09	0.5061E+02	0.5061E-09	0.4175E+04	0.8351E-08	0.1641E+04	0.3281E-08	0.3740E+03	0.1496E-08	0.7229E+02	0.2747E-09	0.1982E+03	0.7532E-09	0.1370E+07	0.5482E-05	0.1645E+04	0.1020E-08
0.9926E+00	0.9480E+00	0.1012E+04	0.1842E-09	0.3116E+04	0.1496E-08	0.1567E+03	0.7836E-12	0.7056E+03	0.1270E-09	0.5065E+02	0.5065E-09	0.4178E+04	0.8357E-08	0.1642E+04	0.3283E-08	0.3742E+03	0.1497E-08	0.7234E+02	0.2749E-09	0.1983E+03	0.7537E-09	0.1371E+07	0.5485E-05	0.1646E+04	0.1021E-08
0.9926E+00	0.9530E+00	0.1014E+04	0.1846E-09	0.3122E+04	0.1498E-08	0.1568E+03	0.7838E-12	0.7069E+03	0.1272E-09	0.5071E+02	0.5071E-09	0.4184E+04	0.8368E-08	0.1644E+04	0.3288E-08	0.3747E+03	0.1499E-08	0.7243E+02	0.2752E-09	0.1986E+03	0.7547E-09	0.1373E+07	0.5493E-05	0.1649E+04	0.1022E-08
0.9926E+00	0.9579E+00	0.1015E+04	0.1848E-09	0.3125E+04	0.1500E-08	0.1567E+03	0.7837E-12	0.7077E+03	0.1274E-09	0.5072E+02	0.5072E-09	0.4185E+04	0.8371E-08	0.1645E+04	0.3289E-08	0.3748E+03	0.1499E-08	0.7245E+02	0.2753E-09	0.1987E+03	0.7549E-09	0.1373E+07	0.5494E-05	0.1651E+04	0.1023E-08
0.9926E+00	0.9629E+00	0.1015E+04	0.1847E-09	0.3123E+04	0.1499E-08	0.1566E+03	0.7829E-12	0.7074E+03	0.1273E-09	0.5069E+02	0.5069E-09	0.4183E+04	0.8367E-08	0.1644E+04	0.3287E-08	0.3746E+03	0.1498E-08	0.7241E+02	0.2752E-09	0.1985E+03	0.7545E-09	0.1373E+07	0.5491E-05	0.1650E+04	0.1023E-08
0.9926E+00	0.9678E+00	0.1012E+04	0.1842E-09	0.3115E+04	0.1495E-08	0.1560E+03	0.7799E-12	0.7056E+03	0.1270E-09	0.5054E+02	0.5054E-09	0.4171E+04	0.8342E-08	0.1639E+04	0.3278E-08	0.3735E+03	0.1494E-08	0.7219E+02	0.2743E-09	0.1979E+03	0.7522E-09	0.1369E+07	0.5474E-05	0.1646E+04	0.1020E-08
0.9926E+00	0.9728E+00	0.1003E+04	0.1826E-09	0.3087E+04	0.1482E-08	0.1545E+03	0.7724E-12	0.6992E+03	0.1259E-09	0.5005E+02	0.5005E-09	0.4132E+04	0.8263E-08	0.1623E+04	0.3247E-08	0.3699E+03	0.1480E-08	0.7151E+02	0.2717E-09	0.1961E+03	0.7451E-09	0.1356E+07	0.5423E-05	0.1631E+04	0.1011E-08
0.9926E+00	0.9777E+00	0.9783E+03	0.1781E-09	0.3010E+04	0.1445E-08	0.1511E+03	0.7554E-12	0.6819E+03	0.1227E-09	0.4883E+02	0.4883E-09	0.4031E+04	0.8061E-08	0.1584E+04	0.3167E-08	0.3609E+03	0.1444E-08	0.6976E+02	0.2651E-09	0.1913E+03	0.7269E-09	0.1323E+07	0.5290E-05	0.1590E+04	0.9861E-09
0.9926E+00	0.9827E+00	0.9076E+03	0.1652E-09	0.2793E+04	0.1341E-08	0.1412E+03	0.7062E-12	0.6327E+03	0.1139E-09	0.4533E+02	0.4533E-09	0.3741E+04	0.7482E-08	0.1470E+04	0.2940E-08	0.3350E+03	0.1340E-08	0.6476E+02	0.2461E-09	0.1775E+03	0.6747E-09	0.1228E+07	0.4911E-05	0.1476E+04	0.9148E-09
0.9926E+00	0.9876E+00	0.8015E+03	0.1459E-09	0.2466E+04	0.1184E-08	0.1251E+03	0.6256E-12	0.5587E+03	0.1006E-09	0.4000E+02	0.4000E-09	0.3302E+04	0.6604E-08	0.1297E+04	0.2595E-08	0.2957E+03	0.1183E-08	0.5715E+02	0.2172E-09	0.1567E+03	0.5955E-09	0.1084E+07	0.4334E-05	0.1303E+04	0.8076E-09
0.9926E+00	0.9926E+00	0.5452E+03	0.9923E-10	0.1676E+04	0.8046E-09	0.8601E+02	0.4300E-12	0.3801E+03	0.6841E-10	0.2718E+02	0.2718E-09	0.2244E+04	0.4489E-08	0.8818E+03	0.1764E-08	0.2009E+03	0.8036E-09	0.3884E+02	0.1476E-09	0.1065E+03	0.4046E-09	0.7364E+06	0.2945E-05	0.8855E+03	0.5490E-09
0.9926E+00	0.9975E+00	0.5452E+03	0.9923E-10	0.1676E+04	0.8046E-09	0.8601E+02	0.4300E-12	0.3801E+03	0.6841E-10	0.2718E+02	0.2718E-09	0.2244E+04	0.4489E-08	0.8818E+03	0.1764E-08	0.2009E+03	0.8036E-09	0.3884E+02	0.1476E-09	0.1065E+03	0.4046E-09	0.7364E+06	0.2945E-05	0.8855E+03	0.5490E-09
0.9876E+00	0.2475E-02	0.7205E+03	0.1311E-09	0.2227E+04	0.1069E-08	0.1073E+03	0.5366E-12	0.5022E+03	0.9039E-10	0.3612E+02	0.3612E-09	0.2983E+04	0.5966E-08	0.1172E+04	0.2344E-08	0.2670E+03	0.1068E-08	0.5161E+02	0.1961E-09	0.1415E+03	0.5377E-09	0.9785E+06	0.3914E-05	0.1176E+04	0.7293E-09
0.9876E+00	0.7426E-02	0.7205E+03	0.1311E-09	0.2227E+04	0.1069E-08	0.1073E+03	0.5366E-12	0.5022E+03	0.9039E-10	0.3612E+02	0.3612E-09	0.2983E+04	0.5966E-08	0.1172E+04	0.2344E-08	0.2670E+03	0.1068E-08	0.5161E+02	0.1961E-09	0.1415E+03	0.5377E-09	0.9785E+06	0.3914E-05	0.1176E+04	0.7293E-09
0.9876E+00	0.1238E-01	0.7199E+03	0.1310E-09	0.2228E+04	0.1070E-08	0.1076E+03	0.5378E-12	0.5017E+03	0.9031E-10	0.3620E+02	0.3620E-09	0.2989E+04	0.5978E-08	0.1174E+04	0.2349E-08	0.2676E+03	0.1070E-08	0.5173E+02	0.1966E-09	0.1418E+03	0.5389E-09	0.9808E+06	0.3923E-05	0.1177E+04	0.7299E-09
0.9876E+00	0.1733E-01	0.7923E+03	0.1442E-09	0.2450E+04	0.1176E-08	0.1197E+03	0.5985E-12	0.5522E+03	0.9940E-10	0.3987E+02	0.3987E-09	0.3289E+04	0.6577E-08	0.1292E+04	0.2584E-08	0.2946E+03	0.1178E-08	0.5695E+02	0.2164E-09	0.1561E+03	0.5933E-09	0.1080E+07	0.4319E-05	0.1294E+04	0.8026E-09
0.9876E+00	0.2228E-01	0.9950E+03	0.1811E-09	0.3076E+04	0.1477E-08	0.1501E+03	0.7506E-12	0.6935E+03	0.1248E-09	0.5007E+02	0.5007E-09	0.4128E+04	0.8256E-08	0.1622E+04	0.3244E-08	0.3698E+03	0.1479E-08	0.7148E+02	0.2716E-09	0.1960E+03	0.7448E-09	0.1356E+07	0.5422E-05	0.1625E+04	0.1008E-08
0.9876E+00	0.2723E-01	0.1154E+04	0.2101E-09	0.3567E+04	0.1712E-08	0.1727E+03	0.8633E-12	0.8047E+03	0.1448E-09	0.5805E+02	0.5805E-09	0.4786E+04	0.9572E-08	0.1880E+04	0.3761E-08	0.4288E+03	0.1715E-08	0.8288E+02	0.3149E-09	0.2272E+03	0.8635E-09	0.1572E+07	0.6286E-05	0.1884E+04	0.1168E-08
0.9876E+00	0.3218E-01	0.1224E+04	0.2229E-09	0.3782E+04	0.1815E-08	0.1823E+03	0.9116E-12	0.8535E+03	0.1536E-09	0.6153E+02	0.6153E-09	0.5074E+04	0.1015E-07	0.1994E+04	0.3987E-08	0.4546E+03	0.1818E-08	0.8787E+02	0.3339E-09	0.2409E+03	0.9155E-09	0.1666E+07	0.6664E-05	0.1998E+04	0.1239E-08
0.9876E+00	0.3713E-01	0.1267E+04	0.2306E-09	0.3914E+04	0.1879E-08	0.1884E+03	0.9421E-12	0.8832E+03	0.1590E-09	0.6367E+02	0.6367E-09	0.5253E+04	0.1051E-07	0.2064E+04	0.4128E-08	0.4705E+03	0.1882E-08	0.9095E+02	0.3456E-09	0.2494E+03	0.9476E-09	0.1724E+07	0.6898E-05	0.2068E+04	0.1282E-08
0.9876E+00	0.4208E-01	0.1323E+04	0.2408E-09	0.4089E+04	0.1963E-08	0.1968E+03	0.9838E-12	0.9222E+03	0.1660E-09	0.6650E+02	0.6650E-09	0.5488E+04	0.1098E-07	0.2156E+04	0.4312E-08	0.4915E+03	0.1966E-08	0.9501E+02	0.3610E-09	0.2605E+03	0.9898E-09	0.1801E+07	0.7205E-05	0.2160E+04	0.1339E-08
0.9876E+00	0.4703E-01	0.1382E+04	0.2515E-09	0.4275E+04	0.2052E-08	0.2063E+03	0.1031E-11	0.9631E+03	0.1734E-09	0.6961E+02	0.6961E-09	0.5743E+04	0.1149E-07	0.2256E+04	0.4513E-08	0.5144E+03	0.2058E-08	0.9944E+02	0.3779E-09	0.2726E+03	0.1036E-08	0.1886E+07	0.7542E-05	0.2260E+04	0.1401E-08
0.9876E+00	0.5198E-01	0.1401E+04	0.2550E-09	0.4340E+04	0.2083E-08	0.2101E+03	0.1050E-11	0.9767E+03	0.1758E-09	0.7076E+02	0.7076E-09	0.5834E+04	0.1167E-07	0.2292E+04	0.4584E-08	0.5228E+03	0.2091E-08	0.1011E+03	0.3840E-09	0.2771E+03	0.1053E-08	0.1916E+07	0.7665E-05	0.2294E+04	0.1422E-08
0.9876E+00	0.5693E-01	0.1382E+04	0.2516E-09	0.4292E+04	0.2060E-08	0.2090E+03	0.1045E-11	0.9634E+03	0.1734E-09	0.7025E+02	0.7025E-09	0.5782E+04	0.1156E-07	0.2272E+04	0.4544E-08	0.5186E+03	0.2074E-08	0.1002E+03	0.3809E-09	0.2748E+03	0.1044E-08	0.1901E+07	0.7605E-05	0.2270E+04	0.1407E-08
0.9876E+00	0.6188E-01	0.1165E+04	0.2121E-09	0.3627E+04	0.1741E-08	0.1773E+03	0.8863E-12	0.8123E+03	0.1462E-09	0.5972E+02	0.5972E-09	0.4902E+04	0.9803E-08	0.1926E+04	0.3852E-08	0.4403E+03	0.1761E-08	0.8509E+02	0.3234E-09	0.2333E+03	0.8865E-09	0.1615E+07	0.6459E-05	0.1920E+04	0.1190E-08
0.9876E+00	0.6683E-01	0.9271E+03	0.1687E-09	0.2878E+04	0.1381E-08	0.1383E+03	0.6915E-12	0.6462E+03	0.1163E-09	0.4732E+02	0.4732E-09	0.3885E+04	0.7770E-08	0.1526E+04	0.3053E-08	0.3489E+03	0.1396E-08	0.6743E+02	0.2562E-09	0.1849E+03	0.7025E-09	0.1279E+07	0.5118E-05	0.1523E+04	0.9440E-09
0.9876E+00	0.7178E-01	0.7290E+03	0.1327E-09	0.2254E+04	0.1082E-08	0.1054E+03	0.5272E-12	0.5081E+03	0.9146E-10	0.3695E+02	0.3695E-09	0.3037E+04	0.6074E-08	0.1193E+04	0.2386E-08	0.2725E+03	0.1090E-08	0.5267E+02	0.2002E-09	0.1444E+03	0.5488E-09	0.9990E+06	0.3996E-05	0.1192E+04	0.7391E-09
0.9876E+00	0.7673E-01	0.6200E+03	0.1128E-09	0.1918E+04	0.9209E-09	0.8915E+02	0.4458E-12	0.4321E+03	0.7778E-10	0.3138E+02	0.3138E-09	0.2582E+04	0.5165E-08	0.1015E+04	0.2029E-08	0.2316E+03	0.9265E-09	0.4477E+02	0.1701E-09	0.1227E+03	0.4664E-09	0.8491E+06	0.3396E-05	0.1014E+04	0.6289E-09
0.9876E+00	0.8168E-01	0.5751E+03	0.1047E-09	0.1779E+04	0.8541E-09	0.8255E+02	0.4128E-12	0.4008E+03	0.7215E-10	0.2908E+02	0.2908E-09	0.2394E+04	0.4788E-08	0.9406E+03	0.1881E-08	0.2147E+03	0.8587E-09	0.4149E+02	0.1577E-09	0.1138E+03	0.4323E-09	0.7870E+06	0.3148E-05	0.9409E+03	0.5833E-09
0.9876E+00	0.8663E-01	0.5536E+03	0.1007E-09	0.1712E+04	0.8219E-09	0.7940E+02	0.3970E-12	0.3858E+03	0.6945E-10	0.2797E+02	0.2797E-09	0.2303E+04	0.4606E-08	0.9049E+03	0.1810E-08	0.2065E+03	0.8260E-09	0.3991E+02	0.1517E-09	0.1094E+03	0.4158E-09	0.7570E+06	0.3028E-05	0.9053E+03	0.5613E-09
0.9876E+00	0.9158E-01	0.5435E+03	0.9892E-10	0.1681E+04	0.8067E-09	0.7790E+02	0.3895E-12	0.3788E+03	0.6819E-10	0.2744E+02	0.2744E-09	0.2260E+04	0.4521E-08	0.8880E+03	0.1776E-08	0.2026E+03	0.8105E-09	0.3916E+02	0.1488E-09	0.1074E+03	0.4080E-09	0.7428E+06	0.2971E-05	0.8885E+03	0.5509E-09
0.9876E+00	0.9653E-01	0.5403E+03	0.9834E-10	0.1670E+04	0.8018E-09	0.7741E+02	0.3870E-12	0.3766E+03	0.6779E-10	0.2727E+02	0.2727E-09	0.2246E+04	0.4493E-08	0.8826E+03	0.1765E-08	0.2014E+03	0.8055E-09	0.3892E+02	0.1479E-09	0.1067E+03	0.4055E-09	0.7382E+06	0.2953E-05	0.8831E+03	0.5475E-09
0.9876E+00	0.1015E+00	0.5429E+03	0.9881E-10	0.1678E+04	0.8054E-09	0.7772E+02	0.3886E-12	0.3784E+03	0.6812E-10	0.2738E+02	0.2738E-09	0.2256E+04	0.4513E-08	0.8865E+03	0.1773E-08	0.2022E+03	0.8089E-09	0.3909E+02	0.1485E-09	0.1072E+03	0.4072E-09	0.7412E+06	0.2965E-05	0.8870E+03	0.5499E-09
0.9876E+00	0.1064E+00	0.5645E+03	0.1027E-09	0.1745E+04	0.8378E-09	0.8089E+02	0.4044E-12	0.3935E+03	0.7083E-10	0.2849E+02	0.2849E-09	0.2348E+04	0.4697E-08	0.9227E+03	0.1845E-08	0.2105E+03	0.8418E-09	0.4068E+02	0.1546E-09	0.1115E+03	0.4238E-09	0.7715E+06	0.3086E-05	0.9228E+03	0.5722E-09
0.9876E+00	0.1114E+00	0.5760E+03	0.1048E-09	0.1784E+04	0.8561E-09	0.8276E+02	0.4138E-12	0.4015E+03	0.7227E-10	0.2916E+02	0.2916E-09	0.2402E+04	0.4804E-08	0.9436E+03	0.1887E-08	0.2153E+03	0.8612E-09	0.4161E+02	0.1581E-09	0.1141E+03	0.4335E-09	0.7894E+06	0.3158E-05	0.9433E+03	0.5848E-09
0.9876E+00	0.1163E+00	0.5772E+03	0.1050E-09	0.1788E+04	0.8581E-09	0.8298E+02	0.4149E-12	0.4023E+03	0.7242E-10	0.2924E+02	0.2924E-09	0.2408E+04	0.4816E-08	0.9460E+03	0.1892E-08	0.2159E+03	0.8634E-09	0.4172E+02	0.1585E-09	0.1144E+03	0.4347E-09	0.7915E+06	0.3166E-05	0.9455E+03	0.5862E-09
0.9876E+00	0.1213E+00	0.5737E+03	0.1044E-09	0.1778E+04	0.8534E-09	0.8259E+02	0.4129E-12	0.3999E+03	0.7198E-10	0.2909E+02	0.2909E-09	0.2395E+04	0.4791E-08	0.9411E+03	0.1882E-08	0.2147E+03	0.8590E-09	0.4151E+02	0.1577E-09	0.1138E+03	0.4324E-09	0.7875E+06	0.3150E-05	0.9404E+03	0.5830E-09
0.9876E+00	0.1262E+00	0.5654E+03	0.1029E-09	0.1753E+04	0.8412E-09	0.8137E+02	0.4068E-12	0.3941E+03	0.7094E-10	0.2868E+02	0.2868E-09	0.2361E+04	0.4723E-08	0.9277E+03	0.1855E-08	0.2117E+03	0.8468E-09	0.4092E+02	0.1555E-09	0.1122E+03	0.4263E-09	0.7764E+06	0.3105E-05	0.9270E+03	0.5747E-09
0.9876E+00	0.1312E+00	0.5569E+03	0.1013E-09	0.1726E+04	0.8285E-09	0.8008E+02	0.4004E-12	0.3882E+03	0.6987E-10	0.2825E+02	0.2825E-09	0.2326E+04	0.4651E-08	0.9137E+03	0.1827E-08	0.2085E+03	0.8341E-09	0.4031E+02	0.1532E-09	0.1105E+03	0.4199E-09	0.7647E+06	0.3059E-05	0.9130E+03	0.5661E-09
0.9876E+00	0.1361E+00	0.5495E+03	0.1000E-09	0.1703E+04	0.8176E-09	0.7913E+02	0.3957E-12	0.3830E+03	0.6894E-10	0.2788E+02	0.2788E-09	0.2295E+04	0.4590E-08	0.9017E+03	0.1803E-08	0.2058E+03	0.8232E-09	0.3978E+02	0.1512E-09	0.1091E+03	0.4144E-09	0.7547E+06	0.3019E-05	0.9010E+03	0.5586E-09
0.9876E+00	0.1411E+00	0.5471E+03	0.9957E-10	0.1696E+04	0.8141E-09	0.7887E+02	0.3943E-12	0.3813E+03	0.6864E-10	0.2777E+02	0.2777E-09	0.2286E+04	0.4571E-08	0.8980E+03	0.1796E-08	0.2049E+03	0.8198E-09	0.3961E+02	0.1505E-09	0.1086E+03	0.4127E-09	0.7516E+06	0.3006E-05	0.8972E+03	0.5562E-09
0.9876E+00	0.1460E+00	0.5532E+03	0.1007E-09	0.1716E+04	0.8238E-09	0.8182E+02	0.4091E-12	0.3856E+03	0.6940E-10	0.2813E+02	0.2813E-09	0.2314E+04	0.4627E-08	0.9090E+03	0.1818E-08	0.2075E+03	0.8301E-09	0.4011E+02	0.1524E-09	0.1100E+03	0.4178E-09	0.7611E+06	0.3044E-05	0.9078E+03	0.5629E-09
0.9876E+00	0.1510E+00	0.6167E+03	0.1122E-09	0.1918E+04	0.9206E-09	0.9296E+02	0.4648E-12	0.4298E+03	0.7737E-10	0.3147E+02	0.3147E-09	0.2588E+04	0.5176E-08	0.1017E+04	0.2034E-08	0.2322E+03	0.9287E-09	0.4487E+02	0.1705E-09	0.1230E+03	0.4674E-09	0.8516E+06	0.3406E-05	0.1015E+04	0.6291E-09
0.9876E+00	0.1559E+00	0.6889E+03	0.1254E-09	0.2146E+04	0.1030E-08	0.1041E+03	0.5203E-12	0.4801E+03	0.8642E-10	0.3523E+02	0.3523E-09	0.2898E+04	0.5795E-08	0.1138E+04	0.2277E-08	0.2599E+03	0.1040E-08	0.5023E+02	0.1909E-09	0.1377E+03	0.5232E-09	0.9535E+06	0.3814E-05	0.1136E+04	0.7041E-09
0.9876E+00	0.1609E+00	0.7614E+03	0.1386E-09	0.2376E+04	0.1141E-08	0.1153E+03	0.5767E-12	0.5306E+03	0.9552E-10	0.3901E+02	0.3901E-09	0.3210E+04	0.6419E-08	0.1261E+04	0.2522E-08	0.2879E+03	0.1151E-08	0.5563E+02	0.2114E-09	0.1525E+03	0.5795E-09	0.1056E+07	0.4225E-05	0.1257E+04	0.7795E-09
0.9876E+00	0.1658E+00	0.8151E+03	0.1484E-09	0.2545E+04	0.1221E-08	0.1247E+03	0.6236E-12	0.5681E+03	0.1023E-09	0.4187E+02	0.4187E-09	0.3443E+04	0.6887E-08	0.1353E+04	0.2706E-08	0.3089E+03	0.1236E-08	0.5971E+02	0.2269E-09	0.1637E+03	0.6220E-09	0.1134E+07	0.4535E-05	0.1347E+04	0.8350E-09
0.9876E+00	0.1708E+00	0.8310E+03	0.1512E-09	0.2594E+04	0.1245E-08	0.1278E+03	0.6392E-12	0.5791E+03	0.1042E-09	0.4272E+02	0.4272E-09	0.3513E+04	0.7026E-08	0.1380E+04	0.2760E-08	0.3153E+03	0.1261E-08	0.6093E+02	0.2315E-09	0.1670E+03	0.6347E-09	0.1157E+07	0.4628E-05	0.1373E+04	0.8512E-09
0.9876E+00	0.1757E+00	0.8335E+03	0.1517E-09	0.2602E+04	0.1249E-08	0.1284E+03	0.6422E-12	0.5809E+03	0.1046E-09	0.4286E+02	0.4286E-09	0.3524E+04	0.7049E-08	0.1385E+04	0.2769E-08	0.3163E+03	0.1265E-08	0.6113E+02	0.2323E-09	0.1676E+03	0.6368E-09	0.1161E+07	0.4643E-05	0.1377E+04	0.8537E-09
0.9876E+00	0.1807E+00	0.8330E+03	0.1516E-09	0.2600E+04	0.1248E-08	0.1284E+03	0.6421E-12	0.5806E+03	0.1045E-09	0.4284E+02	0.4284E-09	0.3523E+04	0.7046E-08	0.1384E+04	0.2768E-08	0.3162E+03	0.1265E-08	0.6111E+02	0.2322E-09	0.1675E+03	0.6366E-09	0.1160E+07	0.4641E-05	0.1376E+04	0.8533E-09
0.9876E+00	0.1856E+00	0.8175E+03	0.1488E-09	0.2550E+04	0.1224E-08	0.1274E+03	0.6368E-12	0.5697E+03	0.1025E-09	0.4205E+02	0.4205E-09	0.3457E+04	0.6913E-08	0.1358E+04	0.2716E-08	0.3103E+03	0.1241E-08	0.5998E+02	0.2279E-09	0.1644E+03	0.6248E-09	0.1139E+07	0.4556E-05	0.1349E+04	0.8366E-09
0.9876E+00	0.1906E+00	0.7925E+03	0.1442E-09	0.2467E+04	0.1184E-08	0.1259E+03	0.6295E-12	0.5523E+03	0.9942E-10	0.4068E+02	0.4068E-09	0.3343E+04	0.6686E-08	0.1313E+04	0.2627E-08	0.3001E+03	0.1201E-08	0.5802E+02	0.2205E-09	0.1591E+03	0.6044E-09	0.1102E+07	0.4408E-05	0.1305E+04	0.8090E-09
0.9876E+00	0.1955E+00	0.7747E+03	0.1410E-09	0.2407E+04	0.1155E-08	0.1249E+03	0.6246E-12	0.5399E+03	0.9719E-10	0.3966E+02	0.3966E-09	0.3259E+04	0.6519E-08	0.1280E+04	0.2561E-08	0.2926E+03	0.1171E-08	0.5657E+02	0.2150E-09	0.1551E+03	0.5893E-09	0.1075E+07	0.4299E-05	0.1273E+04	0.7890E-09
0.9876E+00	0.2005E+00	0.7696E+03	0.1401E-09	0.2389E+04	0.1147E-08	0.1246E+03	0.6232E-12	0.5364E+03	0.9655E-10	0.3936E+02	0.3936E-09	0.3235E+04	0.6469E-08	0.1271E+04	0.2541E-08	0.2904E+03	0.1162E-08	0.5615E+02	0.2134E-09	0.1539E+03	0.5849E-09	0.1067E+07	0.4267E-05	0.1263E+04	0.7831E-09
0.9876E+00	0.2054E+00	0.7687E+03	0.1399E-09	0.2386E+04	0.1145E-08	0.1246E+03	0.6230E-12	0.5358E+03	0.9645E-10	0.3931E+02	0.3931E-09	0.3230E+04	0.6461E-08	0.1269E+04	0.2538E-08	0.2900E+03	0.1160E-08	0.5608E+02	0.2131E-09	0.1537E+03	0.5841E-09	0.1065E+07	0.4261E-05	0.1261E+04	0.7821E-09
0.9876E+00	0.2104E+00	0.7905E+03	0.1439E-09	0.2443E+04	0.1172E-08	0.1341E+03	0.6703E-12	0.5510E+03	0.9919E-10	0.4013E+02	0.4013E-09	0.3298E+04	0.6597E-08	0.1296E+04	0.2592E-08	0.2961E+03	0.1184E-08	0.5724E+02	0.2175E-09	0.1569E+03	0.5963E-09	0.1088E+07	0.4352E-05	0.1290E+04	0.8000E-09
0.9876E+00	0.2153E+00	0.1003E+04	0.1825E-09	0.3088E+04	0.1482E-08	0.1702E+03	0.8510E-12	0.6988E+03	0.1258E-09	0.5036E+02	0.5036E-09	0.4146E+04	0.8292E-08	0.1629E+04	0.3258E-08	0.3718E+03	0.1487E-08	0.7188E+02	0.2731E-09	0.1970E+03	0.7487E-09	0.1366E+07	0.5466E-05	0.1629E+04	0.1010E-08
0.9876E+00	0.2203E+00	0.1261E+04	0.2295E-09	0.3894E+04	0.1869E-08	0.2065E+03	0.1033E-11	0.8788E+03	0.1582E-09	0.6338E+02	0.6338E-09	0.5223E+04	0.1045E-07	0.2052E+04	0.4104E-08	0.4680E+03	0.1872E-08	0.9048E+02	0.3438E-09	0.2480E+03	0.9425E-09	0.1720E+07	0.6879E-05	0.2055E+04	0.1274E-08
0.9876E+00	0.2252E+00	0.1398E+04	0.2545E-09	0.4342E+04	0.2084E-08	0.2203E+03	0.1102E-11	0.9744E+03	0.1754E-09	0.7082E+02	0.7082E-09	0.5837E+04	0.1167E-07	0.2293E+04	0.4586E-08	0.5230E+03	0.2092E-08	0.1011E+03	0.3842E-09	0.2772E+03	0.1053E-08	0.1920E+07	0.7682E-05	0.2293E+04	0.1422E-08
0.9876E+00	0.2302E+00	0.1425E+04	0.2593E-09	0.4431E+04	0.2127E-08	0.2226E+03	0.1113E-11	0.9929E+03	0.1787E-09	0.7230E+02	0.7230E-09	0.5959E+04	0.1192E-07	0.2341E+04	0.4683E-08	0.5340E+03	0.2136E-08	0.1032E+03	0.3923E-09	0.2830E+03	0.1075E-08	0.1960E+07	0.7842E-05	0.2341E+04	0.1451E-08
0.9876E+00	0.2351E+00	0.1407E+04	0.2560E-09	0.4382E+04	0.2104E-08	0.2104E+03	0.1052E-11	0.9803E+03	0.1765E-09	0.7154E+02	0.7154E-09	0.5898E+04	0.1180E-07	0.2317E+04	0.4634E-08	0.5285E+03	0.2114E-08	0.1022E+03	0.3882E-09	0.2801E+03	0.1064E-08	0.1939E+07	0.7756E-05	0.2316E+04	0.1436E-08
0.9876E+00	0.2401E+00	0.1308E+04	0.2380E-09	0.4084E+04	0.1960E-08	0.1905E+03	0.9525E-12	0.9114E+03	0.1641E-09	0.6672E+02	0.6672E-09	0.5501E+04	0.1100E-07	0.2161E+04	0.4323E-08	0.4929E+03	0.1972E-08	0.9528E+02	0.3621E-09	0.2612E+03	0.9927E-09	0.1807E+07	0.7228E-05	0.2160E+04	0.1339E-08
0.9876E+00	0.2450E+00	0.1266E+04	0.2304E-09	0.3955E+04	0.1898E-08	0.1850E+03	0.9252E-12	0.8823E+03	0.1588E-09	0.6468E+02	0.6468E-09	0.5331E+04	0.1066E-07	0.2094E+04	0.4189E-08	0.4778E+03	0.1911E-08	0.9236E+02	0.3510E-09	0.2532E+03	0.9622E-09	0.1751E+07	0.7005E-05	0.2092E+04	0.1297E-08
0.9876E+00	0.2500E+00	0.1264E+04	0.2300E-09	0.3948E+04	0.1895E-08	0.1857E+03	0.9284E-12	0.8806E+03	0.1585E-09	0.6467E+02	0.6467E-09	0.5327E+04	0.1065E-07	0.2093E+04	0.4186E-08	0.4776E+03	0.1910E-08	0.9231E+02	0.3508E-09	0.2531E+03	0.9618E-09	0.1750E+07	0.7001E-05	0.2089E+04	0.1295E-08
0.9876E+00	0.2550E+00	0.1307E+04	0.2379E-09	0.4097E+04	0.1967E-08	0.1974E+03	0.9871E-12	0.9109E+03	0.1640E-09	0.6769E+02	0.6769E-09	0.5558E+04	0.1112E-07	0.2184E+04	0.4367E-08	0.4992E+03	0.1997E-08	0.9649E+02	0.3666E-09	0.2645E+03	0.1005E-08	0.1829E+07	0.7316E-05	0.2170E+04	0.1345E-08
0.9876E+00	0.2599E+00	0.1345E+04	0.2449E-09	0.4226E+04	0.2028E-08	0.2057E+03	0.1029E-11	0.9374E+03	0.1687E-09	0.7020E+02	0.7020E-09	0.5753E+04	0.1151E-07	0.2260E+04	0.4520E-08	0.5173E+03	0.2069E-08	0.9996E+02	0.3799E-09	0.2740E+03	0.1041E-08	0.1895E+07	0.7580E-05	0.2240E+04	0.1389E-08
0.9876E+00	0.2649E+00	0.1352E+04	0.2461E-09	0.4249E+04	0.2039E-08	0.2072E+03	0.1036E-11	0.9421E+03	0.1696E-09	0.7065E+02	0.7065E-09	0.5788E+04	0.1158E-07	0.2274E+04	0.4547E-08	0.5205E+03	0.2082E-08	0.1006E+03	0.3822E-09	0.2758E+03	0.1048E-08	0.1907E+07	0.7628E-05	0.2252E+04	0.1396E-08
0.9876E+00	0.2698E+00	0.1253E+04	0.2281E-09	0.3961E+04	0.1901E-08	0.1978E+03	0.9891E-12	0.8729E+03	0.1571E-09	0.6665E+02	0.6665E-09	0.5437E+04	0.1087E-07	0.2136E+04	0.4271E-08	0.4902E+03	0.1961E-08	0.9471E+02	0.3599E-09	0.2597E+03	0.9867E-09	0.1796E+07	0.7182E-05	0.2102E+04	0.1303E-08
0.9876E+00	0.2748E+00	0.1047E+04	0.1905E-09	0.3316E+04	0.1592E-08	0.1686E+03	0.8430E-12	0.7292E+03	0.1312E-09	0.5591E+02	0.5591E-09	0.4555E+04	0.9111E-08	0.1789E+04	0.3579E-08	0.4111E+03	0.1644E-08	0.7942E+02	0.3018E-09	0.2177E+03	0.8274E-09	0.1505E+07	0.6022E-05	0.1760E+04	0.1091E-08
0.9876E+00	0.2797E+00	0.8585E+03	0.1562E-09	0.2725E+04	0.1308E-08	0.1409E+03	0.7045E-12	0.5981E+03	0.1077E-09	0.4593E+02	0.4593E-09	0.3741E+04	0.7481E-08	0.1469E+04	0.2939E-08	0.3376E+03	0.1351E-08	0.6523E+02	0.2479E-09	0.1788E+03	0.6796E-09	0.1236E+07	0.4945E-05	0.1447E+04	0.8969E-09
0.9876E+00	0.2847E+00	0.7111E+03	0.1294E-09	0.2264E+04	0.1087E-08	0.1188E+03	0.5938E-12	0.4954E+03	0.8918E-10	0.3801E+02	0.3801E-09	0.3098E+04	0.6197E-08	0.1217E+04	0.2434E-08	0.2796E+03	0.1118E-08	0.5402E+02	0.2053E-09	0.1481E+03	0.5628E-09	0.1023E+07	0.4094E-05	0.1201E+04	0.7448E-09
0.9876E+00	0.2896E+00	0.6274E+03	0.1142E-09	0.1970E+04	0.9455E-09	0.1062E+03	0.5312E-12	0.4373E+03	0.7871E-10	0.3289E+02	0.3289E-09	0.2685E+04	0.5370E-08	0.1055E+04	0.2109E-08	0.2420E+03	0.9681E-09	0.4677E+02	0.1777E-09	0.1282E+03	0.4872E-09	0.8868E+06	0.3547E-05	0.1044E+04	0.6474E-09
0.9876E+00	0.2946E+00	0.5908E+03	0.1075E-09	0.1830E+04	0.8785E-09	0.1008E+03	0.5041E-12	0.4119E+03	0.7414E-10	0.3046E+02	0.3046E-09	0.2489E+04	0.4979E-08	0.9779E+03	0.1956E-08	0.2242E+03	0.8967E-09	0.4332E+02	0.1646E-09	0.1188E+03	0.4513E-09	0.8228E+06	0.3291E-05	0.9695E+03	0.6011E-09
0.9876E+00	0.2995E+00	0.5730E+03	0.1043E-09	0.1763E+04	0.8463E-09	0.9817E+02	0.4908E-12	0.3995E+03	0.7191E-10	0.2930E+02	0.2930E-09	0.2395E+04	0.4791E-08	0.9411E+03	0.1882E-08	0.2156E+03	0.8625E-09	0.4167E+02	0.1583E-09	0.1142E+03	0.4341E-09	0.7921E+06	0.3168E-05	0.9335E+03	0.5788E-09
0.9876E+00	0.3045E+00	0.5629E+03	0.1024E-09	0.1727E+04	0.8291E-09	0.9666E+02	0.4833E-12	0.3925E+03	0.7064E-10	0.2868E+02	0.2868E-09	0.2345E+04	0.4691E-08	0.9214E+03	0.1843E-08	0.2111E+03	0.8444E-09	0.4079E+02	0.1550E-09	0.1118E+03	0.4249E-09	0.7756E+06	0.3102E-05	0.9144E+03	0.5669E-09
0.9876E+00	0.3094E+00	0.5539E+03	0.1008E-09	0.1697E+04	0.8146E-09	0.9520E+02	0.4760E-12	0.3862E+03	0.6952E-10	0.2813E+02	0.2813E-09	0.2302E+04	0.4604E-08	0.9043E+03	0.1809E-08	0.2071E+03	0.8284E-09	0.4002E+02	0.1521E-09	0.1097E+03	0.4169E-09	0.7611E+06	0.3044E-05	0.8982E+03	0.5569E-09
0.9876E+00	0.3144E+00	0.5441E+03	0.9903E-10	0.1663E+04	0.7982E-09	0.9349E+02	0.4675E-12	0.3794E+03	0.6829E-10	0.2751E+02	0.2751E-09	0.2252E+04	0.4504E-08	0.8848E+03	0.1770E-08	0.2025E+03	0.8102E-09	0.3914E+02	0.1487E-09	0.1073E+03	0.4077E-09	0.7446E+06	0.2978E-05	0.8799E+03	0.5455E-09
0.9876E+00	0.3193E+00	0.5341E+03	0.9721E-10	0.1628E+04	0.7814E-09	0.9173E+02	0.4586E-12	0.3724E+03	0.6704E-10	0.2687E+02	0.2687E-09	0.2201E+04	0.4403E-08	0.8649E+03	0.1730E-08	0.1979E+03	0.7915E-09	0.3824E+02	0.1453E-09	0.1048E+03	0.3984E-09	0.7277E+06	0.2911E-05	0.8611E+03	0.5339E-09
0.9876E+00	0.3243E+00	0.5245E+03	0.9546E-10	0.1594E+04	0.7649E-09	0.9002E+02	0.4501E-12	0.3657E+03	0.6583E-10	0.2624E+02	0.2624E-09	0.2151E+04	0.4303E-08	0.8452E+03	0.1690E-08	0.1933E+03	0.7731E-09	0.3736E+02	0.1420E-09	0.1024E+03	0.3891E-09	0.7110E+06	0.2844E-05	0.8426E+03	0.5224E-09
0.9876E+00	0.3292E+00	0.5167E+03	0.9405E-10	0.1564E+04	0.7506E-09	0.8843E+02	0.4421E-12	0.3603E+03	0.6486E-10	0.2571E+02	0.2571E-09	0.2109E+04	0.4218E-08	0.8287E+03	0.1657E-08	0.1895E+03	0.7578E-09	0.3662E+02	0.1392E-09	0.1004E+03	0.3815E-09	0.6976E+06	0.2791E-05	0.8264E+03	0.5124E-09
0.9876E+00	0.3342E+00	0.5133E+03	0.9342E-10	0.1550E+04	0.7440E-09	0.8736E+02	0.4368E-12	0.3580E+03	0.6443E-10	0.2549E+02	0.2549E-09	0.2091E+04	0.4181E-08	0.8214E+03	0.1643E-08	0.1878E+03	0.7513E-09	0.3631E+02	0.1380E-09	0.9952E+02	0.3782E-09	0.6920E+06	0.2768E-05	0.8189E+03	0.5077E-09
0.9876E+00	0.3391E+00	0.5117E+03	0.9313E-10	0.1544E+04	0.7413E-09	0.8695E+02	0.4347E-12	0.3569E+03	0.6423E-10	0.2539E+02	0.2539E-09	0.2083E+04	0.4166E-08	0.8184E+03	0.1637E-08	0.1872E+03	0.7486E-09	0.3618E+02	0.1375E-09	0.9917E+02	0.3768E-09	0.6896E+06	0.2759E-05	0.8158E+03	0.5058E-09
0.9876E+00	0.3441E+00	0.5110E+03	0.9300E-10	0.1542E+04	0.7401E-09	0.8663E+02	0.4332E-12	0.3563E+03	0.6414E-10	0.2535E+02	0.2535E-09	0.2080E+04	0.4160E-08	0.8172E+03	0.1634E-08	0.1869E+03	0.7475E-09	0.3612E+02	0.1373E-09	0.9901E+02	0.3763E-09	0.6886E+06	0.2754E-05	0.8145E+03	0.5050E-09
0.9876E+00	0.3490E+00	0.5106E+03	0.9293E-10	0.1540E+04	0.7390E-09	0.8601E+02	0.4301E-12	0.3561E+03	0.6410E-10	0.2531E+02	0.2531E-09	0.2076E+04	0.4153E-08	0.8158E+03	0.1632E-08	0.1866E+03	0.7463E-09	0.3606E+02	0.1370E-09	0.9885E+02	0.3756E-09	0.6876E+06	0.2750E-05	0.8132E+03	0.5042E-09
0.9876E+00	0.3540E+00	0.5099E+03	0.9280E-10	0.1531E+04	0.7350E-09	0.8502E+02	0.4251E-12	0.3556E+03	0.6401E-10	0.2510E+02	0.2510E-09	0.2060E+04	0.4121E-08	0.8095E+03	0.1619E-08	0.1851E+03	0.7405E-09	0.3578E+02	0.1360E-09	0.9808E+02	0.3727E-09	0.6832E+06	0.2733E-05	0.8085E+03	0.5013E-09
0.9876E+00	0.3589E+00	0.5050E+03	0.9191E-10	0.1508E+04	0.7239E-09	0.8373E+02	0.4186E-12	0.3522E+03	0.6340E-10	0.2467E+02	0.2467E-09	0.2025E+04	0.4051E-08	0.7958E+03	0.1592E-08	0.1819E+03	0.7278E-09	0.3517E+02	0.1336E-09	0.9640E+02	0.3663E-09	0.6720E+06	0.2688E-05	0.7958E+03	0.4934E-09
0.9876E+00	0.3639E+00	0.4979E+03	0.9062E-10	0.1482E+04	0.7113E-09	0.8240E+02	0.4120E-12	0.3473E+03	0.6251E-10	0.2420E+02	0.2420E-09	0.1987E+04	0.3973E-08	0.7805E+03	0.1561E-08	0.1784E+03	0.7138E-09	0.3449E+02	0.1311E-09	0.9455E+02	0.3593E-09	0.6596E+06	0.2638E-05	0.7813E+03	0.4844E-09
0.9876E+00	0.3688E+00	0.4950E+03	0.9009E-10	0.1467E+04	0.7040E-09	0.8194E+02	0.4097E-12	0.3452E+03	0.6214E-10	0.2391E+02	0.2391E-09	0.1963E+04	0.3926E-08	0.7712E+03	0.1542E-08	0.1763E+03	0.7053E-09	0.3408E+02	0.1295E-09	0.9342E+02	0.3550E-09	0.6523E+06	0.2609E-05	0.7726E+03	0.4790E-09
0.9876E+00	0.3738E+00	0.4949E+03	0.9006E-10	0.1465E+04	0.7030E-09	0.8193E+02	0.4097E-12	0.3451E+03	0.6213E-10	0.2387E+02	0.2387E-09	0.1959E+04	0.3918E-08	0.7697E+03	0.1539E-08	0.1760E+03	0.7039E-09	0.3402E+02	0.1293E-09	0.9324E+02	0.3543E-09	0.6512E+06	0.2605E-05	0.7712E+03	0.4782E-09
0.9876E+00	0.3787E+00	0.4977E+03	0.9058E-10	0.1470E+04	0.7054E-09	0.8407E+02	0.4203E-12	0.3471E+03	0.6248E-10	0.2392E+02	0.2392E-09	0.1963E+04	0.3926E-08	0.7714E+03	0.1543E-08	0.1763E+03	0.7054E-09	0.3409E+02	0.1295E-09	0.9343E+02	0.3550E-09	0.6530E+06	0.2612E-05	0.7734E+03	0.4795E-09
0.9876E+00	0.3837E+00	0.5077E+03	0.9241E-10	0.1498E+04	0.7192E-09	0.8781E+02	0.4390E-12	0.3541E+03	0.6374E-10	0.2433E+02	0.2433E-09	0.1997E+04	0.3995E-08	0.7848E+03	0.1570E-08	0.1794E+03	0.7175E-09	0.3468E+02	0.1318E-09	0.9504E+02	0.3612E-09	0.6650E+06	0.2660E-05	0.7877E+03	0.4884E-09
0.9876E+00	0.3886E+00	0.5177E+03	0.9421E-10	0.1533E+04	0.7360E-09	0.9046E+02	0.4523E-12	0.3610E+03	0.6498E-10	0.2487E+02	0.2487E-09	0.2042E+04	0.4085E-08	0.8026E+03	0.1605E-08	0.1834E+03	0.7336E-09	0.3546E+02	0.1347E-09	0.9718E+02	0.3693E-09	0.6803E+06	0.2721E-05	0.8058E+03	0.4996E-09
0.9876E+00	0.3936E+00	0.5213E+03	0.9488E-10	0.1560E+04	0.7489E-09	0.9120E+02	0.4560E-12	0.3635E+03	0.6544E-10	0.2529E+02	0.2529E-09	0.2077E+04	0.4154E-08	0.8162E+03	0.1632E-08	0.1865E+03	0.7460E-09	0.3605E+02	0.1370E-09	0.9881E+02	0.3755E-09	0.6920E+06	0.2768E-05	0.8198E+03	0.5083E-09
0.9876E+00	0.3985E+00	0.5220E+03	0.9500E-10	0.1568E+04	0.7524E-09	0.9130E+02	0.4565E-12	0.3640E+03	0.6552E-10	0.2540E+02	0.2540E-09	0.2086E+04	0.4173E-08	0.8199E+03	0.1640E-08	0.1873E+03	0.7493E-09	0.3621E+02	0.1376E-09	0.9925E+02	0.3772E-09	0.6952E+06	0.2781E-05	0.8237E+03	0.5107E-09
0.9876E+00	0.4035E+00	0.5161E+03	0.9392E-10	0.1566E+04	0.7517E-09	0.9053E+02	0.4527E-12	0.3598E+03	0.6476E-10	0.2537E+02	0.2537E-09	0.2084E+04	0.4168E-08	0.8189E+03	0.1638E-08	0.1871E+03	0.7483E-09	0.3617E+02	0.1374E-09	0.9913E+02	0.3767E-09	0.6943E+06	0.2777E-05	0.8229E+03	0.5102E-09
0.9876E+00	0.4084E+00	0.5003E+03	0.9105E-10	0.1549E+04	0.7433E-09	0.8858E+02	0.4429E-12	0.3487E+03	0.6276E-10	0.2507E+02	0.2507E-09	0.2060E+04	0.4121E-08	0.8096E+03	0.1619E-08	0.1849E+03	0.7398E-09	0.3576E+02	0.1359E-09	0.9800E+02	0.3724E-09	0.6864E+06	0.2746E-05	0.8138E+03	0.5045E-09
0.9876E+00	0.4134E+00	0.4922E+03	0.8958E-10	0.1539E+04	0.7386E-09	0.8716E+02	0.4358E-12	0.3430E+03	0.6174E-10	0.2494E+02	0.2494E-09	0.2050E+04	0.4099E-08	0.8054E+03	0.1611E-08	0.1840E+03	0.7360E-09	0.3557E+02	0.1352E-09	0.9750E+02	0.3705E-09	0.6827E+06	0.2731E-05	0.8091E+03	0.5016E-09
0.9876E+00	0.4183E+00	0.4910E+03	0.8937E-10	0.1538E+04	0.7383E-09	0.8680E+02	0.4340E-12	0.3422E+03	0.6159E-10	0.2494E+02	0.2494E-09	0.2049E+04	0.4099E-08	0.8053E+03	0.1611E-08	0.1840E+03	0.7359E-09	0.3557E+02	0.1352E-09	0.9748E+02	0.3704E-09	0.6826E+06	0.2730E-05	0.8088E+03	0.5015E-09
0.9876E+00	0.4233E+00	0.4935E+03	0.8982E-10	0.1541E+04	0.7395E-09	0.8677E+02	0.4339E-12	0.3439E+03	0.6190E-10	0.2500E+02	0.2500E-09	0.2056E+04	0.4113E-08	0.8081E+03	0.1616E-08	0.1845E+03	0.7380E-09	0.3568E+02	0.1356E-09	0.9779E+02	0.3716E-09	0.6845E+06	0.2738E-05	0.8111E+03	0.5029E-09
0.9876E+00	0.4282E+00	0.5057E+03	0.9204E-10	0.1560E+04	0.7487E-09	0.8822E+02	0.4411E-12	0.3524E+03	0.6344E-10	0.2531E+02	0.2531E-09	0.2085E+04	0.4171E-08	0.8196E+03	0.1639E-08	0.1870E+03	0.7479E-09	0.3616E+02	0.1374E-09	0.9911E+02	0.3766E-09	0.6940E+06	0.2776E-05	0.8226E+03	0.5100E-09
0.9876E+00	0.4332E+00	0.5202E+03	0.9468E-10	0.1592E+04	0.7642E-09	0.9095E+02	0.4547E-12	0.3626E+03	0.6527E-10	0.2583E+02	0.2583E-09	0.2129E+04	0.4257E-08	0.8366E+03	0.1673E-08	0.1908E+03	0.7631E-09	0.3689E+02	0.1402E-09	0.1011E+03	0.3842E-09	0.7084E+06	0.2834E-05	0.8398E+03	0.5207E-09
0.9876E+00	0.4381E+00	0.5398E+03	0.9824E-10	0.1646E+04	0.7899E-09	0.9453E+02	0.4727E-12	0.3763E+03	0.6773E-10	0.2672E+02	0.2672E-09	0.2203E+04	0.4406E-08	0.8658E+03	0.1732E-08	0.1973E+03	0.7893E-09	0.3816E+02	0.1450E-09	0.1046E+03	0.3974E-09	0.7329E+06	0.2932E-05	0.8685E+03	0.5385E-09
0.9876E+00	0.4431E+00	0.5699E+03	0.1037E-09	0.1740E+04	0.8354E-09	0.9988E+02	0.4994E-12	0.3973E+03	0.7151E-10	0.2833E+02	0.2833E-09	0.2336E+04	0.4671E-08	0.9180E+03	0.1836E-08	0.2092E+03	0.8367E-09	0.4045E+02	0.1537E-09	0.1109E+03	0.4213E-09	0.7763E+06	0.3105E-05	0.9195E+03	0.5701E-09
0.9876E+00	0.4480E+00	0.6204E+03	0.1129E-09	0.1906E+04	0.9149E-09	0.1082E+03	0.5409E-12	0.4324E+03	0.7784E-10	0.3114E+02	0.3114E-09	0.2567E+04	0.5133E-08	0.1009E+04	0.2017E-08	0.2299E+03	0.9196E-09	0.4446E+02	0.1689E-09	0.1218E+03	0.4630E-09	0.8516E+06	0.3406E-05	0.1008E+04	0.6251E-09
0.9876E+00	0.4530E+00	0.7008E+03	0.1276E-09	0.2169E+04	0.1041E-08	0.1204E+03	0.6018E-12	0.4885E+03	0.8793E-10	0.3558E+02	0.3558E-09	0.2930E+04	0.5861E-08	0.1152E+04	0.2303E-08	0.2626E+03	0.1050E-08	0.5077E+02	0.1929E-09	0.1392E+03	0.5288E-09	0.9703E+06	0.3881E-05	0.1149E+04	0.7121E-09
0.9876E+00	0.4579E+00	0.8145E+03	0.1482E-09	0.2537E+04	0.1218E-08	0.1368E+03	0.6839E-12	0.5676E+03	0.1022E-09	0.4175E+02	0.4175E-09	0.3436E+04	0.6872E-08	0.1350E+04	0.2700E-08	0.3081E+03	0.1232E-08	0.5956E+02	0.2263E-09	0.1632E+03	0.6203E-09	0.1135E+07	0.4541E-05	0.1345E+04	0.8336E-09
0.9876E+00	0.4629E+00	0.9585E+03	0.1744E-09	0.2997E+04	0.1439E-08	0.1570E+03	0.7848E-12	0.6680E+03	0.1202E-09	0.4943E+02	0.4943E-09	0.4066E+04	0.8132E-08	0.1597E+04	0.3195E-08	0.3647E+03	0.1459E-08	0.7050E+02	0.2679E-09	0.1933E+03	0.7344E-09	0.1341E+07	0.5364E-05	0.1589E+04	0.9854E-09
0.9876E+00	0.4678E+00	0.1123E+04	0.2044E-09	0.3517E+04	0.1688E-08	0.1796E+03	0.8982E-12	0.7827E+03	0.1409E-09	0.5806E+02	0.5806E-09	0.4774E+04	0.9547E-08	0.1875E+04	0.3751E-08	0.4283E+03	0.1713E-08	0.8280E+02	0.3146E-09	0.2270E+03	0.8625E-09	0.1572E+07	0.6290E-05	0.1865E+04	0.1156E-08
0.9876E+00	0.4728E+00	0.1301E+04	0.2368E-09	0.4074E+04	0.1955E-08	0.2040E+03	0.1020E-11	0.9067E+03	0.1632E-09	0.6728E+02	0.6728E-09	0.5531E+04	0.1106E-07	0.2173E+04	0.4346E-08	0.4964E+03	0.1986E-08	0.9596E+02	0.3646E-09	0.2631E+03	0.9996E-09	0.1820E+07	0.7282E-05	0.2161E+04	0.1340E-08
0.9876E+00	0.4777E+00	0.1462E+04	0.2661E-09	0.4573E+04	0.2195E-08	0.2249E+03	0.1125E-11	0.1019E+04	0.1834E-09	0.7545E+02	0.7545E-09	0.6201E+04	0.1240E-07	0.2436E+04	0.4872E-08	0.5567E+03	0.2227E-08	0.1076E+03	0.4089E-09	0.2950E+03	0.1121E-08	0.2040E+07	0.8160E-05	0.2425E+04	0.1503E-08
0.9876E+00	0.4827E+00	0.1514E+04	0.2755E-09	0.4731E+04	0.2271E-08	0.2309E+03	0.1154E-11	0.1055E+04	0.1899E-09	0.7800E+02	0.7800E-09	0.6410E+04	0.1282E-07	0.2518E+04	0.5036E-08	0.5756E+03	0.2302E-08	0.1112E+03	0.4227E-09	0.3050E+03	0.1159E-08	0.2108E+07	0.8433E-05	0.2508E+04	0.1555E-08
0.9876E+00	0.4876E+00	0.1517E+04	0.2761E-09	0.4739E+04	0.2275E-08	0.2306E+03	0.1153E-11	0.1057E+04	0.1903E-09	0.7810E+02	0.7810E-09	0.6418E+04	0.1284E-07	0.2521E+04	0.5042E-08	0.5763E+03	0.2305E-08	0.1114E+03	0.4233E-09	0.3054E+03	0.1160E-08	0.2111E+07	0.8443E-05	0.2512E+04	0.1557E-08
0.9876E+00	0.4926E+00	0.1481E+04	0.2695E-09	0.4610E+04	0.2213E-08	0.2231E+03	0.1115E-11	0.1032E+04	0.1858E-09	0.7569E+02	0.7569E-09	0.6224E+04	0.1245E-07	0.2445E+04	0.4890E-08	0.5586E+03	0.2234E-08	0.1080E+03	0.4103E-09	0.2960E+03	0.1125E-08	0.2046E+07	0.8185E-05	0.2440E+04	0.1513E-08
0.9876E+00	0.4975E+00	0.1443E+04	0.2627E-09	0.4471E+04	0.2146E-08	0.2163E+03	0.1081E-11	0.1006E+04	0.1811E-09	0.7306E+02	0.7306E-09	0.6017E+04	0.1203E-07	0.2364E+04	0.4728E-08	0.5395E+03	0.2158E-08	0.1043E+03	0.3963E-09	0.2859E+03	0.1086E-08	0.1977E+07	0.7907E-05	0.2364E+04	0.1466E-08
0.9876E+00	0.5025E+00	0.1433E+04	0.2608E-09	0.4428E+04	0.2125E-08	0.2145E+03	0.1072E-11	0.9989E+03	0.1798E-09	0.7224E+02	0.7224E-09	0.5953E+04	0.1191E-07	0.2339E+04	0.4678E-08	0.5336E+03	0.2134E-08	0.1031E+03	0.3919E-09	0.2828E+03	0.1075E-08	0.1955E+07	0.7821E-05	0.2341E+04	0.1451E-08
0.9876E+00	0.5074E+00	0.1433E+04	0.2608E-09	0.4422E+04	0.2123E-08	0.2144E+03	0.1072E-11	0.9990E+03	0.1798E-09	0.7211E+02	0.7211E-09	0.5943E+04	0.1189E-07	0.2335E+04	0.4670E-08	0.5326E+03	0.2130E-08	0.1030E+03	0.3912E-09	0.2823E+03	0.1073E-08	0.1952E+07	0.7807E-05	0.2338E+04	0.1449E-08
0.9876E+00	0.5124E+00	0.1451E+04	0.2640E-09	0.4468E+04	0.2145E-08	0.2169E+03	0.1085E-11	0.1011E+04	0.1820E-09	0.7271E+02	0.7271E-09	0.5998E+04	0.1200E-07	0.2357E+04	0.4713E-08	0.5372E+03	0.2149E-08	0.1038E+03	0.3946E-09	0.2847E+03	0.1082E-08	0.1969E+07	0.7877E-05	0.2362E+04	0.1464E-08
0.9876E+00	0.5173E+00	0.1471E+04	0.2678E-09	0.4537E+04	0.2178E-08	0.2200E+03	0.1100E-11	0.1026E+04	0.1846E-09	0.7400E+02	0.7400E-09	0.6099E+04	0.1220E-07	0.2396E+04	0.4793E-08	0.5465E+03	0.2186E-08	0.1056E+03	0.4015E-09	0.2896E+03	0.1101E-08	0.2004E+07	0.8015E-05	0.2399E+04	0.1487E-08
0.9876E+00	0.5223E+00	0.1496E+04	0.2722E-09	0.4614E+04	0.2215E-08	0.2230E+03	0.1115E-11	0.1043E+04	0.1877E-09	0.7532E+02	0.7532E-09	0.6207E+04	0.1241E-07	0.2439E+04	0.4877E-08	0.5563E+03	0.2225E-08	0.1075E+03	0.4086E-09	0.2948E+03	0.1120E-08	0.2040E+07	0.8159E-05	0.2440E+04	0.1513E-08
0.9876E+00	0.5272E+00	0.1522E+04	0.2770E-09	0.4696E+04	0.2254E-08	0.2261E+03	0.1131E-11	0.1061E+04	0.1910E-09	0.7670E+02	0.7670E-09	0.6318E+04	0.1264E-07	0.2482E+04	0.4965E-08	0.5664E+03	0.2266E-08	0.1095E+03	0.4160E-09	0.3002E+03	0.1141E-08	0.2077E+07	0.8308E-05	0.2483E+04	0.1539E-08
0.9876E+00	0.5322E+00	0.1549E+04	0.2819E-09	0.4778E+04	0.2293E-08	0.2292E+03	0.1146E-11	0.1079E+04	0.1943E-09	0.7804E+02	0.7804E-09	0.6429E+04	0.1286E-07	0.2526E+04	0.5052E-08	0.5763E+03	0.2305E-08	0.1114E+03	0.4234E-09	0.3054E+03	0.1161E-08	0.2113E+07	0.8454E-05	0.2526E+04	0.1566E-08
0.9876E+00	0.5371E+00	0.1574E+04	0.2865E-09	0.4855E+04	0.2330E-08	0.2324E+03	0.1162E-11	0.1097E+04	0.1975E-09	0.7924E+02	0.7924E-09	0.6528E+04	0.1306E-07	0.2565E+04	0.5130E-08	0.5852E+03	0.2341E-08	0.1131E+03	0.4299E-09	0.3102E+03	0.1179E-08	0.2146E+07	0.8583E-05	0.2566E+04	0.1591E-08
0.9876E+00	0.5421E+00	0.1603E+04	0.2917E-09	0.4941E+04	0.2372E-08	0.2365E+03	0.1183E-11	0.1117E+04	0.2011E-09	0.8059E+02	0.8059E-09	0.6641E+04	0.1328E-07	0.2609E+04	0.5218E-08	0.5952E+03	0.2381E-08	0.1151E+03	0.4372E-09	0.3155E+03	0.1199E-08	0.2182E+07	0.8730E-05	0.2611E+04	0.1619E-08
0.9876E+00	0.5470E+00	0.1638E+04	0.2982E-09	0.5052E+04	0.2425E-08	0.2419E+03	0.1210E-11	0.1142E+04	0.2055E-09	0.8239E+02	0.8239E-09	0.6790E+04	0.1358E-07	0.2668E+04	0.5335E-08	0.6085E+03	0.2434E-08	0.1176E+03	0.4470E-09	0.3225E+03	0.1226E-08	0.2231E+07	0.8925E-05	0.2670E+04	0.1655E-08
0.9876E+00	0.5520E+00	0.1679E+04	0.3056E-09	0.5181E+04	0.2487E-08	0.2482E+03	0.1241E-11	0.1170E+04	0.2107E-09	0.8452E+02	0.8452E-09	0.6965E+04	0.1393E-07	0.2737E+04	0.5473E-08	0.6242E+03	0.2497E-08	0.1207E+03	0.4585E-09	0.3308E+03	0.1257E-08	0.2289E+07	0.9156E-05	0.2738E+04	0.1698E-08
0.9876E+00	0.5569E+00	0.1706E+04	0.3106E-09	0.5269E+04	0.2529E-08	0.2523E+03	0.1261E-11	0.1189E+04	0.2141E-09	0.8598E+02	0.8598E-09	0.7086E+04	0.1417E-07	0.2784E+04	0.5568E-08	0.6350E+03	0.2540E-08	0.1227E+03	0.4664E-09	0.3365E+03	0.1279E-08	0.2329E+07	0.9315E-05	0.2785E+04	0.1727E-08
0.9876E+00	0.5619E+00	0.1711E+04	0.3113E-09	0.5284E+04	0.2536E-08	0.2529E+03	0.1264E-11	0.1192E+04	0.2146E-09	0.8623E+02	0.8623E-09	0.7107E+04	0.1421E-07	0.2792E+04	0.5584E-08	0.6369E+03	0.2547E-08	0.1231E+03	0.4678E-09	0.3375E+03	0.1283E-08	0.2336E+07	0.9343E-05	0.2793E+04	0.1732E-08
0.9876E+00	0.5668E+00	0.1660E+04	0.3021E-09	0.5136E+04	0.2465E-08	0.2458E+03	0.1229E-11	0.1157E+04	0.2082E-09	0.8383E+02	0.8383E-09	0.6909E+04	0.1382E-07	0.2714E+04	0.5429E-08	0.6191E+03	0.2476E-08	0.1197E+03	0.4548E-09	0.3281E+03	0.1247E-08	0.2271E+07	0.9083E-05	0.2716E+04	0.1684E-08
0.9876E+00	0.5718E+00	0.1582E+04	0.2880E-09	0.4901E+04	0.2353E-08	0.2355E+03	0.1177E-11	0.1103E+04	0.1985E-09	0.7997E+02	0.7997E-09	0.6591E+04	0.1318E-07	0.2590E+04	0.5179E-08	0.5906E+03	0.2362E-08	0.1142E+03	0.4338E-09	0.3130E+03	0.1189E-08	0.2166E+07	0.8665E-05	0.2592E+04	0.1607E-08
0.9876E+00	0.5767E+00	0.1551E+04	0.2823E-09	0.4804E+04	0.2306E-08	0.2318E+03	0.1159E-11	0.1081E+04	0.1946E-09	0.7834E+02	0.7834E-09	0.6458E+04	0.1292E-07	0.2537E+04	0.5074E-08	0.5785E+03	0.2314E-08	0.1118E+03	0.4249E-09	0.3066E+03	0.1165E-08	0.2122E+07	0.8488E-05	0.2540E+04	0.1575E-08
0.9876E+00	0.5817E+00	0.1548E+04	0.2816E-09	0.4793E+04	0.2301E-08	0.2318E+03	0.1159E-11	0.1079E+04	0.1941E-09	0.7814E+02	0.7814E-09	0.6442E+04	0.1288E-07	0.2531E+04	0.5062E-08	0.5771E+03	0.2308E-08	0.1115E+03	0.4239E-09	0.3058E+03	0.1162E-08	0.2117E+07	0.8467E-05	0.2534E+04	0.1571E-08
0.9876E+00	0.5866E+00	0.1594E+04	0.2901E-09	0.4933E+04	0.2368E-08	0.2401E+03	0.1200E-11	0.1111E+04	0.2000E-09	0.8031E+02	0.8031E-09	0.6623E+04	0.1325E-07	0.2602E+04	0.5204E-08	0.5931E+03	0.2373E-08	0.1146E+03	0.4357E-09	0.3143E+03	0.1194E-08	0.2175E+07	0.8701E-05	0.2608E+04	0.1617E-08
0.9876E+00	0.5916E+00	0.1639E+04	0.2983E-09	0.5070E+04	0.2434E-08	0.2471E+03	0.1235E-11	0.1142E+04	0.2056E-09	0.8249E+02	0.8249E-09	0.6804E+04	0.1361E-07	0.2673E+04	0.5346E-08	0.6093E+03	0.2437E-08	0.1178E+03	0.4475E-09	0.3229E+03	0.1227E-08	0.2234E+07	0.8937E-05	0.2680E+04	0.1662E-08
0.9876E+00	0.5965E+00	0.1647E+04	0.2998E-09	0.5094E+04	0.2445E-08	0.2483E+03	0.1241E-11	0.1148E+04	0.2067E-09	0.8288E+02	0.8288E-09	0.6836E+04	0.1367E-07	0.2686E+04	0.5371E-08	0.6122E+03	0.2449E-08	0.1183E+03	0.4496E-09	0.3244E+03	0.1233E-08	0.2245E+07	0.8979E-05	0.2693E+04	0.1669E-08
0.9876E+00	0.6015E+00	0.1573E+04	0.2864E-09	0.4864E+04	0.2335E-08	0.2377E+03	0.1188E-11	0.1097E+04	0.1974E-09	0.7911E+02	0.7911E-09	0.6524E+04	0.1305E-07	0.2563E+04	0.5127E-08	0.5843E+03	0.2337E-08	0.1129E+03	0.4291E-09	0.3096E+03	0.1177E-08	0.2142E+07	0.8569E-05	0.2571E+04	0.1594E-08
0.9876E+00	0.6064E+00	0.1268E+04	0.2307E-09	0.3918E+04	0.1881E-08	0.1923E+03	0.9615E-12	0.8835E+03	0.1590E-09	0.6373E+02	0.6373E-09	0.5255E+04	0.1051E-07	0.2064E+04	0.4129E-08	0.4706E+03	0.1882E-08	0.9096E+02	0.3456E-09	0.2494E+03	0.9477E-09	0.1726E+07	0.6902E-05	0.2071E+04	0.1284E-08
0.9876E+00	0.6114E+00	0.9522E+03	0.1733E-09	0.2944E+04	0.1413E-08	0.1451E+03	0.7254E-12	0.6637E+03	0.1195E-09	0.4791E+02	0.4791E-09	0.3949E+04	0.7898E-08	0.1551E+04	0.3103E-08	0.3537E+03	0.1415E-08	0.6836E+02	0.2598E-09	0.1874E+03	0.7122E-09	0.1297E+07	0.5188E-05	0.1556E+04	0.9647E-09
0.9876E+00	0.6163E+00	0.7082E+03	0.1289E-09	0.2190E+04	0.1051E-08	0.1070E+03	0.5348E-12	0.4937E+03	0.8886E-10	0.3567E+02	0.3567E-09	0.2940E+04	0.5880E-08	0.1155E+04	0.2310E-08	0.2634E+03	0.1054E-08	0.5091E+02	0.1934E-09	0.1396E+03	0.5303E-09	0.9658E+06	0.3863E-05	0.1158E+04	0.7178E-09
0.9876E+00	0.6213E+00	0.6068E+03	0.1104E-09	0.1876E+04	0.9005E-09	0.9085E+02	0.4543E-12	0.4229E+03	0.7613E-10	0.3057E+02	0.3057E-09	0.2520E+04	0.5039E-08	0.9899E+03	0.1980E-08	0.2257E+03	0.9030E-09	0.4363E+02	0.1658E-09	0.1196E+03	0.4546E-09	0.8278E+06	0.3311E-05	0.9919E+03	0.6150E-09
0.9876E+00	0.6262E+00	0.5608E+03	0.1021E-09	0.1734E+04	0.8322E-09	0.8386E+02	0.4193E-12	0.3909E+03	0.7036E-10	0.2826E+02	0.2826E-09	0.2329E+04	0.4658E-08	0.9150E+03	0.1830E-08	0.2087E+03	0.8347E-09	0.4033E+02	0.1533E-09	0.1106E+03	0.4202E-09	0.7651E+06	0.3061E-05	0.9167E+03	0.5683E-09
0.9876E+00	0.6312E+00	0.5362E+03	0.9759E-10	0.1657E+04	0.7954E-09	0.8034E+02	0.4017E-12	0.3737E+03	0.6727E-10	0.2701E+02	0.2701E-09	0.2226E+04	0.4452E-08	0.8746E+03	0.1749E-08	0.1995E+03	0.7978E-09	0.3855E+02	0.1465E-09	0.1057E+03	0.4016E-09	0.7313E+06	0.2925E-05	0.8762E+03	0.5432E-09
0.9876E+00	0.6361E+00	0.5175E+03	0.9419E-10	0.1599E+04	0.7674E-09	0.7812E+02	0.3906E-12	0.3607E+03	0.6493E-10	0.2605E+02	0.2605E-09	0.2148E+04	0.4295E-08	0.8437E+03	0.1687E-08	0.1924E+03	0.7696E-09	0.3719E+02	0.1413E-09	0.1020E+03	0.3874E-09	0.7055E+06	0.2822E-05	0.8453E+03	0.5241E-09
0.9876E+00	0.6411E+00	0.5004E+03	0.9108E-10	0.1545E+04	0.7418E-09	0.7604E+02	0.3802E-12	0.3488E+03	0.6279E-10	0.2518E+02	0.2518E-09	0.2076E+04	0.4152E-08	0.8156E+03	0.1631E-08	0.1860E+03	0.7440E-09	0.3595E+02	0.1366E-09	0.9856E+02	0.3745E-09	0.6819E+06	0.2728E-05	0.8171E+03	0.5066E-09
0.9876E+00	0.6460E+00	0.4848E+03	0.8824E-10	0.1496E+04	0.7182E-09	0.7408E+02	0.3704E-12	0.3379E+03	0.6083E-10	0.2438E+02	0.2438E-09	0.2010E+04	0.4019E-08	0.7896E+03	0.1579E-08	0.1801E+03	0.7202E-09	0.3480E+02	0.1323E-09	0.9542E+02	0.3626E-09	0.6601E+06	0.2641E-05	0.7911E+03	0.4905E-09
0.9876E+00	0.6510E+00	0.4726E+03	0.8602E-10	0.1458E+04	0.7000E-09	0.7268E+02	0.3634E-12	0.3294E+03	0.5930E-10	0.2376E+02	0.2376E-09	0.1959E+04	0.3918E-08	0.7697E+03	0.1539E-08	0.1755E+03	0.7021E-09	0.3393E+02	0.1289E-09	0.9302E+02	0.3535E-09	0.6436E+06	0.2574E-05	0.7710E+03	0.4780E-09
0.9876E+00	0.6559E+00	0.4679E+03	0.8516E-10	0.1444E+04	0.6931E-09	0.7208E+02	0.3604E-12	0.3261E+03	0.5870E-10	0.2353E+02	0.2353E-09	0.1940E+04	0.3881E-08	0.7624E+03	0.1525E-08	0.1738E+03	0.6954E-09	0.3361E+02	0.1277E-09	0.9213E+02	0.3501E-09	0.6374E+06	0.2550E-05	0.7634E+03	0.4733E-09
0.9876E+00	0.6609E+00	0.4673E+03	0.8504E-10	0.1442E+04	0.6924E-09	0.7197E+02	0.3598E-12	0.3257E+03	0.5863E-10	0.2351E+02	0.2351E-09	0.1939E+04	0.3878E-08	0.7617E+03	0.1523E-08	0.1737E+03	0.6948E-09	0.3358E+02	0.1276E-09	0.9206E+02	0.3498E-09	0.6369E+06	0.2548E-05	0.7626E+03	0.4728E-09
0.9876E+00	0.6658E+00	0.5068E+03	0.9224E-10	0.1564E+04	0.7509E-09	0.7811E+02	0.3906E-12	0.3532E+03	0.6358E-10	0.2549E+02	0.2549E-09	0.2102E+04	0.4205E-08	0.8260E+03	0.1652E-08	0.1883E+03	0.7534E-09	0.3641E+02	0.1383E-09	0.9982E+02	0.3793E-09	0.6905E+06	0.2762E-05	0.8269E+03	0.5127E-09
0.9876E+00	0.6708E+00	0.5505E+03	0.1002E-09	0.1697E+04	0.8145E-09	0.8519E+02	0.4260E-12	0.3837E+03	0.6906E-10	0.2763E+02	0.2763E-09	0.2278E+04	0.4557E-08	0.8951E+03	0.1790E-08	0.2041E+03	0.8164E-09	0.3945E+02	0.1499E-09	0.1082E+03	0.4110E-09	0.7483E+06	0.2993E-05	0.8967E+03	0.5560E-09
0.9876E+00	0.6757E+00	0.5950E+03	0.1083E-09	0.1833E+04	0.8801E-09	0.9169E+02	0.4585E-12	0.4148E+03	0.7466E-10	0.2985E+02	0.2985E-09	0.2461E+04	0.4922E-08	0.9669E+03	0.1934E-08	0.2204E+03	0.8818E-09	0.4261E+02	0.1619E-09	0.1168E+03	0.4440E-09	0.8082E+06	0.3233E-05	0.9688E+03	0.6007E-09
0.9876E+00	0.6807E+00	0.6341E+03	0.1154E-09	0.1952E+04	0.9371E-09	0.9796E+02	0.4898E-12	0.4420E+03	0.7956E-10	0.3177E+02	0.3177E-09	0.2619E+04	0.5239E-08	0.1029E+04	0.2058E-08	0.2346E+03	0.9385E-09	0.4536E+02	0.1724E-09	0.1244E+03	0.4725E-09	0.8602E+06	0.3441E-05	0.1031E+04	0.6395E-09
0.9876E+00	0.6856E+00	0.6615E+03	0.1204E-09	0.2036E+04	0.9774E-09	0.1027E+03	0.5136E-12	0.4611E+03	0.8300E-10	0.3312E+02	0.3312E-09	0.2731E+04	0.5461E-08	0.1073E+04	0.2146E-08	0.2446E+03	0.9784E-09	0.4728E+02	0.1797E-09	0.1296E+03	0.4926E-09	0.8968E+06	0.3587E-05	0.1075E+04	0.6668E-09
0.9876E+00	0.6906E+00	0.6792E+03	0.1236E-09	0.2091E+04	0.1004E-08	0.1057E+03	0.5287E-12	0.4734E+03	0.8522E-10	0.3400E+02	0.3400E-09	0.2803E+04	0.5606E-08	0.1101E+04	0.2203E-08	0.2511E+03	0.1004E-08	0.4854E+02	0.1844E-09	0.1331E+03	0.5057E-09	0.9205E+06	0.3682E-05	0.1104E+04	0.6847E-09
0.9876E+00	0.6955E+00	0.6933E+03	0.1262E-09	0.2135E+04	0.1025E-08	0.1078E+03	0.5391E-12	0.4833E+03	0.8699E-10	0.3471E+02	0.3471E-09	0.2863E+04	0.5726E-08	0.1125E+04	0.2250E-08	0.2564E+03	0.1026E-08	0.4956E+02	0.1883E-09	0.1359E+03	0.5164E-09	0.9399E+06	0.3760E-05	0.1128E+04	0.6994E-09
0.9876E+00	0.7005E+00	0.6961E+03	0.1267E-09	0.2145E+04	0.1030E-08	0.1083E+03	0.5416E-12	0.4852E+03	0.8734E-10	0.3484E+02	0.3484E-09	0.2876E+04	0.5751E-08	0.1130E+04	0.2260E-08	0.2575E+03	0.1030E-08	0.4977E+02	0.1891E-09	0.1365E+03	0.5185E-09	0.9437E+06	0.3775E-05	0.1133E+04	0.7027E-09
0.9876E+00	0.7054E+00	0.6950E+03	0.1265E-09	0.2142E+04	0.1028E-08	0.1083E+03	0.5414E-12	0.4845E+03	0.8721E-10	0.3479E+02	0.3479E-09	0.2871E+04	0.5742E-08	0.1128E+04	0.2256E-08	0.2571E+03	0.1028E-08	0.4969E+02	0.1888E-09	0.1362E+03	0.5177E-09	0.9423E+06	0.3769E-05	0.1132E+04	0.7017E-09
0.9876E+00	0.7104E+00	0.6889E+03	0.1254E-09	0.2124E+04	0.1019E-08	0.1078E+03	0.5390E-12	0.4802E+03	0.8644E-10	0.3448E+02	0.3448E-09	0.2847E+04	0.5693E-08	0.1118E+04	0.2237E-08	0.2548E+03	0.1019E-08	0.4926E+02	0.1872E-09	0.1351E+03	0.5132E-09	0.9340E+06	0.3736E-05	0.1122E+04	0.6958E-09
0.9876E+00	0.7153E+00	0.6767E+03	0.1232E-09	0.2086E+04	0.1001E-08	0.1062E+03	0.5309E-12	0.4717E+03	0.8491E-10	0.3385E+02	0.3385E-09	0.2795E+04	0.5591E-08	0.1098E+04	0.2197E-08	0.2502E+03	0.1001E-08	0.4837E+02	0.1838E-09	0.1326E+03	0.5039E-09	0.9171E+06	0.3668E-05	0.1102E+04	0.6835E-09
0.9876E+00	0.7203E+00	0.6652E+03	0.1211E-09	0.2051E+04	0.9843E-09	0.1044E+03	0.5219E-12	0.4637E+03	0.8347E-10	0.3327E+02	0.3327E-09	0.2747E+04	0.5494E-08	0.1079E+04	0.2158E-08	0.2459E+03	0.9835E-09	0.4753E+02	0.1806E-09	0.1303E+03	0.4952E-09	0.9012E+06	0.3605E-05	0.1084E+04	0.6718E-09
0.9876E+00	0.7252E+00	0.6560E+03	0.1194E-09	0.2022E+04	0.9707E-09	0.1029E+03	0.5143E-12	0.4573E+03	0.8231E-10	0.3278E+02	0.3278E-09	0.2707E+04	0.5414E-08	0.1064E+04	0.2127E-08	0.2423E+03	0.9692E-09	0.4684E+02	0.1780E-09	0.1284E+03	0.4880E-09	0.8881E+06	0.3552E-05	0.1068E+04	0.6624E-09
0.9876E+00	0.7302E+00	0.6483E+03	0.1180E-09	0.1998E+04	0.9591E-09	0.1018E+03	0.5090E-12	0.4519E+03	0.8135E-10	0.3238E+02	0.3238E-09	0.2674E+04	0.5348E-08	0.1051E+04	0.2101E-08	0.2393E+03	0.9574E-09	0.4627E+02	0.1758E-09	0.1269E+03	0.4820E-09	0.8773E+06	0.3509E-05	0.1056E+04	0.6545E-09
0.9876E+00	0.7351E+00	0.6314E+03	0.1149E-09	0.1945E+04	0.9336E-09	0.9986E+02	0.4993E-12	0.4401E+03	0.7922E-10	0.3153E+02	0.3153E-09	0.2603E+04	0.5206E-08	0.1023E+04	0.2046E-08	0.2330E+03	0.9320E-09	0.4504E+02	0.1712E-09	0.1235E+03	0.4693E-09	0.8540E+06	0.3416E-05	0.1027E+04	0.6370E-09
0.9876E+00	0.7401E+00	0.6010E+03	0.1094E-09	0.1852E+04	0.8888E-09	0.9520E+02	0.4760E-12	0.4189E+03	0.7541E-10	0.3004E+02	0.3004E-09	0.2480E+04	0.4959E-08	0.9743E+03	0.1949E-08	0.2220E+03	0.8879E-09	0.4291E+02	0.1631E-09	0.1176E+03	0.4471E-09	0.8136E+06	0.3254E-05	0.9783E+03	0.6066E-09
0.9876E+00	0.7450E+00	0.5642E+03	0.1027E-09	0.1739E+04	0.8345E-09	0.8911E+02	0.4455E-12	0.3933E+03	0.7079E-10	0.2821E+02	0.2821E-09	0.2329E+04	0.4658E-08	0.9151E+03	0.1830E-08	0.2085E+03	0.8339E-09	0.4030E+02	0.1531E-09	0.1105E+03	0.4199E-09	0.7642E+06	0.3057E-05	0.9186E+03	0.5696E-09
0.9876E+00	0.7500E+00	0.5228E+03	0.9515E-10	0.1612E+04	0.7735E-09	0.8224E+02	0.4112E-12	0.3644E+03	0.6559E-10	0.2617E+02	0.2617E-09	0.2160E+04	0.4319E-08	0.8485E+03	0.1697E-08	0.1933E+03	0.7734E-09	0.3738E+02	0.1420E-09	0.1025E+03	0.3894E-09	0.7087E+06	0.2835E-05	0.8517E+03	0.5280E-09
0.9876E+00	0.7550E+00	0.4786E+03	0.8710E-10	0.1476E+04	0.7085E-09	0.7491E+02	0.3745E-12	0.3336E+03	0.6005E-10	0.2398E+02	0.2398E-09	0.1979E+04	0.3957E-08	0.7774E+03	0.1555E-08	0.1771E+03	0.7086E-09	0.3424E+02	0.1301E-09	0.9389E+02	0.3568E-09	0.6494E+06	0.2597E-05	0.7801E+03	0.4837E-09
0.9876E+00	0.7599E+00	0.4332E+03	0.7884E-10	0.1337E+04	0.6417E-09	0.6737E+02	0.3368E-12	0.3020E+03	0.5435E-10	0.2173E+02	0.2173E-09	0.1793E+04	0.3585E-08	0.7043E+03	0.1409E-08	0.1605E+03	0.6421E-09	0.3103E+02	0.1179E-09	0.8507E+02	0.3233E-09	0.5884E+06	0.2354E-05	0.7067E+03	0.4381E-09
0.9876E+00	0.7649E+00	0.3876E+03	0.7054E-10	0.1197E+04	0.5745E-09	0.5986E+02	0.2993E-12	0.2702E+03	0.4863E-10	0.1947E+02	0.1947E-09	0.1606E+04	0.3212E-08	0.6309E+03	0.1262E-08	0.1438E+03	0.5752E-09	0.2780E+02	0.1056E-09	0.7621E+02	0.2896E-09	0.5272E+06	0.2109E-05	0.6329E+03	0.3924E-09
0.9876E+00	0.7698E+00	0.3431E+03	0.6245E-10	0.1061E+04	0.5091E-09	0.5266E+02	0.2633E-12	0.2392E+03	0.4305E-10	0.1726E+02	0.1726E-09	0.1424E+04	0.2847E-08	0.5593E+03	0.1119E-08	0.1275E+03	0.5099E-09	0.2464E+02	0.9364E-10	0.6756E+02	0.2567E-09	0.4674E+06	0.1870E-05	0.5609E+03	0.3478E-09
0.9876E+00	0.7748E+00	0.3006E+03	0.5471E-10	0.9301E+03	0.4465E-09	0.4619E+02	0.2309E-12	0.2095E+03	0.3771E-10	0.1515E+02	0.1515E-09	0.1249E+04	0.2498E-08	0.4907E+03	0.9815E-09	0.1119E+03	0.4474E-09	0.2162E+02	0.8216E-10	0.5928E+02	0.2253E-09	0.4101E+06	0.1641E-05	0.4921E+03	0.3051E-09
0.9876E+00	0.7797E+00	0.2776E+03	0.5052E-10	0.8556E+03	0.4107E-09	0.4462E+02	0.2231E-12	0.1935E+03	0.3483E-10	0.1392E+02	0.1392E-09	0.1148E+04	0.2296E-08	0.4510E+03	0.9020E-09	0.1028E+03	0.4112E-09	0.1987E+02	0.7551E-10	0.5448E+02	0.2070E-09	0.3769E+06	0.1507E-05	0.4526E+03	0.2806E-09
0.9876E+00	0.7847E+00	0.2768E+03	0.5038E-10	0.8532E+03	0.4095E-09	0.4452E+02	0.2226E-12	0.1930E+03	0.3473E-10	0.1388E+02	0.1388E-09	0.1145E+04	0.2290E-08	0.4498E+03	0.8995E-09	0.1025E+03	0.4101E-09	0.1982E+02	0.7531E-10	0.5433E+02	0.2065E-09	0.3759E+06	0.1503E-05	0.4512E+03	0.2798E-09
0.9876E+00	0.7896E+00	0.2767E+03	0.5035E-10	0.8527E+03	0.4093E-09	0.4450E+02	0.2225E-12	0.1928E+03	0.3471E-10	0.1388E+02	0.1388E-09	0.1144E+04	0.2289E-08	0.4496E+03	0.8992E-09	0.1025E+03	0.4099E-09	0.1981E+02	0.7528E-10	0.5431E+02	0.2064E-09	0.3757E+06	0.1503E-05	0.4510E+03	0.2796E-09
0.9876E+00	0.7946E+00	0.2768E+03	0.5037E-10	0.8530E+03	0.4095E-09	0.4454E+02	0.2227E-12	0.1929E+03	0.3473E-10	0.1388E+02	0.1388E-09	0.1145E+04	0.2290E-08	0.4498E+03	0.8996E-09	0.1025E+03	0.4101E-09	0.1982E+02	0.7531E-10	0.5434E+02	0.2065E-09	0.3759E+06	0.1504E-05	0.4512E+03	0.2797E-09
0.9876E+00	0.7995E+00	0.2778E+03	0.5056E-10	0.8562E+03	0.4110E-09	0.4481E+02	0.2240E-12	0.1937E+03	0.3486E-10	0.1394E+02	0.1394E-09	0.1149E+04	0.2299E-08	0.4515E+03	0.9030E-09	0.1029E+03	0.4117E-09	0.1990E+02	0.7561E-10	0.5455E+02	0.2073E-09	0.3773E+06	0.1509E-05	0.4528E+03	0.2808E-09
0.9876E+00	0.8045E+00	0.2816E+03	0.5126E-10	0.8678E+03	0.4165E-09	0.4556E+02	0.2278E-12	0.1963E+03	0.3534E-10	0.1413E+02	0.1413E-09	0.1165E+04	0.2330E-08	0.4578E+03	0.9155E-09	0.1044E+03	0.4175E-09	0.2017E+02	0.7666E-10	0.5531E+02	0.2102E-09	0.3826E+06	0.1530E-05	0.4590E+03	0.2846E-09
0.9876E+00	0.8094E+00	0.2868E+03	0.5219E-10	0.8839E+03	0.4243E-09	0.4639E+02	0.2319E-12	0.1999E+03	0.3598E-10	0.1440E+02	0.1440E-09	0.1187E+04	0.2374E-08	0.4664E+03	0.9328E-09	0.1063E+03	0.4254E-09	0.2056E+02	0.7811E-10	0.5636E+02	0.2142E-09	0.3899E+06	0.1559E-05	0.4675E+03	0.2898E-09
0.9876E+00	0.8144E+00	0.2917E+03	0.5310E-10	0.8995E+03	0.4317E-09	0.4718E+02	0.2359E-12	0.2034E+03	0.3660E-10	0.1466E+02	0.1466E-09	0.1209E+04	0.2417E-08	0.4748E+03	0.9496E-09	0.1083E+03	0.4331E-09	0.2093E+02	0.7953E-10	0.5738E+02	0.2180E-09	0.3969E+06	0.1588E-05	0.4757E+03	0.2950E-09
0.9876E+00	0.8193E+00	0.2965E+03	0.5396E-10	0.9146E+03	0.4390E-09	0.4792E+02	0.2396E-12	0.2067E+03	0.3720E-10	0.1492E+02	0.1492E-09	0.1229E+04	0.2458E-08	0.4829E+03	0.9659E-09	0.1101E+03	0.4405E-09	0.2129E+02	0.8089E-10	0.5837E+02	0.2218E-09	0.4037E+06	0.1615E-05	0.4837E+03	0.2999E-09
0.9876E+00	0.8243E+00	0.3011E+03	0.5480E-10	0.9293E+03	0.4461E-09	0.4864E+02	0.2432E-12	0.2099E+03	0.3778E-10	0.1516E+02	0.1516E-09	0.1249E+04	0.2499E-08	0.4908E+03	0.9817E-09	0.1119E+03	0.4477E-09	0.2164E+02	0.8222E-10	0.5932E+02	0.2254E-09	0.4103E+06	0.1641E-05	0.4915E+03	0.3047E-09
0.9876E+00	0.8292E+00	0.3056E+03	0.5563E-10	0.9437E+03	0.4530E-09	0.4933E+02	0.2466E-12	0.2130E+03	0.3835E-10	0.1540E+02	0.1540E-09	0.1269E+04	0.2538E-08	0.4985E+03	0.9970E-09	0.1137E+03	0.4547E-09	0.2197E+02	0.8350E-10	0.6025E+02	0.2289E-09	0.4167E+06	0.1667E-05	0.4991E+03	0.3095E-09
0.9876E+00	0.8342E+00	0.3100E+03	0.5643E-10	0.9577E+03	0.4597E-09	0.4999E+02	0.2500E-12	0.2161E+03	0.3890E-10	0.1562E+02	0.1562E-09	0.1287E+04	0.2575E-08	0.5058E+03	0.1012E-08	0.1153E+03	0.4613E-09	0.2229E+02	0.8472E-10	0.6113E+02	0.2323E-09	0.4228E+06	0.1691E-05	0.5065E+03	0.3140E-09
0.9876E+00	0.8391E+00	0.3142E+03	0.5718E-10	0.9707E+03	0.4659E-09	0.5061E+02	0.2530E-12	0.2190E+03	0.3942E-10	0.1582E+02	0.1582E-09	0.1304E+04	0.2609E-08	0.5125E+03	0.1025E-08	0.1169E+03	0.4674E-09	0.2259E+02	0.8584E-10	0.6193E+02	0.2353E-09	0.4284E+06	0.1714E-05	0.5133E+03	0.3182E-09
0.9876E+00	0.8441E+00	0.3196E+03	0.5817E-10	0.9874E+03	0.4739E-09	0.5142E+02	0.2571E-12	0.2228E+03	0.4010E-10	0.1609E+02	0.1609E-09	0.1326E+04	0.2653E-08	0.5211E+03	0.1042E-08	0.1188E+03	0.4753E-09	0.2297E+02	0.8728E-10	0.6298E+02	0.2393E-09	0.4357E+06	0.1743E-05	0.5221E+03	0.3237E-09
0.9876E+00	0.8490E+00	0.3273E+03	0.5956E-10	0.1011E+04	0.4853E-09	0.5256E+02	0.2628E-12	0.2281E+03	0.4106E-10	0.1647E+02	0.1647E-09	0.1358E+04	0.2716E-08	0.5335E+03	0.1067E-08	0.1217E+03	0.4866E-09	0.2352E+02	0.8936E-10	0.6447E+02	0.2450E-09	0.4460E+06	0.1784E-05	0.5346E+03	0.3314E-09
0.9876E+00	0.8540E+00	0.3373E+03	0.6139E-10	0.1042E+04	0.5001E-09	0.5404E+02	0.2702E-12	0.2351E+03	0.4232E-10	0.1696E+02	0.1696E-09	0.1399E+04	0.2798E-08	0.5496E+03	0.1099E-08	0.1253E+03	0.5012E-09	0.2422E+02	0.9205E-10	0.6641E+02	0.2524E-09	0.4594E+06	0.1838E-05	0.5508E+03	0.3415E-09
0.9876E+00	0.8589E+00	0.3501E+03	0.6371E-10	0.1080E+04	0.5186E-09	0.5589E+02	0.2795E-12	0.2440E+03	0.4392E-10	0.1759E+02	0.1759E-09	0.1450E+04	0.2901E-08	0.5698E+03	0.1140E-08	0.1299E+03	0.5196E-09	0.2511E+02	0.9543E-10	0.6885E+02	0.2616E-09	0.4763E+06	0.1905E-05	0.5712E+03	0.3542E-09
0.9876E+00	0.8639E+00	0.3651E+03	0.6644E-10	0.1126E+04	0.5404E-09	0.5811E+02	0.2906E-12	0.2545E+03	0.4580E-10	0.1832E+02	0.1832E-09	0.1511E+04	0.3021E-08	0.5935E+03	0.1187E-08	0.1353E+03	0.5413E-09	0.2616E+02	0.9940E-10	0.7171E+02	0.2725E-09	0.4961E+06	0.1984E-05	0.5952E+03	0.3690E-09
0.9876E+00	0.8688E+00	0.3821E+03	0.6954E-10	0.1178E+04	0.5653E-09	0.6064E+02	0.3032E-12	0.2663E+03	0.4794E-10	0.1916E+02	0.1916E-09	0.1580E+04	0.3160E-08	0.6208E+03	0.1242E-08	0.1415E+03	0.5661E-09	0.2736E+02	0.1040E-09	0.7501E+02	0.2850E-09	0.5188E+06	0.2075E-05	0.6226E+03	0.3860E-09
0.9876E+00	0.8738E+00	0.4018E+03	0.7313E-10	0.1238E+04	0.5943E-09	0.6355E+02	0.3178E-12	0.2801E+03	0.5041E-10	0.2014E+02	0.2014E-09	0.1661E+04	0.3321E-08	0.6525E+03	0.1305E-08	0.1487E+03	0.5950E-09	0.2875E+02	0.1093E-09	0.7883E+02	0.2996E-09	0.5452E+06	0.2181E-05	0.6544E+03	0.4057E-09
0.9876E+00	0.8787E+00	0.4228E+03	0.7694E-10	0.1302E+04	0.6251E-09	0.6676E+02	0.3338E-12	0.2947E+03	0.5304E-10	0.2118E+02	0.2118E-09	0.1746E+04	0.3493E-08	0.6861E+03	0.1372E-08	0.1564E+03	0.6256E-09	0.3023E+02	0.1149E-09	0.8290E+02	0.3150E-09	0.5733E+06	0.2293E-05	0.6883E+03	0.4267E-09
0.9876E+00	0.8837E+00	0.4476E+03	0.8146E-10	0.1379E+04	0.6618E-09	0.7049E+02	0.3525E-12	0.3120E+03	0.5616E-10	0.2242E+02	0.2242E-09	0.1849E+04	0.3697E-08	0.7263E+03	0.1453E-08	0.1656E+03	0.6622E-09	0.3200E+02	0.1216E-09	0.8774E+02	0.3334E-09	0.6068E+06	0.2427E-05	0.7286E+03	0.4517E-09
0.9876E+00	0.8886E+00	0.4745E+03	0.8636E-10	0.1461E+04	0.7015E-09	0.7457E+02	0.3729E-12	0.3308E+03	0.5954E-10	0.2376E+02	0.2376E-09	0.1960E+04	0.3919E-08	0.7699E+03	0.1540E-08	0.1755E+03	0.7020E-09	0.3392E+02	0.1289E-09	0.9301E+02	0.3534E-09	0.6432E+06	0.2573E-05	0.7723E+03	0.4789E-09
0.9876E+00	0.8936E+00	0.5044E+03	0.9180E-10	0.1553E+04	0.7456E-09	0.7913E+02	0.3957E-12	0.3516E+03	0.6329E-10	0.2525E+02	0.2525E-09	0.2082E+04	0.4165E-08	0.8181E+03	0.1636E-08	0.1865E+03	0.7460E-09	0.3605E+02	0.1370E-09	0.9884E+02	0.3756E-09	0.6835E+06	0.2734E-05	0.8209E+03	0.5089E-09
0.9876E+00	0.8985E+00	0.5378E+03	0.9789E-10	0.1656E+04	0.7949E-09	0.8428E+02	0.4214E-12	0.3749E+03	0.6748E-10	0.2692E+02	0.2692E-09	0.2220E+04	0.4439E-08	0.8721E+03	0.1744E-08	0.1988E+03	0.7952E-09	0.3843E+02	0.1460E-09	0.1054E+03	0.4004E-09	0.7286E+06	0.2914E-05	0.8751E+03	0.5426E-09
0.9876E+00	0.9035E+00	0.5747E+03	0.1046E-09	0.1770E+04	0.8494E-09	0.9002E+02	0.4501E-12	0.4006E+03	0.7211E-10	0.2876E+02	0.2876E-09	0.2372E+04	0.4744E-08	0.9320E+03	0.1864E-08	0.2124E+03	0.8498E-09	0.4107E+02	0.1560E-09	0.1126E+03	0.4279E-09	0.7786E+06	0.3114E-05	0.9352E+03	0.5798E-09
0.9876E+00	0.9084E+00	0.6151E+03	0.1119E-09	0.1894E+04	0.9092E-09	0.9625E+02	0.4812E-12	0.4287E+03	0.7717E-10	0.3079E+02	0.3079E-09	0.2539E+04	0.5078E-08	0.9976E+03	0.1995E-08	0.2274E+03	0.9096E-09	0.4396E+02	0.1670E-09	0.1205E+03	0.4580E-09	0.8334E+06	0.3334E-05	0.1001E+04	0.6206E-09
0.9876E+00	0.9134E+00	0.6580E+03	0.1198E-09	0.2027E+04	0.9728E-09	0.1028E+03	0.5140E-12	0.4587E+03	0.8256E-10	0.3294E+02	0.3294E-09	0.2717E+04	0.5434E-08	0.1067E+04	0.2135E-08	0.2433E+03	0.9733E-09	0.4704E+02	0.1787E-09	0.1290E+03	0.4901E-09	0.8917E+06	0.3567E-05	0.1071E+04	0.6640E-09
0.9876E+00	0.9183E+00	0.7013E+03	0.1276E-09	0.2160E+04	0.1037E-08	0.1094E+03	0.5468E-12	0.4888E+03	0.8799E-10	0.3510E+02	0.3510E-09	0.2895E+04	0.5790E-08	0.1138E+04	0.2275E-08	0.2593E+03	0.1037E-08	0.5013E+02	0.1905E-09	0.1374E+03	0.5222E-09	0.9503E+06	0.3801E-05	0.1141E+04	0.7077E-09
0.9876E+00	0.9233E+00	0.7434E+03	0.1353E-09	0.2289E+04	0.1099E-08	0.1157E+03	0.5787E-12	0.5182E+03	0.9327E-10	0.3721E+02	0.3721E-09	0.3069E+04	0.6138E-08	0.1206E+04	0.2412E-08	0.2749E+03	0.1100E-08	0.5314E+02	0.2019E-09	0.1457E+03	0.5536E-09	0.1007E+07	0.4030E-05	0.1210E+04	0.7502E-09
0.9876E+00	0.9282E+00	0.7842E+03	0.1427E-09	0.2415E+04	0.1159E-08	0.1219E+03	0.6096E-12	0.5466E+03	0.9839E-10	0.3927E+02	0.3927E-09	0.3239E+04	0.6478E-08	0.1273E+04	0.2545E-08	0.2901E+03	0.1160E-08	0.5608E+02	0.2131E-09	0.1538E+03	0.5843E-09	0.1063E+07	0.4253E-05	0.1276E+04	0.7914E-09
0.9876E+00	0.9332E+00	0.8270E+03	0.1505E-09	0.2547E+04	0.1222E-08	0.1284E+03	0.6422E-12	0.5764E+03	0.1038E-09	0.4143E+02	0.4143E-09	0.3417E+04	0.6833E-08	0.1342E+04	0.2685E-08	0.3060E+03	0.1224E-08	0.5916E+02	0.2248E-09	0.1622E+03	0.6163E-09	0.1122E+07	0.4486E-05	0.1346E+04	0.8345E-09
0.9876E+00	0.9381E+00	0.8713E+03	0.1586E-09	0.2683E+04	0.1288E-08	0.1352E+03	0.6758E-12	0.6073E+03	0.1093E-09	0.4364E+02	0.4364E-09	0.3599E+04	0.7199E-08	0.1414E+04	0.2829E-08	0.3224E+03	0.1290E-08	0.6232E+02	0.2368E-09	0.1709E+03	0.6493E-09	0.1181E+07	0.4726E-05	0.1418E+04	0.8791E-09
0.9876E+00	0.9431E+00	0.9153E+03	0.1666E-09	0.2818E+04	0.1353E-08	0.1418E+03	0.7090E-12	0.6380E+03	0.1148E-09	0.4583E+02	0.4583E-09	0.3780E+04	0.7561E-08	0.1485E+04	0.2971E-08	0.3386E+03	0.1354E-08	0.6545E+02	0.2487E-09	0.1795E+03	0.6819E-09	0.1241E+07	0.4963E-05	0.1489E+04	0.9233E-09
0.9876E+00	0.9480E+00	0.9579E+03	0.1743E-09	0.2949E+04	0.1416E-08	0.1482E+03	0.7408E-12	0.6677E+03	0.1202E-09	0.4795E+02	0.4795E-09	0.3955E+04	0.7910E-08	0.1554E+04	0.3108E-08	0.3542E+03	0.1417E-08	0.6847E+02	0.2602E-09	0.1877E+03	0.7134E-09	0.1298E+07	0.5193E-05	0.1558E+04	0.9662E-09
0.9876E+00	0.9530E+00	0.1004E+04	0.1827E-09	0.3091E+04	0.1484E-08	0.1547E+03	0.7736E-12	0.6997E+03	0.1260E-09	0.5022E+02	0.5022E-09	0.4143E+04	0.8287E-08	0.1628E+04	0.3256E-08	0.3710E+03	0.1484E-08	0.7173E+02	0.2726E-09	0.1967E+03	0.7473E-09	0.1360E+07	0.5439E-05	0.1633E+04	0.1013E-08
0.9876E+00	0.9579E+00	0.1053E+04	0.1917E-09	0.3242E+04	0.1556E-08	0.1618E+03	0.8091E-12	0.7340E+03	0.1321E-09	0.5266E+02	0.5266E-09	0.4344E+04	0.8689E-08	0.1707E+04	0.3414E-08	0.3890E+03	0.1556E-08	0.7520E+02	0.2858E-09	0.2062E+03	0.7836E-09	0.1426E+07	0.5703E-05	0.1713E+04	0.1062E-08
0.9876E+00	0.9629E+00	0.1106E+04	0.2012E-09	0.3404E+04	0.1634E-08	0.1694E+03	0.8469E-12	0.7707E+03	0.1387E-09	0.5526E+02	0.5526E-09	0.4560E+04	0.9120E-08	0.1792E+04	0.3583E-08	0.4083E+03	0.1633E-08	0.7893E+02	0.3000E-09	0.2164E+03	0.8224E-09	0.1496E+07	0.5986E-05	0.1799E+04	0.1115E-08
0.9876E+00	0.9678E+00	0.1162E+04	0.2115E-09	0.3577E+04	0.1717E-08	0.1776E+03	0.8881E-12	0.8099E+03	0.1458E-09	0.5805E+02	0.5805E-09	0.4790E+04	0.9581E-08	0.1882E+04	0.3764E-08	0.4289E+03	0.1716E-08	0.8292E+02	0.3151E-09	0.2274E+03	0.8639E-09	0.1572E+07	0.6288E-05	0.1890E+04	0.1172E-08
0.9876E+00	0.9728E+00	0.1152E+04	0.2097E-09	0.3546E+04	0.1702E-08	0.1762E+03	0.8812E-12	0.8030E+03	0.1445E-09	0.5754E+02	0.5754E-09	0.4748E+04	0.9497E-08	0.1866E+04	0.3731E-08	0.4252E+03	0.1701E-08	0.8219E+02	0.3123E-09	0.2254E+03	0.8564E-09	0.1558E+07	0.6233E-05	0.1874E+04	0.1162E-08
0.9876E+00	0.9777E+00	0.1110E+04	0.2019E-09	0.3415E+04	0.1639E-08	0.1703E+03	0.8513E-12	0.7734E+03	0.1392E-09	0.5541E+02	0.5541E-09	0.4573E+04	0.9147E-08	0.1797E+04	0.3594E-08	0.4095E+03	0.1638E-08	0.7916E+02	0.3008E-09	0.2170E+03	0.8248E-09	0.1501E+07	0.6003E-05	0.1804E+04	0.1119E-08
0.9876E+00	0.9827E+00	0.9732E+03	0.1771E-09	0.2995E+04	0.1437E-08	0.1507E+03	0.7533E-12	0.6784E+03	0.1221E-09	0.4860E+02	0.4860E-09	0.4011E+04	0.8023E-08	0.1576E+04	0.3152E-08	0.3592E+03	0.1437E-08	0.6943E+02	0.2638E-09	0.1904E+03	0.7234E-09	0.1316E+07	0.5265E-05	0.1582E+04	0.9809E-09
0.9876E+00	0.9876E+00	0.8216E+03	0.1495E-09	0.2527E+04	0.1213E-08	0.1281E+03	0.6405E-12	0.5727E+03	0.1031E-09	0.4100E+02	0.4100E-09	0.3385E+04	0.6769E-08	0.1330E+04	0.2660E-08	0.3030E+03	0.1212E-08	0.5858E+02	0.2226E-09	0.1606E+03	0.6103E-09	0.1111E+07	0.4442E-05	0.1335E+04	0.8278E-09
0.9876E+00	0.9926E+00	0.5383E+03	0.9797E-10	0.1655E+04	0.7944E-09	0.8499E+02	0.4249E-12	0.3752E+03	0.6754E-10	0.2683E+02	0.2683E-09	0.2216E+04	0.4432E-08	0.8706E+03	0.1741E-08	0.1984E+03	0.7935E-09	0.3835E+02	0.1457E-09	0.1051E+03	0.3995E-09	0.7271E+06	0.2908E-05	0.8743E+03	0.5420E-09
0.9876E+00	0.9975E+00	0.5383E+03	0.9797E-10	0.1655E+04	0.7944E-09	0.8499E+02	0.4249E-12	0.3752E+03	0.6754E-10	0.2683E+02	0.2683E-09	0.2216E+04	0.4432E-08	0.8706E+03	0.1741E-08	0.1984E+03	0.7935E-09	0.3835E+02	0.1457E-09	0.1051E+03	0.3995E-09	0.7271E+06	0.2908E-05	0.8743E+03	0.5420E-09
0.9827E+00	0.2475E-02	0.7206E+03	0.1311E-09	0.2226E+04	0.1068E-08	0.1073E+03	0.5366E-12	0.5022E+03	0.9040E-10	0.3609E+02	0.3609E-09	0.2981E+04	0.5962E-08	0.1171E+04	0.2342E-08	0.2668E+03	0.1067E-08	0.5158E+02	0.1960E-09	0.1414E+03	0.5373E-09	0.9778E+06	0.3911E-05	0.1176E+04	0.7289E-09
0.9827E+00	0.7426E-02	0.7206E+03	0.1311E-09	0.2226E+04	0.1068E-08	0.1073E+03	0.5366E-12	0.5022E+03	0.9040E-10	0.3609E+02	0.3609E-09	0.2981E+04	0.5962E-08	0.1171E+04	0.2342E-08	0.2668E+03	0.1067E-08	0.5158E+02	0.1960E-09	0.1414E+03	0.5373E-09	0.9778E+06	0.3911E-05	0.1176E+04	0.7289E-09
0.9827E+00	0.1238E-01	0.7260E+03	0.1321E-09	0.2248E+04	0.1079E-08	0.1085E+03	0.5424E-12	0.5059E+03	0.9107E-10	0.3652E+02	0.3652E-09	0.3015E+04	0.6031E-08	0.1185E+04	0.2369E-08	0.2700E+03	0.1080E-08	0.5219E+02	0.1983E-09	0.1431E+03	0.5437E-09	0.9896E+06	0.3958E-05	0.1187E+04	0.7362E-09
0.9827E+00	0.1733E-01	0.9001E+03	0.1638E-09	0.2784E+04	0.1336E-08	0.1350E+03	0.6751E-12	0.6273E+03	0.1129E-09	0.4532E+02	0.4532E-09	0.3737E+04	0.7474E-08	0.1468E+04	0.2937E-08	0.3348E+03	0.1339E-08	0.6472E+02	0.2459E-09	0.1774E+03	0.6743E-09	0.1227E+07	0.4909E-05	0.1471E+04	0.9118E-09
0.9827E+00	0.2228E-01	0.1176E+04	0.2140E-09	0.3634E+04	0.1745E-08	0.1758E+03	0.8788E-12	0.8197E+03	0.1475E-09	0.5918E+02	0.5918E-09	0.4878E+04	0.9756E-08	0.1917E+04	0.3833E-08	0.4371E+03	0.1748E-08	0.8448E+02	0.3210E-09	0.2316E+03	0.8802E-09	0.1602E+07	0.6408E-05	0.1920E+04	0.1190E-08
0.9827E+00	0.2723E-01	0.1274E+04	0.2319E-09	0.3936E+04	0.1889E-08	0.1897E+03	0.9487E-12	0.8882E+03	0.1599E-09	0.6410E+02	0.6410E-09	0.5283E+04	0.1057E-07	0.2076E+04	0.4151E-08	0.4734E+03	0.1893E-08	0.9150E+02	0.3477E-09	0.2509E+03	0.9533E-09	0.1735E+07	0.6940E-05	0.2080E+04	0.1289E-08
0.9827E+00	0.3218E-01	0.1287E+04	0.2342E-09	0.3973E+04	0.1907E-08	0.1913E+03	0.9564E-12	0.8967E+03	0.1614E-09	0.6468E+02	0.6468E-09	0.5332E+04	0.1066E-07	0.2095E+04	0.4190E-08	0.4777E+03	0.1911E-08	0.9234E+02	0.3509E-09	0.2532E+03	0.9620E-09	0.1751E+07	0.7003E-05	0.2099E+04	0.1301E-08
0.9827E+00	0.3713E-01	0.1311E+04	0.2386E-09	0.4047E+04	0.1943E-08	0.1949E+03	0.9744E-12	0.9139E+03	0.1645E-09	0.6580E+02	0.6580E-09	0.5429E+04	0.1086E-07	0.2133E+04	0.4266E-08	0.4862E+03	0.1945E-08	0.9399E+02	0.3572E-09	0.2577E+03	0.9792E-09	0.1782E+07	0.7128E-05	0.2138E+04	0.1326E-08
0.9827E+00	0.4208E-01	0.1384E+04	0.2518E-09	0.4275E+04	0.2052E-08	0.2063E+03	0.1031E-11	0.9645E+03	0.1736E-09	0.6949E+02	0.6949E-09	0.5736E+04	0.1147E-07	0.2254E+04	0.4507E-08	0.5136E+03	0.2055E-08	0.9929E+02	0.3773E-09	0.2722E+03	0.1034E-08	0.1883E+07	0.7530E-05	0.2259E+04	0.1401E-08
0.9827E+00	0.4703E-01	0.1407E+04	0.2560E-09	0.4348E+04	0.2087E-08	0.2101E+03	0.1050E-11	0.9803E+03	0.1765E-09	0.7072E+02	0.7072E-09	0.5837E+04	0.1167E-07	0.2293E+04	0.4586E-08	0.5227E+03	0.2091E-08	0.1010E+03	0.3840E-09	0.2770E+03	0.1053E-08	0.1916E+07	0.7663E-05	0.2298E+04	0.1425E-08
0.9827E+00	0.5198E-01	0.1410E+04	0.2566E-09	0.4360E+04	0.2093E-08	0.2107E+03	0.1054E-11	0.9828E+03	0.1769E-09	0.7093E+02	0.7093E-09	0.5854E+04	0.1171E-07	0.2300E+04	0.4600E-08	0.5243E+03	0.2097E-08	0.1013E+03	0.3851E-09	0.2778E+03	0.1056E-08	0.1922E+07	0.7686E-05	0.2304E+04	0.1429E-08
0.9827E+00	0.5693E-01	0.1199E+04	0.2182E-09	0.3714E+04	0.1783E-08	0.1809E+03	0.9045E-12	0.8358E+03	0.1504E-09	0.6077E+02	0.6077E-09	0.5002E+04	0.1000E-07	0.1965E+04	0.3930E-08	0.4485E+03	0.1794E-08	0.8670E+02	0.3295E-09	0.2377E+03	0.9033E-09	0.1644E+07	0.6577E-05	0.1964E+04	0.1218E-08
0.9827E+00	0.6188E-01	0.7754E+03	0.1411E-09	0.2398E+04	0.1151E-08	0.1162E+03	0.5808E-12	0.5405E+03	0.9729E-10	0.3945E+02	0.3945E-09	0.3239E+04	0.6477E-08	0.1272E+04	0.2545E-08	0.2908E+03	0.1163E-08	0.5621E+02	0.2136E-09	0.1541E+03	0.5856E-09	0.1066E+07	0.4265E-05	0.1268E+04	0.7864E-09
0.9827E+00	0.6683E-01	0.3614E+03	0.6577E-10	0.1114E+04	0.5345E-09	0.5523E+02	0.2761E-12	0.2519E+03	0.4535E-10	0.1847E+02	0.1847E-09	0.1510E+04	0.3019E-08	0.5931E+03	0.1186E-08	0.1359E+03	0.5435E-09	0.2626E+02	0.9978E-10	0.7199E+02	0.2736E-09	0.4982E+06	0.1993E-05	0.5892E+03	0.3653E-09
0.9827E+00	0.7178E-01	0.1721E+03	0.3132E-10	0.5277E+03	0.2533E-09	0.2982E+02	0.1491E-12	0.1200E+03	0.2160E-10	0.8671E+01	0.8671E-10	0.7112E+03	0.1422E-08	0.2794E+03	0.5589E-09	0.6390E+02	0.2556E-09	0.1235E+02	0.4692E-10	0.3385E+02	0.1286E-09	0.2342E+06	0.9370E-06	0.2789E+03	0.1729E-09
0.9827E+00	0.7673E-01	0.1119E+03	0.2037E-10	0.3415E+03	0.1639E-09	0.2209E+02	0.1104E-12	0.7803E+02	0.1405E-10	0.5567E+01	0.5567E-10	0.4581E+03	0.9161E-09	0.1800E+03	0.3599E-09	0.4108E+02	0.1643E-09	0.7940E+01	0.3017E-10	0.2177E+02	0.8272E-10	0.1506E+06	0.6025E-06	0.1804E+03	0.1118E-09
0.9827E+00	0.8168E-01	0.9083E+02	0.1653E-10	0.2760E+03	0.1325E-09	0.1950E+02	0.9751E-13	0.6333E+02	0.1140E-10	0.4479E+01	0.4479E-10	0.3691E+03	0.7383E-09	0.1450E+03	0.2901E-09	0.3309E+02	0.1323E-09	0.6394E+01	0.2430E-10	0.1753E+02	0.6661E-10	0.1213E+06	0.4852E-06	0.1457E+03	0.9032E-10
0.9827E+00	0.8663E-01	0.8160E+02	0.1485E-10	0.2472E+03	0.1187E-09	0.1850E+02	0.9250E-13	0.5689E+02	0.1024E-10	0.4003E+01	0.4003E-10	0.3301E+03	0.6602E-09	0.1297E+03	0.2594E-09	0.2958E+02	0.1183E-09	0.5716E+01	0.2172E-10	0.1567E+02	0.5955E-10	0.1084E+06	0.4337E-06	0.1304E+03	0.8087E-10
0.9827E+00	0.9158E-01	0.7702E+02	0.1402E-10	0.2329E+03	0.1118E-09	0.1813E+02	0.9065E-13	0.5370E+02	0.9667E-11	0.3766E+01	0.3766E-10	0.3107E+03	0.6214E-09	0.1221E+03	0.2441E-09	0.2783E+02	0.1113E-09	0.5378E+01	0.2044E-10	0.1475E+02	0.5603E-10	0.1020E+06	0.4082E-06	0.1228E+03	0.7616E-10
0.9827E+00	0.9653E-01	0.7490E+02	0.1363E-10	0.2262E+03	0.1086E-09	0.1805E+02	0.9027E-13	0.5222E+02	0.9400E-11	0.3655E+01	0.3655E-10	0.3016E+03	0.6032E-09	0.1185E+03	0.2370E-09	0.2702E+02	0.1081E-09	0.5221E+01	0.1984E-10	0.1431E+02	0.5439E-10	0.9905E+05	0.3962E-06	0.1193E+03	0.7396E-10
0.9827E+00	0.1015E+00	0.7429E+02	0.1352E-10	0.2242E+03	0.1076E-09	0.1872E+02	0.9360E-13	0.5180E+02	0.9323E-11	0.3620E+01	0.3620E-10	0.2988E+03	0.5977E-09	0.1174E+03	0.2348E-09	0.2676E+02	0.1071E-09	0.5172E+01	0.1965E-10	0.1418E+02	0.5388E-10	0.9813E+05	0.3925E-06	0.1182E+03	0.7330E-10
0.9827E+00	0.1064E+00	0.7740E+02	0.1409E-10	0.2337E+03	0.1122E-09	0.1955E+02	0.9777E-13	0.5397E+02	0.9715E-11	0.3768E+01	0.3768E-10	0.3114E+03	0.6228E-09	0.1223E+03	0.2447E-09	0.2787E+02	0.1115E-09	0.5386E+01	0.2047E-10	0.1477E+02	0.5611E-10	0.1022E+06	0.4088E-06	0.1232E+03	0.7640E-10
0.9827E+00	0.1114E+00	0.8145E+02	0.1482E-10	0.2464E+03	0.1183E-09	0.2017E+02	0.1008E-12	0.5679E+02	0.1022E-10	0.3978E+01	0.3978E-10	0.3287E+03	0.6574E-09	0.1291E+03	0.2583E-09	0.2942E+02	0.1177E-09	0.5686E+01	0.2161E-10	0.1559E+02	0.5924E-10	0.1079E+06	0.4316E-06	0.1300E+03	0.8058E-10
0.9827E+00	0.1163E+00	0.8315E+02	0.1513E-10	0.2517E+03	0.1208E-09	0.2058E+02	0.1029E-12	0.5798E+02	0.1044E-10	0.4066E+01	0.4066E-10	0.3359E+03	0.6717E-09	0.1320E+03	0.2639E-09	0.3006E+02	0.1202E-09	0.5811E+01	0.2208E-10	0.1593E+02	0.6053E-10	0.1103E+06	0.4411E-06	0.1327E+03	0.8230E-10
0.9827E+00	0.1213E+00	0.8354E+02	0.1520E-10	0.2529E+03	0.1214E-09	0.2071E+02	0.1035E-12	0.5825E+02	0.1049E-10	0.4086E+01	0.4086E-10	0.3375E+03	0.6750E-09	0.1326E+03	0.2652E-09	0.3021E+02	0.1208E-09	0.5840E+01	0.2219E-10	0.1601E+02	0.6083E-10	0.1108E+06	0.4433E-06	0.1334E+03	0.8269E-10
0.9827E+00	0.1262E+00	0.8356E+02	0.1521E-10	0.2529E+03	0.1214E-09	0.2075E+02	0.1037E-12	0.5827E+02	0.1049E-10	0.4088E+01	0.4088E-10	0.3376E+03	0.6752E-09	0.1326E+03	0.2653E-09	0.3022E+02	0.1209E-09	0.5841E+01	0.2220E-10	0.1601E+02	0.6085E-10	0.1109E+06	0.4434E-06	0.1334E+03	0.8271E-10
0.9827E+00	0.1312E+00	0.8341E+02	0.1518E-10	0.2524E+03	0.1212E-09	0.2075E+02	0.1038E-12	0.5817E+02	0.1047E-10	0.4080E+01	0.4080E-10	0.3369E+03	0.6738E-09	0.1324E+03	0.2647E-09	0.3016E+02	0.1206E-09	0.5830E+01	0.2215E-10	0.1598E+02	0.6073E-10	0.1106E+06	0.4426E-06	0.1331E+03	0.8254E-10
0.9827E+00	0.1361E+00	0.8172E+02	0.1487E-10	0.2471E+03	0.1186E-09	0.2026E+02	0.1013E-12	0.5699E+02	0.1026E-10	0.3997E+01	0.3997E-10	0.3300E+03	0.6600E-09	0.1296E+03	0.2593E-09	0.2954E+02	0.1182E-09	0.5711E+01	0.2170E-10	0.1565E+02	0.5948E-10	0.1084E+06	0.4336E-06	0.1303E+03	0.8081E-10
0.9827E+00	0.1411E+00	0.7668E+02	0.1396E-10	0.2324E+03	0.1116E-09	0.1897E+02	0.9487E-13	0.5348E+02	0.9626E-11	0.3762E+01	0.3762E-10	0.3105E+03	0.6210E-09	0.1220E+03	0.2440E-09	0.2779E+02	0.1112E-09	0.5373E+01	0.2042E-10	0.1473E+02	0.5597E-10	0.1020E+06	0.4080E-06	0.1226E+03	0.7604E-10
0.9827E+00	0.1460E+00	0.7123E+02	0.1296E-10	0.2164E+03	0.1039E-09	0.1762E+02	0.8811E-13	0.4968E+02	0.8942E-11	0.3505E+01	0.3505E-10	0.2891E+03	0.5783E-09	0.1136E+03	0.2272E-09	0.2589E+02	0.1035E-09	0.5005E+01	0.1902E-10	0.1372E+02	0.5213E-10	0.9500E+05	0.3800E-06	0.1142E+03	0.7081E-10
0.9827E+00	0.1510E+00	0.6599E+02	0.1201E-10	0.2020E+03	0.9694E-10	0.1625E+02	0.8127E-13	0.4602E+02	0.8284E-11	0.3279E+01	0.3279E-10	0.2702E+03	0.5405E-09	0.1062E+03	0.2123E-09	0.2420E+02	0.9680E-10	0.4677E+01	0.1777E-10	0.1282E+02	0.4872E-10	0.8880E+05	0.3552E-06	0.1066E+03	0.6611E-10
0.9827E+00	0.1559E+00	0.6369E+02	0.1159E-10	0.1962E+03	0.9418E-10	0.1499E+02	0.7497E-13	0.4440E+02	0.7992E-11	0.3192E+01	0.3192E-10	0.2629E+03	0.5257E-09	0.1033E+03	0.2065E-09	0.2354E+02	0.9418E-10	0.4550E+01	0.1729E-10	0.1247E+02	0.4739E-10	0.8640E+05	0.3456E-06	0.1037E+03	0.6427E-10
0.9827E+00	0.1609E+00	0.6301E+02	0.1147E-10	0.1945E+03	0.9336E-10	0.1429E+02	0.7147E-13	0.4393E+02	0.7908E-11	0.3166E+01	0.3166E-10	0.2607E+03	0.5214E-09	0.1024E+03	0.2048E-09	0.2335E+02	0.9341E-10	0.4512E+01	0.1715E-10	0.1237E+02	0.4700E-10	0.8569E+05	0.3428E-06	0.1028E+03	0.6372E-10
0.9827E+00	0.1658E+00	0.6377E+02	0.1161E-10	0.2004E+03	0.9622E-10	0.1397E+02	0.6984E-13	0.4444E+02	0.7999E-11	0.3306E+01	0.3306E-10	0.2714E+03	0.5429E-09	0.1066E+03	0.2133E-09	0.2435E+02	0.9740E-10	0.4702E+01	0.1787E-10	0.1289E+02	0.4897E-10	0.8936E+05	0.3574E-06	0.1062E+03	0.6587E-10
0.9827E+00	0.1708E+00	0.6749E+02	0.1228E-10	0.2123E+03	0.1019E-09	0.1385E+02	0.6926E-13	0.4703E+02	0.8465E-11	0.3532E+01	0.3532E-10	0.2894E+03	0.5788E-09	0.1137E+03	0.2274E-09	0.2601E+02	0.1040E-09	0.5023E+01	0.1909E-10	0.1377E+02	0.5232E-10	0.9548E+05	0.3819E-06	0.1125E+03	0.6977E-10
0.9827E+00	0.1757E+00	0.6854E+02	0.1247E-10	0.2151E+03	0.1033E-09	0.1394E+02	0.6972E-13	0.4777E+02	0.8599E-11	0.3593E+01	0.3593E-10	0.2941E+03	0.5882E-09	0.1155E+03	0.2311E-09	0.2645E+02	0.1058E-09	0.5111E+01	0.1942E-10	0.1401E+02	0.5323E-10	0.9714E+05	0.3886E-06	0.1140E+03	0.7069E-10
0.9827E+00	0.1807E+00	0.6861E+02	0.1249E-10	0.2153E+03	0.1033E-09	0.1402E+02	0.7009E-13	0.4782E+02	0.8607E-11	0.3602E+01	0.3602E-10	0.2947E+03	0.5894E-09	0.1158E+03	0.2315E-09	0.2652E+02	0.1061E-09	0.5124E+01	0.1947E-10	0.1405E+02	0.5337E-10	0.9740E+05	0.3896E-06	0.1141E+03	0.7075E-10
0.9827E+00	0.1856E+00	0.6855E+02	0.1248E-10	0.2151E+03	0.1033E-09	0.1401E+02	0.7006E-13	0.4778E+02	0.8601E-11	0.3605E+01	0.3605E-10	0.2948E+03	0.5895E-09	0.1158E+03	0.2316E-09	0.2653E+02	0.1061E-09	0.5128E+01	0.1948E-10	0.1406E+02	0.5341E-10	0.9746E+05	0.3898E-06	0.1140E+03	0.7069E-10
0.9827E+00	0.1906E+00	0.6894E+02	0.1255E-10	0.2165E+03	0.1039E-09	0.1415E+02	0.7074E-13	0.4805E+02	0.8650E-11	0.3640E+01	0.3640E-10	0.2974E+03	0.5948E-09	0.1168E+03	0.2337E-09	0.2679E+02	0.1072E-09	0.5178E+01	0.1968E-10	0.1419E+02	0.5394E-10	0.9841E+05	0.3936E-06	0.1148E+03	0.7115E-10
0.9827E+00	0.1955E+00	0.7006E+02	0.1275E-10	0.2201E+03	0.1057E-09	0.1446E+02	0.7232E-13	0.4883E+02	0.8790E-11	0.3700E+01	0.3700E-10	0.3024E+03	0.6047E-09	0.1188E+03	0.2375E-09	0.2724E+02	0.1090E-09	0.5265E+01	0.2001E-10	0.1443E+02	0.5485E-10	0.1001E+06	0.4002E-06	0.1167E+03	0.7233E-10
0.9827E+00	0.2005E+00	0.7140E+02	0.1299E-10	0.2242E+03	0.1076E-09	0.1483E+02	0.7417E-13	0.4976E+02	0.8958E-11	0.3770E+01	0.3770E-10	0.3081E+03	0.6161E-09	0.1210E+03	0.2420E-09	0.2776E+02	0.1110E-09	0.5366E+01	0.2039E-10	0.1471E+02	0.5590E-10	0.1020E+06	0.4078E-06	0.1188E+03	0.7368E-10
0.9827E+00	0.2054E+00	0.7302E+02	0.1329E-10	0.2290E+03	0.1099E-09	0.1527E+02	0.7635E-13	0.5090E+02	0.9162E-11	0.3849E+01	0.3849E-10	0.3145E+03	0.6290E-09	0.1235E+03	0.2471E-09	0.2834E+02	0.1134E-09	0.5479E+01	0.2082E-10	0.1502E+02	0.5707E-10	0.1041E+06	0.4163E-06	0.1213E+03	0.7522E-10
0.9827E+00	0.2104E+00	0.7568E+02	0.1377E-10	0.2365E+03	0.1135E-09	0.1597E+02	0.7983E-13	0.5275E+02	0.9496E-11	0.3969E+01	0.3969E-10	0.3244E+03	0.6488E-09	0.1274E+03	0.2549E-09	0.2923E+02	0.1169E-09	0.5652E+01	0.2148E-10	0.1549E+02	0.5887E-10	0.1074E+06	0.4294E-06	0.1252E+03	0.7765E-10
0.9827E+00	0.2153E+00	0.8130E+02	0.1480E-10	0.2508E+03	0.1204E-09	0.2189E+02	0.1094E-12	0.5670E+02	0.1021E-10	0.4196E+01	0.4196E-10	0.3431E+03	0.6861E-09	0.1348E+03	0.2695E-09	0.3091E+02	0.1236E-09	0.5977E+01	0.2271E-10	0.1638E+02	0.6226E-10	0.1135E+06	0.4541E-06	0.1326E+03	0.8224E-10
0.9827E+00	0.2203E+00	0.4011E+03	0.7300E-10	0.1168E+04	0.5609E-09	0.8753E+02	0.4377E-12	0.2798E+03	0.5037E-10	0.1814E+02	0.1814E-09	0.1503E+04	0.3006E-08	0.5903E+03	0.1181E-08	0.1340E+03	0.5361E-09	0.2594E+02	0.9856E-10	0.7107E+02	0.2701E-09	0.4953E+06	0.1981E-05	0.6092E+03	0.3777E-09
0.9827E+00	0.2252E+00	0.9819E+03	0.1787E-09	0.2986E+04	0.1433E-08	0.1739E+03	0.8697E-12	0.6845E+03	0.1232E-09	0.4779E+02	0.4779E-09	0.3949E+04	0.7898E-08	0.1551E+04	0.3103E-08	0.3530E+03	0.1412E-08	0.6827E+02	0.2594E-09	0.1871E+03	0.7111E-09	0.1299E+07	0.5197E-05	0.1571E+04	0.9737E-09
0.9827E+00	0.2302E+00	0.1510E+04	0.2748E-09	0.4660E+04	0.2237E-08	0.2449E+03	0.1225E-11	0.1052E+04	0.1894E-09	0.7552E+02	0.7552E-09	0.6232E+04	0.1246E-07	0.2448E+04	0.4897E-08	0.5578E+03	0.2231E-08	0.1079E+03	0.4099E-09	0.2957E+03	0.1123E-08	0.2050E+07	0.8198E-05	0.2459E+04	0.1525E-08
0.9827E+00	0.2351E+00	0.1699E+04	0.3092E-09	0.5275E+04	0.2532E-08	0.2672E+03	0.1336E-11	0.1184E+04	0.2132E-09	0.8595E+02	0.8595E-09	0.7087E+04	0.1417E-07	0.2784E+04	0.5569E-08	0.6348E+03	0.2539E-08	0.1227E+03	0.4664E-09	0.3364E+03	0.1278E-08	0.2331E+07	0.9322E-05	0.2787E+04	0.1728E-08
0.9827E+00	0.2401E+00	0.1744E+04	0.3174E-09	0.5423E+04	0.2603E-08	0.2719E+03	0.1360E-11	0.1215E+04	0.2188E-09	0.8849E+02	0.8849E-09	0.7295E+04	0.1459E-07	0.2866E+04	0.5732E-08	0.6536E+03	0.2614E-08	0.1264E+03	0.4801E-09	0.3464E+03	0.1316E-08	0.2399E+07	0.9595E-05	0.2866E+04	0.1777E-08
0.9827E+00	0.2450E+00	0.1750E+04	0.3185E-09	0.5445E+04	0.2614E-08	0.2721E+03	0.1361E-11	0.1220E+04	0.2196E-09	0.8890E+02	0.8890E-09	0.7328E+04	0.1466E-07	0.2879E+04	0.5758E-08	0.6566E+03	0.2626E-08	0.1269E+03	0.4823E-09	0.3480E+03	0.1322E-08	0.2410E+07	0.9639E-05	0.2878E+04	0.1785E-08
0.9827E+00	0.2500E+00	0.1728E+04	0.3145E-09	0.5404E+04	0.2594E-08	0.2596E+03	0.1298E-11	0.1204E+04	0.2167E-09	0.8875E+02	0.8875E-09	0.7305E+04	0.1461E-07	0.2870E+04	0.5740E-08	0.6551E+03	0.2620E-08	0.1266E+03	0.4812E-09	0.3472E+03	0.1319E-08	0.2403E+07	0.9612E-05	0.2860E+04	0.1773E-08
0.9827E+00	0.2550E+00	0.1594E+04	0.2901E-09	0.5012E+04	0.2406E-08	0.2412E+03	0.1206E-11	0.1111E+04	0.1999E-09	0.8334E+02	0.8334E-09	0.6829E+04	0.1366E-07	0.2683E+04	0.5365E-08	0.6140E+03	0.2456E-08	0.1187E+03	0.4510E-09	0.3253E+03	0.1236E-08	0.2249E+07	0.8997E-05	0.2657E+04	0.1647E-08
0.9827E+00	0.2599E+00	0.1445E+04	0.2629E-09	0.4544E+04	0.2181E-08	0.2217E+03	0.1109E-11	0.1007E+04	0.1812E-09	0.7562E+02	0.7562E-09	0.6193E+04	0.1239E-07	0.2433E+04	0.4866E-08	0.5570E+03	0.2228E-08	0.1077E+03	0.4091E-09	0.2951E+03	0.1122E-08	0.2041E+07	0.8162E-05	0.2408E+04	0.1493E-08
0.9827E+00	0.2649E+00	0.1284E+04	0.2337E-09	0.4040E+04	0.1939E-08	0.1998E+03	0.9992E-12	0.8947E+03	0.1610E-09	0.6733E+02	0.6733E-09	0.5510E+04	0.1102E-07	0.2165E+04	0.4329E-08	0.4958E+03	0.1983E-08	0.9582E+02	0.3641E-09	0.2627E+03	0.9983E-09	0.1816E+07	0.7265E-05	0.2142E+04	0.1328E-08
0.9827E+00	0.2698E+00	0.1113E+04	0.2026E-09	0.3503E+04	0.1681E-08	0.1759E+03	0.8795E-12	0.7757E+03	0.1396E-09	0.5842E+02	0.5842E-09	0.4779E+04	0.9558E-08	0.1877E+04	0.3754E-08	0.4302E+03	0.1721E-08	0.8314E+02	0.3159E-09	0.2279E+03	0.8661E-09	0.1575E+07	0.6302E-05	0.1857E+04	0.1151E-08
0.9827E+00	0.2748E+00	0.9382E+03	0.1708E-09	0.2950E+04	0.1416E-08	0.1510E+03	0.7549E-12	0.6537E+03	0.1177E-09	0.4923E+02	0.4923E-09	0.4025E+04	0.8050E-08	0.1581E+04	0.3162E-08	0.3624E+03	0.1450E-08	0.7005E+02	0.2662E-09	0.1920E+03	0.7297E-09	0.1327E+07	0.5308E-05	0.1563E+04	0.9693E-09
0.9827E+00	0.2797E+00	0.7642E+03	0.1391E-09	0.2398E+04	0.1151E-08	0.1260E+03	0.6302E-12	0.5326E+03	0.9586E-10	0.4004E+02	0.4004E-09	0.3272E+04	0.6544E-08	0.1285E+04	0.2570E-08	0.2947E+03	0.1179E-08	0.5697E+02	0.2165E-09	0.1562E+03	0.5934E-09	0.1079E+07	0.4316E-05	0.1271E+04	0.7880E-09
0.9827E+00	0.2847E+00	0.6278E+03	0.1143E-09	0.1953E+04	0.9375E-09	0.1036E+03	0.5182E-12	0.4376E+03	0.7877E-10	0.3238E+02	0.3238E-09	0.2652E+04	0.5305E-08	0.1042E+04	0.2084E-08	0.2386E+03	0.9544E-09	0.4611E+02	0.1752E-09	0.1264E+03	0.4803E-09	0.8740E+06	0.3496E-05	0.1034E+04	0.6412E-09
0.9827E+00	0.2896E+00	0.5703E+03	0.1038E-09	0.1764E+04	0.8466E-09	0.9191E+02	0.4596E-12	0.3976E+03	0.7157E-10	0.2906E+02	0.2906E-09	0.2386E+04	0.4773E-08	0.9375E+03	0.1875E-08	0.2143E+03	0.8573E-09	0.4142E+02	0.1574E-09	0.1135E+03	0.4314E-09	0.7859E+06	0.3144E-05	0.9336E+03	0.5788E-09
0.9827E+00	0.2946E+00	0.5421E+03	0.9866E-10	0.1674E+04	0.8034E-09	0.8665E+02	0.4333E-12	0.3779E+03	0.6803E-10	0.2753E+02	0.2753E-09	0.2262E+04	0.4524E-08	0.8887E+03	0.1777E-08	0.2031E+03	0.8124E-09	0.3924E+02	0.1491E-09	0.1076E+03	0.4088E-09	0.7449E+06	0.2980E-05	0.8859E+03	0.5493E-09
0.9827E+00	0.2995E+00	0.5102E+03	0.9286E-10	0.1574E+04	0.7557E-09	0.8134E+02	0.4067E-12	0.3557E+03	0.6403E-10	0.2591E+02	0.2591E-09	0.2128E+04	0.4256E-08	0.8361E+03	0.1672E-08	0.1911E+03	0.7642E-09	0.3692E+02	0.1403E-09	0.1012E+03	0.3846E-09	0.7008E+06	0.2803E-05	0.8334E+03	0.5167E-09
0.9827E+00	0.3045E+00	0.4747E+03	0.8640E-10	0.1462E+04	0.7016E-09	0.7521E+02	0.3760E-12	0.3309E+03	0.5957E-10	0.2404E+02	0.2404E-09	0.1974E+04	0.3949E-08	0.7756E+03	0.1551E-08	0.1772E+03	0.7087E-09	0.3425E+02	0.1301E-09	0.9387E+02	0.3567E-09	0.6501E+06	0.2601E-05	0.7737E+03	0.4797E-09
0.9827E+00	0.3094E+00	0.4393E+03	0.7994E-10	0.1348E+04	0.6472E-09	0.6908E+02	0.3454E-12	0.3062E+03	0.5512E-10	0.2215E+02	0.2215E-09	0.1819E+04	0.3638E-08	0.7147E+03	0.1429E-08	0.1632E+03	0.6527E-09	0.3154E+02	0.1199E-09	0.8647E+02	0.3286E-09	0.5990E+06	0.2396E-05	0.7136E+03	0.4424E-09
0.9827E+00	0.3144E+00	0.4080E+03	0.7425E-10	0.1247E+04	0.5988E-09	0.6384E+02	0.3192E-12	0.2844E+03	0.5120E-10	0.2046E+02	0.2046E-09	0.1680E+04	0.3361E-08	0.6602E+03	0.1320E-08	0.1506E+03	0.6025E-09	0.2913E+02	0.1107E-09	0.7985E+02	0.3034E-09	0.5532E+06	0.2213E-05	0.6600E+03	0.4092E-09
0.9827E+00	0.3193E+00	0.3853E+03	0.7012E-10	0.1175E+04	0.5638E-09	0.6014E+02	0.3007E-12	0.2686E+03	0.4835E-10	0.1923E+02	0.1923E-09	0.1580E+04	0.3160E-08	0.6208E+03	0.1242E-08	0.1415E+03	0.5662E-09	0.2738E+02	0.1041E-09	0.7506E+02	0.2852E-09	0.5200E+06	0.2080E-05	0.6211E+03	0.3851E-09
0.9827E+00	0.3243E+00	0.3701E+03	0.6735E-10	0.1128E+04	0.5415E-09	0.5756E+02	0.2878E-12	0.2580E+03	0.4644E-10	0.1846E+02	0.1846E-09	0.1518E+04	0.3036E-08	0.5964E+03	0.1193E-08	0.1359E+03	0.5438E-09	0.2630E+02	0.9995E-10	0.7210E+02	0.2740E-09	0.4995E+06	0.1998E-05	0.5966E+03	0.3699E-09
0.9827E+00	0.3292E+00	0.3576E+03	0.6509E-10	0.1093E+04	0.5248E-09	0.5534E+02	0.2767E-12	0.2493E+03	0.4488E-10	0.1792E+02	0.1792E-09	0.1474E+04	0.2949E-08	0.5792E+03	0.1158E-08	0.1320E+03	0.5281E-09	0.2555E+02	0.9708E-10	0.7003E+02	0.2661E-09	0.4852E+06	0.1941E-05	0.5786E+03	0.3588E-09
0.9827E+00	0.3342E+00	0.3457E+03	0.6292E-10	0.1061E+04	0.5091E-09	0.5317E+02	0.2659E-12	0.2410E+03	0.4338E-10	0.1743E+02	0.1743E-09	0.1434E+04	0.2867E-08	0.5632E+03	0.1126E-08	0.1284E+03	0.5136E-09	0.2484E+02	0.9441E-10	0.6810E+02	0.2588E-09	0.4718E+06	0.1887E-05	0.5618E+03	0.3483E-09
0.9827E+00	0.3391E+00	0.3358E+03	0.6112E-10	0.1033E+04	0.4958E-09	0.5133E+02	0.2566E-12	0.2341E+03	0.4214E-10	0.1699E+02	0.1699E-09	0.1398E+04	0.2796E-08	0.5492E+03	0.1098E-08	0.1252E+03	0.5009E-09	0.2423E+02	0.9207E-10	0.6642E+02	0.2524E-09	0.4602E+06	0.1841E-05	0.5473E+03	0.3393E-09
0.9827E+00	0.3441E+00	0.3296E+03	0.5999E-10	0.1014E+04	0.4866E-09	0.4999E+02	0.2500E-12	0.2298E+03	0.4136E-10	0.1669E+02	0.1669E-09	0.1373E+04	0.2746E-08	0.5394E+03	0.1079E-08	0.1230E+03	0.4921E-09	0.2380E+02	0.9044E-10	0.6524E+02	0.2479E-09	0.4522E+06	0.1809E-05	0.5371E+03	0.3330E-09
0.9827E+00	0.3490E+00	0.3269E+03	0.5950E-10	0.1004E+04	0.4820E-09	0.4903E+02	0.2451E-12	0.2279E+03	0.4103E-10	0.1656E+02	0.1656E-09	0.1362E+04	0.2724E-08	0.5350E+03	0.1070E-08	0.1221E+03	0.4885E-09	0.2362E+02	0.8975E-10	0.6474E+02	0.2460E-09	0.4488E+06	0.1795E-05	0.5321E+03	0.3299E-09
0.9827E+00	0.3540E+00	0.3263E+03	0.5939E-10	0.1002E+04	0.4809E-09	0.4869E+02	0.2435E-12	0.2275E+03	0.4095E-10	0.1655E+02	0.1655E-09	0.1360E+04	0.2721E-08	0.5345E+03	0.1069E-08	0.1220E+03	0.4881E-09	0.2360E+02	0.8967E-10	0.6468E+02	0.2458E-09	0.4484E+06	0.1793E-05	0.5310E+03	0.3292E-09
0.9827E+00	0.3589E+00	0.3270E+03	0.5951E-10	0.1007E+04	0.4832E-09	0.4867E+02	0.2434E-12	0.2280E+03	0.4103E-10	0.1665E+02	0.1665E-09	0.1368E+04	0.2736E-08	0.5373E+03	0.1075E-08	0.1228E+03	0.4912E-09	0.2374E+02	0.9020E-10	0.6507E+02	0.2473E-09	0.4511E+06	0.1805E-05	0.5337E+03	0.3309E-09
0.9827E+00	0.3639E+00	0.3387E+03	0.6165E-10	0.1028E+04	0.4935E-09	0.4959E+02	0.2480E-12	0.2362E+03	0.4251E-10	0.1701E+02	0.1701E-09	0.1395E+04	0.2791E-08	0.5481E+03	0.1096E-08	0.1255E+03	0.5019E-09	0.2424E+02	0.9213E-10	0.6646E+02	0.2525E-09	0.4612E+06	0.1845E-05	0.5445E+03	0.3376E-09
0.9827E+00	0.3688E+00	0.3620E+03	0.6589E-10	0.1077E+04	0.5168E-09	0.5354E+02	0.2677E-12	0.2525E+03	0.4545E-10	0.1773E+02	0.1773E-09	0.1453E+04	0.2907E-08	0.5710E+03	0.1142E-08	0.1307E+03	0.5227E-09	0.2526E+02	0.9598E-10	0.6923E+02	0.2631E-09	0.4816E+06	0.1926E-05	0.5689E+03	0.3527E-09
0.9827E+00	0.3738E+00	0.3943E+03	0.7176E-10	0.1154E+04	0.5538E-09	0.5883E+02	0.2942E-12	0.2750E+03	0.4950E-10	0.1890E+02	0.1890E-09	0.1549E+04	0.3099E-08	0.6087E+03	0.1217E-08	0.1393E+03	0.5572E-09	0.2692E+02	0.1023E-09	0.7380E+02	0.2804E-09	0.5146E+06	0.2058E-05	0.6082E+03	0.3771E-09
0.9827E+00	0.3787E+00	0.4353E+03	0.7922E-10	0.1266E+04	0.6076E-09	0.6537E+02	0.3269E-12	0.3036E+03	0.5465E-10	0.2064E+02	0.2064E-09	0.1693E+04	0.3385E-08	0.6650E+03	0.1330E-08	0.1521E+03	0.6084E-09	0.2940E+02	0.1117E-09	0.8058E+02	0.3062E-09	0.5630E+06	0.2252E-05	0.6661E+03	0.4130E-09
0.9827E+00	0.3837E+00	0.4796E+03	0.8729E-10	0.1397E+04	0.6705E-09	0.7254E+02	0.3627E-12	0.3345E+03	0.6022E-10	0.2267E+02	0.2267E-09	0.1861E+04	0.3721E-08	0.7311E+03	0.1462E-08	0.1671E+03	0.6685E-09	0.3231E+02	0.1228E-09	0.8855E+02	0.3365E-09	0.6195E+06	0.2478E-05	0.7341E+03	0.4551E-09
0.9827E+00	0.3886E+00	0.5070E+03	0.9227E-10	0.1486E+04	0.7135E-09	0.7931E+02	0.3966E-12	0.3536E+03	0.6365E-10	0.2400E+02	0.2400E-09	0.1972E+04	0.3944E-08	0.7749E+03	0.1550E-08	0.1770E+03	0.7080E-09	0.3422E+02	0.1300E-09	0.9378E+02	0.3564E-09	0.6570E+06	0.2628E-05	0.7802E+03	0.4837E-09
0.9827E+00	0.3936E+00	0.5148E+03	0.9369E-10	0.1510E+04	0.7249E-09	0.8240E+02	0.4120E-12	0.3590E+03	0.6463E-10	0.2433E+02	0.2433E-09	0.2000E+04	0.4000E-08	0.7859E+03	0.1572E-08	0.1795E+03	0.7179E-09	0.3470E+02	0.1318E-09	0.9509E+02	0.3613E-09	0.6665E+06	0.2666E-05	0.7923E+03	0.4912E-09
0.9827E+00	0.3985E+00	0.5158E+03	0.9387E-10	0.1511E+04	0.7254E-09	0.8359E+02	0.4179E-12	0.3597E+03	0.6475E-10	0.2432E+02	0.2432E-09	0.1999E+04	0.3998E-08	0.7855E+03	0.1571E-08	0.1793E+03	0.7174E-09	0.3467E+02	0.1318E-09	0.9503E+02	0.3611E-09	0.6663E+06	0.2665E-05	0.7925E+03	0.4913E-09
0.9827E+00	0.4035E+00	0.4903E+03	0.8923E-10	0.1455E+04	0.6984E-09	0.8383E+02	0.4191E-12	0.3419E+03	0.6154E-10	0.2339E+02	0.2339E-09	0.1924E+04	0.3848E-08	0.7559E+03	0.1512E-08	0.1725E+03	0.6902E-09	0.3336E+02	0.1268E-09	0.9142E+02	0.3474E-09	0.6411E+06	0.2565E-05	0.7629E+03	0.4730E-09
0.9827E+00	0.4084E+00	0.4531E+03	0.8246E-10	0.1392E+04	0.6681E-09	0.8099E+02	0.4049E-12	0.3158E+03	0.5684E-10	0.2247E+02	0.2247E-09	0.1848E+04	0.3696E-08	0.7262E+03	0.1452E-08	0.1658E+03	0.6632E-09	0.3205E+02	0.1218E-09	0.8785E+02	0.3338E-09	0.6152E+06	0.2461E-05	0.7314E+03	0.4535E-09
0.9827E+00	0.4134E+00	0.4321E+03	0.7864E-10	0.1368E+04	0.6565E-09	0.7607E+02	0.3804E-12	0.3010E+03	0.5419E-10	0.2214E+02	0.2214E-09	0.1821E+04	0.3642E-08	0.7155E+03	0.1431E-08	0.1633E+03	0.6534E-09	0.3158E+02	0.1200E-09	0.8656E+02	0.3289E-09	0.6054E+06	0.2422E-05	0.7197E+03	0.4462E-09
0.9827E+00	0.4183E+00	0.4259E+03	0.7752E-10	0.1362E+04	0.6538E-09	0.7290E+02	0.3645E-12	0.2967E+03	0.5340E-10	0.2207E+02	0.2207E-09	0.1815E+04	0.3630E-08	0.7132E+03	0.1426E-08	0.1628E+03	0.6513E-09	0.3148E+02	0.1196E-09	0.8628E+02	0.3279E-09	0.6032E+06	0.2413E-05	0.7171E+03	0.4446E-09
0.9827E+00	0.4233E+00	0.4252E+03	0.7739E-10	0.1370E+04	0.6575E-09	0.7227E+02	0.3614E-12	0.2962E+03	0.5332E-10	0.2222E+02	0.2222E-09	0.1829E+04	0.3657E-08	0.7185E+03	0.1437E-08	0.1640E+03	0.6561E-09	0.3171E+02	0.1205E-09	0.8693E+02	0.3303E-09	0.6071E+06	0.2429E-05	0.7219E+03	0.4476E-09
0.9827E+00	0.4282E+00	0.4304E+03	0.7833E-10	0.1384E+04	0.6643E-09	0.7233E+02	0.3616E-12	0.2998E+03	0.5396E-10	0.2246E+02	0.2246E-09	0.1849E+04	0.3699E-08	0.7267E+03	0.1453E-08	0.1658E+03	0.6634E-09	0.3207E+02	0.1219E-09	0.8790E+02	0.3340E-09	0.6134E+06	0.2454E-05	0.7300E+03	0.4526E-09
0.9827E+00	0.4332E+00	0.4411E+03	0.8028E-10	0.1394E+04	0.6689E-09	0.7338E+02	0.3669E-12	0.3073E+03	0.5531E-10	0.2259E+02	0.2259E-09	0.1862E+04	0.3724E-08	0.7317E+03	0.1463E-08	0.1669E+03	0.6676E-09	0.3227E+02	0.1226E-09	0.8845E+02	0.3361E-09	0.6173E+06	0.2469E-05	0.7356E+03	0.4561E-09
0.9827E+00	0.4381E+00	0.4517E+03	0.8221E-10	0.1398E+04	0.6712E-09	0.7481E+02	0.3741E-12	0.3148E+03	0.5666E-10	0.2267E+02	0.2267E-09	0.1870E+04	0.3740E-08	0.7349E+03	0.1470E-08	0.1675E+03	0.6701E-09	0.3239E+02	0.1231E-09	0.8879E+02	0.3374E-09	0.6192E+06	0.2477E-05	0.7388E+03	0.4580E-09
0.9827E+00	0.4431E+00	0.4602E+03	0.8375E-10	0.1408E+04	0.6759E-09	0.7617E+02	0.3809E-12	0.3207E+03	0.5773E-10	0.2284E+02	0.2284E-09	0.1884E+04	0.3767E-08	0.7402E+03	0.1480E-08	0.1687E+03	0.6749E-09	0.3263E+02	0.1240E-09	0.8942E+02	0.3398E-09	0.6242E+06	0.2497E-05	0.7437E+03	0.4611E-09
0.9827E+00	0.4480E+00	0.4637E+03	0.8440E-10	0.1411E+04	0.6772E-09	0.7690E+02	0.3845E-12	0.3233E+03	0.5820E-10	0.2288E+02	0.2288E-09	0.1887E+04	0.3775E-08	0.7417E+03	0.1483E-08	0.1690E+03	0.6761E-09	0.3269E+02	0.1242E-09	0.8959E+02	0.3404E-09	0.6256E+06	0.2503E-05	0.7451E+03	0.4619E-09
0.9827E+00	0.4530E+00	0.4642E+03	0.8448E-10	0.1406E+04	0.6748E-09	0.7719E+02	0.3860E-12	0.3236E+03	0.5826E-10	0.2278E+02	0.2278E-09	0.1881E+04	0.3762E-08	0.7393E+03	0.1479E-08	0.1683E+03	0.6731E-09	0.3255E+02	0.1237E-09	0.8919E+02	0.3389E-09	0.6241E+06	0.2496E-05	0.7415E+03	0.4597E-09
0.9827E+00	0.4579E+00	0.4623E+03	0.8413E-10	0.1393E+04	0.6685E-09	0.7754E+02	0.3877E-12	0.3224E+03	0.5803E-10	0.2253E+02	0.2253E-09	0.1862E+04	0.3725E-08	0.7321E+03	0.1464E-08	0.1665E+03	0.6658E-09	0.3219E+02	0.1223E-09	0.8823E+02	0.3353E-09	0.6180E+06	0.2472E-05	0.7340E+03	0.4551E-09
0.9827E+00	0.4629E+00	0.4612E+03	0.8394E-10	0.1389E+04	0.6669E-09	0.7838E+02	0.3919E-12	0.3216E+03	0.5789E-10	0.2246E+02	0.2246E-09	0.1857E+04	0.3715E-08	0.7302E+03	0.1460E-08	0.1660E+03	0.6639E-09	0.3210E+02	0.1220E-09	0.8797E+02	0.3343E-09	0.6164E+06	0.2465E-05	0.7322E+03	0.4540E-09
0.9827E+00	0.4678E+00	0.5329E+03	0.9699E-10	0.1625E+04	0.7799E-09	0.9800E+02	0.4900E-12	0.3715E+03	0.6688E-10	0.2621E+02	0.2621E-09	0.2172E+04	0.4345E-08	0.8539E+03	0.1708E-08	0.1939E+03	0.7755E-09	0.3750E+02	0.1425E-09	0.1028E+03	0.3905E-09	0.7181E+06	0.2872E-05	0.8565E+03	0.5311E-09
0.9827E+00	0.4728E+00	0.7725E+03	0.1406E-09	0.2381E+04	0.1143E-08	0.1308E+03	0.6540E-12	0.5384E+03	0.9692E-10	0.3882E+02	0.3882E-09	0.3204E+04	0.6409E-08	0.1259E+04	0.2518E-08	0.2868E+03	0.1147E-08	0.5546E+02	0.2107E-09	0.1520E+03	0.5776E-09	0.1056E+07	0.4226E-05	0.1259E+04	0.7804E-09
0.9827E+00	0.4777E+00	0.1018E+04	0.1852E-09	0.3152E+04	0.1513E-08	0.1642E+03	0.8209E-12	0.7094E+03	0.1277E-09	0.5172E+02	0.5172E-09	0.4258E+04	0.8516E-08	0.1673E+04	0.3346E-08	0.3818E+03	0.1527E-08	0.7381E+02	0.2805E-09	0.2023E+03	0.7689E-09	0.1402E+07	0.5609E-05	0.1669E+04	0.1035E-08
0.9827E+00	0.4827E+00	0.1249E+04	0.2273E-09	0.3883E+04	0.1864E-08	0.1963E+03	0.9815E-12	0.8704E+03	0.1567E-09	0.6399E+02	0.6399E-09	0.5259E+04	0.1052E-07	0.2066E+04	0.4132E-08	0.4722E+03	0.1889E-08	0.9128E+02	0.3469E-09	0.2502E+03	0.9509E-09	0.1732E+07	0.6926E-05	0.2058E+04	0.1276E-08
0.9827E+00	0.4876E+00	0.1414E+04	0.2573E-09	0.4397E+04	0.2110E-08	0.2172E+03	0.1086E-11	0.9852E+03	0.1773E-09	0.7235E+02	0.7235E-09	0.5947E+04	0.1189E-07	0.2336E+04	0.4672E-08	0.5339E+03	0.2136E-08	0.1032E+03	0.3922E-09	0.2829E+03	0.1075E-08	0.1957E+07	0.7827E-05	0.2329E+04	0.1444E-08
0.9827E+00	0.4926E+00	0.1488E+04	0.2708E-09	0.4615E+04	0.2215E-08	0.2254E+03	0.1127E-11	0.1037E+04	0.1867E-09	0.7564E+02	0.7564E-09	0.6223E+04	0.1245E-07	0.2445E+04	0.4889E-08	0.5585E+03	0.2234E-08	0.1079E+03	0.4102E-09	0.2959E+03	0.1125E-08	0.2047E+07	0.8186E-05	0.2442E+04	0.1514E-08
0.9827E+00	0.4975E+00	0.1530E+04	0.2785E-09	0.4730E+04	0.2270E-08	0.2296E+03	0.1148E-11	0.1067E+04	0.1920E-09	0.7725E+02	0.7725E-09	0.6360E+04	0.1272E-07	0.2498E+04	0.4997E-08	0.5704E+03	0.2282E-08	0.1103E+03	0.4190E-09	0.3023E+03	0.1149E-08	0.2091E+07	0.8363E-05	0.2501E+04	0.1551E-08
0.9827E+00	0.5025E+00	0.1575E+04	0.2867E-09	0.4852E+04	0.2329E-08	0.2337E+03	0.1168E-11	0.1098E+04	0.1977E-09	0.7887E+02	0.7887E-09	0.6498E+04	0.1300E-07	0.2553E+04	0.5106E-08	0.5824E+03	0.2329E-08	0.1126E+03	0.4278E-09	0.3086E+03	0.1173E-08	0.2135E+07	0.8539E-05	0.2562E+04	0.1588E-08
0.9827E+00	0.5074E+00	0.1590E+04	0.2894E-09	0.4894E+04	0.2349E-08	0.2348E+03	0.1174E-11	0.1109E+04	0.1995E-09	0.7942E+02	0.7942E-09	0.6545E+04	0.1309E-07	0.2571E+04	0.5143E-08	0.5864E+03	0.2346E-08	0.1134E+03	0.4308E-09	0.3108E+03	0.1181E-08	0.2150E+07	0.8599E-05	0.2582E+04	0.1601E-08
0.9827E+00	0.5124E+00	0.1583E+04	0.2882E-09	0.4871E+04	0.2338E-08	0.2322E+03	0.1161E-11	0.1104E+04	0.1987E-09	0.7901E+02	0.7901E-09	0.6511E+04	0.1302E-07	0.2558E+04	0.5116E-08	0.5833E+03	0.2333E-08	0.1128E+03	0.4285E-09	0.3091E+03	0.1175E-08	0.2139E+07	0.8556E-05	0.2569E+04	0.1593E-08
0.9827E+00	0.5173E+00	0.1540E+04	0.2803E-09	0.4737E+04	0.2274E-08	0.2256E+03	0.1128E-11	0.1073E+04	0.1932E-09	0.7706E+02	0.7706E-09	0.6349E+04	0.1270E-07	0.2494E+04	0.4989E-08	0.5689E+03	0.2276E-08	0.1100E+03	0.4179E-09	0.3015E+03	0.1146E-08	0.2087E+07	0.8347E-05	0.2499E+04	0.1550E-08
0.9827E+00	0.5223E+00	0.1522E+04	0.2769E-09	0.4682E+04	0.2247E-08	0.2236E+03	0.1118E-11	0.1061E+04	0.1909E-09	0.7634E+02	0.7634E-09	0.6287E+04	0.1257E-07	0.2470E+04	0.4940E-08	0.5636E+03	0.2254E-08	0.1089E+03	0.4140E-09	0.2987E+03	0.1135E-08	0.2067E+07	0.8270E-05	0.2472E+04	0.1533E-08
0.9827E+00	0.5272E+00	0.1520E+04	0.2766E-09	0.4678E+04	0.2245E-08	0.2235E+03	0.1118E-11	0.1060E+04	0.1907E-09	0.7632E+02	0.7632E-09	0.6285E+04	0.1257E-07	0.2469E+04	0.4939E-08	0.5635E+03	0.2254E-08	0.1089E+03	0.4139E-09	0.2986E+03	0.1135E-08	0.2067E+07	0.8268E-05	0.2471E+04	0.1532E-08
0.9827E+00	0.5322E+00	0.1539E+04	0.2801E-09	0.4735E+04	0.2273E-08	0.2264E+03	0.1132E-11	0.1073E+04	0.1931E-09	0.7727E+02	0.7727E-09	0.6364E+04	0.1273E-07	0.2501E+04	0.5001E-08	0.5706E+03	0.2282E-08	0.1103E+03	0.4191E-09	0.3024E+03	0.1149E-08	0.2093E+07	0.8373E-05	0.2502E+04	0.1551E-08
0.9827E+00	0.5371E+00	0.1563E+04	0.2846E-09	0.4810E+04	0.2309E-08	0.2308E+03	0.1154E-11	0.1090E+04	0.1962E-09	0.7842E+02	0.7842E-09	0.6462E+04	0.1292E-07	0.2539E+04	0.5078E-08	0.5793E+03	0.2317E-08	0.1120E+03	0.4255E-09	0.3070E+03	0.1167E-08	0.2125E+07	0.8500E-05	0.2541E+04	0.1576E-08
0.9827E+00	0.5421E+00	0.1576E+04	0.2869E-09	0.4847E+04	0.2326E-08	0.2333E+03	0.1166E-11	0.1099E+04	0.1978E-09	0.7899E+02	0.7899E-09	0.6510E+04	0.1302E-07	0.2558E+04	0.5115E-08	0.5835E+03	0.2334E-08	0.1128E+03	0.4286E-09	0.3092E+03	0.1175E-08	0.2141E+07	0.8562E-05	0.2560E+04	0.1587E-08
0.9827E+00	0.5470E+00	0.1580E+04	0.2875E-09	0.4857E+04	0.2331E-08	0.2340E+03	0.1170E-11	0.1101E+04	0.1982E-09	0.7915E+02	0.7915E-09	0.6523E+04	0.1305E-07	0.2563E+04	0.5125E-08	0.5847E+03	0.2339E-08	0.1130E+03	0.4295E-09	0.3098E+03	0.1177E-08	0.2145E+07	0.8579E-05	0.2566E+04	0.1591E-08
0.9827E+00	0.5520E+00	0.1580E+04	0.2876E-09	0.4858E+04	0.2332E-08	0.2341E+03	0.1170E-11	0.1101E+04	0.1982E-09	0.7917E+02	0.7917E-09	0.6524E+04	0.1305E-07	0.2563E+04	0.5127E-08	0.5848E+03	0.2339E-08	0.1130E+03	0.4296E-09	0.3099E+03	0.1178E-08	0.2145E+07	0.8581E-05	0.2566E+04	0.1591E-08
0.9827E+00	0.5569E+00	0.1454E+04	0.2647E-09	0.4510E+04	0.2165E-08	0.2204E+03	0.1102E-11	0.1014E+04	0.1825E-09	0.7399E+02	0.7399E-09	0.6094E+04	0.1219E-07	0.2394E+04	0.4788E-08	0.5462E+03	0.2185E-08	0.1056E+03	0.4012E-09	0.2895E+03	0.1100E-08	0.2005E+07	0.8019E-05	0.2386E+04	0.1479E-08
0.9827E+00	0.5619E+00	0.1152E+04	0.2097E-09	0.3578E+04	0.1718E-08	0.1756E+03	0.8781E-12	0.8030E+03	0.1445E-09	0.5859E+02	0.5859E-09	0.4829E+04	0.9658E-08	0.1897E+04	0.3794E-08	0.4326E+03	0.1730E-08	0.8361E+02	0.3177E-09	0.2292E+03	0.8710E-09	0.1588E+07	0.6353E-05	0.1894E+04	0.1174E-08
0.9827E+00	0.5668E+00	0.8454E+03	0.1539E-09	0.2629E+04	0.1262E-08	0.1295E+03	0.6473E-12	0.5892E+03	0.1061E-09	0.4277E+02	0.4277E-09	0.3532E+04	0.7064E-08	0.1387E+04	0.2775E-08	0.3160E+03	0.1264E-08	0.6105E+02	0.2320E-09	0.1674E+03	0.6360E-09	0.1161E+07	0.4642E-05	0.1391E+04	0.8626E-09
0.9827E+00	0.5718E+00	0.5803E+03	0.1056E-09	0.1802E+04	0.8652E-09	0.9157E+02	0.4579E-12	0.4044E+03	0.7280E-10	0.2916E+02	0.2916E-09	0.2412E+04	0.4824E-08	0.9474E+03	0.1895E-08	0.2155E+03	0.8620E-09	0.4163E+02	0.1582E-09	0.1141E+03	0.4337E-09	0.7916E+06	0.3166E-05	0.9532E+03	0.5910E-09
0.9827E+00	0.5767E+00	0.4799E+03	0.8734E-10	0.1487E+04	0.7137E-09	0.7760E+02	0.3880E-12	0.3345E+03	0.6020E-10	0.2402E+02	0.2402E-09	0.1987E+04	0.3975E-08	0.7807E+03	0.1561E-08	0.1776E+03	0.7102E-09	0.3430E+02	0.1303E-09	0.9403E+02	0.3573E-09	0.6520E+06	0.2608E-05	0.7857E+03	0.4871E-09
0.9827E+00	0.5817E+00	0.4501E+03	0.8192E-10	0.1393E+04	0.6688E-09	0.7337E+02	0.3669E-12	0.3137E+03	0.5647E-10	0.2252E+02	0.2252E-09	0.1862E+04	0.3725E-08	0.7316E+03	0.1463E-08	0.1664E+03	0.6657E-09	0.3215E+02	0.1222E-09	0.8814E+02	0.3349E-09	0.6109E+06	0.2444E-05	0.7361E+03	0.4564E-09
0.9827E+00	0.5866E+00	0.4412E+03	0.8030E-10	0.1365E+04	0.6553E-09	0.7211E+02	0.3605E-12	0.3075E+03	0.5535E-10	0.2208E+02	0.2208E-09	0.1825E+04	0.3650E-08	0.7170E+03	0.1434E-08	0.1631E+03	0.6526E-09	0.3152E+02	0.1198E-09	0.8641E+02	0.3284E-09	0.5988E+06	0.2395E-05	0.7212E+03	0.4471E-09
0.9827E+00	0.5916E+00	0.4374E+03	0.7961E-10	0.1353E+04	0.6496E-09	0.7160E+02	0.3580E-12	0.3049E+03	0.5488E-10	0.2190E+02	0.2190E-09	0.1810E+04	0.3619E-08	0.7109E+03	0.1422E-08	0.1618E+03	0.6473E-09	0.3127E+02	0.1188E-09	0.8571E+02	0.3257E-09	0.5938E+06	0.2375E-05	0.7149E+03	0.4432E-09
0.9827E+00	0.5965E+00	0.4304E+03	0.7833E-10	0.1331E+04	0.6389E-09	0.7057E+02	0.3528E-12	0.3000E+03	0.5400E-10	0.2159E+02	0.2159E-09	0.1781E+04	0.3563E-08	0.6999E+03	0.1400E-08	0.1594E+03	0.6376E-09	0.3081E+02	0.1171E-09	0.8446E+02	0.3209E-09	0.5847E+06	0.2339E-05	0.7031E+03	0.4359E-09
0.9827E+00	0.6015E+00	0.3414E+03	0.6213E-10	0.1055E+04	0.5066E-09	0.5543E+02	0.2772E-12	0.2380E+03	0.4283E-10	0.1719E+02	0.1719E-09	0.1416E+04	0.2832E-08	0.5563E+03	0.1113E-08	0.1269E+03	0.5075E-09	0.2452E+02	0.9318E-10	0.6723E+02	0.2555E-09	0.4653E+06	0.1861E-05	0.5578E+03	0.3458E-09
0.9827E+00	0.6064E+00	0.2041E+03	0.3715E-10	0.6317E+03	0.3032E-09	0.3375E+02	0.1688E-12	0.1423E+03	0.2561E-10	0.1031E+02	0.1031E-09	0.8486E+03	0.1697E-08	0.3334E+03	0.6668E-09	0.7608E+02	0.3043E-09	0.1470E+02	0.5587E-10	0.4031E+02	0.1532E-09	0.2789E+06	0.1116E-05	0.3341E+03	0.2071E-09
0.9827E+00	0.6114E+00	0.1178E+03	0.2145E-10	0.3624E+03	0.1740E-09	0.2275E+02	0.1137E-12	0.8214E+02	0.1479E-10	0.5907E+01	0.5907E-10	0.4867E+03	0.9734E-09	0.1912E+03	0.3824E-09	0.4361E+02	0.1745E-09	0.8430E+01	0.3203E-10	0.2311E+02	0.8782E-10	0.1599E+06	0.6397E-06	0.1916E+03	0.1188E-09
0.9827E+00	0.6163E+00	0.9530E+02	0.1734E-10	0.2910E+03	0.1397E-09	0.2055E+02	0.1027E-12	0.6644E+02	0.1196E-10	0.4728E+01	0.4728E-10	0.3902E+03	0.7804E-09	0.1533E+03	0.3066E-09	0.3494E+02	0.1398E-09	0.6754E+01	0.2567E-10	0.1852E+02	0.7036E-10	0.1282E+06	0.5126E-06	0.1537E+03	0.9531E-10
0.9827E+00	0.6213E+00	0.9300E+02	0.1693E-10	0.2830E+03	0.1358E-09	0.2077E+02	0.1038E-12	0.6484E+02	0.1167E-10	0.4591E+01	0.4591E-10	0.3793E+03	0.7585E-09	0.1490E+03	0.2980E-09	0.3394E+02	0.1358E-09	0.6562E+01	0.2494E-10	0.1799E+02	0.6836E-10	0.1245E+06	0.4981E-06	0.1494E+03	0.9265E-10
0.9827E+00	0.6262E+00	0.9787E+02	0.1781E-10	0.2967E+03	0.1424E-09	0.2236E+02	0.1118E-12	0.6824E+02	0.1228E-10	0.4801E+01	0.4801E-10	0.3970E+03	0.7941E-09	0.1560E+03	0.3119E-09	0.3551E+02	0.1421E-09	0.6866E+01	0.2609E-10	0.1882E+02	0.7153E-10	0.1303E+06	0.5211E-06	0.1566E+03	0.9707E-10
0.9827E+00	0.6312E+00	0.1033E+03	0.1880E-10	0.3126E+03	0.1500E-09	0.2393E+02	0.1197E-12	0.7202E+02	0.1296E-10	0.5040E+01	0.5040E-10	0.4173E+03	0.8346E-09	0.1639E+03	0.3279E-09	0.3730E+02	0.1492E-09	0.7212E+01	0.2740E-10	0.1977E+02	0.7513E-10	0.1368E+06	0.5473E-06	0.1648E+03	0.1022E-09
0.9827E+00	0.6361E+00	0.1048E+03	0.1908E-10	0.3171E+03	0.1522E-09	0.2466E+02	0.1233E-12	0.7311E+02	0.1316E-10	0.5104E+01	0.5104E-10	0.4228E+03	0.8455E-09	0.1661E+03	0.3321E-09	0.3777E+02	0.1511E-09	0.7303E+01	0.2775E-10	0.2002E+02	0.7608E-10	0.1386E+06	0.5542E-06	0.1672E+03	0.1036E-09
0.9827E+00	0.6411E+00	0.1051E+03	0.1912E-10	0.3176E+03	0.1525E-09	0.2482E+02	0.1241E-12	0.7326E+02	0.1319E-10	0.5109E+01	0.5109E-10	0.4232E+03	0.8465E-09	0.1663E+03	0.3325E-09	0.3781E+02	0.1512E-09	0.7310E+01	0.2778E-10	0.2004E+02	0.7615E-10	0.1387E+06	0.5547E-06	0.1674E+03	0.1038E-09
0.9827E+00	0.6460E+00	0.1033E+03	0.1880E-10	0.3119E+03	0.1497E-09	0.2448E+02	0.1224E-12	0.7201E+02	0.1296E-10	0.5005E+01	0.5005E-10	0.4148E+03	0.8296E-09	0.1629E+03	0.3259E-09	0.3704E+02	0.1481E-09	0.7162E+01	0.2721E-10	0.1963E+02	0.7460E-10	0.1359E+06	0.5434E-06	0.1644E+03	0.1019E-09
0.9827E+00	0.6510E+00	0.9974E+02	0.1815E-10	0.3019E+03	0.1449E-09	0.2356E+02	0.1178E-12	0.6955E+02	0.1252E-10	0.4839E+01	0.4839E-10	0.4012E+03	0.8024E-09	0.1576E+03	0.3152E-09	0.3581E+02	0.1432E-09	0.6924E+01	0.2631E-10	0.1898E+02	0.7213E-10	0.1314E+06	0.5254E-06	0.1591E+03	0.9863E-10
0.9827E+00	0.6559E+00	0.9584E+02	0.1744E-10	0.2906E+03	0.1395E-09	0.2246E+02	0.1123E-12	0.6683E+02	0.1203E-10	0.4651E+01	0.4651E-10	0.3857E+03	0.7714E-09	0.1515E+03	0.3031E-09	0.3442E+02	0.1377E-09	0.6655E+01	0.2529E-10	0.1824E+02	0.6933E-10	0.1262E+06	0.5050E-06	0.1531E+03	0.9495E-10
0.9827E+00	0.6609E+00	0.9185E+02	0.1672E-10	0.2791E+03	0.1339E-09	0.2142E+02	0.1071E-12	0.6404E+02	0.1153E-10	0.4458E+01	0.4458E-10	0.3698E+03	0.7396E-09	0.1453E+03	0.2906E-09	0.3298E+02	0.1319E-09	0.6378E+01	0.2424E-10	0.1748E+02	0.6644E-10	0.1210E+06	0.4839E-06	0.1470E+03	0.9116E-10
0.9827E+00	0.6658E+00	0.8826E+02	0.1606E-10	0.2691E+03	0.1292E-09	0.2059E+02	0.1030E-12	0.6154E+02	0.1108E-10	0.4287E+01	0.4287E-10	0.3560E+03	0.7121E-09	0.1399E+03	0.2797E-09	0.3172E+02	0.1269E-09	0.6134E+01	0.2331E-10	0.1682E+02	0.6390E-10	0.1164E+06	0.4655E-06	0.1418E+03	0.8791E-10
0.9827E+00	0.6708E+00	0.8572E+02	0.1560E-10	0.2621E+03	0.1258E-09	0.1977E+02	0.9884E-13	0.5977E+02	0.1076E-10	0.4161E+01	0.4161E-10	0.3460E+03	0.6919E-09	0.1359E+03	0.2718E-09	0.3080E+02	0.1232E-09	0.5956E+01	0.2263E-10	0.1633E+02	0.6204E-10	0.1130E+06	0.4519E-06	0.1381E+03	0.8561E-10
0.9827E+00	0.6757E+00	0.8379E+02	0.1525E-10	0.2566E+03	0.1232E-09	0.1914E+02	0.9571E-13	0.5842E+02	0.1052E-10	0.4063E+01	0.4063E-10	0.3380E+03	0.6759E-09	0.1328E+03	0.2655E-09	0.3007E+02	0.1203E-09	0.5815E+01	0.2210E-10	0.1594E+02	0.6057E-10	0.1103E+06	0.4412E-06	0.1352E+03	0.8381E-10
0.9827E+00	0.6807E+00	0.8216E+02	0.1495E-10	0.2517E+03	0.1208E-09	0.1866E+02	0.9329E-13	0.5728E+02	0.1031E-10	0.3976E+01	0.3976E-10	0.3309E+03	0.6618E-09	0.1300E+03	0.2600E-09	0.2943E+02	0.1177E-09	0.5691E+01	0.2163E-10	0.1560E+02	0.5929E-10	0.1079E+06	0.4318E-06	0.1326E+03	0.8222E-10
0.9827E+00	0.6856E+00	0.8039E+02	0.1463E-10	0.2462E+03	0.1182E-09	0.1824E+02	0.9119E-13	0.5605E+02	0.1009E-10	0.3879E+01	0.3879E-10	0.3229E+03	0.6458E-09	0.1268E+03	0.2537E-09	0.2871E+02	0.1148E-09	0.5552E+01	0.2110E-10	0.1522E+02	0.5784E-10	0.1053E+06	0.4212E-06	0.1296E+03	0.8037E-10
0.9827E+00	0.6906E+00	0.7847E+02	0.1428E-10	0.2400E+03	0.1152E-09	0.1784E+02	0.8922E-13	0.5472E+02	0.9849E-11	0.3778E+01	0.3778E-10	0.3144E+03	0.6288E-09	0.1235E+03	0.2470E-09	0.2796E+02	0.1118E-09	0.5406E+01	0.2054E-10	0.1482E+02	0.5631E-10	0.1025E+06	0.4101E-06	0.1263E+03	0.7833E-10
0.9827E+00	0.6955E+00	0.7668E+02	0.1396E-10	0.2344E+03	0.1125E-09	0.1748E+02	0.8740E-13	0.5347E+02	0.9624E-11	0.3689E+01	0.3689E-10	0.3070E+03	0.6139E-09	0.1206E+03	0.2412E-09	0.2729E+02	0.1092E-09	0.5278E+01	0.2006E-10	0.1447E+02	0.5498E-10	0.1001E+06	0.4004E-06	0.1234E+03	0.7650E-10
0.9827E+00	0.7005E+00	0.7434E+02	0.1353E-10	0.2274E+03	0.1092E-09	0.1717E+02	0.8584E-13	0.5184E+02	0.9331E-11	0.3578E+01	0.3578E-10	0.2978E+03	0.5956E-09	0.1170E+03	0.2340E-09	0.2648E+02	0.1059E-09	0.5120E+01	0.1945E-10	0.1404E+02	0.5333E-10	0.9709E+05	0.3884E-06	0.1197E+03	0.7422E-10
0.9827E+00	0.7054E+00	0.7180E+02	0.1307E-10	0.2199E+03	0.1056E-09	0.1686E+02	0.8430E-13	0.5007E+02	0.9013E-11	0.3461E+01	0.3461E-10	0.2881E+03	0.5762E-09	0.1132E+03	0.2264E-09	0.2561E+02	0.1024E-09	0.4952E+01	0.1882E-10	0.1358E+02	0.5159E-10	0.9392E+05	0.3757E-06	0.1158E+03	0.7180E-10
0.9827E+00	0.7104E+00	0.6937E+02	0.1263E-10	0.2127E+03	0.1021E-09	0.1655E+02	0.8277E-13	0.4838E+02	0.8708E-11	0.3347E+01	0.3347E-10	0.2787E+03	0.5574E-09	0.1095E+03	0.2190E-09	0.2477E+02	0.9909E-10	0.4790E+01	0.1820E-10	0.1313E+02	0.4990E-10	0.9084E+05	0.3634E-06	0.1120E+03	0.6946E-10
0.9827E+00	0.7153E+00	0.6715E+02	0.1222E-10	0.2060E+03	0.9890E-10	0.1626E+02	0.8129E-13	0.4682E+02	0.8428E-11	0.3241E+01	0.3241E-10	0.2700E+03	0.5399E-09	0.1061E+03	0.2121E-09	0.2399E+02	0.9597E-10	0.4639E+01	0.1763E-10	0.1272E+02	0.4833E-10	0.8798E+05	0.3519E-06	0.1085E+03	0.6729E-10
0.9827E+00	0.7203E+00	0.6520E+02	0.1187E-10	0.2001E+03	0.9602E-10	0.1599E+02	0.7994E-13	0.4546E+02	0.8183E-11	0.3148E+01	0.3148E-10	0.2622E+03	0.5244E-09	0.1030E+03	0.2060E-09	0.2330E+02	0.9321E-10	0.4506E+01	0.1712E-10	0.1235E+02	0.4694E-10	0.8544E+05	0.3418E-06	0.1054E+03	0.6536E-10
0.9827E+00	0.7252E+00	0.6351E+02	0.1156E-10	0.1949E+03	0.9356E-10	0.1575E+02	0.7876E-13	0.4429E+02	0.7972E-11	0.3068E+01	0.3068E-10	0.2555E+03	0.5110E-09	0.1004E+03	0.2007E-09	0.2271E+02	0.9084E-10	0.4391E+01	0.1669E-10	0.1204E+02	0.4574E-10	0.8326E+05	0.3330E-06	0.1027E+03	0.6370E-10
0.9827E+00	0.7302E+00	0.6202E+02	0.1129E-10	0.1901E+03	0.9127E-10	0.1553E+02	0.7766E-13	0.4325E+02	0.7785E-11	0.2997E+01	0.2997E-10	0.2496E+03	0.4992E-09	0.9806E+02	0.1961E-09	0.2219E+02	0.8874E-10	0.4290E+01	0.1630E-10	0.1176E+02	0.4469E-10	0.8134E+05	0.3254E-06	0.1003E+03	0.6217E-10
0.9827E+00	0.7351E+00	0.6029E+02	0.1097E-10	0.1845E+03	0.8857E-10	0.1524E+02	0.7622E-13	0.4204E+02	0.7568E-11	0.2918E+01	0.2918E-10	0.2429E+03	0.4858E-09	0.9542E+02	0.1908E-09	0.2160E+02	0.8638E-10	0.4176E+01	0.1587E-10	0.1145E+02	0.4350E-10	0.7917E+05	0.3167E-06	0.9742E+02	0.6040E-10
0.9827E+00	0.7401E+00	0.5824E+02	0.1060E-10	0.1780E+03	0.8542E-10	0.1489E+02	0.7444E-13	0.4061E+02	0.7310E-11	0.2812E+01	0.2812E-10	0.2341E+03	0.4683E-09	0.9198E+02	0.1840E-09	0.2081E+02	0.8326E-10	0.4025E+01	0.1529E-10	0.1103E+02	0.4193E-10	0.7630E+05	0.3052E-06	0.9402E+02	0.5829E-10
0.9827E+00	0.7450E+00	0.5598E+02	0.1019E-10	0.1707E+03	0.8192E-10	0.1451E+02	0.7253E-13	0.3904E+02	0.7026E-11	0.2697E+01	0.2697E-10	0.2246E+03	0.4492E-09	0.8825E+02	0.1765E-09	0.1996E+02	0.7986E-10	0.3860E+01	0.1467E-10	0.1058E+02	0.4022E-10	0.7319E+05	0.2928E-06	0.9022E+02	0.5594E-10
0.9827E+00	0.7500E+00	0.5361E+02	0.9757E-11	0.1630E+03	0.7826E-10	0.1411E+02	0.7057E-13	0.3738E+02	0.6729E-11	0.2578E+01	0.2578E-10	0.2148E+03	0.4295E-09	0.8438E+02	0.1688E-09	0.1909E+02	0.7636E-10	0.3691E+01	0.1403E-10	0.1012E+02	0.3846E-10	0.6998E+05	0.2799E-06	0.8624E+02	0.5347E-10
0.9827E+00	0.7550E+00	0.5115E+02	0.9310E-11	0.1552E+03	0.7449E-10	0.1372E+02	0.6859E-13	0.3567E+02	0.6420E-11	0.2460E+01	0.2460E-10	0.2049E+03	0.4098E-09	0.8050E+02	0.1610E-09	0.1822E+02	0.7287E-10	0.3523E+01	0.1339E-10	0.9657E+01	0.3670E-10	0.6678E+05	0.2671E-06	0.8215E+02	0.5093E-10
0.9827E+00	0.7599E+00	0.4860E+02	0.8845E-11	0.1471E+03	0.7059E-10	0.1332E+02	0.6660E-13	0.3389E+02	0.6100E-11	0.2342E+01	0.2342E-10	0.1949E+03	0.3897E-09	0.7656E+02	0.1531E-09	0.1734E+02	0.6934E-10	0.3352E+01	0.1274E-10	0.9190E+01	0.3492E-10	0.6355E+05	0.2542E-06	0.7793E+02	0.4832E-10
0.9827E+00	0.7649E+00	0.4595E+02	0.8363E-11	0.1387E+03	0.6658E-10	0.1292E+02	0.6459E-13	0.3204E+02	0.5767E-11	0.2222E+01	0.2222E-10	0.1847E+03	0.3694E-09	0.7255E+02	0.1451E-09	0.1644E+02	0.6578E-10	0.3180E+01	0.1208E-10	0.8717E+01	0.3313E-10	0.6028E+05	0.2411E-06	0.7359E+02	0.4563E-10
0.9827E+00	0.7698E+00	0.4323E+02	0.7868E-11	0.1303E+03	0.6252E-10	0.1251E+02	0.6254E-13	0.3015E+02	0.5426E-11	0.2101E+01	0.2101E-10	0.1743E+03	0.3486E-09	0.6847E+02	0.1369E-09	0.1554E+02	0.6216E-10	0.3005E+01	0.1142E-10	0.8238E+01	0.3131E-10	0.5697E+05	0.2279E-06	0.6920E+02	0.4290E-10
0.9827E+00	0.7748E+00	0.4053E+02	0.7376E-11	0.1219E+03	0.5851E-10	0.1209E+02	0.6046E-13	0.2826E+02	0.5087E-11	0.1979E+01	0.1979E-10	0.1638E+03	0.3277E-09	0.6436E+02	0.1287E-09	0.1463E+02	0.5850E-10	0.2828E+01	0.1075E-10	0.7753E+01	0.2946E-10	0.5361E+05	0.2144E-06	0.6483E+02	0.4020E-10
0.9827E+00	0.7797E+00	0.3798E+02	0.6913E-11	0.1140E+03	0.5474E-10	0.1170E+02	0.5848E-13	0.2649E+02	0.4768E-11	0.1862E+01	0.1862E-10	0.1538E+03	0.3076E-09	0.6042E+02	0.1208E-09	0.1374E+02	0.5498E-10	0.2657E+01	0.1010E-10	0.7285E+01	0.2768E-10	0.5038E+05	0.2015E-06	0.6072E+02	0.3765E-10
0.9827E+00	0.7847E+00	0.3591E+02	0.6536E-11	0.1076E+03	0.5166E-10	0.1136E+02	0.5679E-13	0.2504E+02	0.4508E-11	0.1764E+01	0.1764E-10	0.1455E+03	0.2910E-09	0.5715E+02	0.1143E-09	0.1301E+02	0.5205E-10	0.2516E+01	0.9560E-11	0.6897E+01	0.2621E-10	0.4769E+05	0.1908E-06	0.5733E+02	0.3555E-10
0.9827E+00	0.7896E+00	0.3462E+02	0.6300E-11	0.1041E+03	0.4999E-10	0.1111E+02	0.5554E-13	0.2414E+02	0.4345E-11	0.1727E+01	0.1727E-10	0.1420E+03	0.2839E-09	0.5577E+02	0.1115E-09	0.1273E+02	0.5091E-10	0.2460E+01	0.9350E-11	0.6745E+01	0.2563E-10	0.4664E+05	0.1865E-06	0.5543E+02	0.3437E-10
0.9827E+00	0.7946E+00	0.3399E+02	0.6185E-11	0.1027E+03	0.4931E-10	0.1095E+02	0.5475E-13	0.2369E+02	0.4265E-11	0.1712E+01	0.1712E-10	0.1406E+03	0.2812E-09	0.5523E+02	0.1105E-09	0.1262E+02	0.5047E-10	0.2439E+01	0.9268E-11	0.6686E+01	0.2541E-10	0.4623E+05	0.1849E-06	0.5466E+02	0.3389E-10
0.9827E+00	0.7995E+00	0.3362E+02	0.6118E-11	0.1019E+03	0.4889E-10	0.1085E+02	0.5427E-13	0.2344E+02	0.4219E-11	0.1703E+01	0.1703E-10	0.1397E+03	0.2794E-09	0.5488E+02	0.1098E-09	0.1255E+02	0.5018E-10	0.2425E+01	0.9216E-11	0.6649E+01	0.2527E-10	0.4597E+05	0.1839E-06	0.5420E+02	0.3360E-10
0.9827E+00	0.8045E+00	0.3332E+02	0.6064E-11	0.1012E+03	0.4857E-10	0.1078E+02	0.5392E-13	0.2323E+02	0.4181E-11	0.1696E+01	0.1696E-10	0.1390E+03	0.2779E-09	0.5459E+02	0.1092E-09	0.1249E+02	0.4996E-10	0.2414E+01	0.9175E-11	0.6619E+01	0.2515E-10	0.4576E+05	0.1831E-06	0.5382E+02	0.3337E-10
0.9827E+00	0.8094E+00	0.3301E+02	0.6007E-11	0.1007E+03	0.4833E-10	0.1069E+02	0.5343E-13	0.2301E+02	0.4142E-11	0.1696E+01	0.1696E-10	0.1387E+03	0.2775E-09	0.5450E+02	0.1090E-09	0.1248E+02	0.4994E-10	0.2413E+01	0.9170E-11	0.6616E+01	0.2514E-10	0.4574E+05	0.1830E-06	0.5354E+02	0.3319E-10
0.9827E+00	0.8144E+00	0.3268E+02	0.5948E-11	0.1003E+03	0.4814E-10	0.1057E+02	0.5286E-13	0.2278E+02	0.4101E-11	0.1696E+01	0.1696E-10	0.1387E+03	0.2774E-09	0.5449E+02	0.1090E-09	0.1249E+02	0.4995E-10	0.2413E+01	0.9171E-11	0.6616E+01	0.2514E-10	0.4575E+05	0.1830E-06	0.5333E+02	0.3307E-10
0.9827E+00	0.8193E+00	0.3239E+02	0.5894E-11	0.1001E+03	0.4804E-10	0.1045E+02	0.5226E-13	0.2257E+02	0.4063E-11	0.1701E+01	0.1701E-10	0.1389E+03	0.2778E-09	0.5456E+02	0.1091E-09	0.1252E+02	0.5006E-10	0.2419E+01	0.9192E-11	0.6631E+01	0.2520E-10	0.4586E+05	0.1834E-06	0.5324E+02	0.3301E-10
0.9827E+00	0.8243E+00	0.3219E+02	0.5859E-11	0.1001E+03	0.4806E-10	0.1033E+02	0.5166E-13	0.2244E+02	0.4038E-11	0.1708E+01	0.1708E-10	0.1395E+03	0.2791E-09	0.5481E+02	0.1096E-09	0.1257E+02	0.5029E-10	0.2430E+01	0.9232E-11	0.6660E+01	0.2531E-10	0.4606E+05	0.1842E-06	0.5327E+02	0.3303E-10
0.9827E+00	0.8292E+00	0.3217E+02	0.5855E-11	0.1005E+03	0.4823E-10	0.1022E+02	0.5110E-13	0.2242E+02	0.4035E-11	0.1713E+01	0.1713E-10	0.1402E+03	0.2804E-09	0.5507E+02	0.1101E-09	0.1262E+02	0.5049E-10	0.2439E+01	0.9270E-11	0.6687E+01	0.2541E-10	0.4625E+05	0.1850E-06	0.5347E+02	0.3315E-10
0.9827E+00	0.8342E+00	0.3223E+02	0.5867E-11	0.1010E+03	0.4848E-10	0.1012E+02	0.5060E-13	0.2246E+02	0.4043E-11	0.1717E+01	0.1717E-10	0.1407E+03	0.2814E-09	0.5527E+02	0.1105E-09	0.1266E+02	0.5064E-10	0.2447E+01	0.9297E-11	0.6707E+01	0.2549E-10	0.4639E+05	0.1855E-06	0.5374E+02	0.3332E-10
0.9827E+00	0.8391E+00	0.3247E+02	0.5910E-11	0.1015E+03	0.4871E-10	0.1004E+02	0.5018E-13	0.2263E+02	0.4073E-11	0.1724E+01	0.1724E-10	0.1413E+03	0.2825E-09	0.5549E+02	0.1110E-09	0.1271E+02	0.5083E-10	0.2456E+01	0.9332E-11	0.6733E+01	0.2558E-10	0.4656E+05	0.1862E-06	0.5398E+02	0.3347E-10
0.9827E+00	0.8441E+00	0.3276E+02	0.5962E-11	0.1022E+03	0.4907E-10	0.9967E+01	0.4984E-13	0.2283E+02	0.4109E-11	0.1738E+01	0.1738E-10	0.1424E+03	0.2848E-09	0.5594E+02	0.1119E-09	0.1281E+02	0.5124E-10	0.2476E+01	0.9408E-11	0.6787E+01	0.2579E-10	0.4693E+05	0.1877E-06	0.5441E+02	0.3373E-10
0.9827E+00	0.8490E+00	0.3312E+02	0.6028E-11	0.1035E+03	0.4968E-10	0.9915E+01	0.4957E-13	0.2308E+02	0.4155E-11	0.1761E+01	0.1761E-10	0.1442E+03	0.2884E-09	0.5664E+02	0.1133E-09	0.1297E+02	0.5189E-10	0.2507E+01	0.9526E-11	0.6873E+01	0.2612E-10	0.4752E+05	0.1901E-06	0.5510E+02	0.3416E-10
0.9827E+00	0.8540E+00	0.3359E+02	0.6114E-11	0.1052E+03	0.5050E-10	0.9864E+01	0.4932E-13	0.2341E+02	0.4214E-11	0.1788E+01	0.1788E-10	0.1465E+03	0.2930E-09	0.5754E+02	0.1151E-09	0.1318E+02	0.5270E-10	0.2546E+01	0.9676E-11	0.6981E+01	0.2653E-10	0.4826E+05	0.1931E-06	0.5602E+02	0.3473E-10
0.9827E+00	0.8589E+00	0.3407E+02	0.6201E-11	0.1071E+03	0.5139E-10	0.9796E+01	0.4898E-13	0.2374E+02	0.4274E-11	0.1816E+01	0.1816E-10	0.1488E+03	0.2976E-09	0.5846E+02	0.1169E-09	0.1338E+02	0.5353E-10	0.2586E+01	0.9828E-11	0.7090E+01	0.2694E-10	0.4902E+05	0.1961E-06	0.5702E+02	0.3535E-10
0.9827E+00	0.8639E+00	0.3417E+02	0.6219E-11	0.1081E+03	0.5188E-10	0.9724E+01	0.4862E-13	0.2381E+02	0.4286E-11	0.1824E+01	0.1824E-10	0.1495E+03	0.2990E-09	0.5872E+02	0.1174E-09	0.1343E+02	0.5374E-10	0.2596E+01	0.9866E-11	0.7118E+01	0.2705E-10	0.4921E+05	0.1968E-06	0.5758E+02	0.3570E-10
0.9827E+00	0.8688E+00	0.3415E+02	0.6214E-11	0.1080E+03	0.5186E-10	0.9655E+01	0.4827E-13	0.2379E+02	0.4283E-11	0.1821E+01	0.1821E-10	0.1493E+03	0.2986E-09	0.5865E+02	0.1173E-09	0.1341E+02	0.5366E-10	0.2593E+01	0.9852E-11	0.7108E+01	0.2701E-10	0.4914E+05	0.1966E-06	0.5756E+02	0.3568E-10
0.9827E+00	0.8738E+00	0.3399E+02	0.6187E-11	0.1075E+03	0.5162E-10	0.9575E+01	0.4788E-13	0.2369E+02	0.4264E-11	0.1807E+01	0.1807E-10	0.1482E+03	0.2963E-09	0.5821E+02	0.1164E-09	0.1331E+02	0.5323E-10	0.2572E+01	0.9773E-11	0.7051E+01	0.2679E-10	0.4875E+05	0.1950E-06	0.5729E+02	0.3552E-10
0.9827E+00	0.8787E+00	0.3382E+02	0.6154E-11	0.1060E+03	0.5090E-10	0.9504E+01	0.4752E-13	0.2357E+02	0.4242E-11	0.1772E+01	0.1772E-10	0.1454E+03	0.2908E-09	0.5712E+02	0.1142E-09	0.1305E+02	0.5221E-10	0.2523E+01	0.9586E-11	0.6916E+01	0.2628E-10	0.4782E+05	0.1913E-06	0.5645E+02	0.3500E-10
0.9827E+00	0.8837E+00	0.3386E+02	0.6162E-11	0.1056E+03	0.5069E-10	0.9508E+01	0.4754E-13	0.2360E+02	0.4248E-11	0.1740E+01	0.1740E-10	0.1431E+03	0.2862E-09	0.5622E+02	0.1124E-09	0.1283E+02	0.5132E-10	0.2480E+01	0.9422E-11	0.6798E+01	0.2583E-10	0.4701E+05	0.1880E-06	0.5607E+02	0.3476E-10
0.9827E+00	0.8886E+00	0.3406E+02	0.6200E-11	0.1059E+03	0.5085E-10	0.9543E+01	0.4772E-13	0.2374E+02	0.4274E-11	0.1742E+01	0.1742E-10	0.1433E+03	0.2867E-09	0.5631E+02	0.1126E-09	0.1284E+02	0.5137E-10	0.2482E+01	0.9433E-11	0.6806E+01	0.2586E-10	0.4706E+05	0.1883E-06	0.5623E+02	0.3486E-10
0.9827E+00	0.8936E+00	0.3459E+02	0.6296E-11	0.1071E+03	0.5143E-10	0.9638E+01	0.4819E-13	0.2411E+02	0.4340E-11	0.1756E+01	0.1756E-10	0.1446E+03	0.2892E-09	0.5680E+02	0.1136E-09	0.1295E+02	0.5180E-10	0.2503E+01	0.9512E-11	0.6863E+01	0.2608E-10	0.4746E+05	0.1898E-06	0.5683E+02	0.3523E-10
0.9827E+00	0.8985E+00	0.3574E+02	0.6505E-11	0.1101E+03	0.5283E-10	0.9849E+01	0.4925E-13	0.2492E+02	0.4485E-11	0.1796E+01	0.1796E-10	0.1479E+03	0.2959E-09	0.5812E+02	0.1162E-09	0.1325E+02	0.5298E-10	0.2560E+01	0.9729E-11	0.7020E+01	0.2667E-10	0.4854E+05	0.1942E-06	0.5831E+02	0.3615E-10
0.9827E+00	0.9035E+00	0.3880E+02	0.7062E-11	0.1185E+03	0.5688E-10	0.1039E+02	0.5194E-13	0.2705E+02	0.4870E-11	0.1920E+01	0.1920E-10	0.1584E+03	0.3168E-09	0.6224E+02	0.1245E-09	0.1417E+02	0.5670E-10	0.2740E+01	0.1041E-10	0.7512E+01	0.2854E-10	0.5194E+05	0.2078E-06	0.6268E+02	0.3886E-10
0.9827E+00	0.9084E+00	0.4705E+02	0.8562E-11	0.1426E+03	0.6844E-10	0.1171E+02	0.5853E-13	0.3280E+02	0.5904E-11	0.2291E+01	0.2291E-10	0.1894E+03	0.3787E-09	0.7440E+02	0.1488E-09	0.1693E+02	0.6771E-10	0.3272E+01	0.1244E-10	0.8972E+01	0.3409E-10	0.6204E+05	0.2482E-06	0.7526E+02	0.4666E-10
0.9827E+00	0.9134E+00	0.5548E+02	0.1010E-10	0.1686E+03	0.8093E-10	0.1297E+02	0.6483E-13	0.3868E+02	0.6962E-11	0.2715E+01	0.2715E-10	0.2243E+03	0.4487E-09	0.8814E+02	0.1763E-09	0.2006E+02	0.8024E-10	0.3878E+01	0.1474E-10	0.1063E+02	0.4040E-10	0.7352E+05	0.2941E-06	0.8902E+02	0.5519E-10
0.9827E+00	0.9183E+00	0.7246E+02	0.1319E-10	0.2216E+03	0.1064E-09	0.1546E+02	0.7731E-13	0.5052E+02	0.9093E-11	0.3586E+01	0.3586E-10	0.2961E+03	0.5921E-09	0.1163E+03	0.2326E-09	0.2649E+02	0.1060E-09	0.5121E+01	0.1946E-10	0.1404E+02	0.5335E-10	0.9709E+05	0.3884E-06	0.1171E+03	0.7259E-10
0.9827E+00	0.9233E+00	0.9080E+02	0.1653E-10	0.2784E+03	0.1336E-09	0.1819E+02	0.9094E-13	0.6330E+02	0.1139E-10	0.4516E+01	0.4516E-10	0.3727E+03	0.7454E-09	0.1464E+03	0.2928E-09	0.3336E+02	0.1334E-09	0.6449E+01	0.2451E-10	0.1768E+02	0.6719E-10	0.1223E+06	0.4891E-06	0.1471E+03	0.9123E-10
0.9827E+00	0.9282E+00	0.1294E+03	0.2354E-10	0.3976E+03	0.1909E-09	0.2389E+02	0.1195E-12	0.9018E+02	0.1623E-10	0.6465E+01	0.6465E-10	0.5333E+03	0.1067E-08	0.2095E+03	0.4191E-09	0.4775E+02	0.1910E-09	0.9231E+01	0.3508E-10	0.2531E+02	0.9617E-10	0.1750E+06	0.7001E-06	0.2103E+03	0.1304E-09
0.9827E+00	0.9332E+00	0.1751E+03	0.3187E-10	0.5378E+03	0.2582E-09	0.3075E+02	0.1538E-12	0.1221E+03	0.2197E-10	0.8739E+01	0.8739E-10	0.7209E+03	0.1442E-08	0.2832E+03	0.5664E-09	0.6454E+02	0.2582E-09	0.1248E+02	0.4741E-10	0.3421E+02	0.1300E-09	0.2366E+06	0.9462E-06	0.2842E+03	0.1762E-09
0.9827E+00	0.9381E+00	0.2361E+03	0.4296E-10	0.7266E+03	0.3488E-09	0.3970E+02	0.1985E-12	0.1646E+03	0.2962E-10	0.1182E+02	0.1182E-09	0.9749E+03	0.1950E-08	0.3830E+03	0.7660E-09	0.8731E+02	0.3492E-09	0.1688E+02	0.6414E-10	0.4627E+02	0.1758E-09	0.3200E+06	0.1280E-05	0.3841E+03	0.2381E-09
0.9827E+00	0.9431E+00	0.3542E+03	0.6446E-10	0.1091E+04	0.5235E-09	0.5742E+02	0.2871E-12	0.2469E+03	0.4444E-10	0.1774E+02	0.1774E-09	0.1463E+04	0.2925E-08	0.5747E+03	0.1149E-08	0.1310E+03	0.5240E-09	0.2532E+02	0.9623E-10	0.6943E+02	0.2638E-09	0.4801E+06	0.1920E-05	0.5764E+03	0.3574E-09
0.9827E+00	0.9480E+00	0.4708E+03	0.8568E-10	0.1449E+04	0.6958E-09	0.7497E+02	0.3749E-12	0.3281E+03	0.5906E-10	0.2356E+02	0.2356E-09	0.1943E+04	0.3887E-08	0.7636E+03	0.1527E-08	0.1740E+03	0.6962E-09	0.3364E+02	0.1278E-09	0.9225E+02	0.3505E-09	0.6378E+06	0.2551E-05	0.7660E+03	0.4749E-09
0.9827E+00	0.9530E+00	0.6242E+03	0.1136E-09	0.1923E+04	0.9229E-09	0.9788E+02	0.4894E-12	0.4351E+03	0.7832E-10	0.3125E+02	0.3125E-09	0.2578E+04	0.5156E-08	0.1013E+04	0.2026E-08	0.2309E+03	0.9234E-09	0.4463E+02	0.1696E-09	0.1224E+03	0.4650E-09	0.8461E+06	0.3384E-05	0.1016E+04	0.6300E-09
0.9827E+00	0.9579E+00	0.8024E+03	0.1460E-09	0.2471E+04	0.1186E-08	0.1243E+03	0.6217E-12	0.5593E+03	0.1007E-09	0.4014E+02	0.4014E-09	0.3312E+04	0.6623E-08	0.1301E+04	0.2602E-08	0.2966E+03	0.1186E-08	0.5733E+02	0.2179E-09	0.1572E+03	0.5973E-09	0.1087E+07	0.4347E-05	0.1306E+04	0.8096E-09
0.9827E+00	0.9629E+00	0.9661E+03	0.1758E-09	0.2975E+04	0.1428E-08	0.1486E+03	0.7428E-12	0.6734E+03	0.1212E-09	0.4831E+02	0.4831E-09	0.3986E+04	0.7972E-08	0.1566E+04	0.3132E-08	0.3570E+03	0.1428E-08	0.6900E+02	0.2622E-09	0.1892E+03	0.7189E-09	0.1308E+07	0.5232E-05	0.1572E+04	0.9748E-09
0.9827E+00	0.9678E+00	0.1103E+04	0.2007E-09	0.3395E+04	0.1630E-08	0.1687E+03	0.8436E-12	0.7685E+03	0.1383E-09	0.5511E+02	0.5511E-09	0.4547E+04	0.9094E-08	0.1787E+04	0.3573E-08	0.4072E+03	0.1629E-08	0.7871E+02	0.2991E-09	0.2158E+03	0.8201E-09	0.1492E+07	0.5969E-05	0.1794E+04	0.1112E-08
0.9827E+00	0.9728E+00	0.1232E+04	0.2243E-09	0.3794E+04	0.1821E-08	0.1879E+03	0.9397E-12	0.8589E+03	0.1546E-09	0.6158E+02	0.6158E-09	0.5082E+04	0.1016E-07	0.1997E+04	0.3993E-08	0.4551E+03	0.1820E-08	0.8797E+02	0.3343E-09	0.2412E+03	0.9165E-09	0.1668E+07	0.6670E-05	0.2005E+04	0.1243E-08
0.9827E+00	0.9777E+00	0.1221E+04	0.2222E-09	0.3759E+04	0.1804E-08	0.1864E+03	0.9322E-12	0.8509E+03	0.1532E-09	0.6100E+02	0.6100E-09	0.5034E+04	0.1007E-07	0.1978E+04	0.3956E-08	0.4508E+03	0.1803E-08	0.8714E+02	0.3311E-09	0.2389E+03	0.9079E-09	0.1652E+07	0.6608E-05	0.1986E+04	0.1231E-08
0.9827E+00	0.9827E+00	0.1113E+04	0.2025E-09	0.3425E+04	0.1644E-08	0.1708E+03	0.8541E-12	0.7757E+03	0.1396E-09	0.5558E+02	0.5558E-09	0.4587E+04	0.9175E-08	0.1802E+04	0.3605E-08	0.4107E+03	0.1643E-08	0.7940E+02	0.3017E-09	0.2177E+03	0.8273E-09	0.1505E+07	0.6021E-05	0.1809E+04	0.1122E-08
0.9827E+00	0.9876E+00	0.8679E+03	0.1580E-09	0.2670E+04	0.1281E-08	0.1347E+03	0.6737E-12	0.6050E+03	0.1089E-09	0.4329E+02	0.4329E-09	0.3574E+04	0.7148E-08	0.1404E+04	0.2809E-08	0.3200E+03	0.1280E-08	0.6186E+02	0.2351E-09	0.1696E+03	0.6445E-09	0.1173E+07	0.4691E-05	0.1410E+04	0.8743E-09
0.9827E+00	0.9926E+00	0.5355E+03	0.9747E-10	0.1646E+04	0.7902E-09	0.8451E+02	0.4226E-12	0.3733E+03	0.6719E-10	0.2669E+02	0.2669E-09	0.2205E+04	0.4409E-08	0.8661E+03	0.1732E-08	0.1973E+03	0.7894E-09	0.3815E+02	0.1450E-09	0.1046E+03	0.3975E-09	0.7233E+06	0.2893E-05	0.8697E+03	0.5392E-09
0.9827E+00	0.9975E+00	0.5355E+03	0.9747E-10	0.1646E+04	0.7902E-09	0.8451E+02	0.4226E-12	0.3733E+03	0.6719E-10	0.2669E+02	0.2669E-09	0.2205E+04	0.4409E-08	0.8661E+03	0.1732E-08	0.1973E+03	0.7894E-09	0.3815E+02	0.1450E-09	0.1046E+03	0.3975E-09	0.7233E+06	0.2893E-05	0.8697E+03	0.5392E-09
0.9777E+00	0.2475E-02	0.7205E+03	0.1311E-09	0.2225E+04	0.1068E-08	0.1073E+03	0.5367E-12	0.5022E+03	0.9039E-10	0.3606E+02	0.3606E-09	0.2979E+04	0.5957E-08	0.1170E+04	0.2341E-08	0.2666E+03	0.1066E-08	0.5154E+02	0.1958E-09	0.1413E+03	0.5369E-09	0.9770E+06	0.3908E-05	0.1175E+04	0.7285E-09
0.9777E+00	0.7426E-02	0.7205E+03	0.1311E-09	0.2225E+04	0.1068E-08	0.1073E+03	0.5367E-12	0.5022E+03	0.9039E-10	0.3606E+02	0.3606E-09	0.2979E+04	0.5957E-08	0.1170E+04	0.2341E-08	0.2666E+03	0.1066E-08	0.5154E+02	0.1958E-09	0.1413E+03	0.5369E-09	0.9770E+06	0.3908E-05	0.1175E+04	0.7285E-09
0.9777E+00	0.1238E-01	0.7760E+03	0.1412E-09	0.2403E+04	0.1154E-08	0.1155E+03	0.5774E-12	0.5408E+03	0.9734E-10	0.3907E+02	0.3907E-09	0.3225E+04	0.6451E-08	0.1267E+04	0.2534E-08	0.2888E+03	0.1155E-08	0.5583E+02	0.2121E-09	0.1531E+03	0.5816E-09	0.1059E+07	0.4234E-05	0.1270E+04	0.7873E-09
0.9777E+00	0.1733E-01	0.1081E+04	0.1967E-09	0.3341E+04	0.1604E-08	0.1608E+03	0.8041E-12	0.7534E+03	0.1356E-09	0.5440E+02	0.5440E-09	0.4486E+04	0.8972E-08	0.1762E+04	0.3525E-08	0.4019E+03	0.1608E-08	0.7769E+02	0.2952E-09	0.2130E+03	0.8094E-09	0.1473E+07	0.5893E-05	0.1765E+04	0.1095E-08
0.9777E+00	0.2228E-01	0.1259E+04	0.2291E-09	0.3888E+04	0.1866E-08	0.1871E+03	0.9354E-12	0.8772E+03	0.1579E-09	0.6336E+02	0.6336E-09	0.5221E+04	0.1044E-07	0.2051E+04	0.4102E-08	0.4679E+03	0.1871E-08	0.9044E+02	0.3437E-09	0.2479E+03	0.9422E-09	0.1715E+07	0.6859E-05	0.2054E+04	0.1274E-08
0.9777E+00	0.2723E-01	0.1256E+04	0.2286E-09	0.3879E+04	0.1862E-08	0.1866E+03	0.9330E-12	0.8754E+03	0.1576E-09	0.6322E+02	0.6322E-09	0.5208E+04	0.1042E-07	0.2046E+04	0.4092E-08	0.4668E+03	0.1867E-08	0.9022E+02	0.3428E-09	0.2474E+03	0.9400E-09	0.1711E+07	0.6843E-05	0.2049E+04	0.1271E-08
0.9777E+00	0.3218E-01	0.1188E+04	0.2161E-09	0.3666E+04	0.1760E-08	0.1769E+03	0.8844E-12	0.8277E+03	0.1490E-09	0.5966E+02	0.5966E-09	0.4919E+04	0.9838E-08	0.1933E+04	0.3865E-08	0.4407E+03	0.1763E-08	0.8519E+02	0.3237E-09	0.2336E+03	0.8875E-09	0.1615E+07	0.6461E-05	0.1937E+04	0.1201E-08
0.9777E+00	0.3713E-01	0.1181E+04	0.2149E-09	0.3645E+04	0.1749E-08	0.1761E+03	0.8805E-12	0.8231E+03	0.1482E-09	0.5927E+02	0.5927E-09	0.4889E+04	0.9778E-08	0.1921E+04	0.3842E-08	0.4379E+03	0.1752E-08	0.8465E+02	0.3217E-09	0.2321E+03	0.8819E-09	0.1605E+07	0.6420E-05	0.1925E+04	0.1194E-08
0.9777E+00	0.4208E-01	0.1197E+04	0.2179E-09	0.3697E+04	0.1774E-08	0.1791E+03	0.8955E-12	0.8346E+03	0.1502E-09	0.6006E+02	0.6006E-09	0.4958E+04	0.9915E-08	0.1948E+04	0.3896E-08	0.4439E+03	0.1776E-08	0.8581E+02	0.3261E-09	0.2353E+03	0.8940E-09	0.1627E+07	0.6508E-05	0.1953E+04	0.1211E-08
0.9777E+00	0.4703E-01	0.1185E+04	0.2156E-09	0.3661E+04	0.1757E-08	0.1781E+03	0.8907E-12	0.8257E+03	0.1486E-09	0.5943E+02	0.5943E-09	0.4908E+04	0.9817E-08	0.1928E+04	0.3857E-08	0.4394E+03	0.1758E-08	0.8494E+02	0.3228E-09	0.2329E+03	0.8849E-09	0.1610E+07	0.6442E-05	0.1934E+04	0.1199E-08
0.9777E+00	0.5198E-01	0.9323E+03	0.1697E-09	0.2881E+04	0.1383E-08	0.1417E+03	0.7083E-12	0.6498E+03	0.1170E-09	0.4680E+02	0.4680E-09	0.3865E+04	0.7730E-08	0.1518E+04	0.3037E-08	0.3460E+03	0.1384E-08	0.6688E+02	0.2541E-09	0.1834E+03	0.6968E-09	0.1268E+07	0.5072E-05	0.1523E+04	0.9442E-09
0.9777E+00	0.5693E-01	0.5759E+03	0.1048E-09	0.1777E+04	0.8530E-09	0.8860E+02	0.4430E-12	0.4014E+03	0.7226E-10	0.2899E+02	0.2899E-09	0.2389E+04	0.4778E-08	0.9386E+03	0.1877E-08	0.2141E+03	0.8564E-09	0.4138E+02	0.1573E-09	0.1135E+03	0.4311E-09	0.7846E+06	0.3138E-05	0.9394E+03	0.5824E-09
0.9777E+00	0.6188E-01	0.2142E+03	0.3898E-10	0.6563E+03	0.3150E-09	0.3619E+02	0.1809E-12	0.1493E+03	0.2687E-10	0.1075E+02	0.1075E-09	0.8837E+03	0.1767E-08	0.3472E+03	0.6944E-09	0.7929E+02	0.3172E-09	0.1533E+02	0.5824E-10	0.4202E+02	0.1597E-09	0.2906E+06	0.1162E-05	0.3468E+03	0.2150E-09
0.9777E+00	0.6683E-01	0.7395E+02	0.1346E-10	0.2215E+03	0.1063E-09	0.1698E+02	0.8488E-13	0.5157E+02	0.9283E-11	0.3600E+01	0.3600E-10	0.2962E+03	0.5924E-09	0.1164E+03	0.2328E-09	0.2656E+02	0.1063E-09	0.5134E+01	0.1951E-10	0.1408E+02	0.5349E-10	0.9735E+05	0.3894E-06	0.1168E+03	0.7240E-10
0.9777E+00	0.7178E-01	0.4351E+02	0.7919E-11	0.1272E+03	0.6105E-10	0.1311E+02	0.6555E-13	0.3035E+02	0.5462E-11	0.2032E+01	0.2032E-10	0.1680E+03	0.3360E-09	0.6601E+02	0.1320E-09	0.1503E+02	0.6012E-10	0.2905E+01	0.1104E-10	0.7964E+01	0.3026E-10	0.5509E+05	0.2204E-06	0.6681E+02	0.4142E-10
0.9777E+00	0.7673E-01	0.3889E+02	0.7078E-11	0.1127E+03	0.5411E-10	0.1255E+02	0.6273E-13	0.2713E+02	0.4883E-11	0.1792E+01	0.1792E-10	0.1484E+03	0.2968E-09	0.5829E+02	0.1166E-09	0.1326E+02	0.5305E-10	0.2563E+01	0.9741E-11	0.7027E+01	0.2670E-10	0.4862E+05	0.1945E-06	0.5914E+02	0.3667E-10
0.9777E+00	0.8168E-01	0.3812E+02	0.6939E-11	0.1102E+03	0.5290E-10	0.1247E+02	0.6236E-13	0.2659E+02	0.4787E-11	0.1750E+01	0.1750E-10	0.1450E+03	0.2900E-09	0.5696E+02	0.1139E-09	0.1296E+02	0.5183E-10	0.2504E+01	0.9517E-11	0.6866E+01	0.2609E-10	0.4751E+05	0.1900E-06	0.5781E+02	0.3584E-10
0.9777E+00	0.8663E-01	0.3813E+02	0.6940E-11	0.1101E+03	0.5283E-10	0.1270E+02	0.6349E-13	0.2660E+02	0.4788E-11	0.1748E+01	0.1748E-10	0.1448E+03	0.2896E-09	0.5688E+02	0.1138E-09	0.1294E+02	0.5177E-10	0.2501E+01	0.9505E-11	0.6857E+01	0.2606E-10	0.4745E+05	0.1898E-06	0.5772E+02	0.3579E-10
0.9777E+00	0.9158E-01	0.4068E+02	0.7404E-11	0.1175E+03	0.5640E-10	0.1347E+02	0.6734E-13	0.2838E+02	0.5108E-11	0.1872E+01	0.1872E-10	0.1550E+03	0.3099E-09	0.6088E+02	0.1218E-09	0.1386E+02	0.5544E-10	0.2679E+01	0.1018E-10	0.7344E+01	0.2791E-10	0.5083E+05	0.2033E-06	0.6168E+02	0.3824E-10
0.9777E+00	0.9653E-01	0.4370E+02	0.7954E-11	0.1269E+03	0.6093E-10	0.1418E+02	0.7090E-13	0.3048E+02	0.5487E-11	0.2028E+01	0.2028E-10	0.1678E+03	0.3356E-09	0.6592E+02	0.1318E-09	0.1501E+02	0.6005E-10	0.2902E+01	0.1103E-10	0.7954E+01	0.3023E-10	0.5506E+05	0.2203E-06	0.6669E+02	0.4135E-10
0.9777E+00	0.1015E+00	0.4649E+02	0.8462E-11	0.1356E+03	0.6509E-10	0.1491E+02	0.7454E-13	0.3243E+02	0.5837E-11	0.2170E+01	0.2170E-10	0.1795E+03	0.3589E-09	0.7051E+02	0.1410E-09	0.1606E+02	0.6423E-10	0.3104E+01	0.1179E-10	0.8508E+01	0.3233E-10	0.5890E+05	0.2356E-06	0.7128E+02	0.4419E-10
0.9777E+00	0.1064E+00	0.4944E+02	0.8998E-11	0.1447E+03	0.6947E-10	0.1568E+02	0.7842E-13	0.3448E+02	0.6207E-11	0.2318E+01	0.2318E-10	0.1917E+03	0.3835E-09	0.7533E+02	0.1507E-09	0.1716E+02	0.6863E-10	0.3316E+01	0.1260E-10	0.9091E+01	0.3454E-10	0.6294E+05	0.2517E-06	0.7611E+02	0.4719E-10
0.9777E+00	0.1114E+00	0.5250E+02	0.9555E-11	0.1542E+03	0.7403E-10	0.1650E+02	0.8249E-13	0.3662E+02	0.6592E-11	0.2472E+01	0.2472E-10	0.2045E+03	0.4089E-09	0.8033E+02	0.1607E-09	0.1830E+02	0.7319E-10	0.3536E+01	0.1344E-10	0.9695E+01	0.3684E-10	0.6712E+05	0.2685E-06	0.8114E+02	0.5031E-10
0.9777E+00	0.1163E+00	0.5562E+02	0.1012E-10	0.1640E+03	0.7870E-10	0.1734E+02	0.8668E-13	0.3880E+02	0.6983E-11	0.2629E+01	0.2629E-10	0.2174E+03	0.4349E-09	0.8543E+02	0.1709E-09	0.1946E+02	0.7783E-10	0.3761E+01	0.1429E-10	0.1031E+02	0.3917E-10	0.7138E+05	0.2855E-06	0.8628E+02	0.5349E-10
0.9777E+00	0.1213E+00	0.5872E+02	0.1069E-10	0.1737E+03	0.8337E-10	0.1817E+02	0.9086E-13	0.4096E+02	0.7373E-11	0.2786E+01	0.2786E-10	0.2304E+03	0.4608E-09	0.9052E+02	0.1810E-09	0.2062E+02	0.8246E-10	0.3985E+01	0.1514E-10	0.1092E+02	0.4151E-10	0.7563E+05	0.3025E-06	0.9142E+02	0.5668E-10
0.9777E+00	0.1262E+00	0.6142E+02	0.1118E-10	0.1820E+03	0.8736E-10	0.1890E+02	0.9448E-13	0.4284E+02	0.7711E-11	0.2917E+01	0.2917E-10	0.2413E+03	0.4827E-09	0.9481E+02	0.1896E-09	0.2159E+02	0.8635E-10	0.4173E+01	0.1586E-10	0.1144E+02	0.4347E-10	0.7921E+05	0.3168E-06	0.9579E+02	0.5939E-10
0.9777E+00	0.1312E+00	0.6260E+02	0.1139E-10	0.1855E+03	0.8905E-10	0.1923E+02	0.9615E-13	0.4367E+02	0.7860E-11	0.2972E+01	0.2972E-10	0.2459E+03	0.4918E-09	0.9661E+02	0.1932E-09	0.2199E+02	0.8797E-10	0.4251E+01	0.1616E-10	0.1165E+02	0.4428E-10	0.8070E+05	0.3228E-06	0.9764E+02	0.6054E-10
0.9777E+00	0.1361E+00	0.6295E+02	0.1146E-10	0.1866E+03	0.8957E-10	0.1934E+02	0.9672E-13	0.4392E+02	0.7905E-11	0.2989E+01	0.2989E-10	0.2473E+03	0.4946E-09	0.9716E+02	0.1943E-09	0.2212E+02	0.8846E-10	0.4275E+01	0.1625E-10	0.1172E+02	0.4453E-10	0.8115E+05	0.3246E-06	0.9821E+02	0.6089E-10
0.9777E+00	0.1411E+00	0.6234E+02	0.1135E-10	0.1850E+03	0.8881E-10	0.1931E+02	0.9654E-13	0.4349E+02	0.7828E-11	0.2961E+01	0.2961E-10	0.2450E+03	0.4900E-09	0.9626E+02	0.1925E-09	0.2191E+02	0.8763E-10	0.4235E+01	0.1609E-10	0.1161E+02	0.4412E-10	0.8040E+05	0.3216E-06	0.9736E+02	0.6036E-10
0.9777E+00	0.1460E+00	0.5608E+02	0.1021E-10	0.1667E+03	0.8003E-10	0.1794E+02	0.8969E-13	0.3912E+02	0.7042E-11	0.2665E+01	0.2665E-10	0.2205E+03	0.4411E-09	0.8664E+02	0.1733E-09	0.1971E+02	0.7886E-10	0.3812E+01	0.1448E-10	0.1045E+02	0.3970E-10	0.7236E+05	0.2894E-06	0.8772E+02	0.5438E-10
0.9777E+00	0.1510E+00	0.4898E+02	0.8914E-11	0.1458E+03	0.6999E-10	0.1622E+02	0.8108E-13	0.3417E+02	0.6151E-11	0.2329E+01	0.2329E-10	0.1927E+03	0.3854E-09	0.7570E+02	0.1514E-09	0.1722E+02	0.6889E-10	0.3329E+01	0.1265E-10	0.9126E+01	0.3468E-10	0.6321E+05	0.2528E-06	0.7669E+02	0.4755E-10
0.9777E+00	0.1559E+00	0.4113E+02	0.7485E-11	0.1228E+03	0.5894E-10	0.1430E+02	0.7152E-13	0.2869E+02	0.5165E-11	0.1960E+01	0.1960E-10	0.1621E+03	0.3243E-09	0.6369E+02	0.1274E-09	0.1449E+02	0.5796E-10	0.2801E+01	0.1064E-10	0.7677E+01	0.2917E-10	0.5318E+05	0.2127E-06	0.6456E+02	0.4003E-10
0.9777E+00	0.1609E+00	0.3255E+02	0.5924E-11	0.9772E+02	0.4691E-10	0.1212E+02	0.6060E-13	0.2271E+02	0.4087E-11	0.1562E+01	0.1562E-10	0.1291E+03	0.2583E-09	0.5073E+02	0.1015E-09	0.1154E+02	0.4616E-10	0.2231E+01	0.8476E-11	0.6113E+01	0.2323E-10	0.4236E+05	0.1694E-06	0.5140E+02	0.3187E-10
0.9777E+00	0.1658E+00	0.2396E+02	0.4361E-11	0.7268E+02	0.3489E-10	0.9770E+01	0.4885E-13	0.1671E+02	0.3009E-11	0.1169E+01	0.1169E-10	0.9645E+02	0.1929E-09	0.3789E+02	0.7578E-10	0.8627E+01	0.3451E-10	0.1667E+01	0.6334E-11	0.4568E+01	0.1736E-10	0.3167E+05	0.1267E-06	0.3827E+02	0.2373E-10
0.9777E+00	0.1708E+00	0.1887E+02	0.3435E-11	0.5802E+02	0.2785E-10	0.7668E+01	0.3834E-13	0.1316E+02	0.2369E-11	0.9506E+00	0.9506E-11	0.7809E+02	0.1562E-09	0.3067E+02	0.6135E-10	0.7001E+01	0.2801E-10	0.1352E+01	0.5138E-11	0.3705E+01	0.1408E-10	0.2571E+05	0.1028E-06	0.3065E+02	0.1900E-10
0.9777E+00	0.1757E+00	0.1648E+02	0.2999E-11	0.5112E+02	0.2454E-10	0.6680E+01	0.3340E-13	0.1149E+02	0.2068E-11	0.8484E+00	0.8484E-11	0.6948E+02	0.1390E-09	0.2729E+02	0.5458E-10	0.6240E+01	0.2496E-10	0.1205E+01	0.4578E-11	0.3302E+01	0.1255E-10	0.2292E+05	0.9169E-07	0.2706E+02	0.1678E-10
0.9777E+00	0.1807E+00	0.1549E+02	0.2818E-11	0.4839E+02	0.2323E-10	0.6178E+01	0.3089E-13	0.1079E+02	0.1943E-11	0.8130E+00	0.8130E-11	0.6640E+02	0.1328E-09	0.2608E+02	0.5216E-10	0.5973E+01	0.2389E-10	0.1153E+01	0.4382E-11	0.3160E+01	0.1201E-10	0.2195E+05	0.8779E-07	0.2567E+02	0.1592E-10
0.9777E+00	0.1856E+00	0.1515E+02	0.2758E-11	0.4750E+02	0.2280E-10	0.5975E+01	0.2987E-13	0.1056E+02	0.1901E-11	0.8020E+00	0.8020E-11	0.6545E+02	0.1309E-09	0.2571E+02	0.5142E-10	0.5890E+01	0.2356E-10	0.1137E+01	0.4321E-11	0.3117E+01	0.1184E-10	0.2165E+05	0.8658E-07	0.2522E+02	0.1564E-10
0.9777E+00	0.1906E+00	0.1504E+02	0.2737E-11	0.4718E+02	0.2265E-10	0.5966E+01	0.2983E-13	0.1048E+02	0.1886E-11	0.7977E+00	0.7977E-11	0.6510E+02	0.1302E-09	0.2557E+02	0.5114E-10	0.5859E+01	0.2343E-10	0.1131E+01	0.4298E-11	0.3100E+01	0.1178E-10	0.2153E+05	0.8612E-07	0.2507E+02	0.1554E-10
0.9777E+00	0.1955E+00	0.1557E+02	0.2833E-11	0.4999E+02	0.2400E-10	0.6384E+01	0.3192E-13	0.1085E+02	0.1953E-11	0.8797E+00	0.8797E-11	0.7115E+02	0.1423E-09	0.2795E+02	0.5589E-10	0.6441E+01	0.2576E-10	0.1244E+01	0.4728E-11	0.3411E+01	0.1296E-10	0.2369E+05	0.9474E-07	0.2672E+02	0.1657E-10
0.9777E+00	0.2005E+00	0.1833E+02	0.3337E-11	0.5946E+02	0.2854E-10	0.7032E+01	0.3516E-13	0.1278E+02	0.2300E-11	0.1042E+01	0.1042E-10	0.8438E+02	0.1688E-09	0.3315E+02	0.6630E-10	0.7638E+01	0.3055E-10	0.1476E+01	0.5609E-11	0.4046E+01	0.1538E-10	0.2807E+05	0.1123E-06	0.3177E+02	0.1969E-10
0.9777E+00	0.2054E+00	0.2105E+02	0.3831E-11	0.6863E+02	0.3294E-10	0.7703E+01	0.3851E-13	0.1467E+02	0.2641E-11	0.1198E+01	0.1198E-10	0.9710E+02	0.1942E-09	0.3815E+02	0.7629E-10	0.8790E+01	0.3516E-10	0.1699E+01	0.6458E-11	0.4659E+01	0.1770E-10	0.3229E+05	0.1291E-06	0.3663E+02	0.2271E-10
0.9777E+00	0.2104E+00	0.2312E+02	0.4208E-11	0.7567E+02	0.3632E-10	0.8350E+01	0.4175E-13	0.1612E+02	0.2901E-11	0.1317E+01	0.1317E-10	0.1068E+03	0.2136E-09	0.4196E+02	0.8391E-10	0.9671E+01	0.3868E-10	0.1870E+01	0.7105E-11	0.5126E+01	0.1948E-10	0.3550E+05	0.1420E-06	0.4034E+02	0.2501E-10
0.9777E+00	0.2153E+00	0.2502E+02	0.4554E-11	0.8178E+02	0.3925E-10	0.8706E+01	0.4353E-13	0.1744E+02	0.3139E-11	0.1410E+01	0.1410E-10	0.1145E+03	0.2291E-09	0.4499E+02	0.8999E-10	0.1036E+02	0.4145E-10	0.2004E+01	0.7615E-11	0.5494E+01	0.2088E-10	0.3804E+05	0.1522E-06	0.4350E+02	0.2697E-10
0.9777E+00	0.2203E+00	0.2833E+02	0.5156E-11	0.9268E+02	0.4449E-10	0.9356E+01	0.4678E-13	0.1975E+02	0.3555E-11	0.1578E+01	0.1578E-10	0.1284E+03	0.2568E-09	0.5044E+02	0.1009E-09	0.1161E+02	0.4642E-10	0.2245E+01	0.8530E-11	0.6154E+01	0.2338E-10	0.4260E+05	0.1704E-06	0.4913E+02	0.3046E-10
0.9777E+00	0.2252E+00	0.2294E+03	0.4175E-10	0.6706E+03	0.3219E-09	0.5170E+02	0.2585E-12	0.1601E+03	0.2881E-10	0.1040E+02	0.1040E-09	0.8636E+03	0.1727E-08	0.3393E+03	0.6785E-09	0.7693E+02	0.3077E-09	0.1489E+02	0.5658E-10	0.4080E+02	0.1550E-09	0.2841E+06	0.1136E-05	0.3500E+03	0.2170E-09
0.9777E+00	0.2302E+00	0.8038E+03	0.1463E-09	0.2449E+04	0.1176E-08	0.1377E+03	0.6885E-12	0.5604E+03	0.1009E-09	0.3936E+02	0.3936E-09	0.3253E+04	0.6506E-08	0.1278E+04	0.2556E-08	0.2909E+03	0.1164E-08	0.5625E+02	0.2138E-09	0.1542E+03	0.5859E-09	0.1070E+07	0.4278E-05	0.1290E+04	0.7999E-09
0.9777E+00	0.2351E+00	0.1376E+04	0.2504E-09	0.4247E+04	0.2039E-08	0.2205E+03	0.1103E-11	0.9589E+03	0.1726E-09	0.6898E+02	0.6898E-09	0.5691E+04	0.1138E-07	0.2236E+04	0.4472E-08	0.5095E+03	0.2038E-08	0.9851E+02	0.3744E-09	0.2701E+03	0.1026E-08	0.1871E+07	0.7486E-05	0.2242E+04	0.1390E-08
0.9777E+00	0.2401E+00	0.1620E+04	0.2949E-09	0.5036E+04	0.2417E-08	0.2537E+03	0.1268E-11	0.1129E+04	0.2033E-09	0.8232E+02	0.8232E-09	0.6782E+04	0.1356E-07	0.2664E+04	0.5329E-08	0.6078E+03	0.2431E-08	0.1175E+03	0.4465E-09	0.3221E+03	0.1224E-08	0.2231E+07	0.8922E-05	0.2662E+04	0.1651E-08
0.9777E+00	0.2450E+00	0.1683E+04	0.3063E-09	0.5239E+04	0.2515E-08	0.2618E+03	0.1309E-11	0.1173E+04	0.2111E-09	0.8579E+02	0.8579E-09	0.7065E+04	0.1413E-07	0.2775E+04	0.5551E-08	0.6333E+03	0.2533E-08	0.1224E+03	0.4653E-09	0.3356E+03	0.1275E-08	0.2324E+07	0.9296E-05	0.2770E+04	0.1718E-08
0.9777E+00	0.2500E+00	0.1693E+04	0.3081E-09	0.5272E+04	0.2530E-08	0.2630E+03	0.1315E-11	0.1180E+04	0.2123E-09	0.8637E+02	0.8637E-09	0.7111E+04	0.1422E-07	0.2794E+04	0.5588E-08	0.6376E+03	0.2550E-08	0.1233E+03	0.4684E-09	0.3379E+03	0.1284E-08	0.2339E+07	0.9357E-05	0.2788E+04	0.1728E-08
0.9777E+00	0.2550E+00	0.1618E+04	0.2945E-09	0.5069E+04	0.2433E-08	0.2485E+03	0.1242E-11	0.1128E+04	0.2030E-09	0.8381E+02	0.8381E-09	0.6880E+04	0.1376E-07	0.2703E+04	0.5406E-08	0.6179E+03	0.2472E-08	0.1194E+03	0.4539E-09	0.3274E+03	0.1244E-08	0.2265E+07	0.9061E-05	0.2684E+04	0.1664E-08
0.9777E+00	0.2599E+00	0.1340E+04	0.2439E-09	0.4208E+04	0.2020E-08	0.2071E+03	0.1035E-11	0.9339E+03	0.1681E-09	0.6988E+02	0.6988E-09	0.5728E+04	0.1146E-07	0.2250E+04	0.4500E-08	0.5149E+03	0.2060E-08	0.9952E+02	0.3782E-09	0.2728E+03	0.1037E-08	0.1886E+07	0.7546E-05	0.2229E+04	0.1382E-08
0.9777E+00	0.2649E+00	0.1055E+04	0.1920E-09	0.3312E+04	0.1590E-08	0.1651E+03	0.8254E-12	0.7349E+03	0.1323E-09	0.5495E+02	0.5495E-09	0.4505E+04	0.9009E-08	0.1770E+04	0.3539E-08	0.4049E+03	0.1620E-08	0.7827E+02	0.2974E-09	0.2146E+03	0.8153E-09	0.1483E+07	0.5934E-05	0.1754E+04	0.1088E-08
0.9777E+00	0.2698E+00	0.7645E+03	0.1391E-09	0.2401E+04	0.1153E-08	0.1220E+03	0.6099E-12	0.5327E+03	0.9588E-10	0.3982E+02	0.3982E-09	0.3265E+04	0.6529E-08	0.1282E+04	0.2565E-08	0.2934E+03	0.1174E-08	0.5672E+02	0.2155E-09	0.1555E+03	0.5908E-09	0.1075E+07	0.4299E-05	0.1272E+04	0.7885E-09
0.9777E+00	0.2748E+00	0.4742E+03	0.8631E-10	0.1491E+04	0.7157E-09	0.7865E+02	0.3932E-12	0.3305E+03	0.5948E-10	0.2470E+02	0.2470E-09	0.2025E+04	0.4050E-08	0.7954E+03	0.1591E-08	0.1820E+03	0.7279E-09	0.3518E+02	0.1337E-09	0.9644E+02	0.3665E-09	0.6662E+06	0.2665E-05	0.7895E+03	0.4895E-09
0.9777E+00	0.2797E+00	0.2559E+03	0.4657E-10	0.7989E+03	0.3835E-09	0.4413E+02	0.2207E-12	0.1783E+03	0.3210E-10	0.1314E+02	0.1314E-09	0.1080E+04	0.2160E-08	0.4243E+03	0.8486E-09	0.9701E+02	0.3880E-09	0.1874E+02	0.7121E-10	0.5136E+02	0.1952E-09	0.3554E+06	0.1421E-05	0.4227E+03	0.2621E-09
0.9777E+00	0.2847E+00	0.1738E+03	0.3164E-10	0.5368E+03	0.2577E-09	0.3068E+02	0.1534E-12	0.1212E+03	0.2181E-10	0.8758E+01	0.8758E-10	0.7221E+03	0.1444E-08	0.2837E+03	0.5673E-09	0.6479E+02	0.2592E-09	0.1250E+02	0.4750E-10	0.3426E+02	0.1302E-09	0.2376E+06	0.9506E-06	0.2839E+03	0.1760E-09
0.9777E+00	0.2896E+00	0.1421E+03	0.2587E-10	0.4359E+03	0.2092E-09	0.2555E+02	0.1277E-12	0.9909E+02	0.1784E-10	0.7075E+01	0.7075E-10	0.5845E+03	0.1169E-08	0.2296E+03	0.4593E-09	0.5242E+02	0.2097E-09	0.1010E+02	0.3839E-10	0.2770E+02	0.1052E-09	0.1924E+06	0.7697E-06	0.2305E+03	0.1429E-09
0.9777E+00	0.2946E+00	0.1278E+03	0.2326E-10	0.3903E+03	0.1873E-09	0.2324E+02	0.1162E-12	0.8911E+02	0.1604E-10	0.6315E+01	0.6315E-10	0.5224E+03	0.1045E-08	0.2052E+03	0.4105E-09	0.4683E+02	0.1873E-09	0.9022E+01	0.3428E-10	0.2473E+02	0.9398E-10	0.1720E+06	0.6880E-06	0.2063E+03	0.1279E-09
0.9777E+00	0.2995E+00	0.1194E+03	0.2174E-10	0.3643E+03	0.1748E-09	0.2198E+02	0.1099E-12	0.8326E+02	0.1499E-10	0.5892E+01	0.5892E-10	0.4874E+03	0.9747E-09	0.1915E+03	0.3830E-09	0.4368E+02	0.1747E-09	0.8416E+01	0.3198E-10	0.2307E+02	0.8766E-10	0.1605E+06	0.6418E-06	0.1926E+03	0.1194E-09
0.9777E+00	0.3045E+00	0.1097E+03	0.1997E-10	0.3343E+03	0.1605E-09	0.2063E+02	0.1031E-12	0.7649E+02	0.1377E-10	0.5410E+01	0.5410E-10	0.4472E+03	0.8944E-09	0.1757E+03	0.3514E-09	0.4006E+02	0.1602E-09	0.7722E+01	0.2934E-10	0.2117E+02	0.8043E-10	0.1472E+06	0.5887E-06	0.1768E+03	0.1096E-09
0.9777E+00	0.3094E+00	0.9983E+02	0.1817E-10	0.3035E+03	0.1457E-09	0.1935E+02	0.9673E-13	0.6959E+02	0.1253E-10	0.4910E+01	0.4910E-10	0.4056E+03	0.8111E-09	0.1593E+03	0.3187E-09	0.3629E+02	0.1452E-09	0.7002E+01	0.2661E-10	0.1919E+02	0.7294E-10	0.1334E+06	0.5336E-06	0.1605E+03	0.9948E-10
0.9777E+00	0.3144E+00	0.9369E+02	0.1705E-10	0.2839E+03	0.1363E-09	0.1883E+02	0.9416E-13	0.6531E+02	0.1176E-10	0.4583E+01	0.4583E-10	0.3780E+03	0.7559E-09	0.1485E+03	0.2970E-09	0.3379E+02	0.1352E-09	0.6532E+01	0.2482E-10	0.1791E+02	0.6804E-10	0.1242E+06	0.4968E-06	0.1497E+03	0.9282E-10
0.9777E+00	0.3193E+00	0.9107E+02	0.1658E-10	0.2756E+03	0.1323E-09	0.1864E+02	0.9319E-13	0.6350E+02	0.1143E-10	0.4446E+01	0.4446E-10	0.3663E+03	0.7326E-09	0.1439E+03	0.2878E-09	0.3273E+02	0.1309E-09	0.6334E+01	0.2407E-10	0.1736E+02	0.6597E-10	0.1203E+06	0.4812E-06	0.1452E+03	0.8999E-10
0.9777E+00	0.3243E+00	0.8964E+02	0.1632E-10	0.2711E+03	0.1302E-09	0.1854E+02	0.9271E-13	0.6250E+02	0.1125E-10	0.4372E+01	0.4372E-10	0.3599E+03	0.7199E-09	0.1414E+03	0.2829E-09	0.3217E+02	0.1287E-09	0.6227E+01	0.2366E-10	0.1707E+02	0.6487E-10	0.1182E+06	0.4728E-06	0.1427E+03	0.8846E-10
0.9777E+00	0.3292E+00	0.8864E+02	0.1613E-10	0.2682E+03	0.1287E-09	0.1838E+02	0.9192E-13	0.6181E+02	0.1113E-10	0.4333E+01	0.4333E-10	0.3566E+03	0.7132E-09	0.1401E+03	0.2802E-09	0.3188E+02	0.1275E-09	0.6174E+01	0.2346E-10	0.1692E+02	0.6431E-10	0.1171E+06	0.4684E-06	0.1412E+03	0.8754E-10
0.9777E+00	0.3342E+00	0.8765E+02	0.1595E-10	0.2667E+03	0.1280E-09	0.1813E+02	0.9064E-13	0.6111E+02	0.1100E-10	0.4317E+01	0.4317E-10	0.3552E+03	0.7103E-09	0.1395E+03	0.2791E-09	0.3175E+02	0.1270E-09	0.6151E+01	0.2338E-10	0.1686E+02	0.6408E-10	0.1166E+06	0.4665E-06	0.1405E+03	0.8712E-10
0.9777E+00	0.3391E+00	0.8646E+02	0.1574E-10	0.2655E+03	0.1274E-09	0.1779E+02	0.8893E-13	0.6028E+02	0.1085E-10	0.4308E+01	0.4308E-10	0.3544E+03	0.7088E-09	0.1392E+03	0.2785E-09	0.3168E+02	0.1267E-09	0.6139E+01	0.2333E-10	0.1683E+02	0.6394E-10	0.1164E+06	0.4655E-06	0.1401E+03	0.8686E-10
0.9777E+00	0.3441E+00	0.8514E+02	0.1550E-10	0.2640E+03	0.1267E-09	0.1740E+02	0.8699E-13	0.5935E+02	0.1068E-10	0.4298E+01	0.4298E-10	0.3535E+03	0.7071E-09	0.1389E+03	0.2778E-09	0.3160E+02	0.1264E-09	0.6124E+01	0.2327E-10	0.1679E+02	0.6379E-10	0.1161E+06	0.4643E-06	0.1396E+03	0.8656E-10
0.9777E+00	0.3490E+00	0.8411E+02	0.1531E-10	0.2633E+03	0.1264E-09	0.1703E+02	0.8517E-13	0.5862E+02	0.1055E-10	0.4292E+01	0.4292E-10	0.3530E+03	0.7060E-09	0.1387E+03	0.2774E-09	0.3155E+02	0.1262E-09	0.6114E+01	0.2323E-10	0.1676E+02	0.6369E-10	0.1159E+06	0.4636E-06	0.1394E+03	0.8640E-10
0.9777E+00	0.3540E+00	0.8378E+02	0.1525E-10	0.2716E+03	0.1304E-09	0.1691E+02	0.8454E-13	0.5839E+02	0.1051E-10	0.4630E+01	0.4630E-10	0.3824E+03	0.7649E-09	0.1502E+03	0.3005E-09	0.3399E+02	0.1360E-09	0.6595E+01	0.2506E-10	0.1808E+02	0.6871E-10	0.1238E+06	0.4953E-06	0.1457E+03	0.9033E-10
0.9777E+00	0.3589E+00	0.9367E+02	0.1705E-10	0.3181E+03	0.1527E-09	0.1717E+02	0.8583E-13	0.6522E+02	0.1174E-10	0.5389E+01	0.5389E-10	0.4424E+03	0.8848E-09	0.1738E+03	0.3476E-09	0.3965E+02	0.1586E-09	0.7670E+01	0.2915E-10	0.2103E+02	0.7991E-10	0.1449E+06	0.5795E-06	0.1701E+03	0.1054E-09
0.9777E+00	0.3639E+00	0.1173E+03	0.2135E-10	0.3779E+03	0.1814E-09	0.2050E+02	0.1025E-12	0.8172E+02	0.1471E-10	0.6386E+01	0.6386E-10	0.5232E+03	0.1046E-08	0.2055E+03	0.4110E-09	0.4702E+02	0.1881E-09	0.9088E+01	0.3453E-10	0.2491E+02	0.9467E-10	0.1721E+06	0.6884E-06	0.2014E+03	0.1249E-09
0.9777E+00	0.3688E+00	0.1451E+03	0.2641E-10	0.4591E+03	0.2204E-09	0.2482E+02	0.1241E-12	0.1011E+03	0.1820E-10	0.7713E+01	0.7713E-10	0.6312E+03	0.1262E-08	0.2480E+03	0.4959E-09	0.5682E+02	0.2273E-09	0.1098E+02	0.4171E-10	0.3009E+02	0.1143E-09	0.2084E+06	0.8336E-06	0.2440E+03	0.1513E-09
0.9777E+00	0.3738E+00	0.1812E+03	0.3298E-10	0.5637E+03	0.2706E-09	0.3053E+02	0.1526E-12	0.1263E+03	0.2273E-10	0.9396E+01	0.9396E-10	0.7691E+03	0.1538E-08	0.3022E+03	0.6043E-09	0.6925E+02	0.2770E-09	0.1338E+02	0.5083E-10	0.3667E+02	0.1393E-09	0.2546E+06	0.1018E-05	0.2988E+03	0.1852E-09
0.9777E+00	0.3787E+00	0.2263E+03	0.4118E-10	0.6898E+03	0.3311E-09	0.3777E+02	0.1888E-12	0.1578E+03	0.2840E-10	0.1140E+02	0.1140E-09	0.9343E+03	0.1869E-08	0.3671E+03	0.7342E-09	0.8405E+02	0.3362E-09	0.1624E+02	0.6172E-10	0.4452E+02	0.1692E-09	0.3098E+06	0.1239E-05	0.3647E+03	0.2261E-09
0.9777E+00	0.3837E+00	0.2772E+03	0.5045E-10	0.8292E+03	0.3980E-09	0.4593E+02	0.2297E-12	0.1933E+03	0.3479E-10	0.1362E+02	0.1362E-09	0.1117E+04	0.2233E-08	0.4388E+03	0.8775E-09	0.1004E+03	0.4014E-09	0.1940E+02	0.7372E-10	0.5317E+02	0.2021E-09	0.3709E+06	0.1483E-05	0.4373E+03	0.2712E-09
0.9777E+00	0.3886E+00	0.3288E+03	0.5985E-10	0.9702E+03	0.4657E-09	0.5445E+02	0.2722E-12	0.2294E+03	0.4129E-10	0.1590E+02	0.1590E-09	0.1304E+04	0.2607E-08	0.5122E+03	0.1024E-08	0.1172E+03	0.4688E-09	0.2265E+02	0.8609E-10	0.6209E+02	0.2360E-09	0.4336E+06	0.1734E-05	0.5110E+03	0.3168E-09
0.9777E+00	0.3936E+00	0.3798E+03	0.6912E-10	0.1111E+04	0.5332E-09	0.6331E+02	0.3166E-12	0.2649E+03	0.4769E-10	0.1814E+02	0.1814E-09	0.1489E+04	0.2977E-08	0.5849E+03	0.1170E-08	0.1337E+03	0.5350E-09	0.2586E+02	0.9825E-10	0.7087E+02	0.2693E-09	0.4955E+06	0.1982E-05	0.5847E+03	0.3625E-09
0.9777E+00	0.3985E+00	0.4024E+03	0.7323E-10	0.1181E+04	0.5667E-09	0.7066E+02	0.3533E-12	0.2806E+03	0.5051E-10	0.1918E+02	0.1918E-09	0.1576E+04	0.3152E-08	0.6193E+03	0.1239E-08	0.1415E+03	0.5659E-09	0.2735E+02	0.1039E-09	0.7497E+02	0.2849E-09	0.5244E+06	0.2098E-05	0.6213E+03	0.3852E-09
0.9777E+00	0.4035E+00	0.4084E+03	0.7433E-10	0.1206E+04	0.5788E-09	0.7267E+02	0.3633E-12	0.2848E+03	0.5126E-10	0.1955E+02	0.1955E-09	0.1607E+04	0.3215E-08	0.6316E+03	0.1263E-08	0.1442E+03	0.5769E-09	0.2788E+02	0.1060E-09	0.7643E+02	0.2904E-09	0.5346E+06	0.2139E-05	0.6347E+03	0.3935E-09
0.9777E+00	0.4084E+00	0.4070E+03	0.7407E-10	0.1209E+04	0.5805E-09	0.7228E+02	0.3614E-12	0.2838E+03	0.5108E-10	0.1959E+02	0.1959E-09	0.1611E+04	0.3221E-08	0.6329E+03	0.1266E-08	0.1445E+03	0.5779E-09	0.2793E+02	0.1061E-09	0.7656E+02	0.2909E-09	0.5355E+06	0.2142E-05	0.6366E+03	0.3947E-09
0.9777E+00	0.4134E+00	0.3734E+03	0.6797E-10	0.1159E+04	0.5562E-09	0.6462E+02	0.3231E-12	0.2602E+03	0.4684E-10	0.1871E+02	0.1871E-09	0.1540E+04	0.3080E-08	0.6050E+03	0.1210E-08	0.1380E+03	0.5522E-09	0.2669E+02	0.1014E-09	0.7315E+02	0.2780E-09	0.5108E+06	0.2043E-05	0.6105E+03	0.3785E-09
0.9777E+00	0.4183E+00	0.3472E+03	0.6318E-10	0.1120E+04	0.5377E-09	0.5720E+02	0.2860E-12	0.2418E+03	0.4352E-10	0.1813E+02	0.1813E-09	0.1492E+04	0.2985E-08	0.5864E+03	0.1173E-08	0.1338E+03	0.5351E-09	0.2586E+02	0.9828E-10	0.7089E+02	0.2694E-09	0.4937E+06	0.1975E-05	0.5911E+03	0.3665E-09
0.9777E+00	0.4233E+00	0.3411E+03	0.6207E-10	0.1114E+04	0.5348E-09	0.5578E+02	0.2789E-12	0.2375E+03	0.4275E-10	0.1806E+02	0.1806E-09	0.1487E+04	0.2974E-08	0.5842E+03	0.1168E-08	0.1333E+03	0.5331E-09	0.2576E+02	0.9790E-10	0.7062E+02	0.2684E-09	0.4912E+06	0.1965E-05	0.5883E+03	0.3647E-09
0.9777E+00	0.4282E+00	0.3418E+03	0.6220E-10	0.1153E+04	0.5534E-09	0.5577E+02	0.2789E-12	0.2380E+03	0.4283E-10	0.1880E+02	0.1880E-09	0.1549E+04	0.3099E-08	0.6086E+03	0.1217E-08	0.1388E+03	0.5553E-09	0.2684E+02	0.1020E-09	0.7357E+02	0.2796E-09	0.5095E+06	0.2038E-05	0.6108E+03	0.3787E-09
0.9777E+00	0.4332E+00	0.3649E+03	0.6641E-10	0.1224E+04	0.5877E-09	0.5894E+02	0.2947E-12	0.2540E+03	0.4572E-10	0.1996E+02	0.1996E-09	0.1646E+04	0.3291E-08	0.6464E+03	0.1293E-08	0.1474E+03	0.5897E-09	0.2850E+02	0.1083E-09	0.7814E+02	0.2969E-09	0.5402E+06	0.2161E-05	0.6493E+03	0.4026E-09
0.9777E+00	0.4381E+00	0.3979E+03	0.7242E-10	0.1296E+04	0.6222E-09	0.6391E+02	0.3196E-12	0.2771E+03	0.4987E-10	0.2114E+02	0.2114E-09	0.1743E+04	0.3487E-08	0.6848E+03	0.1370E-08	0.1562E+03	0.6247E-09	0.3019E+02	0.1147E-09	0.8278E+02	0.3146E-09	0.5716E+06	0.2286E-05	0.6876E+03	0.4263E-09
0.9777E+00	0.4431E+00	0.4340E+03	0.7899E-10	0.1362E+04	0.6536E-09	0.6899E+02	0.3449E-12	0.3023E+03	0.5442E-10	0.2219E+02	0.2219E-09	0.1829E+04	0.3658E-08	0.7185E+03	0.1437E-08	0.1639E+03	0.6557E-09	0.3169E+02	0.1204E-09	0.8688E+02	0.3302E-09	0.6013E+06	0.2405E-05	0.7218E+03	0.4475E-09
0.9777E+00	0.4480E+00	0.4625E+03	0.8418E-10	0.1419E+04	0.6813E-09	0.7247E+02	0.3623E-12	0.3224E+03	0.5803E-10	0.2315E+02	0.2315E-09	0.1906E+04	0.3812E-08	0.7488E+03	0.1498E-08	0.1709E+03	0.6836E-09	0.3304E+02	0.1255E-09	0.9057E+02	0.3442E-09	0.6295E+06	0.2518E-05	0.7504E+03	0.4652E-09
0.9777E+00	0.4530E+00	0.4721E+03	0.8591E-10	0.1441E+04	0.6915E-09	0.7358E+02	0.3679E-12	0.3291E+03	0.5925E-10	0.2353E+02	0.2353E-09	0.1936E+04	0.3872E-08	0.7608E+03	0.1522E-08	0.1736E+03	0.6946E-09	0.3357E+02	0.1276E-09	0.9202E+02	0.3497E-09	0.6409E+06	0.2563E-05	0.7605E+03	0.4715E-09
0.9777E+00	0.4579E+00	0.4738E+03	0.8622E-10	0.1444E+04	0.6930E-09	0.7367E+02	0.3683E-12	0.3304E+03	0.5946E-10	0.2360E+02	0.2360E-09	0.1942E+04	0.3884E-08	0.7632E+03	0.1526E-08	0.1742E+03	0.6966E-09	0.3367E+02	0.1279E-09	0.9229E+02	0.3507E-09	0.6431E+06	0.2573E-05	0.7616E+03	0.4722E-09
0.9777E+00	0.4629E+00	0.4463E+03	0.8123E-10	0.1356E+04	0.6510E-09	0.6986E+02	0.3493E-12	0.3113E+03	0.5603E-10	0.2218E+02	0.2218E-09	0.1828E+04	0.3656E-08	0.7186E+03	0.1437E-08	0.1637E+03	0.6548E-09	0.3165E+02	0.1203E-09	0.8675E+02	0.3297E-09	0.6063E+06	0.2425E-05	0.7130E+03	0.4420E-09
0.9777E+00	0.4678E+00	0.4072E+03	0.7411E-10	0.1241E+04	0.5958E-09	0.6578E+02	0.3289E-12	0.2840E+03	0.5111E-10	0.2016E+02	0.2016E-09	0.1665E+04	0.3330E-08	0.6544E+03	0.1309E-08	0.1489E+03	0.5955E-09	0.2879E+02	0.1094E-09	0.7891E+02	0.2999E-09	0.5512E+06	0.2205E-05	0.6520E+03	0.4043E-09
0.9777E+00	0.4728E+00	0.3978E+03	0.7239E-10	0.1213E+04	0.5823E-09	0.6524E+02	0.3262E-12	0.2773E+03	0.4992E-10	0.1964E+02	0.1964E-09	0.1623E+04	0.3246E-08	0.6379E+03	0.1276E-08	0.1451E+03	0.5803E-09	0.2806E+02	0.1066E-09	0.7689E+02	0.2922E-09	0.5369E+06	0.2147E-05	0.6372E+03	0.3950E-09
0.9777E+00	0.4777E+00	0.4171E+03	0.7592E-10	0.1264E+04	0.6066E-09	0.7163E+02	0.3582E-12	0.2909E+03	0.5236E-10	0.2041E+02	0.2041E-09	0.1687E+04	0.3374E-08	0.6632E+03	0.1326E-08	0.1508E+03	0.6033E-09	0.2917E+02	0.1109E-09	0.7994E+02	0.3038E-09	0.5581E+06	0.2232E-05	0.6618E+03	0.4103E-09
0.9777E+00	0.4827E+00	0.6204E+03	0.1129E-09	0.1873E+04	0.8988E-09	0.1049E+03	0.5245E-12	0.4327E+03	0.7789E-10	0.3040E+02	0.3040E-09	0.2505E+04	0.5009E-08	0.9843E+03	0.1969E-08	0.2245E+03	0.8979E-09	0.4341E+02	0.1649E-09	0.1189E+03	0.4520E-09	0.8274E+06	0.3310E-05	0.9786E+03	0.6068E-09
0.9777E+00	0.4876E+00	0.8970E+03	0.1632E-09	0.2738E+04	0.1314E-08	0.1437E+03	0.7184E-12	0.6254E+03	0.1126E-09	0.4473E+02	0.4473E-09	0.3679E+04	0.7358E-08	0.1446E+04	0.2891E-08	0.3302E+03	0.1321E-08	0.6384E+02	0.2426E-09	0.1750E+03	0.6649E-09	0.1213E+07	0.4852E-05	0.1441E+04	0.8933E-09
0.9777E+00	0.4926E+00	0.1160E+04	0.2111E-09	0.3560E+04	0.1709E-08	0.1808E+03	0.9039E-12	0.8085E+03	0.1455E-09	0.5829E+02	0.5829E-09	0.4794E+04	0.9588E-08	0.1883E+04	0.3767E-08	0.4305E+03	0.1722E-08	0.8322E+02	0.3162E-09	0.2281E+03	0.8669E-09	0.1579E+07	0.6316E-05	0.1881E+04	0.1166E-08
0.9777E+00	0.4975E+00	0.1360E+04	0.2474E-09	0.4182E+04	0.2007E-08	0.2041E+03	0.1021E-11	0.9477E+03	0.1706E-09	0.6811E+02	0.6811E-09	0.5607E+04	0.1121E-07	0.2203E+04	0.4406E-08	0.5030E+03	0.2012E-08	0.9723E+02	0.3695E-09	0.2666E+03	0.1013E-08	0.1844E+07	0.7376E-05	0.2209E+04	0.1370E-08
0.9777E+00	0.5025E+00	0.1438E+04	0.2616E-09	0.4420E+04	0.2121E-08	0.2116E+03	0.1058E-11	0.1002E+04	0.1804E-09	0.7162E+02	0.7162E-09	0.5900E+04	0.1180E-07	0.2318E+04	0.4636E-08	0.5288E+03	0.2115E-08	0.1022E+03	0.3885E-09	0.2803E+03	0.1065E-08	0.1939E+07	0.7756E-05	0.2331E+04	0.1445E-08
0.9777E+00	0.5074E+00	0.1455E+04	0.2648E-09	0.4473E+04	0.2147E-08	0.2130E+03	0.1065E-11	0.1014E+04	0.1826E-09	0.7237E+02	0.7237E-09	0.5963E+04	0.1193E-07	0.2343E+04	0.4686E-08	0.5343E+03	0.2137E-08	0.1033E+03	0.3925E-09	0.2832E+03	0.1076E-08	0.1959E+07	0.7837E-05	0.2358E+04	0.1462E-08
0.9777E+00	0.5124E+00	0.1440E+04	0.2621E-09	0.4425E+04	0.2124E-08	0.2071E+03	0.1035E-11	0.1004E+04	0.1807E-09	0.7150E+02	0.7150E-09	0.5890E+04	0.1178E-07	0.2314E+04	0.4628E-08	0.5277E+03	0.2111E-08	0.1020E+03	0.3876E-09	0.2796E+03	0.1063E-08	0.1935E+07	0.7742E-05	0.2329E+04	0.1444E-08
0.9777E+00	0.5173E+00	0.1330E+04	0.2420E-09	0.4076E+04	0.1957E-08	0.1882E+03	0.9412E-12	0.9268E+03	0.1668E-09	0.6596E+02	0.6596E-09	0.5429E+04	0.1086E-07	0.2133E+04	0.4266E-08	0.4866E+03	0.1946E-08	0.9405E+02	0.3574E-09	0.2578E+03	0.9798E-09	0.1786E+07	0.7143E-05	0.2142E+04	0.1328E-08
0.9777E+00	0.5223E+00	0.1217E+04	0.2214E-09	0.3717E+04	0.1784E-08	0.1734E+03	0.8670E-12	0.8480E+03	0.1526E-09	0.6032E+02	0.6032E-09	0.4961E+04	0.9922E-08	0.1949E+04	0.3898E-08	0.4449E+03	0.1780E-08	0.8599E+02	0.3268E-09	0.2357E+03	0.8958E-09	0.1633E+07	0.6534E-05	0.1953E+04	0.1211E-08
0.9777E+00	0.5272E+00	0.1161E+04	0.2112E-09	0.3543E+04	0.1700E-08	0.1680E+03	0.8399E-12	0.8090E+03	0.1456E-09	0.5742E+02	0.5742E-09	0.4731E+04	0.9462E-08	0.1859E+04	0.3717E-08	0.4241E+03	0.1696E-08	0.8196E+02	0.3115E-09	0.2247E+03	0.8538E-09	0.1557E+07	0.6230E-05	0.1866E+04	0.1157E-08
0.9777E+00	0.5322E+00	0.1139E+04	0.2073E-09	0.3476E+04	0.1668E-08	0.1662E+03	0.8309E-12	0.7938E+03	0.1429E-09	0.5630E+02	0.5630E-09	0.4642E+04	0.9285E-08	0.1824E+04	0.3648E-08	0.4160E+03	0.1664E-08	0.8041E+02	0.3055E-09	0.2204E+03	0.8376E-09	0.1528E+07	0.6112E-05	0.1832E+04	0.1136E-08
0.9777E+00	0.5371E+00	0.1128E+04	0.2052E-09	0.3441E+04	0.1652E-08	0.1655E+03	0.8276E-12	0.7860E+03	0.1415E-09	0.5573E+02	0.5573E-09	0.4596E+04	0.9192E-08	0.1806E+04	0.3611E-08	0.4118E+03	0.1647E-08	0.7960E+02	0.3025E-09	0.2182E+03	0.8292E-09	0.1513E+07	0.6051E-05	0.1814E+04	0.1125E-08
0.9777E+00	0.5421E+00	0.1109E+04	0.2018E-09	0.3383E+04	0.1624E-08	0.1648E+03	0.8238E-12	0.7730E+03	0.1391E-09	0.5481E+02	0.5481E-09	0.4521E+04	0.9042E-08	0.1776E+04	0.3552E-08	0.4051E+03	0.1620E-08	0.7829E+02	0.2975E-09	0.2146E+03	0.8156E-09	0.1488E+07	0.5952E-05	0.1784E+04	0.1106E-08
0.9777E+00	0.5470E+00	0.1047E+04	0.1906E-09	0.3204E+04	0.1538E-08	0.1606E+03	0.8028E-12	0.7300E+03	0.1314E-09	0.5224E+02	0.5224E-09	0.4307E+04	0.8614E-08	0.1692E+04	0.3384E-08	0.3860E+03	0.1544E-08	0.7462E+02	0.2836E-09	0.2046E+03	0.7774E-09	0.1418E+07	0.5673E-05	0.1693E+04	0.1050E-08
0.9777E+00	0.5520E+00	0.8534E+03	0.1553E-09	0.2624E+04	0.1260E-08	0.1316E+03	0.6581E-12	0.5949E+03	0.1071E-09	0.4307E+02	0.4307E-09	0.3546E+04	0.7092E-08	0.1393E+04	0.2786E-08	0.3180E+03	0.1272E-08	0.6147E+02	0.2336E-09	0.1685E+03	0.6404E-09	0.1168E+07	0.4673E-05	0.1388E+04	0.8603E-09
0.9777E+00	0.5569E+00	0.6193E+03	0.1127E-09	0.1910E+04	0.9170E-09	0.9576E+02	0.4788E-12	0.4317E+03	0.7770E-10	0.3131E+02	0.3131E-09	0.2580E+04	0.5160E-08	0.1014E+04	0.2027E-08	0.2312E+03	0.9249E-09	0.4469E+02	0.1698E-09	0.1225E+03	0.4655E-09	0.8495E+06	0.3398E-05	0.1010E+04	0.6265E-09
0.9777E+00	0.5619E+00	0.3815E+03	0.6943E-10	0.1183E+04	0.5676E-09	0.5972E+02	0.2986E-12	0.2659E+03	0.4786E-10	0.1926E+02	0.1926E-09	0.1592E+04	0.3183E-08	0.6252E+03	0.1250E-08	0.1424E+03	0.5695E-09	0.2751E+02	0.1045E-09	0.7540E+02	0.2865E-09	0.5232E+06	0.2093E-05	0.6259E+03	0.3880E-09
0.9777E+00	0.5668E+00	0.1786E+03	0.3250E-10	0.5543E+03	0.2660E-09	0.2947E+02	0.1473E-12	0.1244E+03	0.2240E-10	0.8892E+01	0.8892E-10	0.7391E+03	0.1478E-08	0.2903E+03	0.5806E-09	0.6586E+02	0.2634E-09	0.1272E+02	0.4832E-10	0.3485E+02	0.1324E-09	0.2421E+06	0.9685E-06	0.2935E+03	0.1820E-09
0.9777E+00	0.5718E+00	0.8924E+02	0.1624E-10	0.2752E+03	0.1321E-09	0.1624E+02	0.8122E-13	0.6220E+02	0.1120E-10	0.4381E+01	0.4381E-10	0.3649E+03	0.7298E-09	0.1433E+03	0.2867E-09	0.3247E+02	0.1299E-09	0.6267E+01	0.2381E-10	0.1718E+02	0.6528E-10	0.1194E+06	0.4774E-06	0.1454E+03	0.9015E-10
0.9777E+00	0.5767E+00	0.5870E+02	0.1068E-10	0.1807E+03	0.8673E-10	0.1144E+02	0.5722E-13	0.4091E+02	0.7364E-11	0.2874E+01	0.2874E-10	0.2392E+03	0.4785E-09	0.9399E+02	0.1880E-09	0.2129E+02	0.8514E-10	0.4109E+01	0.1561E-10	0.1126E+02	0.4280E-10	0.7823E+05	0.3129E-06	0.9534E+02	0.5911E-10
0.9777E+00	0.5817E+00	0.4762E+02	0.8668E-11	0.1468E+03	0.7045E-10	0.9503E+01	0.4751E-13	0.3319E+02	0.5975E-11	0.2342E+01	0.2342E-10	0.1946E+03	0.3892E-09	0.7647E+02	0.1529E-09	0.1733E+02	0.6933E-10	0.3346E+01	0.1272E-10	0.9173E+01	0.3486E-10	0.6368E+05	0.2547E-06	0.7743E+02	0.4801E-10
0.9777E+00	0.5866E+00	0.4285E+02	0.7799E-11	0.1323E+03	0.6348E-10	0.8594E+01	0.4297E-13	0.2987E+02	0.5376E-11	0.2118E+01	0.2118E-10	0.1757E+03	0.3513E-09	0.6902E+02	0.1380E-09	0.1566E+02	0.6264E-10	0.3024E+01	0.1149E-10	0.8289E+01	0.3150E-10	0.5751E+05	0.2301E-06	0.6977E+02	0.4326E-10
0.9777E+00	0.5916E+00	0.3829E+02	0.6969E-11	0.1182E+03	0.5672E-10	0.7900E+01	0.3950E-13	0.2669E+02	0.4805E-11	0.1901E+01	0.1901E-10	0.1573E+03	0.3146E-09	0.6181E+02	0.1236E-09	0.1405E+02	0.5618E-10	0.2713E+01	0.1031E-10	0.7436E+01	0.2826E-10	0.5156E+05	0.2062E-06	0.6235E+02	0.3866E-10
0.9777E+00	0.5965E+00	0.3290E+02	0.5988E-11	0.1011E+03	0.4855E-10	0.7499E+01	0.3749E-13	0.2294E+02	0.4129E-11	0.1636E+01	0.1636E-10	0.1350E+03	0.2699E-09	0.5303E+02	0.1061E-09	0.1208E+02	0.4831E-10	0.2333E+01	0.8866E-11	0.6396E+01	0.2431E-10	0.4431E+05	0.1772E-06	0.5339E+02	0.3310E-10
0.9777E+00	0.6015E+00	0.3114E+02	0.5667E-11	0.9518E+02	0.4569E-10	0.7754E+01	0.3877E-13	0.2171E+02	0.3907E-11	0.1542E+01	0.1542E-10	0.1270E+03	0.2541E-09	0.4991E+02	0.9982E-10	0.1138E+02	0.4551E-10	0.2198E+01	0.8354E-11	0.6027E+01	0.2290E-10	0.4173E+05	0.1669E-06	0.5024E+02	0.3115E-10
0.9777E+00	0.6064E+00	0.3373E+02	0.6139E-11	0.1026E+03	0.4925E-10	0.9370E+01	0.4685E-13	0.2352E+02	0.4234E-11	0.1664E+01	0.1664E-10	0.1370E+03	0.2740E-09	0.5382E+02	0.1076E-09	0.1228E+02	0.4910E-10	0.2373E+01	0.9016E-11	0.6504E+01	0.2472E-10	0.4501E+05	0.1800E-06	0.5416E+02	0.3358E-10
0.9777E+00	0.6114E+00	0.4200E+02	0.7643E-11	0.1263E+03	0.6060E-10	0.1271E+02	0.6356E-13	0.2929E+02	0.5272E-11	0.2039E+01	0.2039E-10	0.1684E+03	0.3367E-09	0.6613E+02	0.1323E-09	0.1507E+02	0.6029E-10	0.2914E+01	0.1107E-10	0.7988E+01	0.3036E-10	0.5527E+05	0.2211E-06	0.6661E+02	0.4130E-10
0.9777E+00	0.6163E+00	0.5791E+02	0.1054E-10	0.1736E+03	0.8331E-10	0.1665E+02	0.8327E-13	0.4039E+02	0.7270E-11	0.2792E+01	0.2792E-10	0.2313E+03	0.4626E-09	0.9086E+02	0.1817E-09	0.2067E+02	0.8269E-10	0.3997E+01	0.1519E-10	0.1096E+02	0.4164E-10	0.7584E+05	0.3034E-06	0.9147E+02	0.5671E-10
0.9777E+00	0.6213E+00	0.7663E+02	0.1395E-10	0.2294E+03	0.1101E-09	0.2065E+02	0.1033E-12	0.5344E+02	0.9619E-11	0.3686E+01	0.3686E-10	0.3058E+03	0.6116E-09	0.1201E+03	0.2402E-09	0.2731E+02	0.1092E-09	0.5282E+01	0.2007E-10	0.1448E+02	0.5502E-10	0.1002E+06	0.4009E-06	0.1208E+03	0.7492E-10
0.9777E+00	0.6262E+00	0.9193E+02	0.1673E-10	0.2762E+03	0.1326E-09	0.2310E+02	0.1155E-12	0.6411E+02	0.1154E-10	0.4432E+01	0.4432E-10	0.3679E+03	0.7358E-09	0.1445E+03	0.2890E-09	0.3284E+02	0.1314E-09	0.6351E+01	0.2413E-10	0.1741E+02	0.6616E-10	0.1205E+06	0.4820E-06	0.1454E+03	0.9018E-10
0.9777E+00	0.6312E+00	0.9635E+02	0.1754E-10	0.2902E+03	0.1393E-09	0.2352E+02	0.1176E-12	0.6719E+02	0.1209E-10	0.4649E+01	0.4649E-10	0.3861E+03	0.7722E-09	0.1517E+03	0.3033E-09	0.3444E+02	0.1378E-09	0.6661E+01	0.2531E-10	0.1826E+02	0.6939E-10	0.1264E+06	0.5056E-06	0.1528E+03	0.9475E-10
0.9777E+00	0.6361E+00	0.9569E+02	0.1742E-10	0.2887E+03	0.1386E-09	0.2325E+02	0.1162E-12	0.6673E+02	0.1201E-10	0.4618E+01	0.4618E-10	0.3836E+03	0.7672E-09	0.1507E+03	0.3014E-09	0.3421E+02	0.1368E-09	0.6616E+01	0.2514E-10	0.1814E+02	0.6892E-10	0.1255E+06	0.5021E-06	0.1520E+03	0.9424E-10
0.9777E+00	0.6411E+00	0.9144E+02	0.1664E-10	0.2761E+03	0.1325E-09	0.2187E+02	0.1093E-12	0.6376E+02	0.1148E-10	0.4406E+01	0.4406E-10	0.3661E+03	0.7322E-09	0.1438E+03	0.2876E-09	0.3263E+02	0.1305E-09	0.6311E+01	0.2398E-10	0.1730E+02	0.6574E-10	0.1197E+06	0.4789E-06	0.1454E+03	0.9013E-10
0.9777E+00	0.6460E+00	0.8485E+02	0.1544E-10	0.2576E+03	0.1237E-09	0.1986E+02	0.9930E-13	0.5917E+02	0.1065E-10	0.4099E+01	0.4099E-10	0.3409E+03	0.6818E-09	0.1339E+03	0.2678E-09	0.3036E+02	0.1214E-09	0.5871E+01	0.2231E-10	0.1609E+02	0.6116E-10	0.1114E+06	0.4455E-06	0.1356E+03	0.8409E-10
0.9777E+00	0.6510E+00	0.7671E+02	0.1396E-10	0.2336E+03	0.1121E-09	0.1791E+02	0.8954E-13	0.5349E+02	0.9628E-11	0.3699E+01	0.3699E-10	0.3080E+03	0.6160E-09	0.1210E+03	0.2420E-09	0.2739E+02	0.1096E-09	0.5297E+01	0.2013E-10	0.1452E+02	0.5518E-10	0.1005E+06	0.4020E-06	0.1230E+03	0.7625E-10
0.9777E+00	0.6559E+00	0.6857E+02	0.1248E-10	0.2097E+03	0.1006E-09	0.1614E+02	0.8071E-13	0.4782E+02	0.8607E-11	0.3298E+01	0.3298E-10	0.2751E+03	0.5503E-09	0.1081E+03	0.2162E-09	0.2442E+02	0.9769E-10	0.4724E+01	0.1795E-10	0.1295E+02	0.4921E-10	0.8961E+05	0.3584E-06	0.1103E+03	0.6841E-10
0.9777E+00	0.6609E+00	0.6048E+02	0.1101E-10	0.1858E+03	0.8921E-10	0.1457E+02	0.7285E-13	0.4217E+02	0.7591E-11	0.2899E+01	0.2899E-10	0.2424E+03	0.4848E-09	0.9523E+02	0.1905E-09	0.2147E+02	0.8589E-10	0.4153E+01	0.1578E-10	0.1138E+02	0.4326E-10	0.7877E+05	0.3151E-06	0.9779E+02	0.6063E-10
0.9777E+00	0.6658E+00	0.5345E+02	0.9728E-11	0.1643E+03	0.7887E-10	0.1318E+02	0.6590E-13	0.3727E+02	0.6709E-11	0.2540E+01	0.2540E-10	0.2128E+03	0.4255E-09	0.8358E+02	0.1672E-09	0.1882E+02	0.7527E-10	0.3640E+01	0.1383E-10	0.9978E+01	0.3792E-10	0.6902E+05	0.2761E-06	0.8644E+02	0.5360E-10
0.9777E+00	0.6708E+00	0.4910E+02	0.8936E-11	0.1507E+03	0.7232E-10	0.1233E+02	0.6164E-13	0.3424E+02	0.6163E-11	0.2320E+01	0.2320E-10	0.1942E+03	0.3885E-09	0.7630E+02	0.1526E-09	0.1718E+02	0.6872E-10	0.3323E+01	0.1263E-10	0.9109E+01	0.3462E-10	0.6300E+05	0.2520E-06	0.7924E+02	0.4913E-10
0.9777E+00	0.6757E+00	0.4576E+02	0.8328E-11	0.1403E+03	0.6736E-10	0.1196E+02	0.5979E-13	0.3191E+02	0.5744E-11	0.2158E+01	0.2158E-10	0.1804E+03	0.3608E-09	0.7086E+02	0.1417E-09	0.1596E+02	0.6384E-10	0.3087E+01	0.1173E-10	0.8462E+01	0.3215E-10	0.5851E+05	0.2340E-06	0.7380E+02	0.4575E-10
0.9777E+00	0.6807E+00	0.4316E+02	0.7855E-11	0.1324E+03	0.6355E-10	0.1173E+02	0.5864E-13	0.3010E+02	0.5418E-11	0.2040E+01	0.2040E-10	0.1702E+03	0.3404E-09	0.6686E+02	0.1337E-09	0.1507E+02	0.6029E-10	0.2915E+01	0.1108E-10	0.7990E+01	0.3036E-10	0.5525E+05	0.2210E-06	0.6963E+02	0.4317E-10
0.9777E+00	0.6856E+00	0.4107E+02	0.7475E-11	0.1262E+03	0.6058E-10	0.1156E+02	0.5781E-13	0.2864E+02	0.5156E-11	0.1957E+01	0.1957E-10	0.1629E+03	0.3258E-09	0.6400E+02	0.1280E-09	0.1444E+02	0.5777E-10	0.2793E+01	0.1061E-10	0.7656E+01	0.2909E-10	0.5294E+05	0.2118E-06	0.6640E+02	0.4117E-10
0.9777E+00	0.6906E+00	0.3936E+02	0.7164E-11	0.1216E+03	0.5836E-10	0.1143E+02	0.5717E-13	0.2745E+02	0.4941E-11	0.1899E+01	0.1899E-10	0.1580E+03	0.3159E-09	0.6205E+02	0.1241E-09	0.1402E+02	0.5606E-10	0.2710E+01	0.1030E-10	0.7429E+01	0.2823E-10	0.5137E+05	0.2055E-06	0.6409E+02	0.3973E-10
0.9777E+00	0.6955E+00	0.3803E+02	0.6922E-11	0.1185E+03	0.5690E-10	0.1132E+02	0.5662E-13	0.2652E+02	0.4774E-11	0.1862E+01	0.1862E-10	0.1549E+03	0.3098E-09	0.6084E+02	0.1217E-09	0.1375E+02	0.5500E-10	0.2659E+01	0.1010E-10	0.7288E+01	0.2769E-10	0.5039E+05	0.2016E-06	0.6259E+02	0.3881E-10
0.9777E+00	0.7005E+00	0.3717E+02	0.6766E-11	0.1167E+03	0.5602E-10	0.1124E+02	0.5622E-13	0.2592E+02	0.4665E-11	0.1844E+01	0.1844E-10	0.1532E+03	0.3064E-09	0.6019E+02	0.1204E-09	0.1361E+02	0.5445E-10	0.2632E+01	0.1000E-10	0.7215E+01	0.2742E-10	0.4989E+05	0.1996E-06	0.6170E+02	0.3825E-10
0.9777E+00	0.7054E+00	0.3672E+02	0.6684E-11	0.1156E+03	0.5548E-10	0.1120E+02	0.5602E-13	0.2560E+02	0.4608E-11	0.1834E+01	0.1834E-10	0.1522E+03	0.3045E-09	0.5980E+02	0.1196E-09	0.1354E+02	0.5416E-10	0.2617E+01	0.9946E-11	0.7175E+01	0.2727E-10	0.4962E+05	0.1985E-06	0.6113E+02	0.3790E-10
0.9777E+00	0.7104E+00	0.3649E+02	0.6642E-11	0.1148E+03	0.5509E-10	0.1121E+02	0.5607E-13	0.2544E+02	0.4579E-11	0.1826E+01	0.1826E-10	0.1515E+03	0.3029E-09	0.5950E+02	0.1190E-09	0.1348E+02	0.5392E-10	0.2606E+01	0.9903E-11	0.7144E+01	0.2715E-10	0.4940E+05	0.1976E-06	0.6070E+02	0.3763E-10
0.9777E+00	0.7153E+00	0.3633E+02	0.6612E-11	0.1140E+03	0.5473E-10	0.1122E+02	0.5611E-13	0.2533E+02	0.4559E-11	0.1819E+01	0.1819E-10	0.1507E+03	0.3014E-09	0.5919E+02	0.1184E-09	0.1343E+02	0.5370E-10	0.2595E+01	0.9863E-11	0.7115E+01	0.2704E-10	0.4920E+05	0.1968E-06	0.6035E+02	0.3741E-10
0.9777E+00	0.7203E+00	0.3637E+02	0.6618E-11	0.1133E+03	0.5437E-10	0.1123E+02	0.5615E-13	0.2535E+02	0.4563E-11	0.1823E+01	0.1823E-10	0.1509E+03	0.3018E-09	0.5928E+02	0.1186E-09	0.1346E+02	0.5384E-10	0.2602E+01	0.9887E-11	0.7133E+01	0.2710E-10	0.4932E+05	0.1973E-06	0.5998E+02	0.3719E-10
0.9777E+00	0.7252E+00	0.3662E+02	0.6664E-11	0.1136E+03	0.5452E-10	0.1125E+02	0.5627E-13	0.2552E+02	0.4594E-11	0.1830E+01	0.1830E-10	0.1520E+03	0.3040E-09	0.5971E+02	0.1194E-09	0.1353E+02	0.5413E-10	0.2616E+01	0.9942E-11	0.7172E+01	0.2725E-10	0.4959E+05	0.1984E-06	0.6018E+02	0.3731E-10
0.9777E+00	0.7302E+00	0.3724E+02	0.6778E-11	0.1146E+03	0.5499E-10	0.1131E+02	0.5657E-13	0.2596E+02	0.4672E-11	0.1833E+01	0.1833E-10	0.1527E+03	0.3054E-09	0.5999E+02	0.1200E-09	0.1355E+02	0.5421E-10	0.2620E+01	0.9957E-11	0.7183E+01	0.2730E-10	0.4967E+05	0.1987E-06	0.6075E+02	0.3766E-10
0.9777E+00	0.7351E+00	0.3788E+02	0.6894E-11	0.1154E+03	0.5538E-10	0.1136E+02	0.5678E-13	0.2640E+02	0.4753E-11	0.1839E+01	0.1839E-10	0.1532E+03	0.3063E-09	0.6017E+02	0.1203E-09	0.1360E+02	0.5442E-10	0.2631E+01	0.9996E-11	0.7211E+01	0.2740E-10	0.4986E+05	0.1994E-06	0.6113E+02	0.3790E-10
0.9777E+00	0.7401E+00	0.3798E+02	0.6912E-11	0.1153E+03	0.5536E-10	0.1135E+02	0.5675E-13	0.2648E+02	0.4766E-11	0.1831E+01	0.1831E-10	0.1525E+03	0.3050E-09	0.5992E+02	0.1198E-09	0.1355E+02	0.5419E-10	0.2620E+01	0.9954E-11	0.7181E+01	0.2729E-10	0.4965E+05	0.1986E-06	0.6109E+02	0.3787E-10
0.9777E+00	0.7450E+00	0.3795E+02	0.6906E-11	0.1151E+03	0.5523E-10	0.1133E+02	0.5665E-13	0.2646E+02	0.4762E-11	0.1831E+01	0.1831E-10	0.1525E+03	0.3050E-09	0.5991E+02	0.1198E-09	0.1355E+02	0.5419E-10	0.2620E+01	0.9956E-11	0.7182E+01	0.2729E-10	0.4965E+05	0.1986E-06	0.6096E+02	0.3779E-10
0.9777E+00	0.7500E+00	0.3792E+02	0.6901E-11	0.1148E+03	0.5512E-10	0.1129E+02	0.5646E-13	0.2644E+02	0.4759E-11	0.1834E+01	0.1834E-10	0.1527E+03	0.3054E-09	0.5999E+02	0.1200E-09	0.1357E+02	0.5429E-10	0.2624E+01	0.9973E-11	0.7194E+01	0.2734E-10	0.4974E+05	0.1990E-06	0.6092E+02	0.3777E-10
0.9777E+00	0.7550E+00	0.3793E+02	0.6904E-11	0.1149E+03	0.5514E-10	0.1126E+02	0.5629E-13	0.2645E+02	0.4760E-11	0.1845E+01	0.1845E-10	0.1536E+03	0.3073E-09	0.6035E+02	0.1207E-09	0.1367E+02	0.5467E-10	0.2643E+01	0.1004E-10	0.7245E+01	0.2753E-10	0.5008E+05	0.2003E-06	0.6100E+02	0.3782E-10
0.9777E+00	0.7599E+00	0.3791E+02	0.6900E-11	0.1148E+03	0.5508E-10	0.1123E+02	0.5615E-13	0.2643E+02	0.4758E-11	0.1861E+01	0.1861E-10	0.1545E+03	0.3091E-09	0.6071E+02	0.1214E-09	0.1377E+02	0.5510E-10	0.2664E+01	0.1012E-10	0.7302E+01	0.2775E-10	0.5048E+05	0.2019E-06	0.6101E+02	0.3782E-10
0.9777E+00	0.7649E+00	0.3773E+02	0.6867E-11	0.1140E+03	0.5472E-10	0.1119E+02	0.5596E-13	0.2631E+02	0.4735E-11	0.1861E+01	0.1861E-10	0.1544E+03	0.3088E-09	0.6065E+02	0.1213E-09	0.1377E+02	0.5509E-10	0.2663E+01	0.1012E-10	0.7300E+01	0.2774E-10	0.5046E+05	0.2019E-06	0.6074E+02	0.3766E-10
0.9777E+00	0.7698E+00	0.3715E+02	0.6761E-11	0.1120E+03	0.5378E-10	0.1112E+02	0.5559E-13	0.2590E+02	0.4662E-11	0.1853E+01	0.1853E-10	0.1533E+03	0.3066E-09	0.6021E+02	0.1204E-09	0.1370E+02	0.5479E-10	0.2648E+01	0.1006E-10	0.7260E+01	0.2759E-10	0.5019E+05	0.2008E-06	0.5983E+02	0.3709E-10
0.9777E+00	0.7748E+00	0.3618E+02	0.6585E-11	0.1092E+03	0.5240E-10	0.1094E+02	0.5468E-13	0.2523E+02	0.4541E-11	0.1820E+01	0.1820E-10	0.1499E+03	0.2998E-09	0.5888E+02	0.1178E-09	0.1343E+02	0.5373E-10	0.2597E+01	0.9867E-11	0.7119E+01	0.2705E-10	0.4921E+05	0.1968E-06	0.5829E+02	0.3614E-10
0.9777E+00	0.7797E+00	0.3497E+02	0.6364E-11	0.1056E+03	0.5069E-10	0.1068E+02	0.5341E-13	0.2438E+02	0.4388E-11	0.1766E+01	0.1766E-10	0.1453E+03	0.2905E-09	0.5707E+02	0.1141E-09	0.1302E+02	0.5210E-10	0.2518E+01	0.9568E-11	0.6903E+01	0.2623E-10	0.4771E+05	0.1909E-06	0.5641E+02	0.3498E-10
0.9777E+00	0.7847E+00	0.3369E+02	0.6132E-11	0.1020E+03	0.4894E-10	0.1042E+02	0.5212E-13	0.2349E+02	0.4228E-11	0.1712E+01	0.1712E-10	0.1407E+03	0.2815E-09	0.5528E+02	0.1106E-09	0.1262E+02	0.5050E-10	0.2440E+01	0.9273E-11	0.6690E+01	0.2542E-10	0.4625E+05	0.1850E-06	0.5448E+02	0.3378E-10
0.9777E+00	0.7896E+00	0.3246E+02	0.5908E-11	0.9845E+02	0.4725E-10	0.1017E+02	0.5083E-13	0.2263E+02	0.4073E-11	0.1662E+01	0.1662E-10	0.1364E+03	0.2729E-09	0.5360E+02	0.1072E-09	0.1225E+02	0.4900E-10	0.2368E+01	0.8999E-11	0.6492E+01	0.2467E-10	0.4487E+05	0.1795E-06	0.5262E+02	0.3263E-10
0.9777E+00	0.7946E+00	0.3134E+02	0.5703E-11	0.9530E+02	0.4574E-10	0.9910E+01	0.4955E-13	0.2184E+02	0.3932E-11	0.1617E+01	0.1617E-10	0.1326E+03	0.2653E-09	0.5210E+02	0.1042E-09	0.1192E+02	0.4769E-10	0.2304E+01	0.8757E-11	0.6318E+01	0.2401E-10	0.4366E+05	0.1747E-06	0.5095E+02	0.3159E-10
0.9777E+00	0.7995E+00	0.3037E+02	0.5527E-11	0.9265E+02	0.4447E-10	0.9666E+01	0.4833E-13	0.2116E+02	0.3810E-11	0.1580E+01	0.1580E-10	0.1294E+03	0.2588E-09	0.5083E+02	0.1017E-09	0.1165E+02	0.4658E-10	0.2251E+01	0.8554E-11	0.6171E+01	0.2345E-10	0.4265E+05	0.1706E-06	0.4953E+02	0.3071E-10
0.9777E+00	0.8045E+00	0.2954E+02	0.5377E-11	0.9050E+02	0.4344E-10	0.9446E+01	0.4723E-13	0.2059E+02	0.3706E-11	0.1550E+01	0.1550E-10	0.1267E+03	0.2535E-09	0.4979E+02	0.9958E-10	0.1142E+02	0.4568E-10	0.2207E+01	0.8387E-11	0.6051E+01	0.2299E-10	0.4181E+05	0.1673E-06	0.4836E+02	0.2998E-10
0.9777E+00	0.8094E+00	0.2878E+02	0.5238E-11	0.8868E+02	0.4257E-10	0.9249E+01	0.4625E-13	0.2005E+02	0.3610E-11	0.1527E+01	0.1527E-10	0.1246E+03	0.2492E-09	0.4895E+02	0.9791E-10	0.1124E+02	0.4497E-10	0.2173E+01	0.8257E-11	0.5957E+01	0.2264E-10	0.4116E+05	0.1646E-06	0.4740E+02	0.2939E-10
0.9777E+00	0.8144E+00	0.2802E+02	0.5099E-11	0.8667E+02	0.4160E-10	0.9067E+01	0.4533E-13	0.1952E+02	0.3514E-11	0.1496E+01	0.1496E-10	0.1220E+03	0.2440E-09	0.4792E+02	0.9584E-10	0.1101E+02	0.4403E-10	0.2127E+01	0.8084E-11	0.5832E+01	0.2216E-10	0.4030E+05	0.1612E-06	0.4632E+02	0.2872E-10
0.9777E+00	0.8193E+00	0.2727E+02	0.4962E-11	0.8445E+02	0.4054E-10	0.8898E+01	0.4449E-13	0.1900E+02	0.3420E-11	0.1456E+01	0.1456E-10	0.1189E+03	0.2378E-09	0.4670E+02	0.9340E-10	0.1072E+02	0.4289E-10	0.2072E+01	0.7875E-11	0.5681E+01	0.2159E-10	0.3926E+05	0.1570E-06	0.4511E+02	0.2797E-10
0.9777E+00	0.8243E+00	0.2652E+02	0.4827E-11	0.8212E+02	0.3942E-10	0.8742E+01	0.4371E-13	0.1848E+02	0.3326E-11	0.1413E+01	0.1413E-10	0.1155E+03	0.2311E-09	0.4539E+02	0.9078E-10	0.1042E+02	0.4166E-10	0.2013E+01	0.7649E-11	0.5518E+01	0.2097E-10	0.3814E+05	0.1526E-06	0.4384E+02	0.2718E-10
0.9777E+00	0.8292E+00	0.2583E+02	0.4700E-11	0.7980E+02	0.3830E-10	0.8599E+01	0.4299E-13	0.1800E+02	0.3239E-11	0.1371E+01	0.1371E-10	0.1122E+03	0.2245E-09	0.4409E+02	0.8818E-10	0.1011E+02	0.4044E-10	0.1954E+01	0.7425E-11	0.5357E+01	0.2035E-10	0.3703E+05	0.1481E-06	0.4257E+02	0.2639E-10
0.9777E+00	0.8342E+00	0.2520E+02	0.4587E-11	0.7774E+02	0.3731E-10	0.8467E+01	0.4234E-13	0.1756E+02	0.3161E-11	0.1338E+01	0.1338E-10	0.1095E+03	0.2191E-09	0.4303E+02	0.8607E-10	0.9867E+01	0.3947E-10	0.1907E+01	0.7246E-11	0.5227E+01	0.1986E-10	0.3613E+05	0.1445E-06	0.4147E+02	0.2571E-10
0.9777E+00	0.8391E+00	0.2467E+02	0.4490E-11	0.7627E+02	0.3661E-10	0.8348E+01	0.4174E-13	0.1719E+02	0.3094E-11	0.1314E+01	0.1314E-10	0.1077E+03	0.2154E-09	0.4230E+02	0.8460E-10	0.9695E+01	0.3878E-10	0.1874E+01	0.7119E-11	0.5136E+01	0.1952E-10	0.3550E+05	0.1420E-06	0.4069E+02	0.2523E-10
0.9777E+00	0.8441E+00	0.2423E+02	0.4410E-11	0.7537E+02	0.3618E-10	0.8242E+01	0.4121E-13	0.1689E+02	0.3039E-11	0.1313E+01	0.1313E-10	0.1070E+03	0.2140E-09	0.4204E+02	0.8408E-10	0.9653E+01	0.3861E-10	0.1865E+01	0.7088E-11	0.5114E+01	0.1943E-10	0.3533E+05	0.1413E-06	0.4029E+02	0.2498E-10
0.9777E+00	0.8490E+00	0.2389E+02	0.4349E-11	0.7514E+02	0.3607E-10	0.8139E+01	0.4070E-13	0.1665E+02	0.2997E-11	0.1312E+01	0.1312E-10	0.1069E+03	0.2138E-09	0.4199E+02	0.8398E-10	0.9646E+01	0.3858E-10	0.1864E+01	0.7083E-11	0.5110E+01	0.1942E-10	0.3530E+05	0.1412E-06	0.4021E+02	0.2493E-10
0.9777E+00	0.8540E+00	0.2367E+02	0.4308E-11	0.7503E+02	0.3601E-10	0.8012E+01	0.4006E-13	0.1649E+02	0.2969E-11	0.1311E+01	0.1311E-10	0.1068E+03	0.2136E-09	0.4195E+02	0.8390E-10	0.9636E+01	0.3855E-10	0.1862E+01	0.7076E-11	0.5105E+01	0.1940E-10	0.3526E+05	0.1411E-06	0.4017E+02	0.2490E-10
0.9777E+00	0.8589E+00	0.2339E+02	0.4257E-11	0.7481E+02	0.3591E-10	0.7853E+01	0.3926E-13	0.1630E+02	0.2934E-11	0.1308E+01	0.1308E-10	0.1065E+03	0.2130E-09	0.4183E+02	0.8365E-10	0.9609E+01	0.3844E-10	0.1857E+01	0.7056E-11	0.5090E+01	0.1934E-10	0.3516E+05	0.1407E-06	0.4006E+02	0.2484E-10
0.9777E+00	0.8639E+00	0.2275E+02	0.4140E-11	0.7420E+02	0.3562E-10	0.7666E+01	0.3833E-13	0.1585E+02	0.2853E-11	0.1297E+01	0.1297E-10	0.1055E+03	0.2111E-09	0.4146E+02	0.8292E-10	0.9525E+01	0.3810E-10	0.1841E+01	0.6994E-11	0.5046E+01	0.1917E-10	0.3486E+05	0.1394E-06	0.3976E+02	0.2465E-10
0.9777E+00	0.8688E+00	0.2166E+02	0.3942E-11	0.7239E+02	0.3474E-10	0.7457E+01	0.3729E-13	0.1509E+02	0.2716E-11	0.1263E+01	0.1263E-10	0.1028E+03	0.2055E-09	0.4037E+02	0.8074E-10	0.9272E+01	0.3709E-10	0.1791E+01	0.6808E-11	0.4911E+01	0.1866E-10	0.3394E+05	0.1358E-06	0.3886E+02	0.2409E-10
0.9777E+00	0.8738E+00	0.2028E+02	0.3690E-11	0.6755E+02	0.3242E-10	0.7233E+01	0.3617E-13	0.1413E+02	0.2543E-11	0.1172E+01	0.1172E-10	0.9544E+02	0.1909E-09	0.3749E+02	0.7498E-10	0.8601E+01	0.3440E-10	0.1662E+01	0.6315E-11	0.4556E+01	0.1731E-10	0.3150E+05	0.1260E-06	0.3635E+02	0.2254E-10
0.9777E+00	0.8787E+00	0.1867E+02	0.3399E-11	0.6126E+02	0.2940E-10	0.7001E+01	0.3501E-13	0.1301E+02	0.2342E-11	0.1054E+01	0.1054E-10	0.8599E+02	0.1720E-09	0.3378E+02	0.6756E-10	0.7740E+01	0.3096E-10	0.1496E+01	0.5683E-11	0.4100E+01	0.1558E-10	0.2835E+05	0.1134E-06	0.3290E+02	0.2040E-10
0.9777E+00	0.8837E+00	0.1692E+02	0.3079E-11	0.5465E+02	0.2623E-10	0.6763E+01	0.3381E-13	0.1179E+02	0.2122E-11	0.9305E+00	0.9305E-11	0.7603E+02	0.1521E-09	0.2987E+02	0.5974E-10	0.6834E+01	0.2734E-10	0.1321E+01	0.5018E-11	0.3620E+01	0.1376E-10	0.2503E+05	0.1001E-06	0.2928E+02	0.1815E-10
0.9777E+00	0.8886E+00	0.1504E+02	0.2738E-11	0.4774E+02	0.2292E-10	0.6519E+01	0.3259E-13	0.1049E+02	0.1887E-11	0.8012E+00	0.8012E-11	0.6560E+02	0.1312E-09	0.2577E+02	0.5154E-10	0.5886E+01	0.2354E-10	0.1137E+01	0.4322E-11	0.3118E+01	0.1185E-10	0.2155E+05	0.8621E-07	0.2551E+02	0.1582E-10
0.9777E+00	0.8936E+00	0.1308E+02	0.2381E-11	0.4057E+02	0.1947E-10	0.6276E+01	0.3138E-13	0.9122E+01	0.1642E-11	0.6670E+00	0.6670E-11	0.5477E+02	0.1095E-09	0.2152E+02	0.4303E-10	0.4901E+01	0.1961E-10	0.9473E+00	0.3600E-11	0.2597E+01	0.9869E-11	0.1794E+05	0.7177E-07	0.2160E+02	0.1339E-10
0.9777E+00	0.8985E+00	0.1107E+02	0.2015E-11	0.3323E+02	0.1595E-10	0.6197E+01	0.3099E-13	0.7724E+01	0.1390E-11	0.5298E+00	0.5298E-11	0.4369E+02	0.8738E-10	0.1716E+02	0.3433E-10	0.3895E+01	0.1558E-10	0.7529E+00	0.2861E-11	0.2064E+01	0.7843E-11	0.1425E+05	0.5701E-07	0.1760E+02	0.1091E-10
0.9777E+00	0.9035E+00	0.1003E+02	0.1825E-11	0.2859E+02	0.1373E-10	0.6198E+01	0.3099E-13	0.6998E+01	0.1260E-11	0.4400E+00	0.4400E-11	0.3661E+02	0.7322E-10	0.1438E+02	0.2876E-10	0.3249E+01	0.1300E-10	0.6283E+00	0.2387E-11	0.1722E+01	0.6545E-11	0.1189E+05	0.4758E-07	0.1502E+02	0.9311E-11
0.9777E+00	0.9084E+00	0.1003E+02	0.1826E-11	0.2856E+02	0.1371E-10	0.6201E+01	0.3100E-13	0.7001E+01	0.1260E-11	0.4388E+00	0.4388E-11	0.3654E+02	0.7307E-10	0.1435E+02	0.2871E-10	0.3242E+01	0.1297E-10	0.6269E+00	0.2382E-11	0.1719E+01	0.6531E-11	0.1187E+05	0.4748E-07	0.1499E+02	0.9293E-11
0.9777E+00	0.9134E+00	0.1005E+02	0.1830E-11	0.2862E+02	0.1374E-10	0.6208E+01	0.3104E-13	0.7017E+01	0.1263E-11	0.4398E+00	0.4398E-11	0.3662E+02	0.7323E-10	0.1439E+02	0.2877E-10	0.3250E+01	0.1300E-10	0.6283E+00	0.2388E-11	0.1723E+01	0.6546E-11	0.1190E+05	0.4759E-07	0.1502E+02	0.9312E-11
0.9777E+00	0.9183E+00	0.1012E+02	0.1841E-11	0.2881E+02	0.1383E-10	0.6226E+01	0.3113E-13	0.7062E+01	0.1271E-11	0.4429E+00	0.4429E-11	0.3688E+02	0.7376E-10	0.1449E+02	0.2898E-10	0.3273E+01	0.1309E-10	0.6329E+00	0.2405E-11	0.1735E+01	0.6593E-11	0.1198E+05	0.4794E-07	0.1512E+02	0.9374E-11
0.9777E+00	0.9233E+00	0.1029E+02	0.1872E-11	0.2931E+02	0.1407E-10	0.6281E+01	0.3141E-13	0.7180E+01	0.1292E-11	0.4510E+00	0.4510E-11	0.3756E+02	0.7512E-10	0.1476E+02	0.2951E-10	0.3334E+01	0.1333E-10	0.6446E+00	0.2449E-11	0.1767E+01	0.6715E-11	0.1221E+05	0.4883E-07	0.1538E+02	0.9535E-11
0.9777E+00	0.9282E+00	0.1067E+02	0.1943E-11	0.3045E+02	0.1461E-10	0.6400E+01	0.3200E-13	0.7451E+01	0.1341E-11	0.4691E+00	0.4691E-11	0.3909E+02	0.7818E-10	0.1536E+02	0.3071E-10	0.3470E+01	0.1388E-10	0.6710E+00	0.2550E-11	0.1839E+01	0.6990E-11	0.1271E+05	0.5084E-07	0.1597E+02	0.9902E-11
0.9777E+00	0.9332E+00	0.1198E+02	0.2180E-11	0.3427E+02	0.1645E-10	0.6691E+01	0.3345E-13	0.8360E+01	0.1505E-11	0.5295E+00	0.5295E-11	0.4415E+02	0.8830E-10	0.1734E+02	0.3469E-10	0.3922E+01	0.1569E-10	0.7582E+00	0.2881E-11	0.2079E+01	0.7900E-11	0.1437E+05	0.5749E-07	0.1795E+02	0.1113E-10
0.9777E+00	0.9381E+00	0.1351E+02	0.2459E-11	0.3890E+02	0.1867E-10	0.6963E+01	0.3482E-13	0.9429E+01	0.1697E-11	0.6044E+00	0.6044E-11	0.5033E+02	0.1007E-09	0.1977E+02	0.3955E-10	0.4477E+01	0.1791E-10	0.8655E+00	0.3289E-11	0.2373E+01	0.9017E-11	0.1641E+05	0.6563E-07	0.2038E+02	0.1264E-10
0.9777E+00	0.9431E+00	0.2147E+02	0.3908E-11	0.6359E+02	0.3052E-10	0.8132E+01	0.4066E-13	0.1498E+02	0.2696E-11	0.1008E+01	0.1008E-10	0.8355E+02	0.1671E-09	0.3282E+02	0.6565E-10	0.7456E+01	0.2982E-10	0.1441E+01	0.5477E-11	0.3952E+01	0.1502E-10	0.2732E+05	0.1093E-06	0.3344E+02	0.2073E-10
0.9777E+00	0.9480E+00	0.5058E+02	0.9205E-11	0.1536E+03	0.7374E-10	0.1245E+02	0.6224E-13	0.3527E+02	0.6348E-11	0.2475E+01	0.2475E-10	0.2045E+03	0.4090E-09	0.8034E+02	0.1607E-09	0.1829E+02	0.7317E-10	0.3536E+01	0.1344E-10	0.9695E+01	0.3684E-10	0.6704E+05	0.2682E-06	0.8107E+02	0.5026E-10
0.9777E+00	0.9530E+00	0.1169E+03	0.2127E-10	0.3583E+03	0.1720E-09	0.2231E+02	0.1115E-12	0.8146E+02	0.1466E-10	0.5809E+01	0.5809E-10	0.4794E+03	0.9587E-09	0.1883E+03	0.3767E-09	0.4291E+02	0.1717E-09	0.8296E+01	0.3152E-10	0.2274E+02	0.8643E-10	0.1573E+06	0.6291E-06	0.1893E+03	0.1174E-09
0.9777E+00	0.9579E+00	0.2657E+03	0.4836E-10	0.8182E+03	0.3927E-09	0.4458E+02	0.2229E-12	0.1852E+03	0.3334E-10	0.1331E+02	0.1331E-09	0.1097E+04	0.2195E-08	0.4311E+03	0.8623E-09	0.9828E+02	0.3931E-09	0.1900E+02	0.7219E-10	0.5209E+02	0.1979E-09	0.3602E+06	0.1441E-05	0.4326E+03	0.2682E-09
0.9777E+00	0.9629E+00	0.5246E+03	0.9547E-10	0.1616E+04	0.7759E-09	0.8299E+02	0.4149E-12	0.3656E+03	0.6582E-10	0.2628E+02	0.2628E-09	0.2168E+04	0.4335E-08	0.8517E+03	0.1703E-08	0.1941E+03	0.7766E-09	0.3753E+02	0.1426E-09	0.1029E+03	0.3910E-09	0.7115E+06	0.2846E-05	0.8545E+03	0.5298E-09
0.9777E+00	0.9678E+00	0.8558E+03	0.1558E-09	0.2637E+04	0.1266E-08	0.1319E+03	0.6597E-12	0.5965E+03	0.1074E-09	0.4284E+02	0.4284E-09	0.3534E+04	0.7068E-08	0.1389E+04	0.2777E-08	0.3165E+03	0.1266E-08	0.6118E+02	0.2325E-09	0.1677E+03	0.6374E-09	0.1160E+07	0.4639E-05	0.1393E+04	0.8640E-09
0.9777E+00	0.9728E+00	0.1136E+04	0.2068E-09	0.3500E+04	0.1680E-08	0.1735E+03	0.8677E-12	0.7921E+03	0.1426E-09	0.5683E+02	0.5683E-09	0.4690E+04	0.9379E-08	0.1843E+04	0.3685E-08	0.4200E+03	0.1680E-08	0.8118E+02	0.3085E-09	0.2226E+03	0.8458E-09	0.1539E+07	0.6156E-05	0.1850E+04	0.1147E-08
0.9777E+00	0.9777E+00	0.1295E+04	0.2358E-09	0.3988E+04	0.1914E-08	0.1974E+03	0.9868E-12	0.9029E+03	0.1625E-09	0.6474E+02	0.6474E-09	0.5343E+04	0.1069E-07	0.2099E+04	0.4198E-08	0.4784E+03	0.1914E-08	0.9248E+02	0.3514E-09	0.2536E+03	0.9635E-09	0.1753E+07	0.7012E-05	0.2107E+04	0.1306E-08
0.9777E+00	0.9827E+00	0.1220E+04	0.2220E-09	0.3755E+04	0.1802E-08	0.1863E+03	0.9314E-12	0.8503E+03	0.1531E-09	0.6094E+02	0.6094E-09	0.5030E+04	0.1006E-07	0.1976E+04	0.3953E-08	0.4504E+03	0.1801E-08	0.8706E+02	0.3308E-09	0.2387E+03	0.9071E-09	0.1650E+07	0.6602E-05	0.1984E+04	0.1230E-08
0.9777E+00	0.9876E+00	0.9478E+03	0.1725E-09	0.2916E+04	0.1400E-08	0.1462E+03	0.7312E-12	0.6607E+03	0.1189E-09	0.4730E+02	0.4730E-09	0.3904E+04	0.7809E-08	0.1534E+04	0.3068E-08	0.3496E+03	0.1398E-08	0.6758E+02	0.2568E-09	0.1853E+03	0.7041E-09	0.1281E+07	0.5125E-05	0.1540E+04	0.9550E-09
0.9777E+00	0.9926E+00	0.5406E+03	0.9839E-10	0.1662E+04	0.7977E-09	0.8523E+02	0.4261E-12	0.3768E+03	0.6783E-10	0.2695E+02	0.2695E-09	0.2225E+04	0.4451E-08	0.8744E+03	0.1749E-08	0.1992E+03	0.7969E-09	0.3851E+02	0.1463E-09	0.1056E+03	0.4012E-09	0.7302E+06	0.2921E-05	0.8780E+03	0.5443E-09
0.9777E+00	0.9975E+00	0.5406E+03	0.9839E-10	0.1662E+04	0.7977E-09	0.8523E+02	0.4261E-12	0.3768E+03	0.6783E-10	0.2695E+02	0.2695E-09	0.2225E+04	0.4451E-08	0.8744E+03	0.1749E-08	0.1992E+03	0.7969E-09	0.3851E+02	0.1463E-09	0.1056E+03	0.4012E-09	0.7302E+06	0.2921E-05	0.8780E+03	0.5443E-09
0.9728E+00	0.2475E-02	0.7208E+03	0.1312E-09	0.2225E+04	0.1068E-08	0.1074E+03	0.5371E-12	0.5024E+03	0.9042E-10	0.3606E+02	0.3606E-09	0.2978E+04	0.5956E-08	0.1170E+04	0.2340E-08	0.2666E+03	0.1066E-08	0.5153E+02	0.1958E-09	0.1413E+03	0.5369E-09	0.9769E+06	0.3908E-05	0.1175E+04	0.7285E-09
0.9728E+00	0.7426E-02	0.7208E+03	0.1312E-09	0.2225E+04	0.1068E-08	0.1074E+03	0.5371E-12	0.5024E+03	0.9042E-10	0.3606E+02	0.3606E-09	0.2978E+04	0.5956E-08	0.1170E+04	0.2340E-08	0.2666E+03	0.1066E-08	0.5153E+02	0.1958E-09	0.1413E+03	0.5369E-09	0.9769E+06	0.3908E-05	0.1175E+04	0.7285E-09
0.9728E+00	0.1238E-01	0.8685E+03	0.1581E-09	0.2689E+04	0.1290E-08	0.1288E+03	0.6441E-12	0.6053E+03	0.1090E-09	0.4371E+02	0.4371E-09	0.3608E+04	0.7216E-08	0.1418E+04	0.2835E-08	0.3231E+03	0.1292E-08	0.6245E+02	0.2373E-09	0.1712E+03	0.6506E-09	0.1184E+07	0.4737E-05	0.1420E+04	0.8807E-09
0.9728E+00	0.1733E-01	0.1233E+04	0.2244E-09	0.3810E+04	0.1829E-08	0.1828E+03	0.9139E-12	0.8596E+03	0.1547E-09	0.6205E+02	0.6205E-09	0.5116E+04	0.1023E-07	0.2010E+04	0.4020E-08	0.4584E+03	0.1833E-08	0.8860E+02	0.3367E-09	0.2429E+03	0.9231E-09	0.1680E+07	0.6720E-05	0.2013E+04	0.1248E-08
0.9728E+00	0.2228E-01	0.1330E+04	0.2421E-09	0.4109E+04	0.1972E-08	0.1968E+03	0.9840E-12	0.9271E+03	0.1669E-09	0.6699E+02	0.6699E-09	0.5518E+04	0.1104E-07	0.2168E+04	0.4336E-08	0.4946E+03	0.1978E-08	0.9560E+02	0.3633E-09	0.2621E+03	0.9960E-09	0.1813E+07	0.7251E-05	0.2171E+04	0.1346E-08
0.9728E+00	0.2723E-01	0.1092E+04	0.1988E-09	0.3372E+04	0.1619E-08	0.1619E+03	0.8097E-12	0.7613E+03	0.1370E-09	0.5502E+02	0.5502E-09	0.4531E+04	0.9061E-08	0.1780E+04	0.3560E-08	0.4062E+03	0.1625E-08	0.7851E+02	0.2983E-09	0.2152E+03	0.8179E-09	0.1489E+07	0.5955E-05	0.1782E+04	0.1105E-08
0.9728E+00	0.3218E-01	0.8146E+03	0.1483E-09	0.2513E+04	0.1206E-08	0.1226E+03	0.6128E-12	0.5678E+03	0.1022E-09	0.4093E+02	0.4093E-09	0.3373E+04	0.6747E-08	0.1325E+04	0.2651E-08	0.3023E+03	0.1209E-08	0.5843E+02	0.2220E-09	0.1602E+03	0.6087E-09	0.1108E+07	0.4432E-05	0.1328E+04	0.8233E-09
0.9728E+00	0.3713E-01	0.7182E+03	0.1307E-09	0.2215E+04	0.1063E-08	0.1095E+03	0.5475E-12	0.5006E+03	0.9010E-10	0.3601E+02	0.3601E-09	0.2971E+04	0.5942E-08	0.1167E+04	0.2334E-08	0.2661E+03	0.1064E-08	0.5143E+02	0.1954E-09	0.1410E+03	0.5359E-09	0.9752E+06	0.3901E-05	0.1171E+04	0.7258E-09
0.9728E+00	0.4208E-01	0.6319E+03	0.1150E-09	0.1949E+04	0.9356E-09	0.9761E+02	0.4881E-12	0.4404E+03	0.7928E-10	0.3165E+02	0.3165E-09	0.2613E+04	0.5226E-08	0.1027E+04	0.2053E-08	0.2339E+03	0.9358E-09	0.4522E+02	0.1718E-09	0.1240E+03	0.4711E-09	0.8574E+06	0.3430E-05	0.1030E+04	0.6387E-09
0.9728E+00	0.4703E-01	0.4857E+03	0.8840E-10	0.1499E+04	0.7193E-09	0.7690E+02	0.3845E-12	0.3386E+03	0.6094E-10	0.2430E+02	0.2430E-09	0.2007E+04	0.4014E-08	0.7886E+03	0.1577E-08	0.1797E+03	0.7186E-09	0.3473E+02	0.1320E-09	0.9521E+02	0.3618E-09	0.6584E+06	0.2634E-05	0.7919E+03	0.4910E-09
0.9728E+00	0.5198E-01	0.2588E+03	0.4711E-10	0.7980E+03	0.3831E-09	0.4431E+02	0.2215E-12	0.1804E+03	0.3248E-10	0.1292E+02	0.1292E-09	0.1068E+04	0.2135E-08	0.4195E+03	0.8390E-09	0.9553E+02	0.3821E-09	0.1847E+02	0.7017E-10	0.5063E+02	0.1924E-09	0.3500E+06	0.1400E-05	0.4218E+03	0.2615E-09
0.9728E+00	0.5693E-01	0.8584E+02	0.1562E-10	0.2595E+03	0.1246E-09	0.1882E+02	0.9412E-13	0.5985E+02	0.1077E-10	0.4171E+01	0.4171E-10	0.3452E+03	0.6905E-09	0.1356E+03	0.2713E-09	0.3086E+02	0.1235E-09	0.5966E+01	0.2267E-10	0.1636E+02	0.6216E-10	0.1131E+06	0.4523E-06	0.1367E+03	0.8478E-10
0.9728E+00	0.6188E-01	0.3590E+02	0.6533E-11	0.1039E+03	0.4987E-10	0.1168E+02	0.5841E-13	0.2504E+02	0.4507E-11	0.1641E+01	0.1641E-10	0.1363E+03	0.2727E-09	0.5357E+02	0.1071E-09	0.1217E+02	0.4866E-10	0.2352E+01	0.8936E-11	0.6447E+01	0.2450E-10	0.4459E+05	0.1784E-06	0.5434E+02	0.3369E-10
0.9728E+00	0.6683E-01	0.3166E+02	0.5761E-11	0.9014E+02	0.4327E-10	0.1097E+02	0.5484E-13	0.2208E+02	0.3975E-11	0.1415E+01	0.1415E-10	0.1177E+03	0.2355E-09	0.4626E+02	0.9252E-10	0.1050E+02	0.4198E-10	0.2029E+01	0.7710E-11	0.5562E+01	0.2114E-10	0.3848E+05	0.1539E-06	0.4700E+02	0.2914E-10
0.9728E+00	0.7178E-01	0.3112E+02	0.5663E-11	0.8815E+02	0.4231E-10	0.1079E+02	0.5393E-13	0.2171E+02	0.3908E-11	0.1381E+01	0.1381E-10	0.1150E+03	0.2301E-09	0.4519E+02	0.9038E-10	0.1025E+02	0.4100E-10	0.1981E+01	0.7529E-11	0.5432E+01	0.2064E-10	0.3757E+05	0.1503E-06	0.4593E+02	0.2848E-10
0.9728E+00	0.7673E-01	0.3099E+02	0.5640E-11	0.8765E+02	0.4207E-10	0.1072E+02	0.5358E-13	0.2162E+02	0.3891E-11	0.1373E+01	0.1373E-10	0.1143E+03	0.2287E-09	0.4492E+02	0.8985E-10	0.1019E+02	0.4076E-10	0.1970E+01	0.7485E-11	0.5400E+01	0.2052E-10	0.3735E+05	0.1494E-06	0.4567E+02	0.2831E-10
0.9728E+00	0.8168E-01	0.3191E+02	0.5807E-11	0.8945E+02	0.4294E-10	0.1071E+02	0.5355E-13	0.2226E+02	0.4007E-11	0.1405E+01	0.1405E-10	0.1170E+03	0.2340E-09	0.4597E+02	0.9195E-10	0.1043E+02	0.4172E-10	0.2016E+01	0.7661E-11	0.5527E+01	0.2100E-10	0.3824E+05	0.1529E-06	0.4665E+02	0.2892E-10
0.9728E+00	0.8663E-01	0.3429E+02	0.6240E-11	0.9695E+02	0.4653E-10	0.1090E+02	0.5451E-13	0.2392E+02	0.4305E-11	0.1538E+01	0.1538E-10	0.1278E+03	0.2556E-09	0.5021E+02	0.1004E-09	0.1141E+02	0.4564E-10	0.2205E+01	0.8380E-11	0.6046E+01	0.2297E-10	0.4183E+05	0.1673E-06	0.5072E+02	0.3145E-10
0.9728E+00	0.9158E-01	0.3633E+02	0.6611E-11	0.1037E+03	0.4979E-10	0.1115E+02	0.5576E-13	0.2534E+02	0.4561E-11	0.1659E+01	0.1659E-10	0.1375E+03	0.2751E-09	0.5403E+02	0.1081E-09	0.1229E+02	0.4918E-10	0.2377E+01	0.9031E-11	0.6515E+01	0.2476E-10	0.4509E+05	0.1803E-06	0.5440E+02	0.3373E-10
0.9728E+00	0.9653E-01	0.3840E+02	0.6988E-11	0.1103E+03	0.5295E-10	0.1145E+02	0.5726E-13	0.2678E+02	0.4821E-11	0.1774E+01	0.1774E-10	0.1468E+03	0.2936E-09	0.5767E+02	0.1153E-09	0.1314E+02	0.5255E-10	0.2539E+01	0.9649E-11	0.6961E+01	0.2645E-10	0.4818E+05	0.1927E-06	0.5795E+02	0.3593E-10
0.9728E+00	0.1015E+00	0.4077E+02	0.7419E-11	0.1178E+03	0.5654E-10	0.1185E+02	0.5926E-13	0.2843E+02	0.5118E-11	0.1902E+01	0.1902E-10	0.1573E+03	0.3145E-09	0.6178E+02	0.1236E-09	0.1408E+02	0.5634E-10	0.2722E+01	0.1035E-10	0.7463E+01	0.2836E-10	0.5165E+05	0.2066E-06	0.6198E+02	0.3843E-10
0.9728E+00	0.1064E+00	0.4353E+02	0.7923E-11	0.1264E+03	0.6069E-10	0.1241E+02	0.6206E-13	0.3036E+02	0.5465E-11	0.2049E+01	0.2049E-10	0.1692E+03	0.3384E-09	0.6647E+02	0.1329E-09	0.1516E+02	0.6065E-10	0.2931E+01	0.1114E-10	0.8033E+01	0.3053E-10	0.5561E+05	0.2224E-06	0.6661E+02	0.4130E-10
0.9728E+00	0.1114E+00	0.4681E+02	0.8519E-11	0.1366E+03	0.6556E-10	0.1318E+02	0.6589E-13	0.3264E+02	0.5876E-11	0.2216E+01	0.2216E-10	0.1830E+03	0.3659E-09	0.7188E+02	0.1438E-09	0.1640E+02	0.6560E-10	0.3170E+01	0.1205E-10	0.8690E+01	0.3302E-10	0.6015E+05	0.2406E-06	0.7201E+02	0.4465E-10
0.9728E+00	0.1163E+00	0.5066E+02	0.9220E-11	0.1484E+03	0.7122E-10	0.1419E+02	0.7096E-13	0.3533E+02	0.6360E-11	0.2408E+01	0.2408E-10	0.1988E+03	0.3975E-09	0.7808E+02	0.1562E-09	0.1782E+02	0.7127E-10	0.3444E+01	0.1309E-10	0.9440E+01	0.3587E-10	0.6535E+05	0.2614E-06	0.7827E+02	0.4853E-10
0.9728E+00	0.1213E+00	0.5509E+02	0.1003E-10	0.1618E+03	0.7767E-10	0.1546E+02	0.7729E-13	0.3842E+02	0.6916E-11	0.2622E+01	0.2622E-10	0.2165E+03	0.4329E-09	0.8504E+02	0.1701E-09	0.1940E+02	0.7760E-10	0.3750E+01	0.1425E-10	0.1028E+02	0.3906E-10	0.7117E+05	0.2847E-06	0.8534E+02	0.5291E-10
0.9728E+00	0.1262E+00	0.5994E+02	0.1091E-10	0.1765E+03	0.8471E-10	0.1693E+02	0.8467E-13	0.4181E+02	0.7526E-11	0.2853E+01	0.2853E-10	0.2356E+03	0.4711E-09	0.9255E+02	0.1851E-09	0.2111E+02	0.8443E-10	0.4080E+01	0.1550E-10	0.1118E+02	0.4250E-10	0.7743E+05	0.3097E-06	0.9303E+02	0.5768E-10
0.9728E+00	0.1312E+00	0.6502E+02	0.1183E-10	0.1917E+03	0.9199E-10	0.1852E+02	0.9261E-13	0.4535E+02	0.8163E-11	0.3089E+01	0.3089E-10	0.2552E+03	0.5104E-09	0.1003E+03	0.2005E-09	0.2286E+02	0.9143E-10	0.4418E+01	0.1679E-10	0.1211E+02	0.4602E-10	0.8386E+05	0.3354E-06	0.1010E+03	0.6260E-10
0.9728E+00	0.1361E+00	0.7015E+02	0.1277E-10	0.2069E+03	0.9929E-10	0.2012E+02	0.1006E-12	0.4894E+02	0.8809E-11	0.3326E+01	0.3326E-10	0.2748E+03	0.5496E-09	0.1080E+03	0.2159E-09	0.2461E+02	0.9843E-10	0.4756E+01	0.1807E-10	0.1304E+02	0.4954E-10	0.9028E+05	0.3611E-06	0.1089E+03	0.6752E-10
0.9728E+00	0.1411E+00	0.7370E+02	0.1341E-10	0.2178E+03	0.1046E-09	0.2132E+02	0.1066E-12	0.5141E+02	0.9254E-11	0.3499E+01	0.3499E-10	0.2892E+03	0.5783E-09	0.1136E+03	0.2272E-09	0.2589E+02	0.1036E-09	0.5004E+01	0.1902E-10	0.1372E+02	0.5212E-10	0.9498E+05	0.3799E-06	0.1147E+03	0.7109E-10
0.9728E+00	0.1460E+00	0.7496E+02	0.1364E-10	0.2218E+03	0.1064E-09	0.2185E+02	0.1093E-12	0.5229E+02	0.9412E-11	0.3562E+01	0.3562E-10	0.2943E+03	0.5887E-09	0.1156E+03	0.2313E-09	0.2635E+02	0.1054E-09	0.5094E+01	0.1936E-10	0.1396E+02	0.5306E-10	0.9668E+05	0.3867E-06	0.1167E+03	0.7236E-10
0.9728E+00	0.1510E+00	0.7540E+02	0.1372E-10	0.2232E+03	0.1071E-09	0.2213E+02	0.1106E-12	0.5259E+02	0.9467E-11	0.3586E+01	0.3586E-10	0.2963E+03	0.5925E-09	0.1164E+03	0.2328E-09	0.2653E+02	0.1061E-09	0.5128E+01	0.1948E-10	0.1406E+02	0.5341E-10	0.9733E+05	0.3893E-06	0.1175E+03	0.7284E-10
0.9728E+00	0.1559E+00	0.7553E+02	0.1375E-10	0.2237E+03	0.1074E-09	0.2221E+02	0.1111E-12	0.5268E+02	0.9483E-11	0.3595E+01	0.3595E-10	0.2970E+03	0.5940E-09	0.1167E+03	0.2334E-09	0.2660E+02	0.1064E-09	0.5141E+01	0.1954E-10	0.1409E+02	0.5355E-10	0.9758E+05	0.3903E-06	0.1177E+03	0.7300E-10
0.9728E+00	0.1609E+00	0.7097E+02	0.1292E-10	0.2106E+03	0.1011E-09	0.2149E+02	0.1074E-12	0.4951E+02	0.8912E-11	0.3363E+01	0.3363E-10	0.2784E+03	0.5567E-09	0.1094E+03	0.2187E-09	0.2490E+02	0.9958E-10	0.4812E+01	0.1829E-10	0.1319E+02	0.5012E-10	0.9133E+05	0.3653E-06	0.1108E+03	0.6868E-10
0.9728E+00	0.1658E+00	0.6218E+02	0.1132E-10	0.1843E+03	0.8846E-10	0.1985E+02	0.9923E-13	0.4338E+02	0.7808E-11	0.2939E+01	0.2939E-10	0.2433E+03	0.4866E-09	0.9557E+02	0.1911E-09	0.2175E+02	0.8701E-10	0.4204E+01	0.1598E-10	0.1153E+02	0.4380E-10	0.7980E+05	0.3192E-06	0.9691E+02	0.6008E-10
0.9728E+00	0.1708E+00	0.5176E+02	0.9421E-11	0.1534E+03	0.7361E-10	0.1785E+02	0.8923E-13	0.3611E+02	0.6501E-11	0.2437E+01	0.2437E-10	0.2019E+03	0.4038E-09	0.7931E+02	0.1586E-09	0.1804E+02	0.7216E-10	0.3487E+01	0.1325E-10	0.9558E+01	0.3632E-10	0.6618E+05	0.2647E-06	0.8060E+02	0.4997E-10
0.9728E+00	0.1757E+00	0.3940E+02	0.7171E-11	0.1167E+03	0.5602E-10	0.1528E+02	0.7641E-13	0.2749E+02	0.4948E-11	0.1846E+01	0.1846E-10	0.1531E+03	0.3062E-09	0.6014E+02	0.1203E-09	0.1367E+02	0.5467E-10	0.2641E+01	0.1004E-10	0.7240E+01	0.2751E-10	0.5014E+05	0.2006E-06	0.6129E+02	0.3800E-10
0.9728E+00	0.1807E+00	0.2587E+02	0.4708E-11	0.7667E+02	0.3680E-10	0.1237E+02	0.6184E-13	0.1805E+02	0.3249E-11	0.1209E+01	0.1209E-10	0.1003E+03	0.2005E-09	0.3939E+02	0.7878E-10	0.8943E+01	0.3577E-10	0.1728E+01	0.6566E-11	0.4737E+01	0.1800E-10	0.3282E+05	0.1313E-06	0.4023E+02	0.2494E-10
0.9728E+00	0.1856E+00	0.1754E+02	0.3191E-11	0.5362E+02	0.2574E-10	0.9388E+01	0.4694E-13	0.1223E+02	0.2201E-11	0.8827E+00	0.8827E-11	0.7250E+02	0.1450E-09	0.2848E+02	0.5696E-10	0.6500E+01	0.2600E-10	0.1256E+01	0.4771E-11	0.3441E+01	0.1308E-10	0.2388E+05	0.9552E-07	0.2835E+02	0.1758E-10
0.9728E+00	0.1906E+00	0.1438E+02	0.2617E-11	0.4490E+02	0.2155E-10	0.7590E+01	0.3795E-13	0.1002E+02	0.1804E-11	0.7565E+00	0.7565E-11	0.6183E+02	0.1237E-09	0.2429E+02	0.4857E-10	0.5556E+01	0.2223E-10	0.1073E+01	0.4078E-11	0.2942E+01	0.1118E-10	0.2043E+05	0.8171E-07	0.2385E+02	0.1479E-10
0.9728E+00	0.1955E+00	0.1319E+02	0.2400E-11	0.4162E+02	0.1998E-10	0.6933E+01	0.3466E-13	0.9191E+01	0.1654E-11	0.7136E+00	0.7136E-11	0.5805E+02	0.1161E-09	0.2280E+02	0.4561E-10	0.5231E+01	0.2093E-10	0.1010E+01	0.3839E-11	0.2769E+01	0.1052E-10	0.1924E+05	0.7695E-07	0.2216E+02	0.1374E-10
0.9728E+00	0.2005E+00	0.1465E+02	0.2666E-11	0.4827E+02	0.2317E-10	0.6700E+01	0.3350E-13	0.1021E+02	0.1837E-11	0.8669E+00	0.8669E-11	0.6989E+02	0.1398E-09	0.2745E+02	0.5491E-10	0.6338E+01	0.2535E-10	0.1225E+01	0.4654E-11	0.3357E+01	0.1276E-10	0.2331E+05	0.9323E-07	0.2594E+02	0.1608E-10
0.9728E+00	0.2054E+00	0.1857E+02	0.3379E-11	0.6159E+02	0.2956E-10	0.7506E+01	0.3753E-13	0.1294E+02	0.2329E-11	0.1083E+01	0.1083E-10	0.8763E+02	0.1753E-09	0.3442E+02	0.6885E-10	0.7934E+01	0.3173E-10	0.1534E+01	0.5829E-11	0.4205E+01	0.1598E-10	0.2915E+05	0.1166E-06	0.3293E+02	0.2042E-10
0.9728E+00	0.2104E+00	0.2177E+02	0.3962E-11	0.7306E+02	0.3507E-10	0.8553E+01	0.4276E-13	0.1517E+02	0.2730E-11	0.1277E+01	0.1277E-10	0.1034E+03	0.2068E-09	0.4061E+02	0.8123E-10	0.9366E+01	0.3746E-10	0.1811E+01	0.6881E-11	0.4964E+01	0.1886E-10	0.3439E+05	0.1376E-06	0.3898E+02	0.2417E-10
0.9728E+00	0.2153E+00	0.2518E+02	0.4584E-11	0.8545E+02	0.4102E-10	0.8873E+01	0.4437E-13	0.1755E+02	0.3159E-11	0.1482E+01	0.1482E-10	0.1202E+03	0.2404E-09	0.4721E+02	0.9443E-10	0.1088E+02	0.4354E-10	0.2105E+01	0.7997E-11	0.5769E+01	0.2192E-10	0.3995E+05	0.1598E-06	0.4551E+02	0.2822E-10
0.9728E+00	0.2203E+00	0.2692E+02	0.4900E-11	0.9126E+02	0.4380E-10	0.9312E+01	0.4656E-13	0.1876E+02	0.3378E-11	0.1568E+01	0.1568E-10	0.1274E+03	0.2548E-09	0.5005E+02	0.1001E-09	0.1153E+02	0.4611E-10	0.2229E+01	0.8470E-11	0.6111E+01	0.2322E-10	0.4229E+05	0.1692E-06	0.4848E+02	0.3006E-10
0.9728E+00	0.2252E+00	0.2819E+02	0.5130E-11	0.9485E+02	0.4553E-10	0.1019E+02	0.5097E-13	0.1965E+02	0.3537E-11	0.1621E+01	0.1621E-10	0.1318E+03	0.2636E-09	0.5178E+02	0.1036E-09	0.1192E+02	0.4769E-10	0.2306E+01	0.8762E-11	0.6321E+01	0.2402E-10	0.4374E+05	0.1750E-06	0.5029E+02	0.3118E-10
0.9728E+00	0.2302E+00	0.1694E+03	0.3083E-10	0.4683E+03	0.2248E-09	0.3851E+02	0.1926E-12	0.1183E+03	0.2130E-10	0.7254E+01	0.7254E-10	0.6020E+03	0.1204E-08	0.2365E+03	0.4730E-09	0.5370E+02	0.2148E-09	0.1039E+02	0.3947E-10	0.2847E+02	0.1082E-09	0.1975E+06	0.7902E-06	0.2441E+03	0.1514E-09
0.9728E+00	0.2351E+00	0.6046E+03	0.1100E-09	0.1821E+04	0.8739E-09	0.1035E+03	0.5176E-12	0.4216E+03	0.7589E-10	0.2933E+02	0.2933E-09	0.2421E+04	0.4842E-08	0.9511E+03	0.1902E-08	0.2166E+03	0.8666E-09	0.4189E+02	0.1592E-09	0.1148E+03	0.4363E-09	0.7959E+06	0.3184E-05	0.9588E+03	0.5945E-09
0.9728E+00	0.2401E+00	0.1052E+04	0.1914E-09	0.3235E+04	0.1553E-08	0.1699E+03	0.8496E-12	0.7331E+03	0.1320E-09	0.5265E+02	0.5265E-09	0.4339E+04	0.8679E-08	0.1705E+04	0.3410E-08	0.3887E+03	0.1555E-08	0.7515E+02	0.2856E-09	0.2060E+03	0.7829E-09	0.1428E+07	0.5710E-05	0.1708E+04	0.1059E-08
0.9728E+00	0.2450E+00	0.1276E+04	0.2323E-09	0.3954E+04	0.1898E-08	0.2036E+03	0.1018E-11	0.8895E+03	0.1601E-09	0.6469E+02	0.6469E-09	0.5325E+04	0.1065E-07	0.2092E+04	0.4184E-08	0.4774E+03	0.1910E-08	0.9229E+02	0.3507E-09	0.2530E+03	0.9614E-09	0.1752E+07	0.7009E-05	0.2089E+04	0.1295E-08
0.9728E+00	0.2500E+00	0.1335E+04	0.2429E-09	0.4140E+04	0.1987E-08	0.2123E+03	0.1062E-11	0.9301E+03	0.1674E-09	0.6781E+02	0.6781E-09	0.5580E+04	0.1116E-07	0.2192E+04	0.4385E-08	0.5004E+03	0.2001E-08	0.9673E+02	0.3676E-09	0.2652E+03	0.1008E-08	0.1837E+07	0.7346E-05	0.2188E+04	0.1357E-08
0.9728E+00	0.2550E+00	0.1343E+04	0.2444E-09	0.4168E+04	0.2001E-08	0.2134E+03	0.1067E-11	0.9361E+03	0.1685E-09	0.6829E+02	0.6829E-09	0.5620E+04	0.1124E-07	0.2208E+04	0.4416E-08	0.5039E+03	0.2016E-08	0.9742E+02	0.3702E-09	0.2671E+03	0.1015E-08	0.1850E+07	0.7399E-05	0.2203E+04	0.1366E-08
0.9728E+00	0.2599E+00	0.1117E+04	0.2033E-09	0.3484E+04	0.1672E-08	0.1757E+03	0.8787E-12	0.7783E+03	0.1401E-09	0.5755E+02	0.5755E-09	0.4723E+04	0.9446E-08	0.1855E+04	0.3711E-08	0.4242E+03	0.1697E-08	0.8199E+02	0.3116E-09	0.2248E+03	0.8541E-09	0.1555E+07	0.6221E-05	0.1843E+04	0.1143E-08
0.9728E+00	0.2649E+00	0.7074E+03	0.1287E-09	0.2202E+04	0.1057E-08	0.1138E+03	0.5692E-12	0.4930E+03	0.8874E-10	0.3628E+02	0.3628E-09	0.2979E+04	0.5958E-08	0.1170E+04	0.2340E-08	0.2674E+03	0.1070E-08	0.5170E+02	0.1965E-09	0.1417E+03	0.5385E-09	0.9805E+06	0.3922E-05	0.1164E+04	0.7218E-09
0.9728E+00	0.2698E+00	0.3371E+03	0.6136E-10	0.1042E+04	0.5000E-09	0.5702E+02	0.2851E-12	0.2350E+03	0.4229E-10	0.1702E+02	0.1702E-09	0.1400E+04	0.2801E-08	0.5501E+03	0.1100E-08	0.1256E+03	0.5025E-09	0.2428E+02	0.9225E-10	0.6654E+02	0.2529E-09	0.4607E+06	0.1843E-05	0.5501E+03	0.3410E-09
0.9728E+00	0.2748E+00	0.1736E+03	0.3159E-10	0.5296E+03	0.2542E-09	0.3081E+02	0.1541E-12	0.1210E+03	0.2178E-10	0.8540E+01	0.8540E-10	0.7053E+03	0.1411E-08	0.2771E+03	0.5542E-09	0.6325E+02	0.2530E-09	0.1220E+02	0.4636E-10	0.3344E+02	0.1271E-09	0.2321E+06	0.9286E-06	0.2793E+03	0.1732E-09
0.9728E+00	0.2797E+00	0.1212E+03	0.2205E-10	0.3653E+03	0.1753E-09	0.2251E+02	0.1125E-12	0.8447E+02	0.1520E-10	0.5825E+01	0.5825E-10	0.4826E+03	0.9653E-09	0.1896E+03	0.3792E-09	0.4326E+02	0.1731E-09	0.8332E+01	0.3166E-10	0.2284E+02	0.8679E-10	0.1589E+06	0.6357E-06	0.1925E+03	0.1193E-09
0.9728E+00	0.2847E+00	0.1039E+03	0.1891E-10	0.3115E+03	0.1495E-09	0.1980E+02	0.9901E-13	0.7244E+02	0.1304E-10	0.4942E+01	0.4942E-10	0.4102E+03	0.8205E-09	0.1612E+03	0.3223E-09	0.3677E+02	0.1471E-09	0.7076E+01	0.2689E-10	0.1940E+02	0.7371E-10	0.1351E+06	0.5405E-06	0.1641E+03	0.1017E-09
0.9728E+00	0.2896E+00	0.9749E+02	0.1774E-10	0.2922E+03	0.1403E-09	0.1876E+02	0.9379E-13	0.6797E+02	0.1223E-10	0.4635E+01	0.4635E-10	0.3851E+03	0.7701E-09	0.1513E+03	0.3026E-09	0.3451E+02	0.1380E-09	0.6640E+01	0.2523E-10	0.1820E+02	0.6916E-10	0.1269E+06	0.5074E-06	0.1539E+03	0.9544E-10
0.9728E+00	0.2946E+00	0.9447E+02	0.1719E-10	0.2837E+03	0.1362E-09	0.1825E+02	0.9127E-13	0.6586E+02	0.1185E-10	0.4508E+01	0.4508E-10	0.3747E+03	0.7493E-09	0.1472E+03	0.2944E-09	0.3358E+02	0.1343E-09	0.6460E+01	0.2455E-10	0.1771E+02	0.6729E-10	0.1234E+06	0.4938E-06	0.1495E+03	0.9272E-10
0.9728E+00	0.2995E+00	0.9210E+02	0.1676E-10	0.2771E+03	0.1330E-09	0.1799E+02	0.8995E-13	0.6421E+02	0.1156E-10	0.4420E+01	0.4420E-10	0.3671E+03	0.7341E-09	0.1442E+03	0.2884E-09	0.3290E+02	0.1316E-09	0.6330E+01	0.2405E-10	0.1735E+02	0.6593E-10	0.1210E+06	0.4839E-06	0.1461E+03	0.9057E-10
0.9728E+00	0.3045E+00	0.8911E+02	0.1622E-10	0.2684E+03	0.1289E-09	0.1777E+02	0.8885E-13	0.6212E+02	0.1118E-10	0.4298E+01	0.4298E-10	0.3565E+03	0.7130E-09	0.1401E+03	0.2801E-09	0.3196E+02	0.1278E-09	0.6149E+01	0.2337E-10	0.1686E+02	0.6405E-10	0.1175E+06	0.4700E-06	0.1415E+03	0.8773E-10
0.9728E+00	0.3094E+00	0.8584E+02	0.1562E-10	0.2589E+03	0.1243E-09	0.1752E+02	0.8760E-13	0.5984E+02	0.1077E-10	0.4155E+01	0.4155E-10	0.3443E+03	0.6886E-09	0.1353E+03	0.2705E-09	0.3086E+02	0.1234E-09	0.5941E+01	0.2258E-10	0.1628E+02	0.6188E-10	0.1135E+06	0.4539E-06	0.1364E+03	0.8457E-10
0.9728E+00	0.3144E+00	0.8250E+02	0.1501E-10	0.2491E+03	0.1196E-09	0.1728E+02	0.8639E-13	0.5751E+02	0.1035E-10	0.4007E+01	0.4007E-10	0.3316E+03	0.6631E-09	0.1303E+03	0.2605E-09	0.2972E+02	0.1189E-09	0.5725E+01	0.2175E-10	0.1569E+02	0.5963E-10	0.1093E+06	0.4372E-06	0.1311E+03	0.8131E-10
0.9728E+00	0.3193E+00	0.7941E+02	0.1445E-10	0.2399E+03	0.1151E-09	0.1716E+02	0.8578E-13	0.5537E+02	0.9967E-11	0.3861E+01	0.3861E-10	0.3189E+03	0.6379E-09	0.1253E+03	0.2506E-09	0.2860E+02	0.1144E-09	0.5511E+01	0.2094E-10	0.1511E+02	0.5740E-10	0.1052E+06	0.4207E-06	0.1261E+03	0.7816E-10
0.9728E+00	0.3243E+00	0.7709E+02	0.1403E-10	0.2320E+03	0.1114E-09	0.1710E+02	0.8552E-13	0.5376E+02	0.9677E-11	0.3729E+01	0.3729E-10	0.3074E+03	0.6148E-09	0.1208E+03	0.2416E-09	0.2758E+02	0.1103E-09	0.5318E+01	0.2021E-10	0.1458E+02	0.5539E-10	0.1014E+06	0.4056E-06	0.1217E+03	0.7543E-10
0.9728E+00	0.3292E+00	0.7561E+02	0.1376E-10	0.2261E+03	0.1085E-09	0.1700E+02	0.8500E-13	0.5274E+02	0.9493E-11	0.3629E+01	0.3629E-10	0.2986E+03	0.5971E-09	0.1173E+03	0.2346E-09	0.2683E+02	0.1073E-09	0.5178E+01	0.1968E-10	0.1419E+02	0.5394E-10	0.9860E+05	0.3944E-06	0.1183E+03	0.7336E-10
0.9728E+00	0.3342E+00	0.7382E+02	0.1344E-10	0.2222E+03	0.1067E-09	0.1667E+02	0.8334E-13	0.5149E+02	0.9268E-11	0.3581E+01	0.3581E-10	0.2943E+03	0.5886E-09	0.1156E+03	0.2313E-09	0.2648E+02	0.1059E-09	0.5113E+01	0.1943E-10	0.1402E+02	0.5326E-10	0.9728E+05	0.3891E-06	0.1163E+03	0.7212E-10
0.9728E+00	0.3391E+00	0.7132E+02	0.1298E-10	0.2173E+03	0.1043E-09	0.1616E+02	0.8079E-13	0.4974E+02	0.8953E-11	0.3532E+01	0.3532E-10	0.2899E+03	0.5799E-09	0.1139E+03	0.2278E-09	0.2607E+02	0.1043E-09	0.5038E+01	0.1915E-10	0.1381E+02	0.5248E-10	0.9580E+05	0.3832E-06	0.1141E+03	0.7073E-10
0.9728E+00	0.3441E+00	0.6801E+02	0.1238E-10	0.2105E+03	0.1010E-09	0.1545E+02	0.7727E-13	0.4741E+02	0.8535E-11	0.3454E+01	0.3454E-10	0.2832E+03	0.5664E-09	0.1113E+03	0.2225E-09	0.2546E+02	0.1018E-09	0.4922E+01	0.1871E-10	0.1349E+02	0.5128E-10	0.9351E+05	0.3740E-06	0.1108E+03	0.6870E-10
0.9728E+00	0.3490E+00	0.6388E+02	0.1163E-10	0.2010E+03	0.9650E-10	0.1464E+02	0.7320E-13	0.4453E+02	0.8015E-11	0.3339E+01	0.3339E-10	0.2733E+03	0.5466E-09	0.1074E+03	0.2148E-09	0.2456E+02	0.9824E-10	0.4752E+01	0.1806E-10	0.1303E+02	0.4950E-10	0.9020E+05	0.3608E-06	0.1061E+03	0.6580E-10
0.9728E+00	0.3540E+00	0.5879E+02	0.1070E-10	0.1884E+03	0.9043E-10	0.1375E+02	0.6877E-13	0.4096E+02	0.7373E-11	0.3178E+01	0.3178E-10	0.2596E+03	0.5192E-09	0.1020E+03	0.2040E-09	0.2333E+02	0.9334E-10	0.4517E+01	0.1717E-10	0.1238E+02	0.4706E-10	0.8568E+05	0.3427E-06	0.9987E+02	0.6192E-10
0.9728E+00	0.3589E+00	0.5318E+02	0.9679E-11	0.1748E+03	0.8392E-10	0.1284E+02	0.6419E-13	0.3704E+02	0.6667E-11	0.3003E+01	0.3003E-10	0.2449E+03	0.4898E-09	0.9622E+02	0.1924E-09	0.2200E+02	0.8800E-10	0.4263E+01	0.1620E-10	0.1169E+02	0.4441E-10	0.8072E+05	0.3229E-06	0.9318E+02	0.5777E-10
0.9728E+00	0.3639E+00	0.4987E+02	0.9076E-11	0.1669E+03	0.8010E-10	0.1218E+02	0.6090E-13	0.3472E+02	0.6250E-11	0.2905E+01	0.2905E-10	0.2370E+03	0.4739E-09	0.9309E+02	0.1862E-09	0.2130E+02	0.8519E-10	0.4123E+01	0.1567E-10	0.1130E+02	0.4295E-10	0.7797E+05	0.3119E-06	0.8921E+02	0.5531E-10
0.9728E+00	0.3688E+00	0.4901E+02	0.8920E-11	0.1650E+03	0.7921E-10	0.1200E+02	0.6000E-13	0.3412E+02	0.6142E-11	0.2885E+01	0.2885E-10	0.2354E+03	0.4707E-09	0.9247E+02	0.1849E-09	0.2116E+02	0.8464E-10	0.4095E+01	0.1556E-10	0.1123E+02	0.4266E-10	0.7739E+05	0.3096E-06	0.8832E+02	0.5476E-10
0.9728E+00	0.3738E+00	0.4894E+02	0.8906E-11	0.1651E+03	0.7926E-10	0.1198E+02	0.5989E-13	0.3407E+02	0.6133E-11	0.2913E+01	0.2913E-10	0.2366E+03	0.4732E-09	0.9293E+02	0.1859E-09	0.2146E+02	0.8583E-10	0.4132E+01	0.1570E-10	0.1133E+02	0.4305E-10	0.7782E+05	0.3113E-06	0.8844E+02	0.5483E-10
0.9728E+00	0.3787E+00	0.6865E+02	0.1249E-10	0.2312E+03	0.1110E-09	0.1539E+02	0.7695E-13	0.4781E+02	0.8607E-11	0.3977E+01	0.3977E-10	0.3242E+03	0.6485E-09	0.1273E+03	0.2546E-09	0.2947E+02	0.1179E-09	0.5665E+01	0.2153E-10	0.1553E+02	0.5902E-10	0.1069E+06	0.4278E-06	0.1231E+03	0.7633E-10
0.9728E+00	0.3837E+00	0.1147E+03	0.2088E-10	0.3539E+03	0.1699E-09	0.2200E+02	0.1100E-12	0.7998E+02	0.1440E-10	0.5755E+01	0.5755E-10	0.4750E+03	0.9501E-09	0.1866E+03	0.3733E-09	0.4255E+02	0.1702E-09	0.8224E+01	0.3125E-10	0.2254E+02	0.8566E-10	0.1569E+06	0.6278E-06	0.1864E+03	0.1156E-09
0.9728E+00	0.3886E+00	0.1737E+03	0.3162E-10	0.5249E+03	0.2519E-09	0.3018E+02	0.1509E-12	0.1212E+03	0.2181E-10	0.8564E+01	0.8564E-10	0.7034E+03	0.1407E-08	0.2764E+03	0.5527E-09	0.6319E+02	0.2528E-09	0.1221E+02	0.4640E-10	0.3347E+02	0.1272E-09	0.2337E+06	0.9349E-06	0.2761E+03	0.1712E-09
0.9728E+00	0.3936E+00	0.2471E+03	0.4498E-10	0.7429E+03	0.3566E-09	0.3987E+02	0.1993E-12	0.1723E+03	0.3102E-10	0.1214E+02	0.1214E-09	0.9954E+03	0.1991E-08	0.3911E+03	0.7822E-09	0.8948E+02	0.3579E-09	0.1730E+02	0.6572E-10	0.4740E+02	0.1801E-09	0.3316E+06	0.1326E-05	0.3909E+03	0.2424E-09
0.9728E+00	0.3985E+00	0.3247E+03	0.5910E-10	0.9712E+03	0.4662E-09	0.4871E+02	0.2435E-12	0.2264E+03	0.4075E-10	0.1586E+02	0.1586E-09	0.1300E+04	0.2600E-08	0.5108E+03	0.1022E-08	0.1168E+03	0.4674E-09	0.2259E+02	0.8583E-10	0.6191E+02	0.2353E-09	0.4328E+06	0.1731E-05	0.5116E+03	0.3172E-09
0.9728E+00	0.4035E+00	0.3535E+03	0.6435E-10	0.1051E+04	0.5044E-09	0.5294E+02	0.2647E-12	0.2465E+03	0.4437E-10	0.1712E+02	0.1712E-09	0.1405E+04	0.2810E-08	0.5521E+03	0.1104E-08	0.1262E+03	0.5049E-09	0.2440E+02	0.9272E-10	0.6688E+02	0.2541E-09	0.4670E+06	0.1868E-05	0.5540E+03	0.3435E-09
0.9728E+00	0.4084E+00	0.3568E+03	0.6494E-10	0.1057E+04	0.5073E-09	0.5509E+02	0.2755E-12	0.2488E+03	0.4478E-10	0.1719E+02	0.1719E-09	0.1412E+04	0.2824E-08	0.5547E+03	0.1109E-08	0.1268E+03	0.5070E-09	0.2450E+02	0.9311E-10	0.6717E+02	0.2552E-09	0.4687E+06	0.1875E-05	0.5574E+03	0.3456E-09
0.9728E+00	0.4134E+00	0.3222E+03	0.5864E-10	0.9659E+03	0.4636E-09	0.5307E+02	0.2654E-12	0.2246E+03	0.4043E-10	0.1566E+02	0.1566E-09	0.1288E+04	0.2576E-08	0.5060E+03	0.1012E-08	0.1155E+03	0.4620E-09	0.2233E+02	0.8485E-10	0.6121E+02	0.2326E-09	0.4259E+06	0.1704E-05	0.5105E+03	0.3165E-09
0.9728E+00	0.4183E+00	0.2804E+03	0.5103E-10	0.8650E+03	0.4152E-09	0.4391E+02	0.2196E-12	0.1954E+03	0.3517E-10	0.1401E+02	0.1401E-09	0.1154E+04	0.2309E-08	0.4534E+03	0.9069E-09	0.1034E+03	0.4136E-09	0.1999E+02	0.7597E-10	0.5480E+02	0.2083E-09	0.3800E+06	0.1520E-05	0.4583E+03	0.2841E-09
0.9728E+00	0.4233E+00	0.2494E+03	0.4539E-10	0.7983E+03	0.3832E-09	0.4000E+02	0.2000E-12	0.1737E+03	0.3127E-10	0.1293E+02	0.1293E-09	0.1066E+04	0.2133E-08	0.4188E+03	0.8377E-09	0.9542E+02	0.3817E-09	0.1845E+02	0.7010E-10	0.5057E+02	0.1922E-09	0.3489E+06	0.1396E-05	0.4228E+03	0.2622E-09
0.9728E+00	0.4282E+00	0.2426E+03	0.4415E-10	0.7875E+03	0.3780E-09	0.3925E+02	0.1963E-12	0.1690E+03	0.3042E-10	0.1275E+02	0.1275E-09	0.1052E+04	0.2105E-08	0.4133E+03	0.8266E-09	0.9414E+02	0.3765E-09	0.1820E+02	0.6915E-10	0.4990E+02	0.1896E-09	0.3439E+06	0.1375E-05	0.4170E+03	0.2585E-09
0.9728E+00	0.4332E+00	0.2426E+03	0.4415E-10	0.7878E+03	0.3781E-09	0.4069E+02	0.2035E-12	0.1690E+03	0.3042E-10	0.1276E+02	0.1276E-09	0.1054E+04	0.2108E-08	0.4139E+03	0.8277E-09	0.9423E+02	0.3769E-09	0.1822E+02	0.6922E-10	0.4995E+02	0.1898E-09	0.3440E+06	0.1376E-05	0.4168E+03	0.2584E-09
0.9728E+00	0.4381E+00	0.2659E+03	0.4840E-10	0.8510E+03	0.4085E-09	0.4559E+02	0.2280E-12	0.1852E+03	0.3334E-10	0.1384E+02	0.1384E-09	0.1144E+04	0.2288E-08	0.4492E+03	0.8985E-09	0.1023E+03	0.4091E-09	0.1977E+02	0.7513E-10	0.5421E+02	0.2060E-09	0.3716E+06	0.1486E-05	0.4481E+03	0.2778E-09
0.9728E+00	0.4431E+00	0.3019E+03	0.5494E-10	0.9572E+03	0.4595E-09	0.5057E+02	0.2528E-12	0.2103E+03	0.3785E-10	0.1563E+02	0.1563E-09	0.1288E+04	0.2577E-08	0.5059E+03	0.1012E-08	0.1154E+03	0.4617E-09	0.2231E+02	0.8477E-10	0.6117E+02	0.2324E-09	0.4202E+06	0.1681E-05	0.5035E+03	0.3121E-09
0.9728E+00	0.4480E+00	0.3400E+03	0.6189E-10	0.1070E+04	0.5135E-09	0.5603E+02	0.2801E-12	0.2369E+03	0.4265E-10	0.1757E+02	0.1757E-09	0.1444E+04	0.2887E-08	0.5669E+03	0.1134E-08	0.1296E+03	0.5183E-09	0.2504E+02	0.9514E-10	0.6865E+02	0.2609E-09	0.4726E+06	0.1890E-05	0.5621E+03	0.3485E-09
0.9728E+00	0.4530E+00	0.3816E+03	0.6945E-10	0.1189E+04	0.5709E-09	0.6184E+02	0.3092E-12	0.2660E+03	0.4789E-10	0.1963E+02	0.1963E-09	0.1610E+04	0.3220E-08	0.6322E+03	0.1264E-08	0.1447E+03	0.5787E-09	0.2796E+02	0.1062E-09	0.7665E+02	0.2913E-09	0.5290E+06	0.2116E-05	0.6242E+03	0.3870E-09
0.9728E+00	0.4579E+00	0.4155E+03	0.7562E-10	0.1288E+04	0.6182E-09	0.6574E+02	0.3287E-12	0.2897E+03	0.5215E-10	0.2124E+02	0.2124E-09	0.1744E+04	0.3488E-08	0.6850E+03	0.1370E-08	0.1566E+03	0.6264E-09	0.3027E+02	0.1150E-09	0.8297E+02	0.3153E-09	0.5747E+06	0.2299E-05	0.6747E+03	0.4183E-09
0.9728E+00	0.4629E+00	0.4257E+03	0.7748E-10	0.1319E+04	0.6329E-09	0.6680E+02	0.3340E-12	0.2969E+03	0.5344E-10	0.2171E+02	0.2171E-09	0.1784E+04	0.3569E-08	0.7010E+03	0.1402E-08	0.1601E+03	0.6404E-09	0.3095E+02	0.1176E-09	0.8484E+02	0.3224E-09	0.5885E+06	0.2354E-05	0.6903E+03	0.4280E-09
0.9728E+00	0.4678E+00	0.4266E+03	0.7764E-10	0.1322E+04	0.6346E-09	0.6688E+02	0.3344E-12	0.2975E+03	0.5355E-10	0.2174E+02	0.2174E-09	0.1788E+04	0.3576E-08	0.7023E+03	0.1405E-08	0.1603E+03	0.6413E-09	0.3099E+02	0.1178E-09	0.8496E+02	0.3228E-09	0.5896E+06	0.2359E-05	0.6920E+03	0.4290E-09
0.9728E+00	0.4728E+00	0.4024E+03	0.7323E-10	0.1251E+04	0.6005E-09	0.6294E+02	0.3147E-12	0.2805E+03	0.5049E-10	0.2036E+02	0.2036E-09	0.1681E+04	0.3362E-08	0.6605E+03	0.1321E-08	0.1504E+03	0.6015E-09	0.2908E+02	0.1105E-09	0.7970E+02	0.3029E-09	0.5542E+06	0.2217E-05	0.6572E+03	0.4074E-09
0.9728E+00	0.4777E+00	0.3653E+03	0.6648E-10	0.1125E+04	0.5399E-09	0.5702E+02	0.2851E-12	0.2546E+03	0.4582E-10	0.1830E+02	0.1830E-09	0.1511E+04	0.3023E-08	0.5939E+03	0.1188E-08	0.1352E+03	0.5408E-09	0.2615E+02	0.9935E-10	0.7167E+02	0.2723E-09	0.4980E+06	0.1992E-05	0.5964E+03	0.3697E-09
0.9728E+00	0.4827E+00	0.3512E+03	0.6391E-10	0.1071E+04	0.5141E-09	0.5513E+02	0.2756E-12	0.2447E+03	0.4405E-10	0.1745E+02	0.1745E-09	0.1440E+04	0.2880E-08	0.5658E+03	0.1132E-08	0.1289E+03	0.5156E-09	0.2493E+02	0.9473E-10	0.6833E+02	0.2596E-09	0.4746E+06	0.1898E-05	0.5702E+03	0.3535E-09
0.9728E+00	0.4876E+00	0.3820E+03	0.6952E-10	0.1143E+04	0.5485E-09	0.6316E+02	0.3158E-12	0.2664E+03	0.4795E-10	0.1861E+02	0.1861E-09	0.1533E+04	0.3066E-08	0.6023E+03	0.1205E-08	0.1374E+03	0.5498E-09	0.2658E+02	0.1010E-09	0.7284E+02	0.2768E-09	0.5060E+06	0.2024E-05	0.6045E+03	0.3748E-09
0.9728E+00	0.4926E+00	0.5819E+03	0.1059E-09	0.1747E+04	0.8384E-09	0.9265E+02	0.4633E-12	0.4059E+03	0.7306E-10	0.2840E+02	0.2840E-09	0.2335E+04	0.4671E-08	0.9174E+03	0.1835E-08	0.2097E+03	0.8389E-09	0.4055E+02	0.1541E-09	0.1111E+03	0.4223E-09	0.7703E+06	0.3081E-05	0.9210E+03	0.5710E-09
0.9728E+00	0.4975E+00	0.8088E+03	0.1472E-09	0.2459E+04	0.1180E-08	0.1210E+03	0.6048E-12	0.5639E+03	0.1015E-09	0.3978E+02	0.3978E-09	0.3274E+04	0.6548E-08	0.1286E+04	0.2572E-08	0.2938E+03	0.1175E-08	0.5680E+02	0.2158E-09	0.1557E+03	0.5917E-09	0.1078E+07	0.4312E-05	0.1299E+04	0.8053E-09
0.9728E+00	0.5025E+00	0.9128E+03	0.1661E-09	0.2791E+04	0.1340E-08	0.1310E+03	0.6550E-12	0.6362E+03	0.1145E-09	0.4483E+02	0.4483E-09	0.3692E+04	0.7384E-08	0.1450E+04	0.2901E-08	0.3309E+03	0.1324E-08	0.6397E+02	0.2431E-09	0.1754E+03	0.6664E-09	0.1214E+07	0.4856E-05	0.1471E+04	0.9120E-09
0.9728E+00	0.5074E+00	0.9322E+03	0.1697E-09	0.2853E+04	0.1370E-08	0.1326E+03	0.6628E-12	0.6497E+03	0.1169E-09	0.4574E+02	0.4574E-09	0.3768E+04	0.7535E-08	0.1480E+04	0.2960E-08	0.3376E+03	0.1350E-08	0.6526E+02	0.2480E-09	0.1789E+03	0.6799E-09	0.1239E+07	0.4955E-05	0.1502E+04	0.9315E-09
0.9728E+00	0.5124E+00	0.9059E+03	0.1649E-09	0.2776E+04	0.1333E-08	0.1231E+03	0.6155E-12	0.6312E+03	0.1136E-09	0.4428E+02	0.4428E-09	0.3645E+04	0.7289E-08	0.1432E+04	0.2864E-08	0.3265E+03	0.1306E-08	0.6312E+02	0.2398E-09	0.1730E+03	0.6575E-09	0.1198E+07	0.4794E-05	0.1453E+04	0.9010E-09
0.9728E+00	0.5173E+00	0.7635E+03	0.1389E-09	0.2334E+04	0.1120E-08	0.9875E+02	0.4937E-12	0.5319E+03	0.9574E-10	0.3706E+02	0.3706E-09	0.3048E+04	0.6096E-08	0.1198E+04	0.2395E-08	0.2731E+03	0.1092E-08	0.5279E+02	0.2006E-09	0.1447E+03	0.5499E-09	0.1003E+07	0.4013E-05	0.1213E+04	0.7521E-09
0.9728E+00	0.5223E+00	0.6192E+03	0.1127E-09	0.1884E+04	0.9041E-09	0.7811E+02	0.3906E-12	0.4313E+03	0.7764E-10	0.2985E+02	0.2985E-09	0.2455E+04	0.4911E-08	0.9646E+03	0.1929E-08	0.2200E+03	0.8799E-09	0.4251E+02	0.1615E-09	0.1165E+03	0.4428E-09	0.8087E+06	0.3235E-05	0.9754E+03	0.6048E-09
0.9728E+00	0.5272E+00	0.5164E+03	0.9398E-10	0.1562E+04	0.7499E-09	0.6958E+02	0.3479E-12	0.3598E+03	0.6477E-10	0.2469E+02	0.2469E-09	0.2038E+04	0.4076E-08	0.8005E+03	0.1601E-08	0.1823E+03	0.7292E-09	0.3522E+02	0.1338E-09	0.9656E+02	0.3669E-09	0.6708E+06	0.2683E-05	0.8128E+03	0.5039E-09
0.9728E+00	0.5322E+00	0.4512E+03	0.8213E-10	0.1352E+04	0.6490E-09	0.6618E+02	0.3309E-12	0.3145E+03	0.5661E-10	0.2125E+02	0.2125E-09	0.1763E+04	0.3526E-08	0.6924E+03	0.1385E-08	0.1573E+03	0.6293E-09	0.3040E+02	0.1155E-09	0.8332E+02	0.3166E-09	0.5797E+06	0.2319E-05	0.7078E+03	0.4389E-09
0.9728E+00	0.5371E+00	0.4088E+03	0.7440E-10	0.1223E+04	0.5872E-09	0.6398E+02	0.3199E-12	0.2850E+03	0.5130E-10	0.1942E+02	0.1942E-09	0.1611E+04	0.3222E-08	0.6328E+03	0.1266E-08	0.1439E+03	0.5756E-09	0.2781E+02	0.1057E-09	0.7623E+02	0.2897E-09	0.5302E+06	0.2121E-05	0.6428E+03	0.3985E-09
0.9728E+00	0.5421E+00	0.3580E+03	0.6515E-10	0.1075E+04	0.5160E-09	0.5926E+02	0.2963E-12	0.2496E+03	0.4492E-10	0.1720E+02	0.1720E-09	0.1424E+04	0.2847E-08	0.5592E+03	0.1118E-08	0.1273E+03	0.5093E-09	0.2461E+02	0.9351E-10	0.6745E+02	0.2563E-09	0.4691E+06	0.1876E-05	0.5654E+03	0.3506E-09
0.9728E+00	0.5470E+00	0.2866E+03	0.5216E-10	0.8650E+03	0.4152E-09	0.4874E+02	0.2437E-12	0.1998E+03	0.3597E-10	0.1398E+02	0.1398E-09	0.1154E+04	0.2309E-08	0.4534E+03	0.9068E-09	0.1034E+03	0.4135E-09	0.1998E+02	0.7591E-10	0.5476E+02	0.2081E-09	0.3808E+06	0.1523E-05	0.4557E+03	0.2825E-09
0.9728E+00	0.5520E+00	0.2041E+03	0.3715E-10	0.6205E+03	0.2978E-09	0.3548E+02	0.1774E-12	0.1423E+03	0.2562E-10	0.1013E+02	0.1013E-09	0.8345E+03	0.1669E-08	0.3278E+03	0.6555E-09	0.7479E+02	0.2991E-09	0.1445E+02	0.5492E-10	0.3961E+02	0.1505E-09	0.2754E+06	0.1102E-05	0.3275E+03	0.2030E-09
0.9728E+00	0.5569E+00	0.1226E+03	0.2231E-10	0.3770E+03	0.1810E-09	0.2232E+02	0.1116E-12	0.8544E+02	0.1538E-10	0.6214E+01	0.6214E-10	0.5115E+03	0.1023E-08	0.2009E+03	0.4018E-09	0.4585E+02	0.1834E-09	0.8859E+01	0.3366E-10	0.2428E+02	0.9227E-10	0.1688E+06	0.6751E-06	0.1996E+03	0.1237E-09
0.9728E+00	0.5619E+00	0.6061E+02	0.1103E-10	0.1877E+03	0.9012E-10	0.1293E+02	0.6464E-13	0.4224E+02	0.7604E-11	0.3028E+01	0.3028E-10	0.2520E+03	0.5039E-09	0.9895E+02	0.1979E-09	0.2244E+02	0.8975E-10	0.4330E+01	0.1646E-10	0.1187E+02	0.4510E-10	0.8241E+05	0.3296E-06	0.9969E+02	0.6181E-10
0.9728E+00	0.5668E+00	0.2969E+02	0.5403E-11	0.8879E+02	0.4262E-10	0.8357E+01	0.4179E-13	0.2070E+02	0.3726E-11	0.1372E+01	0.1372E-10	0.1158E+03	0.2315E-09	0.4546E+02	0.9093E-10	0.1023E+02	0.4093E-10	0.1974E+01	0.7501E-11	0.5411E+01	0.2056E-10	0.3757E+05	0.1503E-06	0.4688E+02	0.2907E-10
0.9728E+00	0.5718E+00	0.1620E+02	0.2949E-11	0.4756E+02	0.2283E-10	0.5982E+01	0.2991E-13	0.1130E+02	0.2034E-11	0.7247E+00	0.7247E-11	0.6133E+02	0.1227E-09	0.2409E+02	0.4818E-10	0.5412E+01	0.2165E-10	0.1044E+01	0.3967E-11	0.2862E+01	0.1087E-10	0.1987E+05	0.7948E-07	0.2499E+02	0.1549E-10
0.9728E+00	0.5767E+00	0.1055E+02	0.1920E-11	0.3114E+02	0.1495E-10	0.4234E+01	0.2117E-13	0.7357E+01	0.1324E-11	0.4796E+00	0.4796E-11	0.4033E+02	0.8066E-10	0.1584E+02	0.3168E-10	0.3570E+01	0.1428E-10	0.6888E+00	0.2617E-11	0.1888E+01	0.7175E-11	0.1311E+05	0.5243E-07	0.1634E+02	0.1013E-10
0.9728E+00	0.5817E+00	0.8478E+01	0.1543E-11	0.2525E+02	0.1212E-10	0.3529E+01	0.1765E-13	0.5913E+01	0.1064E-11	0.3934E+00	0.3934E-11	0.3288E+02	0.6575E-10	0.1291E+02	0.2583E-10	0.2919E+01	0.1168E-10	0.5634E+00	0.2141E-11	0.1544E+01	0.5868E-11	0.1072E+05	0.4286E-07	0.1325E+02	0.8217E-11
0.9728E+00	0.5866E+00	0.7882E+01	0.1435E-11	0.2353E+02	0.1130E-10	0.3313E+01	0.1657E-13	0.5497E+01	0.9895E-12	0.3678E+00	0.3678E-11	0.3066E+02	0.6133E-10	0.1204E+02	0.2409E-10	0.2725E+01	0.1090E-10	0.5261E+00	0.1999E-11	0.1442E+01	0.5480E-11	0.1000E+05	0.4002E-07	0.1235E+02	0.7655E-11
0.9728E+00	0.5916E+00	0.7808E+01	0.1421E-11	0.2331E+02	0.1119E-10	0.3266E+01	0.1633E-13	0.5446E+01	0.9803E-12	0.3645E+00	0.3645E-11	0.3038E+02	0.6075E-10	0.1193E+02	0.2386E-10	0.2701E+01	0.1080E-10	0.5213E+00	0.1981E-11	0.1429E+01	0.5430E-11	0.9913E+04	0.3965E-07	0.1223E+02	0.7584E-11
0.9728E+00	0.5965E+00	0.8047E+01	0.1465E-11	0.2415E+02	0.1159E-10	0.3658E+01	0.1829E-13	0.5612E+01	0.1010E-11	0.3806E+00	0.3806E-11	0.3163E+02	0.6325E-10	0.1242E+02	0.2485E-10	0.2816E+01	0.1127E-10	0.5437E+00	0.2066E-11	0.1490E+01	0.5663E-11	0.1034E+05	0.4135E-07	0.1269E+02	0.7865E-11
0.9728E+00	0.6015E+00	0.1954E+02	0.3557E-11	0.5753E+02	0.2761E-10	0.9088E+01	0.4544E-13	0.1363E+02	0.2454E-11	0.9159E+00	0.9159E-11	0.7575E+02	0.1515E-09	0.2976E+02	0.5952E-10	0.6771E+01	0.2708E-10	0.1309E+01	0.4973E-11	0.3587E+01	0.1363E-10	0.2483E+05	0.9932E-07	0.3029E+02	0.1878E-10
0.9728E+00	0.6064E+00	0.5785E+02	0.1053E-10	0.1723E+03	0.8272E-10	0.1774E+02	0.8868E-13	0.4035E+02	0.7262E-11	0.2761E+01	0.2761E-10	0.2291E+03	0.4581E-09	0.8998E+02	0.1800E-09	0.2045E+02	0.8181E-10	0.3956E+01	0.1503E-10	0.1084E+02	0.4121E-10	0.7504E+05	0.3002E-06	0.9074E+02	0.5626E-10
0.9728E+00	0.6114E+00	0.1006E+03	0.1831E-10	0.3018E+03	0.1449E-09	0.2541E+02	0.1271E-12	0.7015E+02	0.1263E-10	0.4848E+01	0.4848E-10	0.4026E+03	0.8052E-09	0.1582E+03	0.3163E-09	0.3594E+02	0.1438E-09	0.6951E+01	0.2642E-10	0.1906E+02	0.7241E-10	0.1319E+06	0.5276E-06	0.1589E+03	0.9852E-10
0.9728E+00	0.6163E+00	0.1255E+03	0.2284E-10	0.3794E+03	0.1821E-09	0.2809E+02	0.1405E-12	0.8751E+02	0.1575E-10	0.6103E+01	0.6103E-10	0.5069E+03	0.1014E-08	0.1991E+03	0.3983E-09	0.4524E+02	0.1809E-09	0.8750E+01	0.3325E-10	0.2399E+02	0.9115E-10	0.1660E+06	0.6641E-06	0.1998E+03	0.1239E-09
0.9728E+00	0.6213E+00	0.1287E+03	0.2342E-10	0.3902E+03	0.1873E-09	0.2809E+02	0.1404E-12	0.8972E+02	0.1615E-10	0.6276E+01	0.6276E-10	0.5214E+03	0.1043E-08	0.2048E+03	0.4096E-09	0.4652E+02	0.1861E-09	0.8997E+01	0.3419E-10	0.2466E+02	0.9372E-10	0.1707E+06	0.6829E-06	0.2055E+03	0.1274E-09
0.9728E+00	0.6262E+00	0.1229E+03	0.2237E-10	0.3722E+03	0.1786E-09	0.2693E+02	0.1347E-12	0.8569E+02	0.1542E-10	0.5976E+01	0.5976E-10	0.4965E+03	0.9931E-09	0.1951E+03	0.3901E-09	0.4429E+02	0.1771E-09	0.8566E+01	0.3255E-10	0.2348E+02	0.8923E-10	0.1625E+06	0.6501E-06	0.1960E+03	0.1215E-09
0.9728E+00	0.6312E+00	0.1101E+03	0.2004E-10	0.3347E+03	0.1607E-09	0.2364E+02	0.1182E-12	0.7676E+02	0.1382E-10	0.5366E+01	0.5366E-10	0.4459E+03	0.8918E-09	0.1752E+03	0.3503E-09	0.3975E+02	0.1590E-09	0.7689E+01	0.2922E-10	0.2108E+02	0.8009E-10	0.1459E+06	0.5835E-06	0.1763E+03	0.1093E-09
0.9728E+00	0.6361E+00	0.9464E+02	0.1722E-10	0.2894E+03	0.1389E-09	0.1931E+02	0.9653E-13	0.6598E+02	0.1188E-10	0.4624E+01	0.4624E-10	0.3845E+03	0.7689E-09	0.1510E+03	0.3021E-09	0.3425E+02	0.1370E-09	0.6625E+01	0.2517E-10	0.1816E+02	0.6901E-10	0.1257E+06	0.5027E-06	0.1524E+03	0.9451E-10
0.9728E+00	0.6411E+00	0.7744E+02	0.1409E-10	0.2388E+03	0.1146E-09	0.1533E+02	0.7667E-13	0.5399E+02	0.9718E-11	0.3788E+01	0.3788E-10	0.3155E+03	0.6309E-09	0.1239E+03	0.2478E-09	0.2806E+02	0.1122E-09	0.5426E+01	0.2062E-10	0.1488E+02	0.5653E-10	0.1029E+06	0.4117E-06	0.1258E+03	0.7799E-10
0.9728E+00	0.6460E+00	0.6228E+02	0.1133E-10	0.1923E+03	0.9232E-10	0.1262E+02	0.6312E-13	0.4342E+02	0.7816E-11	0.3013E+01	0.3013E-10	0.2516E+03	0.5031E-09	0.9881E+02	0.1976E-09	0.2233E+02	0.8930E-10	0.4318E+01	0.1641E-10	0.1184E+02	0.4498E-10	0.8189E+05	0.3276E-06	0.1013E+03	0.6279E-10
0.9728E+00	0.6510E+00	0.5196E+02	0.9457E-11	0.1599E+03	0.7673E-10	0.1108E+02	0.5541E-13	0.3623E+02	0.6521E-11	0.2466E+01	0.2466E-10	0.2064E+03	0.4128E-09	0.8108E+02	0.1622E-09	0.1828E+02	0.7311E-10	0.3535E+01	0.1343E-10	0.9692E+01	0.3683E-10	0.6702E+05	0.2681E-06	0.8411E+02	0.5215E-10
0.9728E+00	0.6559E+00	0.4512E+02	0.8212E-11	0.1379E+03	0.6617E-10	0.1045E+02	0.5223E-13	0.3146E+02	0.5663E-11	0.2099E+01	0.2099E-10	0.1759E+03	0.3518E-09	0.6909E+02	0.1382E-09	0.1555E+02	0.6222E-10	0.3009E+01	0.1143E-10	0.8248E+01	0.3134E-10	0.5701E+05	0.2281E-06	0.7246E+02	0.4493E-10
0.9728E+00	0.6609E+00	0.4114E+02	0.7487E-11	0.1245E+03	0.5976E-10	0.1032E+02	0.5159E-13	0.2869E+02	0.5164E-11	0.1885E+01	0.1885E-10	0.1577E+03	0.3154E-09	0.6195E+02	0.1239E-09	0.1395E+02	0.5581E-10	0.2699E+01	0.1026E-10	0.7398E+01	0.2811E-10	0.5113E+05	0.2045E-06	0.6537E+02	0.4053E-10
0.9728E+00	0.6658E+00	0.3882E+02	0.7065E-11	0.1169E+03	0.5611E-10	0.1038E+02	0.5192E-13	0.2707E+02	0.4873E-11	0.1782E+01	0.1782E-10	0.1483E+03	0.2966E-09	0.5826E+02	0.1165E-09	0.1316E+02	0.5263E-10	0.2545E+01	0.9669E-11	0.6976E+01	0.2651E-10	0.4820E+05	0.1928E-06	0.6136E+02	0.3804E-10
0.9728E+00	0.6708E+00	0.3733E+02	0.6794E-11	0.1122E+03	0.5386E-10	0.1046E+02	0.5230E-13	0.2603E+02	0.4686E-11	0.1736E+01	0.1736E-10	0.1435E+03	0.2870E-09	0.5637E+02	0.1127E-09	0.1278E+02	0.5111E-10	0.2471E+01	0.9389E-11	0.6773E+01	0.2574E-10	0.4680E+05	0.1872E-06	0.5893E+02	0.3653E-10
0.9728E+00	0.6757E+00	0.3614E+02	0.6577E-11	0.1088E+03	0.5225E-10	0.1058E+02	0.5288E-13	0.2520E+02	0.4536E-11	0.1711E+01	0.1711E-10	0.1411E+03	0.2821E-09	0.5542E+02	0.1108E-09	0.1258E+02	0.5033E-10	0.2433E+01	0.9244E-11	0.6669E+01	0.2534E-10	0.4608E+05	0.1843E-06	0.5725E+02	0.3549E-10
0.9728E+00	0.6807E+00	0.3489E+02	0.6349E-11	0.1060E+03	0.5088E-10	0.1070E+02	0.5352E-13	0.2433E+02	0.4380E-11	0.1689E+01	0.1689E-10	0.1389E+03	0.2777E-09	0.5455E+02	0.1091E-09	0.1240E+02	0.4960E-10	0.2397E+01	0.9109E-11	0.6572E+01	0.2497E-10	0.4542E+05	0.1817E-06	0.5586E+02	0.3463E-10
0.9728E+00	0.6856E+00	0.3350E+02	0.6097E-11	0.1039E+03	0.4988E-10	0.1079E+02	0.5396E-13	0.2336E+02	0.4205E-11	0.1676E+01	0.1676E-10	0.1379E+03	0.2757E-09	0.5416E+02	0.1083E-09	0.1231E+02	0.4923E-10	0.2379E+01	0.9041E-11	0.6523E+01	0.2479E-10	0.4509E+05	0.1803E-06	0.5510E+02	0.3416E-10
0.9728E+00	0.6906E+00	0.3250E+02	0.5914E-11	0.1032E+03	0.4956E-10	0.1085E+02	0.5423E-13	0.2266E+02	0.4078E-11	0.1676E+01	0.1676E-10	0.1381E+03	0.2762E-09	0.5424E+02	0.1085E-09	0.1232E+02	0.4929E-10	0.2382E+01	0.9052E-11	0.6530E+01	0.2482E-10	0.4514E+05	0.1806E-06	0.5490E+02	0.3404E-10
0.9728E+00	0.6955E+00	0.3233E+02	0.5884E-11	0.1038E+03	0.4985E-10	0.1085E+02	0.5427E-13	0.2254E+02	0.4057E-11	0.1691E+01	0.1691E-10	0.1391E+03	0.2782E-09	0.5464E+02	0.1093E-09	0.1242E+02	0.4968E-10	0.2400E+01	0.9122E-11	0.6581E+01	0.2501E-10	0.4550E+05	0.1820E-06	0.5525E+02	0.3425E-10
0.9728E+00	0.7005E+00	0.3254E+02	0.5922E-11	0.1052E+03	0.5050E-10	0.1086E+02	0.5432E-13	0.2268E+02	0.4083E-11	0.1724E+01	0.1724E-10	0.1412E+03	0.2823E-09	0.5545E+02	0.1109E-09	0.1265E+02	0.5059E-10	0.2444E+01	0.9288E-11	0.6700E+01	0.2546E-10	0.4634E+05	0.1854E-06	0.5597E+02	0.3470E-10
0.9728E+00	0.7054E+00	0.3313E+02	0.6029E-11	0.1066E+03	0.5116E-10	0.1091E+02	0.5457E-13	0.2309E+02	0.4156E-11	0.1755E+01	0.1755E-10	0.1434E+03	0.2867E-09	0.5631E+02	0.1126E-09	0.1288E+02	0.5151E-10	0.2488E+01	0.9454E-11	0.6820E+01	0.2592E-10	0.4717E+05	0.1887E-06	0.5664E+02	0.3512E-10
0.9728E+00	0.7104E+00	0.3370E+02	0.6133E-11	0.1077E+03	0.5169E-10	0.1099E+02	0.5495E-13	0.2348E+02	0.4227E-11	0.1778E+01	0.1778E-10	0.1451E+03	0.2901E-09	0.5698E+02	0.1140E-09	0.1305E+02	0.5220E-10	0.2521E+01	0.9581E-11	0.6912E+01	0.2627E-10	0.4781E+05	0.1912E-06	0.5718E+02	0.3545E-10
0.9728E+00	0.7153E+00	0.3415E+02	0.6215E-11	0.1084E+03	0.5203E-10	0.1104E+02	0.5521E-13	0.2380E+02	0.4284E-11	0.1796E+01	0.1796E-10	0.1464E+03	0.2929E-09	0.5753E+02	0.1151E-09	0.1318E+02	0.5270E-10	0.2546E+01	0.9674E-11	0.6979E+01	0.2652E-10	0.4826E+05	0.1931E-06	0.5757E+02	0.3570E-10
0.9728E+00	0.7203E+00	0.3459E+02	0.6296E-11	0.1089E+03	0.5228E-10	0.1106E+02	0.5531E-13	0.2411E+02	0.4339E-11	0.1820E+01	0.1820E-10	0.1486E+03	0.2973E-09	0.5839E+02	0.1168E-09	0.1339E+02	0.5357E-10	0.2588E+01	0.9834E-11	0.7094E+01	0.2696E-10	0.4906E+05	0.1962E-06	0.5786E+02	0.3587E-10
0.9728E+00	0.7252E+00	0.3552E+02	0.6464E-11	0.1106E+03	0.5308E-10	0.1110E+02	0.5550E-13	0.2475E+02	0.4455E-11	0.1879E+01	0.1879E-10	0.1531E+03	0.3062E-09	0.6014E+02	0.1203E-09	0.1381E+02	0.5526E-10	0.2669E+01	0.1014E-10	0.7317E+01	0.2780E-10	0.5060E+05	0.2024E-06	0.5891E+02	0.3652E-10
0.9728E+00	0.7302E+00	0.3675E+02	0.6688E-11	0.1135E+03	0.5449E-10	0.1119E+02	0.5596E-13	0.2561E+02	0.4609E-11	0.1944E+01	0.1944E-10	0.1579E+03	0.3159E-09	0.6204E+02	0.1241E-09	0.1428E+02	0.5711E-10	0.2759E+01	0.1048E-10	0.7562E+01	0.2874E-10	0.5230E+05	0.2092E-06	0.6047E+02	0.3749E-10
0.9728E+00	0.7351E+00	0.3791E+02	0.6900E-11	0.1161E+03	0.5573E-10	0.1125E+02	0.5626E-13	0.2641E+02	0.4755E-11	0.1995E+01	0.1995E-10	0.1625E+03	0.3249E-09	0.6382E+02	0.1276E-09	0.1465E+02	0.5862E-10	0.2831E+01	0.1076E-10	0.7762E+01	0.2950E-10	0.5368E+05	0.2147E-06	0.6185E+02	0.3834E-10
0.9728E+00	0.7401E+00	0.3820E+02	0.6952E-11	0.1167E+03	0.5600E-10	0.1124E+02	0.5620E-13	0.2662E+02	0.4792E-11	0.1994E+01	0.1994E-10	0.1625E+03	0.3251E-09	0.6385E+02	0.1277E-09	0.1464E+02	0.5857E-10	0.2829E+01	0.1075E-10	0.7756E+01	0.2947E-10	0.5364E+05	0.2145E-06	0.6219E+02	0.3856E-10
0.9728E+00	0.7450E+00	0.3805E+02	0.6926E-11	0.1161E+03	0.5575E-10	0.1116E+02	0.5578E-13	0.2652E+02	0.4773E-11	0.1964E+01	0.1964E-10	0.1607E+03	0.3213E-09	0.6311E+02	0.1262E-09	0.1444E+02	0.5775E-10	0.2790E+01	0.1060E-10	0.7649E+01	0.2907E-10	0.5289E+05	0.2116E-06	0.6184E+02	0.3834E-10
0.9728E+00	0.7500E+00	0.3782E+02	0.6882E-11	0.1158E+03	0.5558E-10	0.1100E+02	0.5501E-13	0.2635E+02	0.4744E-11	0.1944E+01	0.1944E-10	0.1598E+03	0.3197E-09	0.6279E+02	0.1256E-09	0.1434E+02	0.5735E-10	0.2771E+01	0.1053E-10	0.7598E+01	0.2887E-10	0.5252E+05	0.2101E-06	0.6162E+02	0.3821E-10
0.9728E+00	0.7550E+00	0.3779E+02	0.6878E-11	0.1162E+03	0.5580E-10	0.1086E+02	0.5428E-13	0.2633E+02	0.4740E-11	0.1950E+01	0.1950E-10	0.1608E+03	0.3216E-09	0.6317E+02	0.1263E-09	0.1440E+02	0.5761E-10	0.2785E+01	0.1058E-10	0.7634E+01	0.2901E-10	0.5277E+05	0.2111E-06	0.6193E+02	0.3840E-10
0.9728E+00	0.7599E+00	0.3793E+02	0.6903E-11	0.1170E+03	0.5618E-10	0.1072E+02	0.5360E-13	0.2643E+02	0.4757E-11	0.1978E+01	0.1978E-10	0.1634E+03	0.3267E-09	0.6417E+02	0.1283E-09	0.1463E+02	0.5854E-10	0.2829E+01	0.1075E-10	0.7757E+01	0.2947E-10	0.5361E+05	0.2144E-06	0.6258E+02	0.3880E-10
0.9728E+00	0.7649E+00	0.3799E+02	0.6914E-11	0.1170E+03	0.5615E-10	0.1061E+02	0.5303E-13	0.2647E+02	0.4765E-11	0.1983E+01	0.1983E-10	0.1634E+03	0.3269E-09	0.6421E+02	0.1284E-09	0.1466E+02	0.5863E-10	0.2834E+01	0.1077E-10	0.7769E+01	0.2952E-10	0.5370E+05	0.2148E-06	0.6259E+02	0.3881E-10
0.9728E+00	0.7698E+00	0.3791E+02	0.6900E-11	0.1164E+03	0.5589E-10	0.1051E+02	0.5254E-13	0.2642E+02	0.4756E-11	0.1976E+01	0.1976E-10	0.1628E+03	0.3256E-09	0.6395E+02	0.1279E-09	0.1460E+02	0.5841E-10	0.2823E+01	0.1073E-10	0.7740E+01	0.2941E-10	0.5350E+05	0.2140E-06	0.6234E+02	0.3865E-10
0.9728E+00	0.7748E+00	0.3752E+02	0.6830E-11	0.1148E+03	0.5509E-10	0.1036E+02	0.5178E-13	0.2615E+02	0.4707E-11	0.1950E+01	0.1950E-10	0.1604E+03	0.3207E-09	0.6300E+02	0.1260E-09	0.1440E+02	0.5758E-10	0.2783E+01	0.1057E-10	0.7629E+01	0.2899E-10	0.5273E+05	0.2109E-06	0.6146E+02	0.3811E-10
0.9728E+00	0.7797E+00	0.3636E+02	0.6617E-11	0.1107E+03	0.5312E-10	0.1013E+02	0.5064E-13	0.2534E+02	0.4561E-11	0.1880E+01	0.1880E-10	0.1546E+03	0.3091E-09	0.6071E+02	0.1214E-09	0.1388E+02	0.5551E-10	0.2683E+01	0.1019E-10	0.7354E+01	0.2795E-10	0.5083E+05	0.2033E-06	0.5928E+02	0.3675E-10
0.9728E+00	0.7847E+00	0.3475E+02	0.6324E-11	0.1060E+03	0.5088E-10	0.9857E+01	0.4928E-13	0.2421E+02	0.4358E-11	0.1800E+01	0.1800E-10	0.1481E+03	0.2962E-09	0.5818E+02	0.1164E-09	0.1330E+02	0.5320E-10	0.2571E+01	0.9769E-11	0.7048E+01	0.2678E-10	0.4870E+05	0.1948E-06	0.5679E+02	0.3521E-10
0.9728E+00	0.7896E+00	0.3317E+02	0.6038E-11	0.1014E+03	0.4869E-10	0.9576E+01	0.4788E-13	0.2312E+02	0.4161E-11	0.1723E+01	0.1723E-10	0.1419E+03	0.2837E-09	0.5573E+02	0.1115E-09	0.1274E+02	0.5096E-10	0.2463E+01	0.9358E-11	0.6751E+01	0.2566E-10	0.4665E+05	0.1866E-06	0.5438E+02	0.3371E-10
0.9728E+00	0.7946E+00	0.3170E+02	0.5770E-11	0.9717E+02	0.4664E-10	0.9304E+01	0.4652E-13	0.2209E+02	0.3976E-11	0.1653E+01	0.1653E-10	0.1361E+03	0.2721E-09	0.5345E+02	0.1069E-09	0.1222E+02	0.4890E-10	0.2363E+01	0.8980E-11	0.6478E+01	0.2462E-10	0.4474E+05	0.1790E-06	0.5212E+02	0.3231E-10
0.9728E+00	0.7995E+00	0.3037E+02	0.5528E-11	0.9338E+02	0.4482E-10	0.9052E+01	0.4526E-13	0.2116E+02	0.3810E-11	0.1592E+01	0.1592E-10	0.1309E+03	0.2618E-09	0.5142E+02	0.1028E-09	0.1177E+02	0.4709E-10	0.2276E+01	0.8647E-11	0.6238E+01	0.2370E-10	0.4307E+05	0.1723E-06	0.5009E+02	0.3106E-10
0.9728E+00	0.8045E+00	0.2916E+02	0.5307E-11	0.8997E+02	0.4319E-10	0.8833E+01	0.4416E-13	0.2032E+02	0.3657E-11	0.1539E+01	0.1539E-10	0.1264E+03	0.2527E-09	0.4964E+02	0.9928E-10	0.1137E+02	0.4549E-10	0.2198E+01	0.8353E-11	0.6026E+01	0.2290E-10	0.4160E+05	0.1664E-06	0.4828E+02	0.2993E-10
0.9728E+00	0.8094E+00	0.2809E+02	0.5113E-11	0.8685E+02	0.4169E-10	0.8652E+01	0.4326E-13	0.1957E+02	0.3523E-11	0.1490E+01	0.1490E-10	0.1221E+03	0.2442E-09	0.4797E+02	0.9593E-10	0.1099E+02	0.4398E-10	0.2125E+01	0.8075E-11	0.5825E+01	0.2214E-10	0.4021E+05	0.1609E-06	0.4659E+02	0.2889E-10
0.9728E+00	0.8144E+00	0.2717E+02	0.4944E-11	0.8400E+02	0.4032E-10	0.8522E+01	0.4261E-13	0.1893E+02	0.3407E-11	0.1443E+01	0.1443E-10	0.1181E+03	0.2361E-09	0.4638E+02	0.9276E-10	0.1063E+02	0.4253E-10	0.2055E+01	0.7809E-11	0.5634E+01	0.2141E-10	0.3890E+05	0.1556E-06	0.4502E+02	0.2791E-10
0.9728E+00	0.8193E+00	0.2636E+02	0.4797E-11	0.8131E+02	0.3903E-10	0.8426E+01	0.4213E-13	0.1837E+02	0.3306E-11	0.1392E+01	0.1392E-10	0.1140E+03	0.2281E-09	0.4479E+02	0.8959E-10	0.1027E+02	0.4107E-10	0.1984E+01	0.7540E-11	0.5439E+01	0.2067E-10	0.3757E+05	0.1503E-06	0.4351E+02	0.2697E-10
0.9728E+00	0.8243E+00	0.2570E+02	0.4677E-11	0.7873E+02	0.3779E-10	0.8350E+01	0.4175E-13	0.1791E+02	0.3223E-11	0.1342E+01	0.1342E-10	0.1100E+03	0.2200E-09	0.4322E+02	0.8644E-10	0.9900E+01	0.3960E-10	0.1913E+01	0.7270E-11	0.5245E+01	0.1993E-10	0.3624E+05	0.1450E-06	0.4204E+02	0.2607E-10
0.9728E+00	0.8292E+00	0.2510E+02	0.4569E-11	0.7636E+02	0.3665E-10	0.8278E+01	0.4139E-13	0.1749E+02	0.3149E-11	0.1292E+01	0.1292E-10	0.1061E+03	0.2122E-09	0.4167E+02	0.8335E-10	0.9539E+01	0.3816E-10	0.1844E+01	0.7005E-11	0.5054E+01	0.1920E-10	0.3493E+05	0.1397E-06	0.4067E+02	0.2521E-10
0.9728E+00	0.8342E+00	0.2457E+02	0.4472E-11	0.7415E+02	0.3559E-10	0.8205E+01	0.4102E-13	0.1712E+02	0.3082E-11	0.1278E+01	0.1278E-10	0.1045E+03	0.2090E-09	0.4105E+02	0.8210E-10	0.9415E+01	0.3766E-10	0.1819E+01	0.6914E-11	0.4988E+01	0.1895E-10	0.3446E+05	0.1378E-06	0.3953E+02	0.2451E-10
0.9728E+00	0.8391E+00	0.2410E+02	0.4386E-11	0.7368E+02	0.3537E-10	0.8134E+01	0.4067E-13	0.1680E+02	0.3023E-11	0.1279E+01	0.1279E-10	0.1045E+03	0.2090E-09	0.4106E+02	0.8211E-10	0.9418E+01	0.3767E-10	0.1820E+01	0.6916E-11	0.4989E+01	0.1896E-10	0.3447E+05	0.1379E-06	0.3942E+02	0.2444E-10
0.9728E+00	0.8441E+00	0.2370E+02	0.4313E-11	0.7368E+02	0.3537E-10	0.8066E+01	0.4033E-13	0.1652E+02	0.2973E-11	0.1282E+01	0.1282E-10	0.1046E+03	0.2092E-09	0.4110E+02	0.8219E-10	0.9433E+01	0.3773E-10	0.1823E+01	0.6926E-11	0.4997E+01	0.1899E-10	0.3452E+05	0.1381E-06	0.3943E+02	0.2444E-10
0.9728E+00	0.8490E+00	0.2337E+02	0.4253E-11	0.7367E+02	0.3536E-10	0.7978E+01	0.3989E-13	0.1629E+02	0.2932E-11	0.1286E+01	0.1286E-10	0.1047E+03	0.2094E-09	0.4113E+02	0.8225E-10	0.9447E+01	0.3779E-10	0.1825E+01	0.6937E-11	0.5004E+01	0.1902E-10	0.3457E+05	0.1383E-06	0.3943E+02	0.2444E-10
0.9728E+00	0.8540E+00	0.2313E+02	0.4210E-11	0.7362E+02	0.3534E-10	0.7859E+01	0.3929E-13	0.1612E+02	0.2902E-11	0.1286E+01	0.1286E-10	0.1047E+03	0.2093E-09	0.4112E+02	0.8223E-10	0.9446E+01	0.3778E-10	0.1825E+01	0.6936E-11	0.5004E+01	0.1901E-10	0.3456E+05	0.1382E-06	0.3941E+02	0.2443E-10
0.9728E+00	0.8589E+00	0.2288E+02	0.4164E-11	0.7346E+02	0.3526E-10	0.7706E+01	0.3853E-13	0.1594E+02	0.2870E-11	0.1284E+01	0.1284E-10	0.1045E+03	0.2090E-09	0.4105E+02	0.8210E-10	0.9432E+01	0.3773E-10	0.1823E+01	0.6926E-11	0.4996E+01	0.1899E-10	0.3451E+05	0.1380E-06	0.3934E+02	0.2439E-10
0.9728E+00	0.8639E+00	0.2231E+02	0.4061E-11	0.7296E+02	0.3502E-10	0.7522E+01	0.3761E-13	0.1554E+02	0.2798E-11	0.1277E+01	0.1277E-10	0.1038E+03	0.2077E-09	0.4079E+02	0.8158E-10	0.9374E+01	0.3750E-10	0.1811E+01	0.6883E-11	0.4965E+01	0.1887E-10	0.3430E+05	0.1372E-06	0.3910E+02	0.2424E-10
0.9728E+00	0.8688E+00	0.2128E+02	0.3873E-11	0.7151E+02	0.3432E-10	0.7316E+01	0.3658E-13	0.1482E+02	0.2668E-11	0.1251E+01	0.1251E-10	0.1017E+03	0.2034E-09	0.3995E+02	0.7990E-10	0.9180E+01	0.3672E-10	0.1774E+01	0.6740E-11	0.4863E+01	0.1848E-10	0.3360E+05	0.1344E-06	0.3839E+02	0.2380E-10
0.9728E+00	0.8738E+00	0.1993E+02	0.3627E-11	0.6724E+02	0.3228E-10	0.7115E+01	0.3557E-13	0.1388E+02	0.2499E-11	0.1172E+01	0.1172E-10	0.9525E+02	0.1905E-09	0.3742E+02	0.7484E-10	0.8589E+01	0.3436E-10	0.1660E+01	0.6307E-11	0.4550E+01	0.1729E-10	0.3146E+05	0.1258E-06	0.3622E+02	0.2246E-10
0.9728E+00	0.8787E+00	0.1833E+02	0.3337E-11	0.6067E+02	0.2912E-10	0.6923E+01	0.3462E-13	0.1277E+02	0.2299E-11	0.1047E+01	0.1047E-10	0.8530E+02	0.1706E-09	0.3351E+02	0.6702E-10	0.7680E+01	0.3072E-10	0.1484E+01	0.5639E-11	0.4068E+01	0.1546E-10	0.2813E+05	0.1125E-06	0.3262E+02	0.2022E-10
0.9728E+00	0.8837E+00	0.1657E+02	0.3016E-11	0.5383E+02	0.2584E-10	0.6725E+01	0.3363E-13	0.1155E+02	0.2079E-11	0.9180E+00	0.9180E-11	0.7496E+02	0.1499E-09	0.2945E+02	0.5889E-10	0.6738E+01	0.2695E-10	0.1302E+01	0.4948E-11	0.3570E+01	0.1356E-10	0.2468E+05	0.9871E-07	0.2886E+02	0.1790E-10
0.9728E+00	0.8886E+00	0.1469E+02	0.2674E-11	0.4675E+02	0.2244E-10	0.6498E+01	0.3249E-13	0.1024E+02	0.1843E-11	0.7848E+00	0.7848E-11	0.6423E+02	0.1285E-09	0.2523E+02	0.5047E-10	0.5763E+01	0.2305E-10	0.1114E+01	0.4232E-11	0.3053E+01	0.1160E-10	0.2110E+05	0.8440E-07	0.2499E+02	0.1549E-10
0.9728E+00	0.8936E+00	0.1274E+02	0.2318E-11	0.3946E+02	0.1894E-10	0.6295E+01	0.3147E-13	0.8882E+01	0.1599E-11	0.6477E+00	0.6477E-11	0.5318E+02	0.1064E-09	0.2089E+02	0.4178E-10	0.4758E+01	0.1903E-10	0.9196E+00	0.3494E-11	0.2521E+01	0.9579E-11	0.1741E+05	0.6965E-07	0.2101E+02	0.1303E-10
0.9728E+00	0.8985E+00	0.1075E+02	0.1956E-11	0.3204E+02	0.1538E-10	0.6174E+01	0.3087E-13	0.7496E+01	0.1349E-11	0.5081E+00	0.5081E-11	0.4192E+02	0.8384E-10	0.1647E+02	0.3294E-10	0.3734E+01	0.1494E-10	0.7219E+00	0.2743E-11	0.1979E+01	0.7520E-11	0.1366E+05	0.5464E-07	0.1696E+02	0.1051E-10
0.9728E+00	0.9035E+00	0.9734E+01	0.1772E-11	0.2761E+02	0.1325E-10	0.6173E+01	0.3086E-13	0.6795E+01	0.1223E-11	0.4232E+00	0.4232E-11	0.3522E+02	0.7045E-10	0.1384E+02	0.2768E-10	0.3125E+01	0.1250E-10	0.6042E+00	0.2296E-11	0.1656E+01	0.6294E-11	0.1144E+05	0.4575E-07	0.1449E+02	0.8983E-11
0.9728E+00	0.9084E+00	0.9734E+01	0.1772E-11	0.2759E+02	0.1324E-10	0.6173E+01	0.3087E-13	0.6795E+01	0.1223E-11	0.4225E+00	0.4225E-11	0.3519E+02	0.7038E-10	0.1383E+02	0.2765E-10	0.3122E+01	0.1249E-10	0.6036E+00	0.2294E-11	0.1655E+01	0.6288E-11	0.1143E+05	0.4571E-07	0.1447E+02	0.8972E-11
0.9728E+00	0.9134E+00	0.9741E+01	0.1773E-11	0.2760E+02	0.1325E-10	0.6177E+01	0.3089E-13	0.6800E+01	0.1224E-11	0.4228E+00	0.4228E-11	0.3521E+02	0.7043E-10	0.1383E+02	0.2767E-10	0.3124E+01	0.1250E-10	0.6040E+00	0.2295E-11	0.1656E+01	0.6292E-11	0.1143E+05	0.4574E-07	0.1448E+02	0.8977E-11
0.9728E+00	0.9183E+00	0.9770E+01	0.1778E-11	0.2769E+02	0.1329E-10	0.6193E+01	0.3096E-13	0.6820E+01	0.1228E-11	0.4240E+00	0.4240E-11	0.3532E+02	0.7064E-10	0.1388E+02	0.2775E-10	0.3133E+01	0.1253E-10	0.6058E+00	0.2302E-11	0.1661E+01	0.6311E-11	0.1147E+05	0.4588E-07	0.1452E+02	0.9003E-11
0.9728E+00	0.9233E+00	0.9882E+01	0.1798E-11	0.2801E+02	0.1344E-10	0.6247E+01	0.3123E-13	0.6898E+01	0.1242E-11	0.4291E+00	0.4291E-11	0.3575E+02	0.7150E-10	0.1404E+02	0.2809E-10	0.3171E+01	0.1269E-10	0.6132E+00	0.2330E-11	0.1681E+01	0.6388E-11	0.1161E+05	0.4644E-07	0.1469E+02	0.9106E-11
0.9728E+00	0.9282E+00	0.1038E+02	0.1888E-11	0.2945E+02	0.1414E-10	0.6425E+01	0.3213E-13	0.7243E+01	0.1304E-11	0.4518E+00	0.4518E-11	0.3768E+02	0.7536E-10	0.1480E+02	0.2960E-10	0.3343E+01	0.1337E-10	0.6463E+00	0.2456E-11	0.1772E+01	0.6733E-11	0.1224E+05	0.4897E-07	0.1543E+02	0.9567E-11
0.9728E+00	0.9332E+00	0.1135E+02	0.2066E-11	0.3226E+02	0.1548E-10	0.6656E+01	0.3328E-13	0.7922E+01	0.1426E-11	0.4942E+00	0.4942E-11	0.4128E+02	0.8255E-10	0.1622E+02	0.3243E-10	0.3661E+01	0.1465E-10	0.7080E+00	0.2690E-11	0.1941E+01	0.7376E-11	0.1342E+05	0.5367E-07	0.1689E+02	0.1047E-10
0.9728E+00	0.9381E+00	0.1355E+02	0.2466E-11	0.3869E+02	0.1857E-10	0.7032E+01	0.3516E-13	0.9458E+01	0.1702E-11	0.5913E+00	0.5913E-11	0.4950E+02	0.9900E-10	0.1945E+02	0.3890E-10	0.4390E+01	0.1756E-10	0.8490E+00	0.3226E-11	0.2328E+01	0.8845E-11	0.1610E+05	0.6441E-07	0.2024E+02	0.1255E-10
0.9728E+00	0.9431E+00	0.1564E+02	0.2847E-11	0.4492E+02	0.2156E-10	0.7405E+01	0.3703E-13	0.1092E+02	0.1965E-11	0.6900E+00	0.6900E-11	0.5766E+02	0.1153E-09	0.2265E+02	0.4531E-10	0.5120E+01	0.2048E-10	0.9900E+00	0.3762E-11	0.2714E+01	0.1031E-10	0.1878E+05	0.7511E-07	0.2352E+02	0.1458E-10
0.9728E+00	0.9480E+00	0.2005E+02	0.3649E-11	0.5851E+02	0.2808E-10	0.8182E+01	0.4091E-13	0.1399E+02	0.2518E-11	0.9152E+00	0.9152E-11	0.7609E+02	0.1522E-09	0.2989E+02	0.5978E-10	0.6777E+01	0.2711E-10	0.1310E+01	0.4979E-11	0.3592E+01	0.1365E-10	0.2485E+05	0.9938E-07	0.3073E+02	0.1905E-10
0.9728E+00	0.9530E+00	0.2551E+02	0.4642E-11	0.7545E+02	0.3622E-10	0.9488E+01	0.4744E-13	0.1779E+02	0.3203E-11	0.1196E+01	0.1196E-10	0.9916E+02	0.1983E-09	0.3895E+02	0.7791E-10	0.8846E+01	0.3538E-10	0.1710E+01	0.6499E-11	0.4689E+01	0.1782E-10	0.3243E+05	0.1297E-06	0.3972E+02	0.2463E-10
0.9728E+00	0.9579E+00	0.3302E+02	0.6010E-11	0.9873E+02	0.4739E-10	0.1089E+02	0.5443E-13	0.2303E+02	0.4146E-11	0.1577E+01	0.1577E-10	0.1306E+03	0.2612E-09	0.5131E+02	0.1026E-09	0.1166E+02	0.4665E-10	0.2255E+01	0.8567E-11	0.6181E+01	0.2349E-10	0.4276E+05	0.1710E-06	0.5206E+02	0.3227E-10
0.9728E+00	0.9629E+00	0.1242E+03	0.2261E-10	0.3814E+03	0.1830E-09	0.2428E+02	0.1214E-12	0.8661E+02	0.1559E-10	0.6194E+01	0.6194E-10	0.5111E+03	0.1022E-08	0.2008E+03	0.4016E-09	0.4576E+02	0.1830E-09	0.8845E+01	0.3361E-10	0.2425E+02	0.9215E-10	0.1677E+06	0.6710E-06	0.2016E+03	0.1250E-09
0.9728E+00	0.9678E+00	0.4009E+03	0.7296E-10	0.1236E+04	0.5932E-09	0.6487E+02	0.3243E-12	0.2794E+03	0.5030E-10	0.2010E+02	0.2010E-09	0.1658E+04	0.3316E-08	0.6514E+03	0.1303E-08	0.1485E+03	0.5940E-09	0.2871E+02	0.1091E-09	0.7870E+02	0.2991E-09	0.5443E+06	0.2177E-05	0.6533E+03	0.4051E-09
0.9728E+00	0.9728E+00	0.8828E+03	0.1607E-09	0.2721E+04	0.1306E-08	0.1358E+03	0.6788E-12	0.6154E+03	0.1108E-09	0.4421E+02	0.4421E-09	0.3648E+04	0.7296E-08	0.1433E+04	0.2867E-08	0.3267E+03	0.1307E-08	0.6315E+02	0.2400E-09	0.1731E+03	0.6580E-09	0.1197E+07	0.4789E-05	0.1438E+04	0.8916E-09
0.9728E+00	0.9777E+00	0.1272E+04	0.2316E-09	0.3919E+04	0.1881E-08	0.1935E+03	0.9676E-12	0.8869E+03	0.1596E-09	0.6365E+02	0.6365E-09	0.5252E+04	0.1050E-07	0.2064E+04	0.4127E-08	0.4703E+03	0.1881E-08	0.9092E+02	0.3455E-09	0.2493E+03	0.9473E-09	0.1724E+07	0.6894E-05	0.2071E+04	0.1284E-08
0.9728E+00	0.9827E+00	0.1279E+04	0.2328E-09	0.3939E+04	0.1891E-08	0.1946E+03	0.9731E-12	0.8917E+03	0.1605E-09	0.6396E+02	0.6396E-09	0.5278E+04	0.1056E-07	0.2074E+04	0.4148E-08	0.4726E+03	0.1891E-08	0.9136E+02	0.3472E-09	0.2505E+03	0.9519E-09	0.1732E+07	0.6928E-05	0.2081E+04	0.1290E-08
0.9728E+00	0.9876E+00	0.1063E+04	0.1935E-09	0.3271E+04	0.1570E-08	0.1628E+03	0.8138E-12	0.7409E+03	0.1334E-09	0.5307E+02	0.5307E-09	0.4380E+04	0.8761E-08	0.1721E+04	0.3442E-08	0.3922E+03	0.1569E-08	0.7582E+02	0.2881E-09	0.2079E+03	0.7899E-09	0.1437E+07	0.5749E-05	0.1728E+04	0.1071E-08
0.9728E+00	0.9926E+00	0.5547E+03	0.1010E-09	0.1705E+04	0.8185E-09	0.8724E+02	0.4362E-12	0.3867E+03	0.6960E-10	0.2765E+02	0.2765E-09	0.2283E+04	0.4567E-08	0.8971E+03	0.1794E-08	0.2044E+03	0.8176E-09	0.3951E+02	0.1502E-09	0.1083E+03	0.4117E-09	0.7492E+06	0.2997E-05	0.9008E+03	0.5585E-09
0.9728E+00	0.9975E+00	0.5547E+03	0.1010E-09	0.1705E+04	0.8185E-09	0.8724E+02	0.4362E-12	0.3867E+03	0.6960E-10	0.2765E+02	0.2765E-09	0.2283E+04	0.4567E-08	0.8971E+03	0.1794E-08	0.2044E+03	0.8176E-09	0.3951E+02	0.1502E-09	0.1083E+03	0.4117E-09	0.7492E+06	0.2997E-05	0.9008E+03	0.5585E-09
0.9678E+00	0.2475E-02	0.7317E+03	0.1332E-09	0.2259E+04	0.1084E-08	0.1088E+03	0.5438E-12	0.5099E+03	0.9179E-10	0.3663E+02	0.3663E-09	0.3025E+04	0.6051E-08	0.1189E+04	0.2377E-08	0.2708E+03	0.1083E-08	0.5234E+02	0.1989E-09	0.1435E+03	0.5453E-09	0.9924E+06	0.3969E-05	0.1193E+04	0.7398E-09
0.9678E+00	0.7426E-02	0.7317E+03	0.1332E-09	0.2259E+04	0.1084E-08	0.1088E+03	0.5438E-12	0.5099E+03	0.9179E-10	0.3663E+02	0.3663E-09	0.3025E+04	0.6051E-08	0.1189E+04	0.2377E-08	0.2708E+03	0.1083E-08	0.5234E+02	0.1989E-09	0.1435E+03	0.5453E-09	0.9924E+06	0.3969E-05	0.1193E+04	0.7398E-09
0.9678E+00	0.1238E-01	0.1008E+04	0.1835E-09	0.3118E+04	0.1497E-08	0.1488E+03	0.7441E-12	0.7026E+03	0.1265E-09	0.5070E+02	0.5070E-09	0.4184E+04	0.8369E-08	0.1644E+04	0.3288E-08	0.3747E+03	0.1499E-08	0.7244E+02	0.2753E-09	0.1986E+03	0.7547E-09	0.1373E+07	0.5494E-05	0.1647E+04	0.1021E-08
0.9678E+00	0.1733E-01	0.1343E+04	0.2445E-09	0.4149E+04	0.1992E-08	0.1991E+03	0.9954E-12	0.9364E+03	0.1686E-09	0.6757E+02	0.6757E-09	0.5570E+04	0.1114E-07	0.2188E+04	0.4377E-08	0.4991E+03	0.1996E-08	0.9647E+02	0.3666E-09	0.2645E+03	0.1005E-08	0.1829E+07	0.7317E-05	0.2192E+04	0.1359E-08
0.9678E+00	0.2228E-01	0.1325E+04	0.2412E-09	0.4091E+04	0.1964E-08	0.1968E+03	0.9839E-12	0.9236E+03	0.1663E-09	0.6667E+02	0.6667E-09	0.5494E+04	0.1099E-07	0.2158E+04	0.4317E-08	0.4924E+03	0.1969E-08	0.9517E+02	0.3616E-09	0.2609E+03	0.9915E-09	0.1805E+07	0.7218E-05	0.2162E+04	0.1340E-08
0.9678E+00	0.2723E-01	0.7655E+03	0.1393E-09	0.2363E+04	0.1134E-08	0.1148E+03	0.5738E-12	0.5336E+03	0.9604E-10	0.3862E+02	0.3862E-09	0.3178E+04	0.6355E-08	0.1248E+04	0.2497E-08	0.2850E+03	0.1140E-08	0.5508E+02	0.2093E-09	0.1510E+03	0.5739E-09	0.1044E+07	0.4178E-05	0.1249E+04	0.7744E-09
0.9678E+00	0.3218E-01	0.3541E+03	0.6445E-10	0.1091E+04	0.5236E-09	0.5721E+02	0.2860E-12	0.2469E+03	0.4443E-10	0.1778E+02	0.1778E-09	0.1465E+04	0.2929E-08	0.5755E+03	0.1151E-08	0.1313E+03	0.5252E-09	0.2538E+02	0.9643E-10	0.6958E+02	0.2644E-09	0.4812E+06	0.1925E-05	0.5766E+03	0.3575E-09
0.9678E+00	0.3713E-01	0.1802E+03	0.3280E-10	0.5532E+03	0.2656E-09	0.3275E+02	0.1637E-12	0.1256E+03	0.2262E-10	0.8990E+01	0.8990E-10	0.7414E+03	0.1483E-08	0.2913E+03	0.5826E-09	0.6642E+02	0.2657E-09	0.1284E+02	0.4878E-10	0.3520E+02	0.1337E-09	0.2434E+06	0.9738E-06	0.2925E+03	0.1813E-09
0.9678E+00	0.4208E-01	0.9592E+02	0.1746E-10	0.2920E+03	0.1401E-09	0.2018E+02	0.1009E-12	0.6687E+02	0.1204E-10	0.4711E+01	0.4711E-10	0.3893E+03	0.7787E-09	0.1530E+03	0.3059E-09	0.3484E+02	0.1394E-09	0.6734E+01	0.2559E-10	0.1846E+02	0.7015E-10	0.1277E+06	0.5108E-06	0.1541E+03	0.9554E-10
0.9678E+00	0.4703E-01	0.4417E+02	0.8040E-11	0.1309E+03	0.6281E-10	0.1226E+02	0.6130E-13	0.3081E+02	0.5545E-11	0.2085E+01	0.2085E-10	0.1729E+03	0.3459E-09	0.6794E+02	0.1359E-09	0.1544E+02	0.6177E-10	0.2985E+01	0.1134E-10	0.8184E+01	0.3110E-10	0.5661E+05	0.2264E-06	0.6864E+02	0.4255E-10
0.9678E+00	0.5198E-01	0.3000E+02	0.5460E-11	0.8614E+02	0.4135E-10	0.1005E+02	0.5024E-13	0.2093E+02	0.3767E-11	0.1358E+01	0.1358E-10	0.1130E+03	0.2260E-09	0.4439E+02	0.8877E-10	0.1007E+02	0.4029E-10	0.1947E+01	0.7400E-11	0.5338E+01	0.2028E-10	0.3693E+05	0.1477E-06	0.4484E+02	0.2780E-10
0.9678E+00	0.5693E-01	0.2880E+02	0.5242E-11	0.8197E+02	0.3935E-10	0.9940E+01	0.4970E-13	0.2009E+02	0.3616E-11	0.1287E+01	0.1287E-10	0.1072E+03	0.2145E-09	0.4212E+02	0.8425E-10	0.9553E+01	0.3821E-10	0.1847E+01	0.7018E-11	0.5063E+01	0.1924E-10	0.3503E+05	0.1401E-06	0.4262E+02	0.2643E-10
0.9678E+00	0.6188E-01	0.2834E+02	0.5157E-11	0.8011E+02	0.3846E-10	0.9809E+01	0.4905E-13	0.1977E+02	0.3558E-11	0.1250E+01	0.1250E-10	0.1044E+03	0.2087E-09	0.4100E+02	0.8199E-10	0.9286E+01	0.3714E-10	0.1795E+01	0.6821E-11	0.4921E+01	0.1870E-10	0.3404E+05	0.1362E-06	0.4159E+02	0.2579E-10
0.9678E+00	0.6683E-01	0.2823E+02	0.5137E-11	0.7970E+02	0.3826E-10	0.9683E+01	0.4842E-13	0.1969E+02	0.3545E-11	0.1242E+01	0.1242E-10	0.1037E+03	0.2075E-09	0.4075E+02	0.8150E-10	0.9227E+01	0.3691E-10	0.1784E+01	0.6779E-11	0.4890E+01	0.1858E-10	0.3383E+05	0.1353E-06	0.4137E+02	0.2565E-10
0.9678E+00	0.7178E-01	0.2821E+02	0.5135E-11	0.7965E+02	0.3823E-10	0.9596E+01	0.4798E-13	0.1968E+02	0.3543E-11	0.1241E+01	0.1241E-10	0.1037E+03	0.2073E-09	0.4072E+02	0.8144E-10	0.9220E+01	0.3688E-10	0.1782E+01	0.6773E-11	0.4886E+01	0.1857E-10	0.3380E+05	0.1352E-06	0.4134E+02	0.2563E-10
0.9678E+00	0.7673E-01	0.2912E+02	0.5301E-11	0.8259E+02	0.3964E-10	0.9511E+01	0.4755E-13	0.2032E+02	0.3657E-11	0.1286E+01	0.1286E-10	0.1080E+03	0.2161E-09	0.4244E+02	0.8488E-10	0.9586E+01	0.3835E-10	0.1853E+01	0.7043E-11	0.5081E+01	0.1931E-10	0.3516E+05	0.1406E-06	0.4295E+02	0.2663E-10
0.9678E+00	0.8168E-01	0.3095E+02	0.5634E-11	0.8865E+02	0.4255E-10	0.9399E+01	0.4700E-13	0.2159E+02	0.3886E-11	0.1397E+01	0.1397E-10	0.1171E+03	0.2341E-09	0.4598E+02	0.9197E-10	0.1041E+02	0.4162E-10	0.2012E+01	0.7645E-11	0.5516E+01	0.2096E-10	0.3817E+05	0.1527E-06	0.4626E+02	0.2868E-10
0.9678E+00	0.8663E-01	0.3272E+02	0.5954E-11	0.9450E+02	0.4536E-10	0.9278E+01	0.4639E-13	0.2282E+02	0.4107E-11	0.1505E+01	0.1505E-10	0.1258E+03	0.2515E-09	0.4941E+02	0.9881E-10	0.1120E+02	0.4480E-10	0.2166E+01	0.8230E-11	0.5937E+01	0.2256E-10	0.4109E+05	0.1644E-06	0.4946E+02	0.3067E-10
0.9678E+00	0.9158E-01	0.3430E+02	0.6243E-11	0.9986E+02	0.4793E-10	0.9153E+01	0.4576E-13	0.2392E+02	0.4306E-11	0.1606E+01	0.1606E-10	0.1338E+03	0.2676E-09	0.5256E+02	0.1051E-09	0.1193E+02	0.4774E-10	0.2308E+01	0.8770E-11	0.6327E+01	0.2404E-10	0.4378E+05	0.1751E-06	0.5240E+02	0.3249E-10
0.9678E+00	0.9653E-01	0.3558E+02	0.6476E-11	0.1043E+03	0.5008E-10	0.9093E+01	0.4546E-13	0.2481E+02	0.4466E-11	0.1693E+01	0.1693E-10	0.1406E+03	0.2813E-09	0.5524E+02	0.1105E-09	0.1257E+02	0.5026E-10	0.2430E+01	0.9234E-11	0.6662E+01	0.2531E-10	0.4610E+05	0.1844E-06	0.5489E+02	0.3403E-10
0.9678E+00	0.1015E+00	0.3665E+02	0.6671E-11	0.1078E+03	0.5176E-10	0.9070E+01	0.4535E-13	0.2556E+02	0.4600E-11	0.1764E+01	0.1764E-10	0.1461E+03	0.2922E-09	0.5739E+02	0.1148E-09	0.1308E+02	0.5230E-10	0.2529E+01	0.9609E-11	0.6932E+01	0.2634E-10	0.4797E+05	0.1919E-06	0.5689E+02	0.3527E-10
0.9678E+00	0.1064E+00	0.3800E+02	0.6916E-11	0.1121E+03	0.5382E-10	0.9062E+01	0.4531E-13	0.2650E+02	0.4769E-11	0.1846E+01	0.1846E-10	0.1525E+03	0.3050E-09	0.5991E+02	0.1198E-09	0.1367E+02	0.5468E-10	0.2644E+01	0.1005E-10	0.7247E+01	0.2754E-10	0.5015E+05	0.2006E-06	0.5929E+02	0.3676E-10
0.9678E+00	0.1114E+00	0.3978E+02	0.7240E-11	0.1178E+03	0.5653E-10	0.9062E+01	0.4531E-13	0.2773E+02	0.4992E-11	0.1948E+01	0.1948E-10	0.1607E+03	0.3214E-09	0.6312E+02	0.1262E-09	0.1442E+02	0.5768E-10	0.2788E+01	0.1060E-10	0.7644E+01	0.2905E-10	0.5290E+05	0.2116E-06	0.6239E+02	0.3868E-10
0.9678E+00	0.1163E+00	0.4203E+02	0.7650E-11	0.1249E+03	0.5996E-10	0.9152E+01	0.4576E-13	0.2930E+02	0.5274E-11	0.2073E+01	0.2073E-10	0.1708E+03	0.3415E-09	0.6708E+02	0.1342E-09	0.1534E+02	0.6134E-10	0.2965E+01	0.1127E-10	0.8129E+01	0.3089E-10	0.5626E+05	0.2250E-06	0.6627E+02	0.4109E-10
0.9678E+00	0.1213E+00	0.4474E+02	0.8143E-11	0.1336E+03	0.6415E-10	0.9651E+01	0.4825E-13	0.3119E+02	0.5614E-11	0.2221E+01	0.2221E-10	0.1829E+03	0.3657E-09	0.7183E+02	0.1437E-09	0.1643E+02	0.6571E-10	0.3177E+01	0.1207E-10	0.8708E+01	0.3309E-10	0.6027E+05	0.2411E-06	0.7096E+02	0.4399E-10
0.9678E+00	0.1262E+00	0.4782E+02	0.8703E-11	0.1434E+03	0.6884E-10	0.1023E+02	0.5117E-13	0.3333E+02	0.6000E-11	0.2384E+01	0.2384E-10	0.1962E+03	0.3924E-09	0.7707E+02	0.1541E-09	0.1763E+02	0.7051E-10	0.3409E+01	0.1295E-10	0.9344E+01	0.3551E-10	0.6468E+05	0.2587E-06	0.7617E+02	0.4723E-10
0.9678E+00	0.1312E+00	0.5123E+02	0.9324E-11	0.1540E+03	0.7394E-10	0.1098E+02	0.5489E-13	0.3571E+02	0.6428E-11	0.2557E+01	0.2557E-10	0.2104E+03	0.4208E-09	0.8266E+02	0.1653E-09	0.1891E+02	0.7563E-10	0.3656E+01	0.1389E-10	0.1002E+02	0.3808E-10	0.6937E+05	0.2775E-06	0.8180E+02	0.5071E-10
0.9678E+00	0.1361E+00	0.5506E+02	0.1002E-10	0.1656E+03	0.7950E-10	0.1204E+02	0.6022E-13	0.3838E+02	0.6909E-11	0.2742E+01	0.2742E-10	0.2257E+03	0.4514E-09	0.8866E+02	0.1773E-09	0.2028E+02	0.8111E-10	0.3920E+01	0.1490E-10	0.1075E+02	0.4084E-10	0.7440E+05	0.2976E-06	0.8788E+02	0.5449E-10
0.9678E+00	0.1411E+00	0.5967E+02	0.1086E-10	0.1789E+03	0.8586E-10	0.1355E+02	0.6773E-13	0.4160E+02	0.7489E-11	0.2949E+01	0.2949E-10	0.2427E+03	0.4855E-09	0.9536E+02	0.1907E-09	0.2181E+02	0.8722E-10	0.4216E+01	0.1602E-10	0.1156E+02	0.4391E-10	0.8000E+05	0.3200E-06	0.9479E+02	0.5877E-10
0.9678E+00	0.1460E+00	0.6538E+02	0.1190E-10	0.1953E+03	0.9373E-10	0.1546E+02	0.7729E-13	0.4559E+02	0.8206E-11	0.3202E+01	0.3202E-10	0.2636E+03	0.5273E-09	0.1036E+03	0.2071E-09	0.2367E+02	0.9469E-10	0.4576E+01	0.1739E-10	0.1254E+02	0.4766E-10	0.8684E+05	0.3474E-06	0.1033E+03	0.6405E-10
0.9678E+00	0.1510E+00	0.7171E+02	0.1305E-10	0.2136E+03	0.1025E-09	0.1760E+02	0.8798E-13	0.5001E+02	0.9002E-11	0.3482E+01	0.3482E-10	0.2868E+03	0.5737E-09	0.1127E+03	0.2254E-09	0.2574E+02	0.1030E-09	0.4976E+01	0.1891E-10	0.1364E+02	0.5183E-10	0.9443E+05	0.3777E-06	0.1128E+03	0.6993E-10
0.9678E+00	0.1559E+00	0.7795E+02	0.1419E-10	0.2319E+03	0.1113E-09	0.1983E+02	0.9914E-13	0.5437E+02	0.9786E-11	0.3758E+01	0.3758E-10	0.3099E+03	0.6198E-09	0.1217E+03	0.2435E-09	0.2779E+02	0.1112E-09	0.5371E+01	0.2041E-10	0.1472E+02	0.5595E-10	0.1019E+06	0.4078E-06	0.1223E+03	0.7582E-10
0.9678E+00	0.1609E+00	0.8111E+02	0.1476E-10	0.2410E+03	0.1157E-09	0.2157E+02	0.1079E-12	0.5657E+02	0.1018E-10	0.3894E+01	0.3894E-10	0.3213E+03	0.6426E-09	0.1262E+03	0.2524E-09	0.2880E+02	0.1152E-09	0.5566E+01	0.2115E-10	0.1526E+02	0.5798E-10	0.1056E+06	0.4226E-06	0.1270E+03	0.7877E-10
0.9678E+00	0.1658E+00	0.8261E+02	0.1504E-10	0.2455E+03	0.1178E-09	0.2219E+02	0.1109E-12	0.5762E+02	0.1037E-10	0.3961E+01	0.3961E-10	0.3268E+03	0.6537E-09	0.1284E+03	0.2568E-09	0.2929E+02	0.1172E-09	0.5661E+01	0.2151E-10	0.1552E+02	0.5897E-10	0.1075E+06	0.4298E-06	0.1294E+03	0.8020E-10
0.9678E+00	0.1708E+00	0.8305E+02	0.1512E-10	0.2468E+03	0.1185E-09	0.2234E+02	0.1117E-12	0.5793E+02	0.1043E-10	0.3979E+01	0.3979E-10	0.3284E+03	0.6569E-09	0.1290E+03	0.2580E-09	0.2943E+02	0.1177E-09	0.5688E+01	0.2161E-10	0.1559E+02	0.5925E-10	0.1080E+06	0.4319E-06	0.1300E+03	0.8062E-10
0.9678E+00	0.1757E+00	0.7835E+02	0.1426E-10	0.2330E+03	0.1118E-09	0.2215E+02	0.1107E-12	0.5466E+02	0.9838E-11	0.3747E+01	0.3747E-10	0.3094E+03	0.6189E-09	0.1216E+03	0.2431E-09	0.2772E+02	0.1109E-09	0.5356E+01	0.2035E-10	0.1468E+02	0.5580E-10	0.1017E+06	0.4067E-06	0.1228E+03	0.7615E-10
0.9678E+00	0.1807E+00	0.6999E+02	0.1274E-10	0.2078E+03	0.9975E-10	0.2055E+02	0.1028E-12	0.4882E+02	0.8788E-11	0.3329E+01	0.3329E-10	0.2752E+03	0.5504E-09	0.1081E+03	0.2162E-09	0.2463E+02	0.9852E-10	0.4760E+01	0.1809E-10	0.1305E+02	0.4958E-10	0.9035E+05	0.3614E-06	0.1094E+03	0.6785E-10
0.9678E+00	0.1856E+00	0.5859E+02	0.1066E-10	0.1740E+03	0.8351E-10	0.1893E+02	0.9464E-13	0.4087E+02	0.7357E-11	0.2772E+01	0.2772E-10	0.2294E+03	0.4589E-09	0.9013E+02	0.1803E-09	0.2051E+02	0.8203E-10	0.3964E+01	0.1506E-10	0.1087E+02	0.4129E-10	0.7524E+05	0.3010E-06	0.9154E+02	0.5675E-10
0.9678E+00	0.1906E+00	0.4388E+02	0.7987E-11	0.1310E+03	0.6288E-10	0.1658E+02	0.8289E-13	0.3061E+02	0.5510E-11	0.2079E+01	0.2079E-10	0.1723E+03	0.3446E-09	0.6768E+02	0.1354E-09	0.1538E+02	0.6151E-10	0.2973E+01	0.1130E-10	0.8149E+01	0.3097E-10	0.5643E+05	0.2257E-06	0.6888E+02	0.4270E-10
0.9678E+00	0.1955E+00	0.2868E+02	0.5220E-11	0.8784E+02	0.4216E-10	0.1356E+02	0.6781E-13	0.2000E+02	0.3601E-11	0.1423E+01	0.1423E-10	0.1173E+03	0.2346E-09	0.4607E+02	0.9214E-10	0.1049E+02	0.4197E-10	0.2029E+01	0.7709E-11	0.5561E+01	0.2113E-10	0.3853E+05	0.1541E-06	0.4631E+02	0.2871E-10
0.9678E+00	0.2005E+00	0.2145E+02	0.3904E-11	0.6862E+02	0.3294E-10	0.1056E+02	0.5279E-13	0.1495E+02	0.2691E-11	0.1152E+01	0.1152E-10	0.9421E+02	0.1884E-09	0.3701E+02	0.7402E-10	0.8467E+01	0.3387E-10	0.1637E+01	0.6220E-11	0.4487E+01	0.1705E-10	0.3111E+05	0.1244E-06	0.3641E+02	0.2257E-10
0.9678E+00	0.2054E+00	0.1920E+02	0.3495E-11	0.6259E+02	0.3004E-10	0.9128E+01	0.4564E-13	0.1338E+02	0.2409E-11	0.1063E+01	0.1063E-10	0.8675E+02	0.1735E-09	0.3408E+02	0.6816E-10	0.7807E+01	0.3123E-10	0.1510E+01	0.5736E-11	0.4138E+01	0.1572E-10	0.2869E+05	0.1148E-06	0.3328E+02	0.2063E-10
0.9678E+00	0.2104E+00	0.1999E+02	0.3639E-11	0.6764E+02	0.3247E-10	0.8605E+01	0.4303E-13	0.1393E+02	0.2507E-11	0.1200E+01	0.1200E-10	0.9675E+02	0.1935E-09	0.3801E+02	0.7601E-10	0.8783E+01	0.3513E-10	0.1698E+01	0.6451E-11	0.4654E+01	0.1769E-10	0.3227E+05	0.1291E-06	0.3619E+02	0.2244E-10
0.9678E+00	0.2153E+00	0.2649E+02	0.4822E-11	0.9135E+02	0.4385E-10	0.8594E+01	0.4297E-13	0.1845E+02	0.3322E-11	0.1590E+01	0.1590E-10	0.1288E+03	0.2577E-09	0.5061E+02	0.1012E-09	0.1167E+02	0.4666E-10	0.2255E+01	0.8569E-11	0.6182E+01	0.2349E-10	0.4283E+05	0.1713E-06	0.4871E+02	0.3020E-10
0.9678E+00	0.2203E+00	0.3064E+02	0.5577E-11	0.1029E+03	0.4938E-10	0.9775E+01	0.4887E-13	0.2136E+02	0.3845E-11	0.1770E+01	0.1770E-10	0.1437E+03	0.2875E-09	0.5647E+02	0.1129E-09	0.1300E+02	0.5200E-10	0.2512E+01	0.9547E-11	0.6888E+01	0.2617E-10	0.4771E+05	0.1909E-06	0.5472E+02	0.3392E-10
0.9678E+00	0.2252E+00	0.3679E+02	0.6696E-11	0.1146E+03	0.5503E-10	0.1157E+02	0.5784E-13	0.2568E+02	0.4622E-11	0.1935E+01	0.1935E-10	0.1574E+03	0.3148E-09	0.6184E+02	0.1237E-09	0.1423E+02	0.5691E-10	0.2748E+01	0.1044E-10	0.7534E+01	0.2863E-10	0.5219E+05	0.2088E-06	0.6063E+02	0.3759E-10
0.9678E+00	0.2302E+00	0.5029E+02	0.9153E-11	0.1349E+03	0.6475E-10	0.1719E+02	0.8595E-13	0.3520E+02	0.6336E-11	0.2202E+01	0.2202E-10	0.1798E+03	0.3597E-09	0.7064E+02	0.1413E-09	0.1622E+02	0.6488E-10	0.3131E+01	0.1190E-10	0.8584E+01	0.3262E-10	0.5945E+05	0.2378E-06	0.7071E+02	0.4384E-10
0.9678E+00	0.2351E+00	0.1474E+03	0.2683E-10	0.3645E+03	0.1750E-09	0.3208E+02	0.1604E-12	0.1030E+03	0.1854E-10	0.5340E+01	0.5340E-10	0.4444E+03	0.8888E-09	0.1746E+03	0.3492E-09	0.3958E+02	0.1583E-09	0.7641E+01	0.2904E-10	0.2095E+02	0.7960E-10	0.1451E+06	0.5802E-06	0.1870E+03	0.1160E-09
0.9678E+00	0.2401E+00	0.2904E+03	0.5285E-10	0.8532E+03	0.4095E-09	0.5079E+02	0.2540E-12	0.2025E+03	0.3645E-10	0.1361E+02	0.1361E-09	0.1123E+04	0.2245E-08	0.4411E+03	0.8822E-09	0.1005E+03	0.4019E-09	0.1942E+02	0.7380E-10	0.5323E+02	0.2023E-09	0.3690E+06	0.1476E-05	0.4477E+03	0.2776E-09
0.9678E+00	0.2450E+00	0.4421E+03	0.8047E-10	0.1358E+04	0.6518E-09	0.7137E+02	0.3569E-12	0.3082E+03	0.5548E-10	0.2210E+02	0.2210E-09	0.1820E+04	0.3640E-08	0.7150E+03	0.1430E-08	0.1631E+03	0.6523E-09	0.3153E+02	0.1198E-09	0.8642E+02	0.3284E-09	0.5992E+06	0.2397E-05	0.7163E+03	0.4441E-09
0.9678E+00	0.2500E+00	0.5187E+03	0.9441E-10	0.1595E+04	0.7658E-09	0.8307E+02	0.4154E-12	0.3616E+03	0.6509E-10	0.2602E+02	0.2602E-09	0.2142E+04	0.4284E-08	0.8415E+03	0.1683E-08	0.1920E+03	0.7679E-09	0.3711E+02	0.1410E-09	0.1017E+03	0.3866E-09	0.7054E+06	0.2822E-05	0.8421E+03	0.5221E-09
0.9678E+00	0.2550E+00	0.5338E+03	0.9715E-10	0.1642E+04	0.7882E-09	0.8543E+02	0.4271E-12	0.3721E+03	0.6698E-10	0.2680E+02	0.2680E-09	0.2206E+04	0.4411E-08	0.8666E+03	0.1733E-08	0.1977E+03	0.7908E-09	0.3822E+02	0.1452E-09	0.1048E+03	0.3981E-09	0.7265E+06	0.2906E-05	0.8669E+03	0.5375E-09
0.9678E+00	0.2599E+00	0.4974E+03	0.9053E-10	0.1528E+04	0.7333E-09	0.7994E+02	0.3997E-12	0.3467E+03	0.6241E-10	0.2495E+02	0.2495E-09	0.2053E+04	0.4105E-08	0.8064E+03	0.1613E-08	0.1840E+03	0.7360E-09	0.3558E+02	0.1352E-09	0.9752E+02	0.3706E-09	0.6761E+06	0.2704E-05	0.8064E+03	0.4999E-09
0.9678E+00	0.2649E+00	0.3141E+03	0.5717E-10	0.9581E+03	0.4599E-09	0.5214E+02	0.2607E-12	0.2190E+03	0.3942E-10	0.1560E+02	0.1560E-09	0.1283E+04	0.2567E-08	0.5042E+03	0.1008E-08	0.1150E+03	0.4601E-09	0.2224E+02	0.8452E-10	0.6097E+02	0.2317E-09	0.4227E+06	0.1691E-05	0.5053E+03	0.3133E-09
0.9678E+00	0.2698E+00	0.1618E+03	0.2944E-10	0.4868E+03	0.2336E-09	0.2914E+02	0.1457E-12	0.1128E+03	0.2030E-10	0.7815E+01	0.7815E-10	0.6451E+03	0.1290E-08	0.2534E+03	0.5069E-09	0.5779E+02	0.2312E-09	0.1116E+02	0.4241E-10	0.3059E+02	0.1163E-09	0.2124E+06	0.8497E-06	0.2563E+03	0.1589E-09
0.9678E+00	0.2748E+00	0.1138E+03	0.2071E-10	0.3385E+03	0.1625E-09	0.2181E+02	0.1091E-12	0.7934E+02	0.1428E-10	0.5353E+01	0.5353E-10	0.4437E+03	0.8874E-09	0.1743E+03	0.3487E-09	0.3973E+02	0.1589E-09	0.7662E+01	0.2912E-10	0.2100E+02	0.7981E-10	0.1461E+06	0.5844E-06	0.1780E+03	0.1104E-09
0.9678E+00	0.2797E+00	0.1014E+03	0.1846E-10	0.3002E+03	0.1441E-09	0.1979E+02	0.9897E-13	0.7072E+02	0.1273E-10	0.4711E+01	0.4711E-10	0.3915E+03	0.7830E-09	0.1538E+03	0.3076E-09	0.3505E+02	0.1402E-09	0.6754E+01	0.2567E-10	0.1851E+02	0.7035E-10	0.1289E+06	0.5157E-06	0.1578E+03	0.9783E-10
0.9678E+00	0.2847E+00	0.9856E+02	0.1794E-10	0.2912E+03	0.1398E-09	0.1932E+02	0.9662E-13	0.6873E+02	0.1237E-10	0.4558E+01	0.4558E-10	0.3793E+03	0.7585E-09	0.1490E+03	0.2980E-09	0.3395E+02	0.1358E-09	0.6542E+01	0.2486E-10	0.1793E+02	0.6814E-10	0.1249E+06	0.4995E-06	0.1530E+03	0.9486E-10
0.9678E+00	0.2896E+00	0.9812E+02	0.1786E-10	0.2896E+03	0.1390E-09	0.1929E+02	0.9646E-13	0.6843E+02	0.1232E-10	0.4533E+01	0.4533E-10	0.3774E+03	0.7548E-09	0.1483E+03	0.2965E-09	0.3377E+02	0.1351E-09	0.6510E+01	0.2474E-10	0.1784E+02	0.6781E-10	0.1242E+06	0.4968E-06	0.1521E+03	0.9431E-10
0.9678E+00	0.2946E+00	0.9818E+02	0.1787E-10	0.2893E+03	0.1389E-09	0.1941E+02	0.9703E-13	0.6847E+02	0.1233E-10	0.4532E+01	0.4532E-10	0.3774E+03	0.7548E-09	0.1483E+03	0.2965E-09	0.3375E+02	0.1350E-09	0.6511E+01	0.2474E-10	0.1785E+02	0.6782E-10	0.1241E+06	0.4966E-06	0.1520E+03	0.9422E-10
0.9678E+00	0.2995E+00	0.9623E+02	0.1751E-10	0.2847E+03	0.1367E-09	0.1942E+02	0.9708E-13	0.6711E+02	0.1208E-10	0.4492E+01	0.4492E-10	0.3743E+03	0.7487E-09	0.1471E+03	0.2942E-09	0.3344E+02	0.1337E-09	0.6464E+01	0.2456E-10	0.1772E+02	0.6732E-10	0.1230E+06	0.4919E-06	0.1497E+03	0.9282E-10
0.9678E+00	0.3045E+00	0.9252E+02	0.1684E-10	0.2763E+03	0.1326E-09	0.1920E+02	0.9601E-13	0.6451E+02	0.1161E-10	0.4381E+01	0.4381E-10	0.3650E+03	0.7300E-09	0.1434E+03	0.2868E-09	0.3263E+02	0.1305E-09	0.6306E+01	0.2396E-10	0.1729E+02	0.6568E-10	0.1200E+06	0.4800E-06	0.1452E+03	0.9004E-10
0.9678E+00	0.3094E+00	0.8903E+02	0.1620E-10	0.2682E+03	0.1287E-09	0.1907E+02	0.9535E-13	0.6207E+02	0.1117E-10	0.4275E+01	0.4275E-10	0.3559E+03	0.7119E-09	0.1398E+03	0.2797E-09	0.3186E+02	0.1274E-09	0.6153E+01	0.2338E-10	0.1687E+02	0.6409E-10	0.1171E+06	0.4684E-06	0.1409E+03	0.8733E-10
0.9678E+00	0.3144E+00	0.8623E+02	0.1569E-10	0.2632E+03	0.1263E-09	0.1905E+02	0.9525E-13	0.6011E+02	0.1082E-10	0.4201E+01	0.4201E-10	0.3491E+03	0.6983E-09	0.1372E+03	0.2743E-09	0.3134E+02	0.1254E-09	0.6041E+01	0.2296E-10	0.1656E+02	0.6292E-10	0.1152E+06	0.4607E-06	0.1377E+03	0.8535E-10
0.9678E+00	0.3193E+00	0.8492E+02	0.1546E-10	0.2615E+03	0.1255E-09	0.1909E+02	0.9547E-13	0.5922E+02	0.1066E-10	0.4167E+01	0.4167E-10	0.3459E+03	0.6917E-09	0.1359E+03	0.2717E-09	0.3114E+02	0.1246E-09	0.5988E+01	0.2275E-10	0.1641E+02	0.6237E-10	0.1144E+06	0.4576E-06	0.1363E+03	0.8450E-10
0.9678E+00	0.3243E+00	0.8444E+02	0.1537E-10	0.2607E+03	0.1251E-09	0.1918E+02	0.9589E-13	0.5889E+02	0.1060E-10	0.4146E+01	0.4146E-10	0.3435E+03	0.6870E-09	0.1349E+03	0.2699E-09	0.3100E+02	0.1240E-09	0.5953E+01	0.2262E-10	0.1632E+02	0.6201E-10	0.1139E+06	0.4555E-06	0.1356E+03	0.8404E-10
0.9678E+00	0.3292E+00	0.8390E+02	0.1527E-10	0.2588E+03	0.1242E-09	0.1920E+02	0.9602E-13	0.5853E+02	0.1054E-10	0.4101E+01	0.4101E-10	0.3391E+03	0.6783E-09	0.1332E+03	0.2665E-09	0.3066E+02	0.1226E-09	0.5883E+01	0.2236E-10	0.1613E+02	0.6128E-10	0.1126E+06	0.4505E-06	0.1340E+03	0.8309E-10
0.9678E+00	0.3342E+00	0.8242E+02	0.1500E-10	0.2527E+03	0.1213E-09	0.1921E+02	0.9604E-13	0.5751E+02	0.1035E-10	0.4018E+01	0.4018E-10	0.3314E+03	0.6628E-09	0.1302E+03	0.2604E-09	0.2998E+02	0.1199E-09	0.5752E+01	0.2186E-10	0.1577E+02	0.5992E-10	0.1101E+06	0.4405E-06	0.1310E+03	0.8121E-10
0.9678E+00	0.3391E+00	0.7928E+02	0.1443E-10	0.2416E+03	0.1160E-09	0.1902E+02	0.9512E-13	0.5531E+02	0.9956E-11	0.3869E+01	0.3869E-10	0.3182E+03	0.6364E-09	0.1250E+03	0.2500E-09	0.2879E+02	0.1152E-09	0.5527E+01	0.2100E-10	0.1515E+02	0.5757E-10	0.1058E+06	0.4232E-06	0.1255E+03	0.7780E-10
0.9678E+00	0.3441E+00	0.7367E+02	0.1341E-10	0.2236E+03	0.1073E-09	0.1765E+02	0.8824E-13	0.5140E+02	0.9251E-11	0.3637E+01	0.3637E-10	0.2981E+03	0.5961E-09	0.1171E+03	0.2342E-09	0.2697E+02	0.1079E-09	0.5185E+01	0.1970E-10	0.1421E+02	0.5401E-10	0.9913E+05	0.3965E-06	0.1166E+03	0.7232E-10
0.9678E+00	0.3490E+00	0.6567E+02	0.1195E-10	0.2009E+03	0.9643E-10	0.1600E+02	0.8000E-13	0.4580E+02	0.8244E-11	0.3342E+01	0.3342E-10	0.2728E+03	0.5455E-09	0.1072E+03	0.2143E-09	0.2468E+02	0.9870E-10	0.4756E+01	0.1807E-10	0.1304E+02	0.4954E-10	0.9073E+05	0.3629E-06	0.1055E+03	0.6539E-10
0.9678E+00	0.3540E+00	0.5669E+02	0.1032E-10	0.1765E+03	0.8474E-10	0.1427E+02	0.7136E-13	0.3951E+02	0.7112E-11	0.3012E+01	0.3012E-10	0.2448E+03	0.4895E-09	0.9616E+02	0.1923E-09	0.2214E+02	0.8856E-10	0.4278E+01	0.1626E-10	0.1173E+02	0.4457E-10	0.8140E+05	0.3256E-06	0.9328E+02	0.5783E-10
0.9678E+00	0.3589E+00	0.4741E+02	0.8629E-11	0.1512E+03	0.7259E-10	0.1249E+02	0.6246E-13	0.3303E+02	0.5945E-11	0.2659E+01	0.2659E-10	0.2150E+03	0.4299E-09	0.8445E+02	0.1689E-09	0.1946E+02	0.7785E-10	0.3770E+01	0.1432E-10	0.1033E+02	0.3927E-10	0.7152E+05	0.2861E-06	0.8049E+02	0.4990E-10
0.9678E+00	0.3639E+00	0.4076E+02	0.7419E-11	0.1353E+03	0.6493E-10	0.1116E+02	0.5578E-13	0.2838E+02	0.5109E-11	0.2394E+01	0.2394E-10	0.1937E+03	0.3873E-09	0.7608E+02	0.1522E-09	0.1754E+02	0.7016E-10	0.3393E+01	0.1289E-10	0.9303E+01	0.3535E-10	0.6418E+05	0.2567E-06	0.7217E+02	0.4474E-10
0.9678E+00	0.3688E+00	0.3873E+02	0.7049E-11	0.1313E+03	0.6304E-10	0.1067E+02	0.5334E-13	0.2696E+02	0.4853E-11	0.2327E+01	0.2327E-10	0.1885E+03	0.3770E-09	0.7405E+02	0.1481E-09	0.1707E+02	0.6828E-10	0.3300E+01	0.1254E-10	0.9046E+01	0.3438E-10	0.6233E+05	0.2493E-06	0.7017E+02	0.4351E-10
0.9678E+00	0.3738E+00	0.3829E+02	0.6968E-11	0.1319E+03	0.6330E-10	0.1054E+02	0.5269E-13	0.2665E+02	0.4797E-11	0.2340E+01	0.2340E-10	0.1902E+03	0.3803E-09	0.7469E+02	0.1494E-09	0.1720E+02	0.6881E-10	0.3322E+01	0.1263E-10	0.9109E+01	0.3461E-10	0.6270E+05	0.2508E-06	0.7070E+02	0.4383E-10
0.9678E+00	0.3787E+00	0.4080E+02	0.7426E-11	0.1446E+03	0.6939E-10	0.1061E+02	0.5306E-13	0.2839E+02	0.5111E-11	0.2483E+01	0.2483E-10	0.2038E+03	0.4076E-09	0.8004E+02	0.1601E-09	0.1835E+02	0.7340E-10	0.3540E+01	0.1345E-10	0.9705E+01	0.3688E-10	0.6676E+05	0.2670E-06	0.7712E+02	0.4781E-10
0.9678E+00	0.3837E+00	0.4675E+02	0.8508E-11	0.1585E+03	0.7607E-10	0.1213E+02	0.6066E-13	0.3255E+02	0.5860E-11	0.2651E+01	0.2651E-10	0.2177E+03	0.4354E-09	0.8551E+02	0.1710E-09	0.1963E+02	0.7853E-10	0.3781E+01	0.1437E-10	0.1037E+02	0.3939E-10	0.7148E+05	0.2859E-06	0.8372E+02	0.5191E-10
0.9678E+00	0.3886E+00	0.5541E+02	0.1008E-10	0.1778E+03	0.8535E-10	0.1434E+02	0.7168E-13	0.3862E+02	0.6952E-11	0.2990E+01	0.2990E-10	0.2449E+03	0.4898E-09	0.9619E+02	0.1924E-09	0.2215E+02	0.8862E-10	0.4262E+01	0.1620E-10	0.1168E+02	0.4440E-10	0.8089E+05	0.3236E-06	0.9350E+02	0.5797E-10
0.9678E+00	0.3936E+00	0.6850E+01	0.1490E+03	0.8457E+01	0.4852E+03	0.1686E+02	0.1007E+02	0.4824E+01	0.1038E+03	0.6779E-02	0.8102E+01	0.2777E+01	0.6639E+03	0.1091E+01	0.2608E+03	0.1251E+00	0.5979E+02	0.2542E-01	0.1155E+02	0.6969E-01	0.3165E+02	0.4619E+03	0.2208E+06	0.3462E+01	0.2565E+03
0.9678E+00	0.3985E+00	0.3264E+01	0.2326E+03	0.3698E+01	0.6948E+03	0.1380E+02	0.2701E+02	0.2302E+01	0.1622E+03	0.2894E-02	0.1133E+02	0.1189E+01	0.9305E+03	0.4670E+00	0.3656E+03	0.5337E-01	0.8356E+02	0.1086E-01	0.1615E+02	0.2976E-01	0.4427E+02	0.1972E+03	0.3088E+06	0.1509E+01	0.3661E+03
0.9678E+00	0.4035E+00	0.4200E+01	0.3019E+03	0.4828E+01	0.9152E+03	0.1564E+02	0.3087E+02	0.2961E+01	0.2105E+03	0.3816E-02	0.1507E+02	0.1565E+01	0.1236E+04	0.6146E+00	0.4855E+03	0.7028E-01	0.1110E+03	0.1430E-01	0.2146E+02	0.3920E-01	0.5883E+02	0.2593E+03	0.4096E+06	0.1980E+01	0.4848E+03
0.9678E+00	0.4084E+00	0.8625E+01	0.3239E+03	0.9945E+01	0.9850E+03	0.2705E+02	0.2790E+02	0.6080E+01	0.2258E+03	0.7897E-02	0.1630E+02	0.3236E+01	0.1336E+04	0.1271E+01	0.5247E+03	0.1454E+00	0.1200E+03	0.2959E-01	0.2320E+02	0.8110E-01	0.6359E+02	0.5357E+03	0.4421E+06	0.4089E+01	0.5231E+03
0.9678E+00	0.4134E+00	0.3043E+03	0.5537E-10	0.9100E+03	0.4368E-09	0.4992E+02	0.2496E-12	0.2122E+03	0.3819E-10	0.1491E+02	0.1491E-09	0.1226E+04	0.2453E-08	0.4818E+03	0.9636E-09	0.1100E+03	0.4398E-09	0.2126E+02	0.8078E-10	0.5827E+02	0.2214E-09	0.4045E+06	0.1618E-05	0.4836E+03	0.2999E-09
0.9678E+00	0.4183E+00	0.2547E+03	0.4635E-10	0.7576E+03	0.3636E-09	0.4205E+02	0.2102E-12	0.1776E+03	0.3197E-10	0.1234E+02	0.1234E-09	0.1017E+04	0.2034E-08	0.3995E+03	0.7990E-09	0.9102E+02	0.3641E-09	0.1760E+02	0.6687E-10	0.4824E+02	0.1833E-09	0.3339E+06	0.1336E-05	0.4032E+03	0.2500E-09
0.9678E+00	0.4233E+00	0.2110E+03	0.3841E-10	0.6404E+03	0.3074E-09	0.3487E+02	0.1744E-12	0.1471E+03	0.2649E-10	0.1040E+02	0.1040E-09	0.8591E+03	0.1718E-08	0.3374E+03	0.6749E-09	0.7678E+02	0.3071E-09	0.1484E+02	0.5641E-10	0.4070E+02	0.1547E-09	0.2805E+06	0.1122E-05	0.3388E+03	0.2101E-09
0.9678E+00	0.4282E+00	0.1960E+03	0.3568E-10	0.5999E+03	0.2879E-09	0.3334E+02	0.1667E-12	0.1367E+03	0.2461E-10	0.9725E+01	0.9725E-10	0.8037E+03	0.1607E-08	0.3157E+03	0.6313E-09	0.7177E+02	0.2871E-09	0.1388E+02	0.5273E-10	0.3805E+02	0.1446E-09	0.2618E+06	0.1047E-05	0.3153E+03	0.1955E-09
0.9678E+00	0.4332E+00	0.1939E+03	0.3528E-10	0.5936E+03	0.2849E-09	0.3393E+02	0.1696E-12	0.1352E+03	0.2434E-10	0.9608E+01	0.9608E-10	0.7943E+03	0.1589E-08	0.3120E+03	0.6239E-09	0.7092E+02	0.2837E-09	0.1371E+02	0.5210E-10	0.3759E+02	0.1429E-09	0.2587E+06	0.1035E-05	0.3112E+03	0.1929E-09
0.9678E+00	0.4381E+00	0.2128E+03	0.3874E-10	0.6539E+03	0.3139E-09	0.3786E+02	0.1893E-12	0.1484E+03	0.2671E-10	0.1054E+02	0.1054E-09	0.8716E+03	0.1743E-08	0.3423E+03	0.6847E-09	0.7786E+02	0.3115E-09	0.1505E+02	0.5720E-10	0.4127E+02	0.1568E-09	0.2850E+06	0.1140E-05	0.3382E+03	0.2097E-09
0.9678E+00	0.4431E+00	0.2439E+03	0.4439E-10	0.7573E+03	0.3635E-09	0.4177E+02	0.2088E-12	0.1700E+03	0.3059E-10	0.1228E+02	0.1228E-09	0.1014E+04	0.2027E-08	0.3981E+03	0.7962E-09	0.9070E+02	0.3628E-09	0.1753E+02	0.6662E-10	0.4806E+02	0.1826E-09	0.3320E+06	0.1328E-05	0.3909E+03	0.2424E-09
0.9678E+00	0.4480E+00	0.2722E+03	0.4953E-10	0.8504E+03	0.4082E-09	0.4604E+02	0.2302E-12	0.1897E+03	0.3414E-10	0.1388E+02	0.1388E-09	0.1143E+04	0.2286E-08	0.4489E+03	0.8979E-09	0.1024E+03	0.4097E-09	0.1980E+02	0.7523E-10	0.5427E+02	0.2062E-09	0.3750E+06	0.1500E-05	0.4392E+03	0.2723E-09
0.9678E+00	0.4530E+00	0.3042E+03	0.5537E-10	0.9518E+03	0.4569E-09	0.5088E+02	0.2544E-12	0.2121E+03	0.3818E-10	0.1561E+02	0.1561E-09	0.1284E+04	0.2567E-08	0.5042E+03	0.1008E-08	0.1151E+03	0.4606E-09	0.2225E+02	0.8456E-10	0.6101E+02	0.2318E-09	0.4217E+06	0.1687E-05	0.4922E+03	0.3052E-09
0.9678E+00	0.4579E+00	0.3418E+03	0.6220E-10	0.1070E+04	0.5136E-09	0.5621E+02	0.2811E-12	0.2383E+03	0.4290E-10	0.1759E+02	0.1759E-09	0.1446E+04	0.2893E-08	0.5681E+03	0.1136E-08	0.1298E+03	0.5191E-09	0.2508E+02	0.9530E-10	0.6875E+02	0.2613E-09	0.4756E+06	0.1902E-05	0.5550E+03	0.3441E-09
0.9678E+00	0.4629E+00	0.3812E+03	0.6937E-10	0.1195E+04	0.5734E-09	0.6125E+02	0.3063E-12	0.2658E+03	0.4785E-10	0.1963E+02	0.1963E-09	0.1615E+04	0.3231E-08	0.6345E+03	0.1269E-08	0.1448E+03	0.5794E-09	0.2800E+02	0.1064E-09	0.7675E+02	0.2917E-09	0.5315E+06	0.2126E-05	0.6223E+03	0.3858E-09
0.9678E+00	0.4678E+00	0.3980E+03	0.7244E-10	0.1249E+04	0.5994E-09	0.6298E+02	0.3149E-12	0.2775E+03	0.4995E-10	0.2046E+02	0.2046E-09	0.1685E+04	0.3371E-08	0.6621E+03	0.1324E-08	0.1510E+03	0.6040E-09	0.2919E+02	0.1109E-09	0.8002E+02	0.3041E-09	0.5547E+06	0.2219E-05	0.6535E+03	0.4052E-09
0.9678E+00	0.4728E+00	0.3998E+03	0.7277E-10	0.1256E+04	0.6027E-09	0.6297E+02	0.3148E-12	0.2787E+03	0.5017E-10	0.2054E+02	0.2054E-09	0.1693E+04	0.3386E-08	0.6651E+03	0.1330E-08	0.1516E+03	0.6065E-09	0.2932E+02	0.1114E-09	0.8037E+02	0.3054E-09	0.5572E+06	0.2229E-05	0.6580E+03	0.4080E-09
0.9678E+00	0.4777E+00	0.3810E+03	0.6934E-10	0.1194E+04	0.5730E-09	0.5927E+02	0.2964E-12	0.2655E+03	0.4778E-10	0.1949E+02	0.1949E-09	0.1609E+04	0.3218E-08	0.6320E+03	0.1264E-08	0.1440E+03	0.5758E-09	0.2784E+02	0.1058E-09	0.7631E+02	0.2900E-09	0.5290E+06	0.2116E-05	0.6328E+03	0.3923E-09
0.9678E+00	0.4827E+00	0.3546E+03	0.6454E-10	0.1094E+04	0.5250E-09	0.5482E+02	0.2741E-12	0.2470E+03	0.4446E-10	0.1794E+02	0.1794E-09	0.1480E+04	0.2961E-08	0.5816E+03	0.1163E-08	0.1325E+03	0.5301E-09	0.2562E+02	0.9737E-10	0.7024E+02	0.2669E-09	0.4870E+06	0.1948E-05	0.5875E+03	0.3643E-09
0.9678E+00	0.4876E+00	0.3349E+03	0.6095E-10	0.1019E+04	0.4893E-09	0.5075E+02	0.2538E-12	0.2332E+03	0.4197E-10	0.1674E+02	0.1674E-09	0.1381E+04	0.2762E-08	0.5425E+03	0.1085E-08	0.1237E+03	0.4947E-09	0.2391E+02	0.9087E-10	0.6555E+02	0.2491E-09	0.4544E+06	0.1817E-05	0.5551E+03	0.3441E-09
0.9678E+00	0.4926E+00	0.3293E+03	0.5994E-10	0.9988E+03	0.4794E-09	0.4900E+02	0.2450E-12	0.2293E+03	0.4127E-10	0.1637E+02	0.1637E-09	0.1350E+04	0.2701E-08	0.5304E+03	0.1061E-08	0.1210E+03	0.4838E-09	0.2339E+02	0.8888E-10	0.6412E+02	0.2436E-09	0.4443E+06	0.1777E-05	0.5461E+03	0.3386E-09
0.9678E+00	0.4975E+00	0.3533E+03	0.6431E-10	0.1067E+04	0.5123E-09	0.5086E+02	0.2543E-12	0.2460E+03	0.4428E-10	0.1727E+02	0.1727E-09	0.1424E+04	0.2847E-08	0.5592E+03	0.1118E-08	0.1276E+03	0.5104E-09	0.2467E+02	0.9376E-10	0.6764E+02	0.2570E-09	0.4686E+06	0.1874E-05	0.5781E+03	0.3584E-09
0.9678E+00	0.5025E+00	0.3901E+03	0.7099E-10	0.1187E+04	0.5697E-09	0.5296E+02	0.2648E-12	0.2716E+03	0.4888E-10	0.1896E+02	0.1896E-09	0.1562E+04	0.3124E-08	0.6136E+03	0.1227E-08	0.1400E+03	0.5599E-09	0.2707E+02	0.1029E-09	0.7420E+02	0.2820E-09	0.5141E+06	0.2056E-05	0.6340E+03	0.3931E-09
0.9678E+00	0.5074E+00	0.3988E+03	0.7258E-10	0.1216E+04	0.5838E-09	0.5282E+02	0.2641E-12	0.2776E+03	0.4998E-10	0.1937E+02	0.1937E-09	0.1596E+04	0.3192E-08	0.6269E+03	0.1254E-08	0.1430E+03	0.5720E-09	0.2765E+02	0.1051E-09	0.7581E+02	0.2881E-09	0.5252E+06	0.2101E-05	0.6474E+03	0.4014E-09
0.9678E+00	0.5124E+00	0.3680E+03	0.6698E-10	0.1134E+04	0.5443E-09	0.4653E+02	0.2327E-12	0.2562E+03	0.4612E-10	0.1732E+02	0.1732E-09	0.1421E+04	0.2843E-08	0.5584E+03	0.1117E-08	0.1273E+03	0.5094E-09	0.2461E+02	0.9354E-10	0.6747E+02	0.2564E-09	0.4685E+06	0.1874E-05	0.5740E+03	0.3559E-09
0.9678E+00	0.5173E+00	0.2771E+03	0.5043E-10	0.8602E+03	0.4129E-09	0.3909E+02	0.1955E-12	0.1929E+03	0.3472E-10	0.1314E+02	0.1314E-09	0.1083E+04	0.2166E-08	0.4253E+03	0.8507E-09	0.9674E+02	0.3869E-09	0.1869E+02	0.7104E-10	0.5124E+02	0.1947E-09	0.3562E+06	0.1425E-05	0.4424E+03	0.2743E-09
0.9678E+00	0.5223E+00	0.1896E+03	0.3451E-10	0.5977E+03	0.2869E-09	0.3402E+02	0.1701E-12	0.1320E+03	0.2376E-10	0.8879E+01	0.8879E-10	0.7356E+03	0.1471E-08	0.2890E+03	0.5779E-09	0.6542E+02	0.2617E-09	0.1264E+02	0.4802E-10	0.3463E+02	0.1316E-09	0.2415E+06	0.9659E-06	0.3057E+03	0.1895E-09
0.9678E+00	0.5272E+00	0.1352E+03	0.2460E-10	0.4196E+03	0.2014E-09	0.3190E+02	0.1595E-12	0.9416E+02	0.1695E-10	0.6287E+01	0.6287E-10	0.5236E+03	0.1047E-08	0.2057E+03	0.4113E-09	0.4653E+02	0.1861E-09	0.8985E+01	0.3414E-10	0.2463E+02	0.9358E-10	0.1718E+06	0.6872E-06	0.2184E+03	0.1354E-09
0.9678E+00	0.5322E+00	0.1196E+03	0.2177E-10	0.3664E+03	0.1759E-09	0.2922E+02	0.1461E-12	0.8335E+02	0.1500E-10	0.5588E+01	0.5588E-10	0.4656E+03	0.9311E-09	0.1829E+03	0.3658E-09	0.4143E+02	0.1657E-09	0.8001E+01	0.3040E-10	0.2193E+02	0.8334E-10	0.1529E+06	0.6116E-06	0.1927E+03	0.1195E-09
0.9678E+00	0.5371E+00	0.1161E+03	0.2113E-10	0.3533E+03	0.1696E-09	0.2681E+02	0.1341E-12	0.8094E+02	0.1457E-10	0.5455E+01	0.5455E-10	0.4537E+03	0.9074E-09	0.1782E+03	0.3564E-09	0.4043E+02	0.1617E-09	0.7809E+01	0.2967E-10	0.2141E+02	0.8134E-10	0.1492E+06	0.5967E-06	0.1860E+03	0.1153E-09
0.9678E+00	0.5421E+00	0.1112E+03	0.2023E-10	0.3361E+03	0.1613E-09	0.2447E+02	0.1223E-12	0.7751E+02	0.1395E-10	0.5388E+01	0.5388E-10	0.4470E+03	0.8939E-09	0.1756E+03	0.3511E-09	0.3990E+02	0.1596E-09	0.7706E+01	0.2928E-10	0.2112E+02	0.8027E-10	0.1471E+06	0.5885E-06	0.1770E+03	0.1097E-09
0.9678E+00	0.5470E+00	0.9775E+02	0.1779E-10	0.2968E+03	0.1425E-09	0.2182E+02	0.1091E-12	0.6816E+02	0.1227E-10	0.4996E+01	0.4996E-10	0.4073E+03	0.8146E-09	0.1600E+03	0.3200E-09	0.3672E+02	0.1469E-09	0.7093E+01	0.2695E-10	0.1944E+02	0.7388E-10	0.1350E+06	0.5399E-06	0.1563E+03	0.9691E-10
0.9678E+00	0.5520E+00	0.8074E+02	0.1470E-10	0.2452E+03	0.1177E-09	0.1887E+02	0.9434E-13	0.5630E+02	0.1013E-10	0.4027E+01	0.4027E-10	0.3306E+03	0.6612E-09	0.1299E+03	0.2597E-09	0.2967E+02	0.1187E-09	0.5730E+01	0.2178E-10	0.1571E+02	0.5969E-10	0.1091E+06	0.4363E-06	0.1292E+03	0.8010E-10
0.9678E+00	0.5569E+00	0.6196E+02	0.1128E-10	0.1866E+03	0.8958E-10	0.1569E+02	0.7844E-13	0.4320E+02	0.7776E-11	0.2993E+01	0.2993E-10	0.2480E+03	0.4961E-09	0.9743E+02	0.1949E-09	0.2215E+02	0.8860E-10	0.4277E+01	0.1625E-10	0.1172E+02	0.4455E-10	0.8141E+05	0.3256E-06	0.9831E+02	0.6096E-10
0.9678E+00	0.5619E+00	0.4231E+02	0.7700E-11	0.1248E+03	0.5989E-10	0.1240E+02	0.6202E-13	0.2950E+02	0.5311E-11	0.1931E+01	0.1931E-10	0.1628E+03	0.3255E-09	0.6393E+02	0.1279E-09	0.1441E+02	0.5764E-10	0.2781E+01	0.1057E-10	0.7623E+01	0.2897E-10	0.5292E+05	0.2117E-06	0.6564E+02	0.4070E-10
0.9678E+00	0.5668E+00	0.2275E+02	0.4140E-11	0.6383E+02	0.3064E-10	0.9101E+01	0.4551E-13	0.1587E+02	0.2857E-11	0.9279E+00	0.9279E-11	0.8038E+02	0.1608E-09	0.3157E+02	0.6314E-10	0.7013E+01	0.2805E-10	0.1352E+01	0.5138E-11	0.3707E+01	0.1409E-10	0.2571E+05	0.1029E-06	0.3343E+02	0.2073E-10
0.9678E+00	0.5718E+00	0.1156E+02	0.2104E-11	0.3276E+02	0.1573E-10	0.5943E+01	0.2972E-13	0.8066E+01	0.1452E-11	0.4833E+00	0.4833E-11	0.4142E+02	0.8285E-10	0.1627E+02	0.3254E-10	0.3631E+01	0.1453E-10	0.7005E+00	0.2662E-11	0.1920E+01	0.7297E-11	0.1332E+05	0.5328E-07	0.1712E+02	0.1062E-10
0.9678E+00	0.5767E+00	0.8141E+01	0.1482E-11	0.2342E+02	0.1124E-10	0.4174E+01	0.2087E-13	0.5680E+01	0.1022E-11	0.3504E+00	0.3504E-11	0.2973E+02	0.5945E-10	0.1168E+02	0.2335E-10	0.2618E+01	0.1047E-10	0.5052E+00	0.1920E-11	0.1385E+01	0.5262E-11	0.9606E+04	0.3843E-07	0.1223E+02	0.7582E-11
0.9678E+00	0.5817E+00	0.7162E+01	0.1303E-11	0.2086E+02	0.1001E-10	0.3583E+01	0.1791E-13	0.4997E+01	0.8994E-12	0.3157E+00	0.3157E-11	0.2661E+02	0.5321E-10	0.1045E+02	0.2090E-10	0.2351E+01	0.9404E-11	0.4537E+00	0.1724E-11	0.1244E+01	0.4726E-11	0.8627E+04	0.3451E-07	0.1089E+02	0.6754E-11
0.9678E+00	0.5866E+00	0.6945E+01	0.1264E-11	0.2036E+02	0.9771E-11	0.3487E+01	0.1743E-13	0.4845E+01	0.8721E-12	0.3103E+00	0.3103E-11	0.2607E+02	0.5214E-10	0.1024E+02	0.2048E-10	0.2307E+01	0.9229E-11	0.4453E+00	0.1692E-11	0.1221E+01	0.4639E-11	0.8467E+04	0.3387E-07	0.1064E+02	0.6597E-11
0.9678E+00	0.5916E+00	0.9123E+01	0.1660E-11	0.2603E+02	0.1249E-10	0.7266E+01	0.3633E-13	0.6368E+01	0.1146E-11	0.3977E+00	0.3977E-11	0.3322E+02	0.6643E-10	0.1305E+02	0.2609E-10	0.2950E+01	0.1180E-10	0.5696E+00	0.2164E-11	0.1561E+01	0.5933E-11	0.1082E+05	0.4327E-07	0.1362E+02	0.8446E-11
0.9678E+00	0.5965E+00	0.5161E+02	0.9393E-11	0.1525E+03	0.7318E-10	0.1797E+02	0.8985E-13	0.3600E+02	0.6480E-11	0.2429E+01	0.2429E-10	0.2015E+03	0.4029E-09	0.7913E+02	0.1583E-09	0.1799E+02	0.7195E-10	0.3478E+01	0.1322E-10	0.9535E+01	0.3623E-10	0.6598E+05	0.2639E-06	0.8022E+02	0.4974E-10
0.9678E+00	0.6015E+00	0.1121E+03	0.2041E-10	0.3370E+03	0.1617E-09	0.2784E+02	0.1392E-12	0.7819E+02	0.1407E-10	0.5419E+01	0.5419E-10	0.4496E+03	0.8992E-09	0.1766E+03	0.3532E-09	0.4015E+02	0.1606E-09	0.7765E+01	0.2951E-10	0.2129E+02	0.8089E-10	0.1473E+06	0.5893E-06	0.1775E+03	0.1100E-09
0.9678E+00	0.6064E+00	0.1477E+03	0.2688E-10	0.4481E+03	0.2151E-09	0.3138E+02	0.1569E-12	0.1030E+03	0.1853E-10	0.7231E+01	0.7231E-10	0.6001E+03	0.1200E-08	0.2357E+03	0.4715E-09	0.5358E+02	0.2143E-09	0.1036E+02	0.3938E-10	0.2841E+02	0.1080E-09	0.1966E+06	0.7865E-06	0.2361E+03	0.1464E-09
0.9678E+00	0.6114E+00	0.1539E+03	0.2801E-10	0.4683E+03	0.2248E-09	0.3167E+02	0.1584E-12	0.1073E+03	0.1931E-10	0.7561E+01	0.7561E-10	0.6275E+03	0.1255E-08	0.2465E+03	0.4930E-09	0.5602E+02	0.2241E-09	0.1084E+02	0.4118E-10	0.2970E+02	0.1129E-09	0.2056E+06	0.8224E-06	0.2467E+03	0.1530E-09
0.9678E+00	0.6163E+00	0.1513E+03	0.2754E-10	0.4608E+03	0.2212E-09	0.3059E+02	0.1529E-12	0.1055E+03	0.1899E-10	0.7437E+01	0.7437E-10	0.6174E+03	0.1235E-08	0.2425E+03	0.4850E-09	0.5511E+02	0.2204E-09	0.1066E+02	0.4050E-10	0.2922E+02	0.1110E-09	0.2022E+06	0.8090E-06	0.2428E+03	0.1505E-09
0.9678E+00	0.6213E+00	0.1299E+03	0.2364E-10	0.3978E+03	0.1909E-09	0.2502E+02	0.1251E-12	0.9056E+02	0.1630E-10	0.6409E+01	0.6409E-10	0.5322E+03	0.1064E-08	0.2091E+03	0.4181E-09	0.4748E+02	0.1899E-09	0.9184E+01	0.3490E-10	0.2518E+02	0.9567E-10	0.1743E+06	0.6970E-06	0.2095E+03	0.1299E-09
0.9678E+00	0.6262E+00	0.9647E+02	0.1756E-10	0.2985E+03	0.1433E-09	0.1789E+02	0.8946E-13	0.6725E+02	0.1211E-10	0.4788E+01	0.4788E-10	0.3980E+03	0.7960E-09	0.1563E+03	0.3127E-09	0.3547E+02	0.1419E-09	0.6861E+01	0.2607E-10	0.1881E+02	0.7147E-10	0.1301E+06	0.5206E-06	0.1573E+03	0.9751E-10
0.9678E+00	0.6312E+00	0.6702E+02	0.1220E-10	0.2086E+03	0.1001E-09	0.1246E+02	0.6232E-13	0.4672E+02	0.8409E-11	0.3304E+01	0.3304E-10	0.2755E+03	0.5509E-09	0.1082E+03	0.2164E-09	0.2450E+02	0.9799E-10	0.4738E+01	0.1801E-10	0.1299E+02	0.4936E-10	0.8986E+05	0.3594E-06	0.1099E+03	0.6815E-10
0.9678E+00	0.6361E+00	0.4824E+02	0.8780E-11	0.1496E+03	0.7179E-10	0.9916E+01	0.4958E-13	0.3363E+02	0.6053E-11	0.2315E+01	0.2315E-10	0.1940E+03	0.3881E-09	0.7622E+02	0.1524E-09	0.1720E+02	0.6881E-10	0.3327E+01	0.1264E-10	0.9121E+01	0.3466E-10	0.6306E+05	0.2522E-06	0.7874E+02	0.4882E-10
0.9678E+00	0.6411E+00	0.4021E+02	0.7317E-11	0.1224E+03	0.5875E-10	0.9125E+01	0.4563E-13	0.2803E+02	0.5045E-11	0.1842E+01	0.1842E-10	0.1552E+03	0.3103E-09	0.6095E+02	0.1219E-09	0.1371E+02	0.5484E-10	0.2652E+01	0.1008E-10	0.7270E+01	0.2763E-10	0.5023E+05	0.2009E-06	0.6432E+02	0.3988E-10
0.9678E+00	0.6460E+00	0.3755E+02	0.6834E-11	0.1122E+03	0.5384E-10	0.9054E+01	0.4527E-13	0.2618E+02	0.4712E-11	0.1657E+01	0.1657E-10	0.1397E+03	0.2793E-09	0.5487E+02	0.1097E-09	0.1233E+02	0.4930E-10	0.2385E+01	0.9061E-11	0.6537E+01	0.2484E-10	0.4514E+05	0.1806E-06	0.5885E+02	0.3649E-10
0.9678E+00	0.6510E+00	0.3659E+02	0.6659E-11	0.1085E+03	0.5209E-10	0.9140E+01	0.4570E-13	0.2551E+02	0.4592E-11	0.1601E+01	0.1601E-10	0.1344E+03	0.2688E-09	0.5279E+02	0.1056E-09	0.1188E+02	0.4751E-10	0.2298E+01	0.8731E-11	0.6299E+01	0.2394E-10	0.4349E+05	0.1740E-06	0.5690E+02	0.3528E-10
0.9678E+00	0.6559E+00	0.3593E+02	0.6539E-11	0.1059E+03	0.5085E-10	0.9634E+01	0.4817E-13	0.2506E+02	0.4510E-11	0.1568E+01	0.1568E-10	0.1311E+03	0.2623E-09	0.5152E+02	0.1030E-09	0.1161E+02	0.4643E-10	0.2245E+01	0.8532E-11	0.6155E+01	0.2339E-10	0.4250E+05	0.1700E-06	0.5551E+02	0.3442E-10
0.9678E+00	0.6609E+00	0.3610E+02	0.6570E-11	0.1059E+03	0.5084E-10	0.1027E+02	0.5134E-13	0.2518E+02	0.4532E-11	0.1593E+01	0.1593E-10	0.1319E+03	0.2638E-09	0.5182E+02	0.1036E-09	0.1174E+02	0.4697E-10	0.2271E+01	0.8630E-11	0.6226E+01	0.2366E-10	0.4299E+05	0.1720E-06	0.5548E+02	0.3440E-10
0.9678E+00	0.6658E+00	0.3622E+02	0.6592E-11	0.1068E+03	0.5126E-10	0.1096E+02	0.5478E-13	0.2526E+02	0.4546E-11	0.1659E+01	0.1659E-10	0.1356E+03	0.2713E-09	0.5328E+02	0.1066E-09	0.1216E+02	0.4864E-10	0.2351E+01	0.8933E-11	0.6445E+01	0.2449E-10	0.4452E+05	0.1781E-06	0.5600E+02	0.3472E-10
0.9678E+00	0.6708E+00	0.3623E+02	0.6593E-11	0.1071E+03	0.5139E-10	0.1157E+02	0.5784E-13	0.2526E+02	0.4548E-11	0.1721E+01	0.1721E-10	0.1391E+03	0.2781E-09	0.5463E+02	0.1093E-09	0.1256E+02	0.5023E-10	0.2427E+01	0.9223E-11	0.6654E+01	0.2528E-10	0.4598E+05	0.1839E-06	0.5623E+02	0.3486E-10
0.9678E+00	0.6757E+00	0.3573E+02	0.6503E-11	0.1066E+03	0.5117E-10	0.1195E+02	0.5974E-13	0.2492E+02	0.4485E-11	0.1784E+01	0.1784E-10	0.1428E+03	0.2857E-09	0.5611E+02	0.1122E-09	0.1299E+02	0.5196E-10	0.2509E+01	0.9536E-11	0.6879E+01	0.2614E-10	0.4755E+05	0.1902E-06	0.5617E+02	0.3483E-10
0.9678E+00	0.6807E+00	0.3438E+02	0.6256E-11	0.1045E+03	0.5016E-10	0.1213E+02	0.6063E-13	0.2397E+02	0.4315E-11	0.1827E+01	0.1827E-10	0.1434E+03	0.2869E-09	0.5635E+02	0.1127E-09	0.1320E+02	0.5280E-10	0.2548E+01	0.9684E-11	0.6986E+01	0.2655E-10	0.4833E+05	0.1933E-06	0.5525E+02	0.3426E-10
0.9678E+00	0.6856E+00	0.3290E+02	0.5987E-11	0.1040E+03	0.4993E-10	0.1214E+02	0.6069E-13	0.2293E+02	0.4128E-11	0.1888E+01	0.1888E-10	0.1475E+03	0.2951E-09	0.5796E+02	0.1159E-09	0.1364E+02	0.5456E-10	0.2633E+01	0.1000E-10	0.7217E+01	0.2743E-10	0.4995E+05	0.1998E-06	0.5565E+02	0.3450E-10
0.9678E+00	0.6906E+00	0.3225E+02	0.5870E-11	0.1061E+03	0.5094E-10	0.1208E+02	0.6038E-13	0.2248E+02	0.4046E-11	0.1979E+01	0.1979E-10	0.1539E+03	0.3078E-09	0.6046E+02	0.1209E-09	0.1426E+02	0.5705E-10	0.2752E+01	0.1046E-10	0.7545E+01	0.2867E-10	0.5224E+05	0.2090E-06	0.5705E+02	0.3537E-10
0.9678E+00	0.6955E+00	0.3310E+02	0.6024E-11	0.1108E+03	0.5318E-10	0.1208E+02	0.6041E-13	0.2306E+02	0.4152E-11	0.2070E+01	0.2070E-10	0.1623E+03	0.3247E-09	0.6378E+02	0.1276E-09	0.1501E+02	0.6005E-10	0.2898E+01	0.1101E-10	0.7944E+01	0.3019E-10	0.5498E+05	0.2199E-06	0.5980E+02	0.3708E-10
0.9678E+00	0.7005E+00	0.3438E+02	0.6257E-11	0.1154E+03	0.5541E-10	0.1212E+02	0.6058E-13	0.2395E+02	0.4311E-11	0.2124E+01	0.2124E-10	0.1683E+03	0.3367E-09	0.6613E+02	0.1323E-09	0.1547E+02	0.6186E-10	0.2986E+01	0.1135E-10	0.8186E+01	0.3111E-10	0.5663E+05	0.2265E-06	0.6217E+02	0.3855E-10
0.9678E+00	0.7054E+00	0.3599E+02	0.6549E-11	0.1193E+03	0.5729E-10	0.1212E+02	0.6061E-13	0.2507E+02	0.4513E-11	0.2155E+01	0.2155E-10	0.1724E+03	0.3448E-09	0.6772E+02	0.1354E-09	0.1576E+02	0.6303E-10	0.3043E+01	0.1156E-10	0.8342E+01	0.3170E-10	0.5770E+05	0.2308E-06	0.6410E+02	0.3974E-10
0.9678E+00	0.7104E+00	0.3747E+02	0.6819E-11	0.1223E+03	0.5872E-10	0.1213E+02	0.6063E-13	0.2611E+02	0.4699E-11	0.2172E+01	0.2172E-10	0.1745E+03	0.3490E-09	0.6856E+02	0.1371E-09	0.1592E+02	0.6369E-10	0.3075E+01	0.1169E-10	0.8431E+01	0.3204E-10	0.5830E+05	0.2332E-06	0.6562E+02	0.4068E-10
0.9678E+00	0.7153E+00	0.3835E+02	0.6979E-11	0.1229E+03	0.5900E-10	0.1208E+02	0.6042E-13	0.2672E+02	0.4810E-11	0.2160E+01	0.2160E-10	0.1752E+03	0.3503E-09	0.6881E+02	0.1376E-09	0.1586E+02	0.6345E-10	0.3065E+01	0.1165E-10	0.8402E+01	0.3193E-10	0.5808E+05	0.2323E-06	0.6592E+02	0.4087E-10
0.9678E+00	0.7203E+00	0.3905E+02	0.7107E-11	0.1233E+03	0.5919E-10	0.1195E+02	0.5974E-13	0.2721E+02	0.4897E-11	0.2133E+01	0.2133E-10	0.1738E+03	0.3476E-09	0.6827E+02	0.1365E-09	0.1569E+02	0.6277E-10	0.3033E+01	0.1152E-10	0.8313E+01	0.3159E-10	0.5746E+05	0.2299E-06	0.6609E+02	0.4098E-10
0.9678E+00	0.7252E+00	0.3983E+02	0.7249E-11	0.1241E+03	0.5959E-10	0.1175E+02	0.5876E-13	0.2775E+02	0.4995E-11	0.2134E+01	0.2134E-10	0.1735E+03	0.3471E-09	0.6817E+02	0.1363E-09	0.1569E+02	0.6275E-10	0.3031E+01	0.1152E-10	0.8310E+01	0.3158E-10	0.5745E+05	0.2298E-06	0.6632E+02	0.4112E-10
0.9678E+00	0.7302E+00	0.4022E+02	0.7321E-11	0.1243E+03	0.5965E-10	0.1159E+02	0.5794E-13	0.2803E+02	0.5045E-11	0.2134E+01	0.2134E-10	0.1736E+03	0.3473E-09	0.6821E+02	0.1364E-09	0.1567E+02	0.6267E-10	0.3027E+01	0.1150E-10	0.8299E+01	0.3154E-10	0.5738E+05	0.2295E-06	0.6637E+02	0.4115E-10
0.9678E+00	0.7351E+00	0.3987E+02	0.7256E-11	0.1233E+03	0.5917E-10	0.1147E+02	0.5737E-13	0.2778E+02	0.5000E-11	0.2124E+01	0.2124E-10	0.1726E+03	0.3452E-09	0.6780E+02	0.1356E-09	0.1558E+02	0.6231E-10	0.3010E+01	0.1144E-10	0.8251E+01	0.3135E-10	0.5706E+05	0.2282E-06	0.6591E+02	0.4087E-10
0.9678E+00	0.7401E+00	0.3932E+02	0.7156E-11	0.1213E+03	0.5824E-10	0.1131E+02	0.5654E-13	0.2740E+02	0.4931E-11	0.2087E+01	0.2087E-10	0.1694E+03	0.3388E-09	0.6655E+02	0.1331E-09	0.1529E+02	0.6115E-10	0.2954E+01	0.1122E-10	0.8097E+01	0.3077E-10	0.5600E+05	0.2240E-06	0.6484E+02	0.4020E-10
0.9678E+00	0.7450E+00	0.3806E+02	0.6927E-11	0.1167E+03	0.5601E-10	0.1107E+02	0.5537E-13	0.2652E+02	0.4774E-11	0.1989E+01	0.1989E-10	0.1618E+03	0.3236E-09	0.6355E+02	0.1271E-09	0.1457E+02	0.5829E-10	0.2816E+01	0.1070E-10	0.7719E+01	0.2933E-10	0.5338E+05	0.2135E-06	0.6218E+02	0.3855E-10
0.9678E+00	0.7500E+00	0.3612E+02	0.6574E-11	0.1106E+03	0.5311E-10	0.1081E+02	0.5406E-13	0.2517E+02	0.4531E-11	0.1863E+01	0.1863E-10	0.1526E+03	0.3053E-09	0.5996E+02	0.1199E-09	0.1370E+02	0.5478E-10	0.2647E+01	0.1006E-10	0.7257E+01	0.2758E-10	0.5018E+05	0.2007E-06	0.5889E+02	0.3651E-10
0.9678E+00	0.7550E+00	0.3438E+02	0.6258E-11	0.1052E+03	0.5047E-10	0.1055E+02	0.5275E-13	0.2396E+02	0.4313E-11	0.1748E+01	0.1748E-10	0.1441E+03	0.2883E-09	0.5662E+02	0.1132E-09	0.1289E+02	0.5156E-10	0.2492E+01	0.9470E-11	0.6832E+01	0.2596E-10	0.4723E+05	0.1889E-06	0.5593E+02	0.3468E-10
0.9678E+00	0.7599E+00	0.3312E+02	0.6029E-11	0.1008E+03	0.4838E-10	0.1030E+02	0.5150E-13	0.2309E+02	0.4156E-11	0.1654E+01	0.1654E-10	0.1373E+03	0.2746E-09	0.5393E+02	0.1079E-09	0.1224E+02	0.4898E-10	0.2368E+01	0.8997E-11	0.6491E+01	0.2467E-10	0.4487E+05	0.1795E-06	0.5362E+02	0.3324E-10
0.9678E+00	0.7649E+00	0.3251E+02	0.5917E-11	0.9797E+02	0.4703E-10	0.1008E+02	0.5041E-13	0.2267E+02	0.4080E-11	0.1617E+01	0.1617E-10	0.1346E+03	0.2691E-09	0.5286E+02	0.1057E-09	0.1201E+02	0.4803E-10	0.2322E+01	0.8823E-11	0.6365E+01	0.2419E-10	0.4398E+05	0.1759E-06	0.5230E+02	0.3242E-10
0.9678E+00	0.7698E+00	0.3220E+02	0.5860E-11	0.9664E+02	0.4639E-10	0.9905E+01	0.4953E-13	0.2245E+02	0.4040E-11	0.1600E+01	0.1600E-10	0.1332E+03	0.2664E-09	0.5232E+02	0.1046E-09	0.1189E+02	0.4755E-10	0.2299E+01	0.8735E-11	0.6301E+01	0.2394E-10	0.4354E+05	0.1742E-06	0.5171E+02	0.3206E-10
0.9678E+00	0.7748E+00	0.3201E+02	0.5825E-11	0.9561E+02	0.4589E-10	0.9764E+01	0.4882E-13	0.2231E+02	0.4016E-11	0.1577E+01	0.1577E-10	0.1313E+03	0.2626E-09	0.5157E+02	0.1031E-09	0.1171E+02	0.4685E-10	0.2265E+01	0.8606E-11	0.6208E+01	0.2359E-10	0.4290E+05	0.1716E-06	0.5114E+02	0.3171E-10
0.9678E+00	0.7797E+00	0.3189E+02	0.5803E-11	0.9439E+02	0.4531E-10	0.9665E+01	0.4833E-13	0.2223E+02	0.4001E-11	0.1546E+01	0.1546E-10	0.1290E+03	0.2579E-09	0.5066E+02	0.1013E-09	0.1150E+02	0.4598E-10	0.2223E+01	0.8448E-11	0.6094E+01	0.2316E-10	0.4211E+05	0.1684E-06	0.5048E+02	0.3130E-10
0.9678E+00	0.7847E+00	0.3174E+02	0.5776E-11	0.9322E+02	0.4475E-10	0.9491E+01	0.4745E-13	0.2212E+02	0.3982E-11	0.1514E+01	0.1514E-10	0.1267E+03	0.2533E-09	0.4975E+02	0.9950E-10	0.1128E+02	0.4513E-10	0.2182E+01	0.8292E-11	0.5981E+01	0.2273E-10	0.4130E+05	0.1652E-06	0.4985E+02	0.3091E-10
0.9678E+00	0.7896E+00	0.3115E+02	0.5669E-11	0.9237E+02	0.4434E-10	0.9273E+01	0.4637E-13	0.2171E+02	0.3908E-11	0.1485E+01	0.1485E-10	0.1245E+03	0.2489E-09	0.4889E+02	0.9779E-10	0.1109E+02	0.4435E-10	0.2144E+01	0.8149E-11	0.5878E+01	0.2234E-10	0.4056E+05	0.1622E-06	0.4936E+02	0.3061E-10
0.9678E+00	0.7946E+00	0.3009E+02	0.5476E-11	0.9073E+02	0.4355E-10	0.9051E+01	0.4525E-13	0.2097E+02	0.3774E-11	0.1462E+01	0.1462E-10	0.1226E+03	0.2452E-09	0.4816E+02	0.9632E-10	0.1093E+02	0.4371E-10	0.2113E+01	0.8030E-11	0.5793E+01	0.2201E-10	0.3992E+05	0.1597E-06	0.4862E+02	0.3014E-10
0.9678E+00	0.7995E+00	0.2904E+02	0.5285E-11	0.8845E+02	0.4246E-10	0.8837E+01	0.4418E-13	0.2024E+02	0.3642E-11	0.1443E+01	0.1443E-10	0.1205E+03	0.2409E-09	0.4732E+02	0.9464E-10	0.1076E+02	0.4303E-10	0.2080E+01	0.7904E-11	0.5702E+01	0.2167E-10	0.3931E+05	0.1572E-06	0.4745E+02	0.2942E-10
0.9678E+00	0.8045E+00	0.2806E+02	0.5107E-11	0.8610E+02	0.4133E-10	0.8647E+01	0.4324E-13	0.1955E+02	0.3519E-11	0.1428E+01	0.1428E-10	0.1182E+03	0.2363E-09	0.4642E+02	0.9283E-10	0.1059E+02	0.4235E-10	0.2047E+01	0.7778E-11	0.5611E+01	0.2132E-10	0.3869E+05	0.1548E-06	0.4620E+02	0.2864E-10
0.9678E+00	0.8094E+00	0.2720E+02	0.4950E-11	0.8380E+02	0.4023E-10	0.8475E+01	0.4237E-13	0.1895E+02	0.3411E-11	0.1409E+01	0.1409E-10	0.1160E+03	0.2320E-09	0.4557E+02	0.9114E-10	0.1041E+02	0.4165E-10	0.2013E+01	0.7649E-11	0.5518E+01	0.2097E-10	0.3807E+05	0.1523E-06	0.4495E+02	0.2787E-10
0.9678E+00	0.8144E+00	0.2648E+02	0.4819E-11	0.8164E+02	0.3919E-10	0.8515E+01	0.4257E-13	0.1845E+02	0.3321E-11	0.1381E+01	0.1381E-10	0.1136E+03	0.2271E-09	0.4461E+02	0.8922E-10	0.1019E+02	0.4078E-10	0.1971E+01	0.7489E-11	0.5402E+01	0.2053E-10	0.3729E+05	0.1492E-06	0.4374E+02	0.2712E-10
0.9678E+00	0.8193E+00	0.2579E+02	0.4693E-11	0.7958E+02	0.3820E-10	0.8681E+01	0.4341E-13	0.1797E+02	0.3234E-11	0.1346E+01	0.1346E-10	0.1106E+03	0.2212E-09	0.4345E+02	0.8691E-10	0.9935E+01	0.3974E-10	0.1920E+01	0.7297E-11	0.5264E+01	0.2000E-10	0.3635E+05	0.1454E-06	0.4256E+02	0.2639E-10
0.9678E+00	0.8243E+00	0.2620E+02	0.4768E-11	0.7743E+02	0.3717E-10	0.9110E+01	0.4555E-13	0.1826E+02	0.3287E-11	0.1308E+01	0.1308E-10	0.1074E+03	0.2149E-09	0.4221E+02	0.8441E-10	0.9654E+01	0.3862E-10	0.1866E+01	0.7090E-11	0.5115E+01	0.1944E-10	0.3534E+05	0.1414E-06	0.4132E+02	0.2562E-10
0.9678E+00	0.8292E+00	0.2741E+02	0.4989E-11	0.7695E+02	0.3693E-10	0.9905E+01	0.4953E-13	0.1912E+02	0.3441E-11	0.1275E+01	0.1275E-10	0.1047E+03	0.2094E-09	0.4113E+02	0.8226E-10	0.9407E+01	0.3763E-10	0.1818E+01	0.6908E-11	0.4984E+01	0.1894E-10	0.3447E+05	0.1379E-06	0.4075E+02	0.2527E-10
0.9678E+00	0.8342E+00	0.3005E+02	0.5469E-11	0.8104E+02	0.3890E-10	0.1097E+02	0.5487E-13	0.2096E+02	0.3772E-11	0.1333E+01	0.1333E-10	0.1097E+03	0.2194E-09	0.4310E+02	0.8620E-10	0.9843E+01	0.3937E-10	0.1902E+01	0.7229E-11	0.5215E+01	0.1982E-10	0.3611E+05	0.1445E-06	0.4290E+02	0.2660E-10
0.9678E+00	0.8391E+00	0.3364E+02	0.6122E-11	0.9046E+02	0.4342E-10	0.1202E+02	0.6011E-13	0.2346E+02	0.4223E-11	0.1468E+01	0.1468E-10	0.1212E+03	0.2425E-09	0.4762E+02	0.9525E-10	0.1085E+02	0.4341E-10	0.2098E+01	0.7971E-11	0.5750E+01	0.2185E-10	0.3989E+05	0.1596E-06	0.4785E+02	0.2967E-10
0.9678E+00	0.8441E+00	0.3896E+02	0.7091E-11	0.1059E+03	0.5085E-10	0.1316E+02	0.6578E-13	0.2718E+02	0.4892E-11	0.1712E+01	0.1712E-10	0.1413E+03	0.2826E-09	0.5550E+02	0.1110E-09	0.1265E+02	0.5061E-10	0.2446E+01	0.9295E-11	0.6705E+01	0.2548E-10	0.4651E+05	0.1861E-06	0.5600E+02	0.3472E-10
0.9678E+00	0.8490E+00	0.4422E+02	0.8048E-11	0.1250E+03	0.5999E-10	0.1430E+02	0.7148E-13	0.3084E+02	0.5551E-11	0.2044E+01	0.2044E-10	0.1680E+03	0.3360E-09	0.6599E+02	0.1320E-09	0.1508E+02	0.6030E-10	0.2915E+01	0.1108E-10	0.7989E+01	0.3036E-10	0.5535E+05	0.2214E-06	0.6617E+02	0.4103E-10
[truncated: 39,420 more rows]

[truncated: 2 more sheets: Bridgmanite ONLY, Bridgmanite + Olivine]
